# Supplementary material for: Quantum spin liquid signatures in monolayer 1T-NbSe2
Source: Nat Commun. 2024 Mar 15;15:2336. doi: 10.1038/s41467-024-46612-1 (PMC10940636; doi:10.1038/s41467-024-46612-1)
Supplement: Supplementary file 3 — Source Data [file 41467_2024_46612_MOESM3_ESM.zip]

Archive with 4 entries (4 files):
- Fig1.xlsx
- Fig2.asc
- Fig3.asc
- Fig4.xlsx
