# Supplementary material for: Quantum spin liquid signatures in monolayer 1T-NbSe2
Source: Nat Commun. 2024 Mar 15;15:2336. doi: 10.1038/s41467-024-46612-1 (PMC10940636; doi:10.1038/s41467-024-46612-1)
Supplement: Supplementary file 3 — Source Data [file 41467_2024_46612_MOESM3_ESM.zip › Fig1.xlsx]

## Sheet: Sheet1
-1.5	4.07154e-11	4.2288e-11	3.91058e-11	4.07766e-11	4.473e-11	4.22445e-11	4.2434e-11	4.29306e-11	4.36701e-11	4.15861e-11	3.66117e-11	3.96221e-11	3.91595e-11	4.23774e-11	4.24514e-11	4.44906e-11	3.98189e-11	3.90473e-11	4.43683e-11	4.06084e-11	4.00377e-11	3.89817e-11	4.03877e-11	3.98084e-11	4.36388e-11	4.10139e-11	4.32185e-11	4.05256e-11	4.04092e-11	4.09902e-11	3.71713e-11	3.89379e-11	4.29518e-11	4.20526e-11	4.30829e-11	4.05752e-11	3.84967e-11	4.01447e-11	4.32216e-11	4.23983e-11	3.81862e-11	4.17303e-11	4.29674e-11	4.39521e-11	4.11991e-11	4.1788e-11	4.15621e-11	4.1775e-11	4.2825e-11
-1.49399	3.96356e-11	4.09632e-11	4.06596e-11	4.05992e-11	4.26193e-11	4.44957e-11	4.38483e-11	4.16447e-11	4.39194e-11	4.50368e-11	4.1571e-11	3.88905e-11	4.00219e-11	4.10441e-11	4.12806e-11	4.40038e-11	4.07995e-11	4.33417e-11	4.28659e-11	4.27813e-11	4.026e-11	4.00553e-11	4.21442e-11	4.32319e-11	4.13935e-11	4.06245e-11	4.39506e-11	3.96358e-11	4.16514e-11	4.28965e-11	4.13497e-11	3.78095e-11	4.18651e-11	4.41868e-11	4.27289e-11	4.14022e-11	3.81456e-11	4.18706e-11	3.77097e-11	4.09897e-11	3.90461e-11	4.06193e-11	4.31902e-11	4.34728e-11	4.12522e-11	4.1125e-11	4.16071e-11	4.15783e-11	4.14595e-11
-1.48798	3.67929e-11	3.91588e-11	3.94881e-11	4.00318e-11	3.89992e-11	4.10531e-11	4.04002e-11	4.1383e-11	3.96957e-11	4.21232e-11	4.25812e-11	3.71612e-11	4.05176e-11	4.0929e-11	4.14331e-11	4.23274e-11	4.01602e-11	4.13152e-11	4.04229e-11	4.08754e-11	4.15515e-11	3.97843e-11	4.06123e-11	4.33965e-11	4.19418e-11	3.87995e-11	4.17509e-11	3.82712e-11	4.06035e-11	4.15111e-11	4.19015e-11	3.97565e-11	4.13979e-11	4.29493e-11	4.2464e-11	4.13315e-11	3.72345e-11	4.23511e-11	3.97066e-11	3.83359e-11	3.93461e-11	4.03154e-11	4.21821e-11	4.19359e-11	3.964e-11	4.02763e-11	4.1816e-11	4.08554e-11	3.84868e-11
-1.48196	3.83166e-11	3.70944e-11	3.7735e-11	4.06635e-11	3.93922e-11	3.69175e-11	3.90761e-11	4.09244e-11	3.82798e-11	3.74931e-11	3.94796e-11	3.85128e-11	3.94894e-11	4.06643e-11	4.1625e-11	4.09264e-11	3.97881e-11	3.90292e-11	4.11289e-11	3.92413e-11	3.98718e-11	3.89203e-11	4.02155e-11	4.3272e-11	4.05388e-11	3.95823e-11	3.94177e-11	3.9937e-11	3.94627e-11	3.91291e-11	3.99285e-11	3.84735e-11	4.00432e-11	4.13643e-11	4.06029e-11	3.86906e-11	3.61986e-11	4.12781e-11	3.89573e-11	3.99806e-11	3.94257e-11	4.22616e-11	4.17012e-11	4.13826e-11	3.8981e-11	3.99793e-11	4.17903e-11	3.9764e-11	3.94599e-11
-1.47595	3.97857e-11	3.699e-11	3.92813e-11	3.7879e-11	4.04776e-11	3.93108e-11	3.9239e-11	4.04452e-11	4.10892e-11	3.62351e-11	3.6682e-11	3.92725e-11	3.57812e-11	3.90193e-11	4.0928e-11	4.10273e-11	3.9273e-11	3.83631e-11	4.11453e-11	4.00959e-11	3.99173e-11	3.87808e-11	3.91209e-11	4.09554e-11	3.82713e-11	3.97918e-11	3.84463e-11	3.64341e-11	3.92826e-11	3.74617e-11	3.88505e-11	3.62421e-11	3.8598e-11	3.86336e-11	3.90604e-11	3.75807e-11	3.64465e-11	4.10485e-11	3.87138e-11	3.90071e-11	3.77994e-11	4.0775e-11	3.95364e-11	4.24953e-11	3.95738e-11	3.9241e-11	4.05163e-11	3.83498e-11	3.97843e-11
-1.46994	3.66598e-11	3.80478e-11	3.69655e-11	3.81224e-11	3.98242e-11	3.74882e-11	4.07601e-11	3.91734e-11	3.8601e-11	3.79276e-11	3.47532e-11	3.68247e-11	3.27176e-11	3.86621e-11	4.06423e-11	4.1338e-11	3.80736e-11	3.77062e-11	4.0507e-11	3.96966e-11	3.85935e-11	3.76653e-11	3.84385e-11	3.92237e-11	3.94722e-11	3.84121e-11	3.85844e-11	3.73601e-11	3.93543e-11	3.78836e-11	3.49063e-11	3.68775e-11	3.96641e-11	3.90782e-11	3.85073e-11	3.75233e-11	3.56584e-11	3.84284e-11	3.73334e-11	3.89746e-11	3.70888e-11	3.80154e-11	3.93807e-11	4.26665e-11	3.70539e-11	3.82596e-11	3.90635e-11	3.83523e-11	4.01166e-11
-1.46393	3.45088e-11	3.74116e-11	3.6639e-11	3.75351e-11	3.88175e-11	3.79297e-11	3.92955e-11	3.73848e-11	3.84322e-11	4.14937e-11	3.71157e-11	3.44939e-11	3.72729e-11	3.67127e-11	3.90895e-11	4.10352e-11	3.77161e-11	3.78405e-11	3.90275e-11	3.8486e-11	3.85556e-11	3.61899e-11	3.93066e-11	3.82959e-11	3.88599e-11	3.70429e-11	3.86496e-11	3.52854e-11	3.79492e-11	3.7701e-11	3.23252e-11	3.61745e-11	4.05357e-11	3.98175e-11	3.84316e-11	3.70525e-11	3.45145e-11	3.85757e-11	3.63338e-11	3.78745e-11	3.64958e-11	3.76093e-11	3.89795e-11	3.9512e-11	3.6059e-11	3.7341e-11	3.82412e-11	3.76538e-11	3.80361e-11
-1.45792	3.40146e-11	3.62947e-11	3.62216e-11	3.74847e-11	3.60307e-11	3.84461e-11	3.69299e-11	3.56738e-11	3.62772e-11	3.88984e-11	3.7813e-11	3.36631e-11	3.76596e-11	3.67665e-11	3.68614e-11	3.90703e-11	3.76175e-11	3.83507e-11	3.79862e-11	3.90461e-11	3.94941e-11	3.55669e-11	3.73589e-11	3.86888e-11	3.81888e-11	3.54622e-11	3.68665e-11	3.4261e-11	3.76061e-11	3.54254e-11	3.48765e-11	3.68843e-11	3.53189e-11	3.88694e-11	3.87079e-11	3.66532e-11	3.24619e-11	3.91235e-11	3.5711e-11	3.67446e-11	3.49283e-11	3.5826e-11	3.76886e-11	3.87138e-11	3.60923e-11	3.65873e-11	3.88345e-11	3.66575e-11	3.53165e-11
-1.4519	3.41855e-11	3.4051e-11	3.46009e-11	3.6905e-11	3.6076e-11	3.55206e-11	3.58143e-11	3.52776e-11	3.45689e-11	3.40491e-11	3.57907e-11	3.36855e-11	3.72571e-11	3.83097e-11	3.82908e-11	3.72657e-11	3.55494e-11	3.51196e-11	3.75601e-11	3.75367e-11	3.5976e-11	3.55553e-11	3.52462e-11	3.79966e-11	3.74366e-11	3.52538e-11	3.38334e-11	3.58135e-11	3.60749e-11	3.43047e-11	3.8813e-11	3.53043e-11	3.69912e-11	3.76921e-11	3.67062e-11	3.59043e-11	3.34368e-11	3.71773e-11	3.60766e-11	3.63394e-11	3.68129e-11	3.67131e-11	3.76808e-11	3.82246e-11	3.55592e-11	3.63425e-11	3.64532e-11	3.54305e-11	3.61946e-11
-1.44589	3.51623e-11	3.36967e-11	3.34088e-11	3.45921e-11	3.72566e-11	3.51613e-11	3.6602e-11	3.49854e-11	3.473e-11	3.20445e-11	3.31408e-11	3.44408e-11	3.41269e-11	3.41489e-11	3.84145e-11	3.76455e-11	3.45725e-11	3.63327e-11	3.80841e-11	3.69756e-11	3.27687e-11	3.36687e-11	3.63435e-11	3.62733e-11	3.4808e-11	3.52447e-11	3.36419e-11	3.44262e-11	3.4358e-11	3.24936e-11	3.6674e-11	3.41103e-11	3.50379e-11	3.65747e-11	3.49933e-11	3.46318e-11	3.30118e-11	3.73766e-11	3.53369e-11	3.54183e-11	3.36865e-11	3.66395e-11	3.62025e-11	3.77838e-11	3.44163e-11	3.43048e-11	3.51406e-11	3.40099e-11	3.63415e-11
-1.43988	3.39937e-11	3.48216e-11	3.34162e-11	3.37543e-11	3.74656e-11	3.64347e-11	3.81248e-11	3.27103e-11	3.53442e-11	3.39784e-11	3.12209e-11	3.38992e-11	3.40172e-11	3.2963e-11	3.62868e-11	3.76117e-11	3.32554e-11	3.7285e-11	3.78435e-11	3.7833e-11	3.51495e-11	3.28304e-11	3.55886e-11	3.59701e-11	3.50909e-11	3.50451e-11	3.34133e-11	3.26739e-11	3.47168e-11	3.34299e-11	3.59078e-11	3.4086e-11	3.36091e-11	3.57812e-11	3.45023e-11	3.42894e-11	3.11555e-11	3.57241e-11	3.40861e-11	3.68125e-11	3.4464e-11	3.44204e-11	3.5794e-11	3.68366e-11	3.29629e-11	3.3973e-11	3.3978e-11	3.30572e-11	3.52879e-11
-1.43387	3.03689e-11	3.33811e-11	3.23067e-11	3.40676e-11	3.56647e-11	3.54765e-11	3.64162e-11	3.28992e-11	3.47555e-11	3.69853e-11	3.29655e-11	2.8173e-11	3.26865e-11	3.19278e-11	3.6182e-11	3.55943e-11	3.42583e-11	3.65476e-11	3.67927e-11	3.65057e-11	3.3053e-11	3.43947e-11	3.43031e-11	3.54718e-11	3.52424e-11	3.35024e-11	3.35999e-11	3.24603e-11	3.4062e-11	3.32358e-11	3.03495e-11	3.46287e-11	3.54094e-11	3.65237e-11	3.43236e-11	3.45337e-11	3.04082e-11	3.39553e-11	3.27474e-11	3.36814e-11	3.28025e-11	3.19084e-11	3.6012e-11	3.56763e-11	3.20147e-11	3.33834e-11	3.32842e-11	3.34796e-11	3.39615e-11
-1.42786	3.00474e-11	3.05921e-11	3.14078e-11	3.40731e-11	3.33169e-11	3.58677e-11	3.37973e-11	3.29799e-11	3.25453e-11	3.54666e-11	3.36587e-11	2.99051e-11	3.2424e-11	3.22049e-11	3.43118e-11	3.57826e-11	3.34151e-11	3.59784e-11	3.47726e-11	3.63895e-11	3.73185e-11	3.31463e-11	3.45365e-11	3.4989e-11	3.46827e-11	3.20651e-11	3.25155e-11	3.17243e-11	3.36276e-11	3.23687e-11	3.41694e-11	3.34145e-11	3.53419e-11	3.46318e-11	3.39449e-11	3.22929e-11	3.00275e-11	3.27662e-11	3.26525e-11	3.16871e-11	3.31756e-11	3.21687e-11	3.49312e-11	3.49734e-11	3.15293e-11	3.28142e-11	3.37657e-11	3.29796e-11	3.2928e-11
-1.42184	3.20554e-11	3.03951e-11	3.01754e-11	3.30008e-11	3.27826e-11	3.26274e-11	3.40362e-11	3.33546e-11	3.14465e-11	3.043e-11	3.12903e-11	2.9939e-11	3.42086e-11	3.27941e-11	3.43891e-11	3.46033e-11	3.33829e-11	3.39378e-11	3.44556e-11	3.53724e-11	4.21859e-11	3.1569e-11	3.32597e-11	3.40582e-11	3.43772e-11	3.27752e-11	3.02139e-11	3.19735e-11	3.21037e-11	3.09213e-11	3.44554e-11	3.01099e-11	3.38198e-11	3.3153e-11	3.38394e-11	3.21045e-11	2.98527e-11	3.36754e-11	3.30027e-11	3.10479e-11	3.18545e-11	3.46438e-11	3.49281e-11	3.37088e-11	3.17712e-11	3.20449e-11	3.15947e-11	3.07197e-11	3.30603e-11
-1.41583	3.06825e-11	2.94741e-11	3.01655e-11	3.1245e-11	3.38916e-11	3.15531e-11	3.32332e-11	3.34002e-11	3.13795e-11	2.92698e-11	2.81895e-11	2.96254e-11	3.21427e-11	3.21253e-11	3.40402e-11	3.46267e-11	3.08083e-11	3.43202e-11	3.46833e-11	3.53784e-11	3.1623e-11	3.25251e-11	3.10404e-11	3.41706e-11	3.21502e-11	3.18531e-11	2.9915e-11	3.20138e-11	3.07987e-11	3.03548e-11	3.14385e-11	3.03695e-11	3.26884e-11	3.36296e-11	3.15048e-11	2.99957e-11	2.9588e-11	3.36359e-11	3.155e-11	3.15052e-11	3.09587e-11	3.17558e-11	3.35682e-11	3.48212e-11	3.13612e-11	3.15604e-11	2.99656e-11	3.00982e-11	3.30043e-11
-1.40982	2.90751e-11	2.91104e-11	3.00776e-11	3.14115e-11	3.45623e-11	3.31298e-11	3.44101e-11	3.12438e-11	3.07196e-11	3.11591e-11	2.54216e-11	3.005e-11	3.0178e-11	3.03953e-11	3.43731e-11	3.44358e-11	3.03977e-11	3.38401e-11	3.42785e-11	3.47161e-11	2.76476e-11	3.09182e-11	2.98776e-11	3.2818e-11	3.17404e-11	3.12039e-11	2.9829e-11	2.91161e-11	2.95941e-11	3.05797e-11	2.89972e-11	2.96705e-11	3.25269e-11	3.47461e-11	3.23835e-11	3.03399e-11	3.01183e-11	3.1892e-11	3.01002e-11	3.1506e-11	2.96538e-11	3.0371e-11	3.32838e-11	3.42742e-11	3.0672e-11	3.03795e-11	2.97621e-11	2.99726e-11	3.14531e-11
-1.40381	2.79157e-11	2.97459e-11	2.87602e-11	3.162e-11	3.31511e-11	3.22376e-11	3.26564e-11	2.96456e-11	3.38932e-11	3.2331e-11	2.89939e-11	2.9187e-11	2.99614e-11	2.94832e-11	3.33413e-11	3.37832e-11	3.1216e-11	3.23333e-11	3.39868e-11	3.41908e-11	3.30763e-11	3.06891e-11	2.95817e-11	3.13669e-11	3.19166e-11	3.0255e-11	2.88404e-11	2.90247e-11	2.89975e-11	3.03327e-11	2.73572e-11	2.92278e-11	3.04706e-11	3.39696e-11	3.25127e-11	3.06974e-11	2.85197e-11	3.03459e-11	2.93188e-11	2.96404e-11	2.89396e-11	2.88045e-11	3.44969e-11	3.23889e-11	2.95916e-11	2.97237e-11	2.92706e-11	2.98079e-11	3.199e-11
-1.3978	2.64534e-11	2.7768e-11	2.82889e-11	3.05194e-11	3.00608e-11	2.96446e-11	3.04017e-11	3.13194e-11	2.93515e-11	3.07016e-11	2.95416e-11	2.73006e-11	3.02475e-11	2.92842e-11	3.20651e-11	3.17127e-11	3.13598e-11	3.19915e-11	3.28755e-11	3.30897e-11	3.32831e-11	2.9631e-11	2.99578e-11	3.10599e-11	3.0178e-11	2.92857e-11	2.83846e-11	2.85963e-11	2.97167e-11	2.91539e-11	2.97025e-11	2.84752e-11	3.2231e-11	3.31026e-11	3.10779e-11	2.96408e-11	2.79645e-11	2.99583e-11	2.86349e-11	2.8774e-11	2.99363e-11	2.8078e-11	3.2996e-11	2.9931e-11	2.92402e-11	2.94543e-11	2.88574e-11	2.83964e-11	2.85535e-11
-1.39178	2.72032e-11	2.63267e-11	2.7759e-11	3.01585e-11	2.90939e-11	3.14262e-11	3.13227e-11	2.9644e-11	2.87104e-11	2.78898e-11	2.79768e-11	2.68542e-11	2.89987e-11	2.99456e-11	3.24742e-11	3.10271e-11	3.0712e-11	3.08058e-11	3.06876e-11	3.13072e-11	3.22972e-11	2.84436e-11	2.85319e-11	3.25188e-11	2.98214e-11	2.91471e-11	2.72857e-11	2.87346e-11	2.78207e-11	2.87141e-11	2.90147e-11	2.72811e-11	2.7747e-11	3.15474e-11	3.15256e-11	2.76863e-11	2.76145e-11	3.06348e-11	2.87025e-11	2.85805e-11	2.75506e-11	2.85492e-11	3.19854e-11	2.98643e-11	2.79812e-11	2.88729e-11	2.8814e-11	2.81304e-11	2.72507e-11
-1.38577	2.6523e-11	2.60434e-11	2.65934e-11	2.94976e-11	3.07797e-11	2.97313e-11	2.97022e-11	2.92304e-11	2.89786e-11	2.52133e-11	2.49103e-11	2.75956e-11	2.79664e-11	2.88174e-11	3.32132e-11	3.04654e-11	2.96399e-11	3.03247e-11	3.13616e-11	3.21784e-11	3.14234e-11	2.82284e-11	2.73927e-11	3.02459e-11	2.99298e-11	2.92243e-11	2.6989e-11	2.7965e-11	2.68933e-11	2.73147e-11	2.76626e-11	2.79023e-11	2.9789e-11	3.06264e-11	3.06187e-11	2.67391e-11	2.6629e-11	2.99594e-11	2.80141e-11	2.84056e-11	2.71448e-11	2.90327e-11	3.11029e-11	3.10005e-11	2.862e-11	2.69292e-11	2.66082e-11	2.79965e-11	2.769e-11
-1.37976	2.63931e-11	2.59085e-11	2.62189e-11	2.7796e-11	3.20407e-11	3.16554e-11	3.02624e-11	2.96074e-11	2.86244e-11	2.62726e-11	2.34171e-11	2.70078e-11	2.64795e-11	2.81935e-11	3.23561e-11	3.20659e-11	2.87912e-11	3.02373e-11	3.1746e-11	2.97408e-11	3.00329e-11	2.79173e-11	2.74511e-11	2.92094e-11	2.91303e-11	2.76801e-11	2.72535e-11	2.66983e-11	2.72525e-11	2.56623e-11	2.5268e-11	2.61919e-11	2.84572e-11	3.13167e-11	2.8704e-11	2.62196e-11	2.60365e-11	2.87348e-11	2.69143e-11	2.89178e-11	2.65416e-11	2.85392e-11	3.04384e-11	3.05531e-11	2.80302e-11	2.75987e-11	2.6328e-11	2.68755e-11	2.7414e-11
-1.37375	2.54723e-11	2.58171e-11	2.60385e-11	2.74901e-11	3.0252e-11	3.10755e-11	2.90338e-11	2.82015e-11	2.83557e-11	2.92852e-11	2.57834e-11	2.54071e-11	2.5574e-11	2.71919e-11	3.12665e-11	3.09269e-11	2.85366e-11	2.95897e-11	3.0007e-11	2.87287e-11	3.00308e-11	2.80236e-11	2.73306e-11	2.84999e-11	2.90514e-11	2.81923e-11	2.63826e-11	2.52149e-11	2.58111e-11	2.61334e-11	2.58306e-11	2.55059e-11	2.84429e-11	3.05241e-11	2.93843e-11	2.69177e-11	2.56336e-11	2.66825e-11	2.66809e-11	2.77797e-11	2.52758e-11	2.70399e-11	3.01316e-11	2.98427e-11	2.71212e-11	2.76317e-11	2.56892e-11	2.66692e-11	2.76469e-11
-1.36774	2.39007e-11	2.47624e-11	2.4227e-11	2.76834e-11	2.81199e-11	2.89941e-11	2.79004e-11	2.75137e-11	2.57481e-11	2.85215e-11	2.71198e-11	2.37227e-11	2.61579e-11	2.77675e-11	3.00018e-11	2.97772e-11	2.84155e-11	2.87208e-11	2.95438e-11	2.73587e-11	2.74264e-11	2.74068e-11	2.67649e-11	2.87738e-11	2.94353e-11	2.69709e-11	2.45689e-11	2.55643e-11	2.58791e-11	2.58435e-11	2.5258e-11	2.5383e-11	2.84261e-11	2.96179e-11	2.86925e-11	2.63799e-11	2.4826e-11	2.58135e-11	2.60345e-11	2.5541e-11	2.58338e-11	2.64968e-11	2.9255e-11	2.82673e-11	2.67045e-11	2.59831e-11	2.48584e-11	2.64305e-11	2.56665e-11
-1.36172	2.49406e-11	2.34615e-11	2.39426e-11	2.69702e-11	2.80595e-11	2.87993e-11	2.74182e-11	2.84187e-11	2.50859e-11	2.51599e-11	2.75921e-11	2.50969e-11	2.64548e-11	2.67061e-11	2.86286e-11	2.89634e-11	2.77555e-11	2.78552e-11	2.81303e-11	2.76287e-11	2.84965e-11	2.6189e-11	2.64159e-11	2.95588e-11	2.79646e-11	2.61809e-11	2.43804e-11	2.51811e-11	2.41807e-11	2.47488e-11	2.60942e-11	2.51001e-11	2.76856e-11	2.97099e-11	2.74745e-11	2.52634e-11	2.49523e-11	2.7088e-11	2.611e-11	2.47162e-11	2.56392e-11	2.66175e-11	2.81702e-11	2.70621e-11	2.63554e-11	2.57812e-11	2.42646e-11	2.48926e-11	2.46146e-11
-1.35571	2.41821e-11	2.18261e-11	2.53002e-11	2.71274e-11	2.91229e-11	2.78267e-11	2.6859e-11	2.79237e-11	2.43848e-11	2.23704e-11	2.29625e-11	2.50335e-11	2.52667e-11	2.72138e-11	2.90894e-11	2.9159e-11	2.64814e-11	2.74152e-11	2.72342e-11	2.65638e-11	2.83458e-11	2.58128e-11	2.51497e-11	2.86729e-11	2.91923e-11	2.64868e-11	2.40862e-11	2.57052e-11	2.49623e-11	2.33514e-11	2.54694e-11	2.48149e-11	2.61709e-11	2.81857e-11	2.72924e-11	2.50834e-11	2.48143e-11	2.65126e-11	2.53275e-11	2.54148e-11	2.43152e-11	2.73046e-11	2.76457e-11	2.87314e-11	2.61494e-11	2.44948e-11	2.52328e-11	2.53571e-11	2.46577e-11
-1.3497	2.37887e-11	2.23514e-11	2.3713e-11	2.55182e-11	3.02999e-11	2.87716e-11	2.74649e-11	2.67177e-11	2.5654e-11	2.30256e-11	2.21804e-11	2.40283e-11	2.28045e-11	2.64224e-11	2.96959e-11	2.94099e-11	2.59232e-11	2.59536e-11	2.84926e-11	2.61614e-11	2.72145e-11	2.4854e-11	2.47186e-11	2.76638e-11	2.81029e-11	2.56468e-11	2.5311e-11	2.49497e-11	2.54945e-11	2.3003e-11	2.27412e-11	2.3307e-11	2.68627e-11	2.87438e-11	2.6922e-11	2.49293e-11	2.40105e-11	2.55208e-11	2.45724e-11	2.50575e-11	2.34688e-11	2.60821e-11	2.76296e-11	3.01369e-11	2.53368e-11	2.39183e-11	2.45061e-11	2.48065e-11	2.54891e-11
-1.34369	2.33778e-11	2.36286e-11	2.2943e-11	2.51457e-11	2.79771e-11	2.91731e-11	2.76532e-11	2.63335e-11	2.59078e-11	2.64536e-11	2.28905e-11	2.25184e-11	2.304e-11	2.57582e-11	2.807e-11	2.86441e-11	2.64182e-11	2.69849e-11	2.76566e-11	2.56954e-11	2.684e-11	2.40211e-11	2.53342e-11	2.73134e-11	2.6914e-11	2.61847e-11	2.53694e-11	2.40431e-11	2.49399e-11	2.31471e-11	2.31672e-11	2.32894e-11	2.72348e-11	2.85133e-11	2.76452e-11	2.3847e-11	2.33394e-11	2.40971e-11	2.4498e-11	2.35699e-11	2.4331e-11	2.43689e-11	2.77222e-11	2.76216e-11	2.48889e-11	2.4187e-11	2.30727e-11	2.45631e-11	2.42798e-11
-1.33768	2.07848e-11	2.27491e-11	2.2534e-11	2.55416e-11	2.62554e-11	2.76084e-11	2.66357e-11	2.49768e-11	2.42834e-11	2.70625e-11	2.31456e-11	2.03801e-11	2.39431e-11	2.53492e-11	2.67025e-11	2.76163e-11	2.65468e-11	2.8236e-11	2.55496e-11	2.3763e-11	2.4846e-11	2.48393e-11	2.52608e-11	2.76195e-11	2.7795e-11	2.54726e-11	2.35876e-11	2.36575e-11	2.45015e-11	2.30664e-11	2.38348e-11	2.29187e-11	2.64709e-11	2.77045e-11	2.55205e-11	2.51908e-11	2.22191e-11	2.28717e-11	2.38051e-11	2.24179e-11	2.20765e-11	2.4173e-11	2.76851e-11	2.60788e-11	2.38158e-11	2.28466e-11	2.33005e-11	2.40138e-11	2.263e-11
-1.33166	2.089e-11	2.0597e-11	2.27572e-11	2.42263e-11	2.64949e-11	2.688e-11	2.5589e-11	2.5038e-11	2.26187e-11	2.3528e-11	2.2661e-11	2.05139e-11	2.30751e-11	2.55642e-11	2.74634e-11	2.65542e-11	2.59898e-11	2.44496e-11	2.47299e-11	2.45473e-11	2.42601e-11	2.43325e-11	2.47453e-11	2.76927e-11	2.72765e-11	2.40551e-11	2.39577e-11	2.36472e-11	2.3549e-11	2.20732e-11	2.36324e-11	2.23292e-11	2.68028e-11	2.67173e-11	2.57781e-11	2.36558e-11	2.24286e-11	2.4084e-11	2.39012e-11	2.20705e-11	2.29582e-11	2.41862e-11	2.67549e-11	2.59988e-11	2.46504e-11	2.30142e-11	2.27761e-11	2.37106e-11	2.26954e-11
-1.32565	2.28715e-11	2.04672e-11	2.20731e-11	2.40871e-11	2.69697e-11	2.58801e-11	2.60515e-11	2.56435e-11	2.36777e-11	1.94362e-11	2.11851e-11	2.16846e-11	2.20289e-11	2.53286e-11	2.75447e-11	2.69524e-11	2.46704e-11	2.50023e-11	2.50349e-11	2.46371e-11	2.51006e-11	2.21413e-11	2.32808e-11	2.75057e-11	2.61507e-11	2.38948e-11	2.40003e-11	2.42309e-11	2.14051e-11	2.07687e-11	2.26616e-11	2.34468e-11	2.581e-11	2.63412e-11	2.58855e-11	2.31642e-11	2.20644e-11	2.31164e-11	2.37663e-11	2.23814e-11	2.23671e-11	2.53185e-11	2.69875e-11	2.71085e-11	2.37915e-11	2.31132e-11	2.23234e-11	2.27766e-11	2.19722e-11
-1.31964	2.18037e-11	2.05206e-11	2.0957e-11	2.31454e-11	2.77167e-11	2.81903e-11	2.60904e-11	2.61359e-11	2.42141e-11	1.97513e-11	1.96567e-11	2.13355e-11	2.19736e-11	2.43924e-11	2.78817e-11	2.59668e-11	2.40632e-11	2.49202e-11	2.54834e-11	2.44476e-11	2.57882e-11	2.08767e-11	2.22866e-11	2.55995e-11	2.61456e-11	2.46252e-11	2.27334e-11	2.33309e-11	2.17936e-11	2.17308e-11	2.15471e-11	2.04903e-11	2.41607e-11	2.61072e-11	2.53588e-11	2.36679e-11	2.16144e-11	2.27302e-11	2.25753e-11	2.30663e-11	2.12032e-11	2.47265e-11	2.67482e-11	2.77961e-11	2.40731e-11	2.27749e-11	2.21477e-11	2.2078e-11	2.27524e-11
-1.31363	2.03403e-11	2.08139e-11	2.07064e-11	2.33014e-11	2.63726e-11	2.74679e-11	2.58202e-11	2.30122e-11	2.34231e-11	2.36126e-11	1.9854e-11	2.01181e-11	1.97988e-11	2.31356e-11	2.69051e-11	2.57569e-11	2.39062e-11	2.35332e-11	2.44495e-11	2.276e-11	2.32721e-11	2.24458e-11	2.35159e-11	2.54469e-11	2.46963e-11	2.41387e-11	2.26613e-11	2.07225e-11	2.25886e-11	2.19096e-11	2.02504e-11	1.94825e-11	2.56385e-11	2.54586e-11	2.45558e-11	2.3335e-11	2.16759e-11	2.26452e-11	2.13537e-11	2.15956e-11	2.13528e-11	2.22291e-11	2.5504e-11	2.54396e-11	2.28463e-11	2.20524e-11	2.09703e-11	2.15522e-11	2.25634e-11
-1.30762	2.01011e-11	2.04393e-11	2.05317e-11	2.39178e-11	2.49608e-11	2.7698e-11	2.5215e-11	2.3655e-11	2.19195e-11	2.40235e-11	2.08672e-11	1.90373e-11	1.96618e-11	2.26331e-11	2.43903e-11	2.64331e-11	2.49452e-11	2.38329e-11	2.39743e-11	2.22084e-11	2.32725e-11	2.16307e-11	2.21759e-11	2.79992e-11	2.53372e-11	2.34642e-11	2.34035e-11	2.11998e-11	2.18163e-11	2.15846e-11	1.96335e-11	1.97634e-11	2.45578e-11	2.5645e-11	2.46305e-11	2.26219e-11	2.09741e-11	2.2145e-11	2.18156e-11	2.1252e-11	2.13956e-11	2.19557e-11	2.56614e-11	2.39333e-11	2.21071e-11	2.14575e-11	2.14144e-11	2.15332e-11	2.07137e-11
-1.3016	1.87633e-11	1.88545e-11	2.00067e-11	2.24535e-11	2.42141e-11	2.56428e-11	2.40998e-11	2.3502e-11	2.07825e-11	2.08159e-11	2.11054e-11	1.97123e-11	2.02396e-11	2.28106e-11	2.46168e-11	2.48881e-11	2.46116e-11	2.24783e-11	2.35507e-11	2.13565e-11	2.22303e-11	2.18273e-11	2.22404e-11	2.48478e-11	2.51558e-11	2.31079e-11	2.2954e-11	2.1304e-11	2.08803e-11	2.03852e-11	2.10795e-11	1.98588e-11	2.37732e-11	2.51416e-11	2.48722e-11	2.23485e-11	2.12157e-11	2.15648e-11	2.07104e-11	1.97847e-11	2.1078e-11	2.18515e-11	2.52435e-11	2.40602e-11	2.30446e-11	2.21359e-11	2.02792e-11	2.13804e-11	1.99434e-11
-1.29559	1.90985e-11	1.74944e-11	2.05446e-11	2.11373e-11	2.51159e-11	2.52382e-11	2.40277e-11	2.42215e-11	2.08945e-11	1.76562e-11	1.9256e-11	1.70786e-11	1.93304e-11	2.32334e-11	2.51003e-11	2.46948e-11	2.23453e-11	2.30939e-11	2.22433e-11	2.11149e-11	2.15167e-11	2.03579e-11	2.14437e-11	2.53796e-11	2.43775e-11	2.24041e-11	2.20658e-11	2.08297e-11	2.06688e-11	2.04901e-11	1.9785e-11	2.02849e-11	2.29671e-11	2.4199e-11	2.39204e-11	2.1885e-11	2.10481e-11	2.18752e-11	2.0472e-11	2.04153e-11	1.97008e-11	2.2439e-11	2.46831e-11	2.53754e-11	2.30552e-11	2.16006e-11	2.17928e-11	2.05833e-11	2.04399e-11
-1.28958	2.05587e-11	1.95346e-11	1.88461e-11	2.16058e-11	2.59019e-11	2.53879e-11	2.48938e-11	2.33216e-11	2.18523e-11	1.81621e-11	1.7631e-11	1.95179e-11	1.8715e-11	2.25083e-11	2.53218e-11	2.58036e-11	2.20824e-11	2.15827e-11	2.30932e-11	2.11453e-11	2.18126e-11	1.96668e-11	2.09542e-11	2.35863e-11	2.36111e-11	2.30778e-11	2.14254e-11	2.01905e-11	2.08555e-11	2.05544e-11	1.80729e-11	1.98513e-11	2.22769e-11	2.3859e-11	2.37754e-11	2.19215e-11	1.95363e-11	2.05358e-11	2.0597e-11	2.04123e-11	1.94717e-11	2.2607e-11	2.44315e-11	2.65967e-11	2.21521e-11	2.01596e-11	2.13184e-11	1.96923e-11	2.10815e-11
-1.28357	1.84235e-11	1.92794e-11	1.89042e-11	2.113e-11	2.52702e-11	2.54886e-11	2.43254e-11	2.34896e-11	2.12752e-11	2.15651e-11	1.83666e-11	1.80187e-11	1.89394e-11	2.15864e-11	2.47556e-11	2.45711e-11	2.30233e-11	2.23792e-11	2.30788e-11	2.06983e-11	2.02923e-11	1.97156e-11	2.17907e-11	2.22166e-11	2.37952e-11	2.36577e-11	2.14003e-11	1.93442e-11	1.96958e-11	2.0052e-11	1.75082e-11	2.32584e-11	2.27489e-11	2.42211e-11	2.22584e-11	2.12536e-11	1.86026e-11	2.0258e-11	1.96819e-11	1.91096e-11	1.83825e-11	2.08578e-11	2.30985e-11	2.43505e-11	2.16902e-11	2.00645e-11	1.94608e-11	2.04196e-11	2.02872e-11
-1.27756	1.71452e-11	1.87056e-11	1.85195e-11	2.12751e-11	2.36884e-11	2.56683e-11	2.34229e-11	2.30287e-11	2.10108e-11	2.27697e-11	1.91429e-11	1.67108e-11	1.84848e-11	2.10655e-11	2.33503e-11	2.45804e-11	2.32123e-11	2.15643e-11	2.15371e-11	2.0017e-11	1.90357e-11	1.88594e-11	2.12216e-11	2.36471e-11	2.36858e-11	2.21668e-11	2.17814e-11	1.87938e-11	2.05563e-11	1.9971e-11	1.85198e-11	1.82494e-11	2.20239e-11	2.49001e-11	2.2932e-11	2.13243e-11	2.03803e-11	2.04469e-11	1.94686e-11	1.876e-11	1.58232e-11	2.00994e-11	2.39791e-11	2.25728e-11	2.08624e-11	2.05084e-11	2.09097e-11	2.09976e-11	1.91599e-11
-1.27154	1.6848e-11	1.70275e-11	1.76311e-11	2.13215e-11	2.27348e-11	2.41695e-11	2.26315e-11	2.22928e-11	1.86137e-11	1.93916e-11	1.91796e-11	1.6563e-11	1.87605e-11	2.15887e-11	2.35048e-11	2.35427e-11	2.28351e-11	2.18552e-11	2.09255e-11	1.89118e-11	2.00109e-11	1.83357e-11	2.08516e-11	2.34681e-11	2.36092e-11	2.18868e-11	2.06094e-11	1.98925e-11	2.00295e-11	1.83324e-11	1.79039e-11	1.86619e-11	2.10272e-11	2.29969e-11	2.3148e-11	2.222e-11	1.95324e-11	2.0022e-11	1.99343e-11	1.86927e-11	2.05241e-11	2.03006e-11	2.36146e-11	2.33404e-11	2.13298e-11	2.05597e-11	2.02841e-11	2.02072e-11	1.86958e-11
-1.26553	1.81778e-11	1.60482e-11	1.77931e-11	2.02334e-11	2.31066e-11	2.3078e-11	2.32964e-11	2.17649e-11	1.93778e-11	1.60761e-11	1.70659e-11	1.71365e-11	1.88698e-11	2.13804e-11	2.42344e-11	2.32518e-11	2.20213e-11	2.09725e-11	2.07067e-11	1.97026e-11	1.96323e-11	1.78032e-11	2.00928e-11	2.21657e-11	2.28799e-11	2.24037e-11	2.04263e-11	2.08911e-11	1.89567e-11	1.72048e-11	1.77676e-11	1.83744e-11	2.04229e-11	2.26788e-11	2.21057e-11	2.08818e-11	1.93931e-11	1.98743e-11	1.91094e-11	1.80944e-11	1.81761e-11	2.08362e-11	2.30445e-11	2.44641e-11	2.12797e-11	2.08719e-11	2.08139e-11	1.88847e-11	1.88656e-11
-1.25952	1.88111e-11	1.67978e-11	1.7664e-11	1.98152e-11	2.41946e-11	2.37057e-11	2.36278e-11	2.23028e-11	1.9648e-11	1.75176e-11	1.65724e-11	1.72669e-11	1.64593e-11	2.0496e-11	2.34619e-11	2.37793e-11	2.1344e-11	2.0395e-11	2.11681e-11	1.93812e-11	1.9409e-11	1.73873e-11	1.90268e-11	2.12197e-11	2.25977e-11	2.28008e-11	2.01126e-11	2.00632e-11	1.82663e-11	1.72967e-11	1.65402e-11	1.77589e-11	2.08956e-11	2.25066e-11	2.22062e-11	2.02974e-11	1.97229e-11	2.06034e-11	1.87027e-11	1.89929e-11	1.72855e-11	1.97561e-11	2.18775e-11	2.50103e-11	2.19575e-11	1.9167e-11	2.05942e-11	1.86702e-11	1.96885e-11
-1.25351	1.71734e-11	1.79171e-11	1.64508e-11	1.99961e-11	2.42017e-11	2.41425e-11	2.39678e-11	2.12238e-11	2.04491e-11	2.04211e-11	1.64123e-11	1.59031e-11	1.61058e-11	2.02173e-11	2.29794e-11	2.34116e-11	2.16928e-11	2.00717e-11	2.18558e-11	1.88511e-11	1.82991e-11	1.80061e-11	1.91131e-11	2.04649e-11	2.27794e-11	2.24186e-11	2.05278e-11	1.82363e-11	1.85953e-11	1.71276e-11	1.5069e-11	1.73708e-11	2.11303e-11	2.25136e-11	2.1981e-11	2.08927e-11	1.93162e-11	1.95128e-11	1.86498e-11	1.86983e-11	1.64073e-11	1.9073e-11	2.20443e-11	2.36541e-11	2.06076e-11	1.91511e-11	1.91487e-11	1.90488e-11	1.89499e-11
-1.24749	1.54291e-11	1.75209e-11	1.68728e-11	1.96225e-11	2.25577e-11	2.41483e-11	2.3105e-11	2.07772e-11	1.99104e-11	2.09565e-11	1.78871e-11	1.46714e-11	1.76176e-11	2.00661e-11	2.19916e-11	2.39709e-11	2.16502e-11	2.1187e-11	1.94352e-11	1.85469e-11	1.67321e-11	1.72775e-11	1.89936e-11	2.06213e-11	2.20915e-11	2.12401e-11	2.05261e-11	1.79204e-11	2.00011e-11	1.71471e-11	1.70623e-11	1.73461e-11	2.03811e-11	2.31891e-11	2.16484e-11	2.0795e-11	1.90051e-11	1.79926e-11	1.77747e-11	1.75022e-11	1.76803e-11	1.84186e-11	2.24252e-11	2.21346e-11	1.94207e-11	1.99291e-11	1.89599e-11	1.86163e-11	1.77839e-11
-1.24148	1.6095e-11	1.5978e-11	1.70479e-11	1.99089e-11	2.12092e-11	2.27377e-11	2.24764e-11	2.13349e-11	1.90167e-11	1.84465e-11	1.82538e-11	1.44558e-11	1.73772e-11	1.96372e-11	2.20267e-11	2.16694e-11	2.19667e-11	2.10226e-11	1.81595e-11	1.86056e-11	1.73691e-11	1.74339e-11	1.78892e-11	2.17545e-11	2.21827e-11	2.1514e-11	1.94846e-11	1.8892e-11	1.87447e-11	1.66185e-11	1.79201e-11	1.76272e-11	1.94303e-11	2.23683e-11	2.16619e-11	2.07115e-11	1.85773e-11	1.90607e-11	1.74143e-11	1.72078e-11	1.72083e-11	1.87072e-11	2.26096e-11	2.13685e-11	2.03744e-11	2.06048e-11	1.89855e-11	1.78561e-11	1.68317e-11
-1.23547	1.71773e-11	1.51496e-11	1.56273e-11	1.98477e-11	2.16657e-11	2.17404e-11	2.26995e-11	2.18414e-11	1.84273e-11	1.5045e-11	1.56696e-11	1.62399e-11	1.69144e-11	1.95553e-11	2.30315e-11	2.14825e-11	2.02445e-11	2.00119e-11	1.92396e-11	1.78187e-11	1.84325e-11	1.69594e-11	1.79627e-11	2.05395e-11	2.19723e-11	2.08584e-11	1.9219e-11	1.92323e-11	1.81814e-11	1.61847e-11	1.6229e-11	1.65773e-11	1.88711e-11	2.09855e-11	2.14513e-11	2.14337e-11	1.80424e-11	2.00077e-11	1.80216e-11	1.71155e-11	1.54582e-11	1.96084e-11	2.21897e-11	2.34491e-11	2.06934e-11	1.95083e-11	1.94643e-11	1.78078e-11	1.70672e-11
-1.22946	1.75548e-11	1.54549e-11	1.61186e-11	1.80957e-11	2.31584e-11	2.31679e-11	2.29685e-11	2.12284e-11	1.94227e-11	1.49971e-11	1.49509e-11	1.61842e-11	1.60867e-11	1.96034e-11	2.26779e-11	2.23267e-11	2.05625e-11	1.9518e-11	2.00943e-11	1.76545e-11	1.71611e-11	1.52282e-11	1.73336e-11	1.94186e-11	2.22388e-11	2.13126e-11	2.00234e-11	1.88113e-11	1.80911e-11	1.59361e-11	1.55555e-11	1.6482e-11	2.02881e-11	2.09644e-11	2.06208e-11	1.96325e-11	1.88745e-11	1.83425e-11	1.72621e-11	1.69787e-11	1.68554e-11	1.88994e-11	2.16504e-11	2.32538e-11	2.03731e-11	1.91627e-11	1.78663e-11	1.7724e-11	1.82189e-11
-1.22345	1.6512e-11	1.62031e-11	1.6479e-11	1.86702e-11	2.30127e-11	2.35005e-11	2.31924e-11	2.03474e-11	2.02079e-11	1.88997e-11	1.58304e-11	1.56066e-11	1.61283e-11	1.86089e-11	2.11975e-11	2.27146e-11	2.08611e-11	2.0296e-11	1.90185e-11	1.8016e-11	1.62342e-11	1.55326e-11	1.72726e-11	1.99203e-11	2.15048e-11	2.23447e-11	2.04992e-11	1.76653e-11	1.74182e-11	1.63361e-11	1.47907e-11	1.58883e-11	1.94969e-11	2.14469e-11	2.0817e-11	1.98898e-11	1.78572e-11	1.78922e-11	1.7591e-11	1.63917e-11	1.56852e-11	1.79062e-11	2.15284e-11	2.19847e-11	1.91974e-11	1.95651e-11	1.803e-11	1.732e-11	1.76266e-11
-1.21743	1.42254e-11	1.54642e-11	1.60769e-11	1.87403e-11	2.13929e-11	2.28124e-11	2.25234e-11	2.01414e-11	1.89682e-11	1.98537e-11	1.72264e-11	1.41587e-11	1.72802e-11	1.86372e-11	2.10456e-11	2.14445e-11	2.13292e-11	2.03274e-11	1.79848e-11	1.66539e-11	1.45408e-11	1.69166e-11	1.78047e-11	1.98213e-11	2.1408e-11	2.05238e-11	1.97555e-11	1.69155e-11	1.71052e-11	1.64398e-11	1.47006e-11	1.57213e-11	1.91353e-11	2.16236e-11	2.13033e-11	1.98388e-11	1.79245e-11	1.6944e-11	1.68348e-11	1.61153e-11	1.49904e-11	1.73169e-11	2.15475e-11	2.07783e-11	1.9192e-11	1.94351e-11	1.73993e-11	1.81359e-11	1.72617e-11
-1.21142	1.47527e-11	1.46348e-11	1.59846e-11	1.85733e-11	2.03284e-11	2.19163e-11	2.16378e-11	2.14379e-11	1.79317e-11	1.76264e-11	1.70357e-11	1.39631e-11	1.64391e-11	1.89268e-11	2.12448e-11	2.14593e-11	2.14559e-11	1.92076e-11	1.72636e-11	1.68247e-11	1.57261e-11	1.59772e-11	1.7807e-11	2.01946e-11	2.06751e-11	2.02596e-11	1.92415e-11	1.78422e-11	1.74137e-11	1.51832e-11	1.634e-11	1.59872e-11	1.86735e-11	2.10705e-11	2.05455e-11	1.98153e-11	1.8315e-11	1.77834e-11	1.72465e-11	1.55032e-11	1.65542e-11	1.75477e-11	2.14148e-11	2.0572e-11	2.04193e-11	1.9447e-11	1.80786e-11	1.74575e-11	1.73883e-11
-1.20541	1.66851e-11	1.48858e-11	1.53102e-11	1.91415e-11	2.13795e-11	2.1848e-11	2.15626e-11	2.12797e-11	1.84204e-11	1.51631e-11	1.53259e-11	1.52324e-11	1.74902e-11	1.8913e-11	2.16466e-11	2.1142e-11	2.06582e-11	1.79197e-11	1.71384e-11	1.66282e-11	1.55486e-11	1.54769e-11	1.6695e-11	1.97977e-11	2.05594e-11	2.0771e-11	1.86961e-11	1.93662e-11	1.69422e-11	1.57003e-11	1.564e-11	1.54977e-11	1.86744e-11	2.08252e-11	2.03448e-11	1.95309e-11	1.82468e-11	1.87859e-11	1.76403e-11	1.55027e-11	1.5804e-11	1.86388e-11	2.06376e-11	2.21895e-11	2.06171e-11	1.88975e-11	1.81212e-11	1.6255e-11	1.72489e-11
-1.1994	1.61261e-11	1.43729e-11	1.56122e-11	1.78122e-11	2.2097e-11	2.20109e-11	2.27059e-11	2.07209e-11	1.85553e-11	1.45768e-11	1.44664e-11	1.52985e-11	1.63199e-11	1.89226e-11	2.23522e-11	2.07816e-11	2.03159e-11	1.89707e-11	1.76037e-11	1.63858e-11	1.55366e-11	1.49804e-11	1.64302e-11	1.92939e-11	2.00067e-11	2.05901e-11	1.95452e-11	1.84655e-11	1.59924e-11	1.5343e-11	1.44784e-11	1.5939e-11	1.93689e-11	2.05957e-11	2.03146e-11	1.88992e-11	1.8735e-11	1.7868e-11	1.64956e-11	1.63043e-11	1.53527e-11	1.81139e-11	2.02484e-11	2.25711e-11	2.04212e-11	1.89953e-11	1.76704e-11	1.73881e-11	1.75242e-11
-1.19339	1.54798e-11	1.5298e-11	1.51653e-11	1.77354e-11	2.16258e-11	2.24663e-11	2.32075e-11	1.99601e-11	1.97438e-11	1.71779e-11	1.40023e-11	1.47612e-11	1.48764e-11	1.76921e-11	2.06885e-11	2.10696e-11	2.01741e-11	1.96083e-11	1.75362e-11	1.629e-11	1.52123e-11	1.394e-11	1.63254e-11	1.96287e-11	2.00317e-11	2.09514e-11	2.00627e-11	1.69106e-11	1.66629e-11	1.56465e-11	1.36261e-11	1.58218e-11	1.94762e-11	2.12449e-11	2.0721e-11	1.83779e-11	1.81026e-11	1.66973e-11	1.63111e-11	1.52305e-11	1.53216e-11	1.69223e-11	2.06935e-11	2.13484e-11	1.87534e-11	1.86042e-11	1.78097e-11	1.82569e-11	1.69427e-11
-1.18737	1.47431e-11	1.58013e-11	1.52768e-11	1.86292e-11	2.04147e-11	2.2112e-11	2.21957e-11	1.88298e-11	1.91507e-11	1.90596e-11	1.60802e-11	1.42864e-11	1.61089e-11	1.74819e-11	2.04096e-11	2.02036e-11	2.10594e-11	1.86955e-11	1.76438e-11	1.60916e-11	1.45027e-11	1.49608e-11	1.68098e-11	1.87002e-11	2.07916e-11	2.0552e-11	1.99161e-11	1.76918e-11	1.68742e-11	1.55167e-11	1.36229e-11	1.57057e-11	1.81358e-11	2.12523e-11	2.13114e-11	1.97816e-11	1.83129e-11	1.71509e-11	1.55269e-11	1.51257e-11	1.52647e-11	1.68718e-11	2.07954e-11	2.0055e-11	1.97147e-11	1.90003e-11	1.79009e-11	1.78823e-11	1.67456e-11
-1.18136	1.46948e-11	1.40792e-11	1.59112e-11	1.80251e-11	1.92218e-11	2.10446e-11	2.08182e-11	2.07985e-11	1.70067e-11	1.6968e-11	1.58916e-11	1.27285e-11	1.62858e-11	1.76565e-11	2.05907e-11	1.9139e-11	2.07673e-11	1.84306e-11	1.62991e-11	1.51772e-11	1.51898e-11	1.48486e-11	1.71809e-11	1.89666e-11	2.03015e-11	2.00185e-11	1.87143e-11	1.71723e-11	1.6228e-11	1.47106e-11	1.49982e-11	1.56201e-11	1.81246e-11	2.02699e-11	1.99846e-11	1.84766e-11	1.89966e-11	1.74707e-11	1.52048e-11	1.49135e-11	1.5718e-11	1.66561e-11	2.05448e-11	1.98565e-11	2.07697e-11	1.90227e-11	1.86178e-11	1.76042e-11	1.68031e-11
-1.17535	1.60034e-11	1.35794e-11	1.4614e-11	1.79852e-11	1.91491e-11	2.0888e-11	2.12572e-11	2.10891e-11	1.78743e-11	1.4648e-11	1.38852e-11	1.31796e-11	1.55421e-11	1.85819e-11	2.05001e-11	2.01009e-11	1.97197e-11	1.80856e-11	1.64267e-11	1.46877e-11	1.61096e-11	1.40604e-11	1.54352e-11	1.89028e-11	2.03821e-11	1.99916e-11	1.88404e-11	1.81408e-11	1.64692e-11	1.33662e-11	1.41496e-11	1.55626e-11	1.85998e-11	1.9759e-11	1.98464e-11	1.82578e-11	1.81026e-11	1.73988e-11	1.68493e-11	1.57873e-11	1.50073e-11	1.78067e-11	2.02815e-11	2.12205e-11	2.0182e-11	1.85728e-11	1.75547e-11	1.69635e-11	1.62095e-11
-1.16934	1.60748e-11	1.43166e-11	1.50433e-11	1.82561e-11	2.13517e-11	2.13762e-11	2.13669e-11	2.02708e-11	1.88667e-11	1.42653e-11	1.29626e-11	1.47941e-11	1.59335e-11	1.83961e-11	2.10203e-11	1.97928e-11	1.95725e-11	1.84887e-11	1.7269e-11	1.51648e-11	1.47379e-11	1.45984e-11	1.57389e-11	1.77395e-11	2.12009e-11	1.97831e-11	1.86261e-11	1.77242e-11	1.59166e-11	1.48294e-11	1.37949e-11	1.60373e-11	1.79591e-11	1.99129e-11	1.94328e-11	1.96693e-11	1.76833e-11	1.69508e-11	1.60334e-11	1.58621e-11	1.40936e-11	1.85573e-11	1.90138e-11	2.22557e-11	1.97479e-11	1.87503e-11	1.66142e-11	1.71449e-11	1.66928e-11
-1.16333	1.47523e-11	1.41888e-11	1.5614e-11	1.73185e-11	2.19659e-11	2.21099e-11	2.14898e-11	1.93372e-11	1.87557e-11	1.70226e-11	1.46264e-11	1.53808e-11	1.52726e-11	1.75038e-11	2.04397e-11	2.05423e-11	1.93023e-11	1.8351e-11	1.71968e-11	1.5374e-11	1.32722e-11	1.39574e-11	1.56182e-11	1.82286e-11	2.00243e-11	2.02712e-11	1.92689e-11	1.63954e-11	1.62773e-11	1.59362e-11	1.42093e-11	1.51478e-11	1.72969e-11	2.02761e-11	1.97248e-11	1.93878e-11	1.8009e-11	1.6557e-11	1.57361e-11	1.58202e-11	1.33503e-11	1.74737e-11	1.94511e-11	2.07891e-11	1.92945e-11	1.81112e-11	1.74983e-11	1.74312e-11	1.69932e-11
-1.15731	1.44295e-11	1.48296e-11	1.53055e-11	1.69836e-11	2.03508e-11	2.15453e-11	2.12713e-11	1.88857e-11	1.84969e-11	1.82703e-11	1.57714e-11	1.41981e-11	1.4574e-11	1.74171e-11	1.96764e-11	2.05881e-11	1.99974e-11	1.81614e-11	1.64402e-11	1.48791e-11	1.29878e-11	1.47479e-11	1.60205e-11	1.84152e-11	2.03117e-11	1.96722e-11	1.84631e-11	1.71798e-11	1.58877e-11	1.45722e-11	1.2867e-11	1.45871e-11	1.74992e-11	2.05513e-11	1.96669e-11	1.97069e-11	1.8167e-11	1.64648e-11	1.58373e-11	1.5443e-11	1.37208e-11	1.65172e-11	2.00299e-11	1.9717e-11	1.89169e-11	1.82e-11	1.73968e-11	1.69685e-11	1.50524e-11
-1.1513	1.48928e-11	1.42837e-11	1.52121e-11	1.74904e-11	1.91301e-11	2.05381e-11	2.05903e-11	1.93181e-11	1.70628e-11	1.65953e-11	1.59125e-11	1.3472e-11	1.6151e-11	1.83213e-11	1.95498e-11	1.94109e-11	2.01944e-11	1.80328e-11	1.5771e-11	1.50304e-11	1.37972e-11	1.47197e-11	1.7014e-11	1.86393e-11	1.93976e-11	1.7743e-11	1.81318e-11	1.72828e-11	1.6369e-11	1.44575e-11	1.54695e-11	1.55938e-11	1.78781e-11	1.94685e-11	1.91511e-11	1.95578e-11	1.78897e-11	1.61317e-11	1.5584e-11	1.39683e-11	1.53521e-11	1.67528e-11	1.99054e-11	1.93275e-11	1.96938e-11	1.87834e-11	1.73967e-11	1.72157e-11	1.53765e-11
-1.14529	1.49712e-11	1.31445e-11	1.52147e-11	1.76854e-11	1.95561e-11	2.054e-11	2.10063e-11	1.97969e-11	1.64965e-11	1.40701e-11	1.38686e-11	1.36071e-11	1.60601e-11	1.84895e-11	1.86477e-11	1.90782e-11	1.87177e-11	1.72651e-11	1.58974e-11	1.41042e-11	1.44051e-11	1.32229e-11	1.56399e-11	1.95804e-11	1.98227e-11	1.97683e-11	1.90215e-11	1.71901e-11	1.59668e-11	1.47518e-11	1.56705e-11	1.5592e-11	1.78951e-11	1.96754e-11	1.92362e-11	1.89207e-11	1.8208e-11	1.65468e-11	1.58992e-11	1.43061e-11	1.53779e-11	1.80438e-11	1.98292e-11	2.04066e-11	1.97529e-11	1.83329e-11	1.72685e-11	1.66469e-11	1.58725e-11
-1.13928	1.46323e-11	1.37879e-11	1.5489e-11	1.72962e-11	2.12325e-11	2.08696e-11	2.11067e-11	1.99837e-11	1.76314e-11	1.33234e-11	1.26834e-11	1.45169e-11	1.46629e-11	1.81014e-11	1.96659e-11	1.97962e-11	1.89908e-11	1.77819e-11	1.61133e-11	1.4172e-11	1.43016e-11	1.37774e-11	1.4573e-11	1.84233e-11	2.02663e-11	1.88371e-11	1.88452e-11	1.71686e-11	1.46098e-11	1.36967e-11	1.40421e-11	1.53642e-11	1.81913e-11	1.98019e-11	1.95397e-11	1.8732e-11	1.72244e-11	1.64449e-11	1.5945e-11	1.53982e-11	1.42786e-11	1.81748e-11	1.95694e-11	2.16611e-11	1.9027e-11	1.7324e-11	1.76934e-11	1.71592e-11	1.59728e-11
-1.13327	1.4565e-11	1.4805e-11	1.55385e-11	1.73473e-11	2.11574e-11	2.13538e-11	2.08238e-11	1.90705e-11	1.87662e-11	1.59768e-11	1.31373e-11	1.47235e-11	1.47148e-11	1.85918e-11	2.09865e-11	2.00121e-11	1.84418e-11	1.81023e-11	1.63771e-11	1.50696e-11	1.31438e-11	1.38606e-11	1.51546e-11	1.78983e-11	1.93001e-11	1.86402e-11	1.95124e-11	1.7199e-11	1.55936e-11	1.39946e-11	1.16578e-11	1.47049e-11	1.85432e-11	1.9334e-11	1.94932e-11	1.79081e-11	1.78195e-11	1.5721e-11	1.55312e-11	1.46466e-11	1.38296e-11	1.7274e-11	1.91942e-11	2.07182e-11	1.93931e-11	1.74995e-11	1.7698e-11	1.69017e-11	1.65696e-11
-1.12725	1.42661e-11	1.51443e-11	1.48653e-11	1.71975e-11	1.90069e-11	2.18947e-11	2.04499e-11	1.87087e-11	1.79329e-11	1.82152e-11	1.49621e-11	1.30569e-11	1.51749e-11	1.78553e-11	1.92804e-11	1.96136e-11	1.89806e-11	1.71697e-11	1.52882e-11	1.49992e-11	1.36736e-11	1.38049e-11	1.50057e-11	1.87454e-11	1.91558e-11	1.97748e-11	1.96125e-11	1.63131e-11	1.55096e-11	1.5764e-11	1.38053e-11	1.4394e-11	1.81508e-11	2.0037e-11	1.89779e-11	1.87135e-11	1.76472e-11	1.60538e-11	1.56449e-11	1.4071e-11	1.37918e-11	1.61609e-11	1.96766e-11	1.91863e-11	1.9387e-11	1.7579e-11	1.72257e-11	1.6692e-11	1.56381e-11
-1.12124	1.33896e-11	1.43134e-11	1.42073e-11	1.82496e-11	1.87121e-11	2.0082e-11	2.00212e-11	1.95059e-11	1.60087e-11	1.65936e-11	1.46767e-11	1.24116e-11	1.63939e-11	1.73764e-11	1.89407e-11	1.86693e-11	1.94558e-11	1.74823e-11	1.47084e-11	1.37268e-11	1.34768e-11	1.48065e-11	1.63819e-11	1.84942e-11	1.91414e-11	1.85841e-11	1.84794e-11	1.63449e-11	1.44878e-11	1.52304e-11	1.46887e-11	1.49624e-11	1.81551e-11	1.95077e-11	1.91197e-11	1.90946e-11	1.73552e-11	1.66705e-11	1.52513e-11	1.4201e-11	1.5008e-11	1.63616e-11	1.99738e-11	1.90595e-11	1.94827e-11	1.79144e-11	1.75216e-11	1.68371e-11	1.39597e-11
-1.11523	1.43389e-11	1.26926e-11	1.50941e-11	1.77472e-11	1.90764e-11	1.93699e-11	2.02716e-11	1.94179e-11	1.63743e-11	1.24507e-11	1.39359e-11	1.38371e-11	1.58613e-11	1.83737e-11	1.96254e-11	1.80263e-11	1.90394e-11	1.72392e-11	1.48841e-11	1.37119e-11	1.40859e-11	1.3675e-11	1.64767e-11	1.87877e-11	1.84792e-11	1.75787e-11	1.88251e-11	1.66303e-11	1.46061e-11	1.44369e-11	1.47433e-11	1.51041e-11	1.82968e-11	1.87885e-11	1.91061e-11	1.91182e-11	1.75389e-11	1.6555e-11	1.5283e-11	1.41629e-11	1.50638e-11	1.82562e-11	1.93127e-11	1.98119e-11	1.98409e-11	1.76817e-11	1.72168e-11	1.65949e-11	1.50606e-11
-1.10922	1.49202e-11	1.32936e-11	1.54713e-11	1.70531e-11	2.06909e-11	1.98089e-11	2.05361e-11	1.97318e-11	1.7372e-11	1.20871e-11	1.32442e-11	1.50393e-11	1.54546e-11	1.78226e-11	1.99059e-11	1.92488e-11	1.80825e-11	1.72917e-11	1.60322e-11	1.40883e-11	1.51928e-11	1.26036e-11	1.45599e-11	1.88237e-11	1.87132e-11	1.96849e-11	1.84781e-11	1.67623e-11	1.44853e-11	1.35598e-11	1.41151e-11	1.48272e-11	1.83284e-11	1.88896e-11	1.89611e-11	1.88902e-11	1.69355e-11	1.65627e-11	1.55548e-11	1.4212e-11	1.49751e-11	1.83706e-11	1.89657e-11	2.08669e-11	1.86313e-11	1.82913e-11	1.67675e-11	1.60636e-11	1.5654e-11
-1.10321	1.4254e-11	1.44997e-11	1.42285e-11	1.68966e-11	2.07687e-11	2.03437e-11	2.0427e-11	1.82264e-11	1.74174e-11	1.53607e-11	1.35829e-11	1.44079e-11	1.40631e-11	1.80948e-11	1.93003e-11	1.92613e-11	1.79044e-11	1.727e-11	1.56156e-11	1.42306e-11	1.35518e-11	1.40736e-11	1.50442e-11	1.81118e-11	1.87739e-11	1.84594e-11	1.84243e-11	1.57819e-11	1.46028e-11	1.4796e-11	1.27799e-11	1.39641e-11	1.80061e-11	1.87524e-11	1.92436e-11	1.87272e-11	1.5827e-11	1.53262e-11	1.47912e-11	1.48923e-11	1.38798e-11	1.69022e-11	1.90805e-11	2.05084e-11	1.78432e-11	1.73853e-11	1.76416e-11	1.62302e-11	1.5241e-11
-1.09719	1.34285e-11	1.42993e-11	1.49191e-11	1.68069e-11	1.87683e-11	2.04315e-11	1.99312e-11	1.75085e-11	1.70594e-11	1.8365e-11	1.41084e-11	1.2211e-11	1.49519e-11	1.8145e-11	1.87389e-11	1.9004e-11	1.83506e-11	1.71206e-11	1.54853e-11	1.39559e-11	1.33177e-11	1.43917e-11	1.69861e-11	1.83534e-11	1.833e-11	1.8293e-11	1.85524e-11	1.49447e-11	1.47928e-11	1.68052e-11	1.32725e-11	1.43553e-11	1.87985e-11	1.88808e-11	1.85264e-11	1.86902e-11	1.60551e-11	1.55638e-11	1.42771e-11	1.42875e-11	1.52988e-11	1.60828e-11	1.88808e-11	1.82721e-11	1.86808e-11	1.70774e-11	1.67706e-11	1.62017e-11	1.5488e-11
-1.09118	1.2896e-11	1.44241e-11	1.51782e-11	1.78835e-11	1.89998e-11	2.01735e-11	1.92095e-11	1.82279e-11	1.6242e-11	1.64253e-11	1.45975e-11	1.22017e-11	1.55372e-11	1.71858e-11	1.80428e-11	1.91658e-11	1.86366e-11	1.68061e-11	1.51145e-11	1.33789e-11	1.36608e-11	1.42524e-11	1.63094e-11	1.81907e-11	1.89765e-11	1.82215e-11	1.78981e-11	1.53417e-11	1.59405e-11	1.44554e-11	1.41324e-11	1.56904e-11	1.75639e-11	1.9051e-11	1.80827e-11	1.83668e-11	1.66904e-11	1.66511e-11	1.48539e-11	1.35376e-11	1.52612e-11	1.69698e-11	1.92577e-11	1.84531e-11	1.83234e-11	1.78186e-11	1.64759e-11	1.54225e-11	1.37202e-11
-1.08517	1.35393e-11	1.27911e-11	1.5676e-11	1.72467e-11	1.93973e-11	1.93798e-11	1.88312e-11	1.86359e-11	1.52163e-11	1.21181e-11	1.39538e-11	1.31556e-11	1.79553e-11	1.80412e-11	1.89513e-11	1.83233e-11	1.81729e-11	1.65557e-11	1.50998e-11	1.34077e-11	1.33064e-11	1.40856e-11	1.61798e-11	1.84801e-11	1.86605e-11	1.7551e-11	1.75999e-11	1.57513e-11	1.51036e-11	1.33391e-11	1.37933e-11	1.55821e-11	1.75666e-11	1.89022e-11	1.89539e-11	1.80569e-11	1.70811e-11	1.55338e-11	1.48115e-11	1.45146e-11	1.44092e-11	1.77871e-11	1.96479e-11	1.99832e-11	1.85258e-11	1.77045e-11	1.64301e-11	1.44809e-11	1.39184e-11
-1.07916	1.40967e-11	1.28277e-11	1.50937e-11	1.67734e-11	1.95972e-11	1.89056e-11	1.86886e-11	1.8989e-11	1.58484e-11	1.1672e-11	1.29708e-11	1.39589e-11	1.62348e-11	1.87582e-11	1.92832e-11	1.87432e-11	1.66926e-11	1.62252e-11	1.54377e-11	1.40619e-11	1.47042e-11	1.29951e-11	1.57519e-11	1.86053e-11	1.79604e-11	1.85008e-11	1.70937e-11	1.5886e-11	1.40522e-11	1.31587e-11	1.32226e-11	1.49456e-11	1.81861e-11	1.81805e-11	1.82769e-11	1.71278e-11	1.64253e-11	1.46772e-11	1.40771e-11	1.45932e-11	1.38113e-11	1.78343e-11	1.90093e-11	2.02727e-11	1.7895e-11	1.69506e-11	1.68035e-11	1.55294e-11	1.50514e-11
-1.07315	1.41973e-11	1.49507e-11	1.45963e-11	1.8087e-11	2.07992e-11	1.95659e-11	1.88747e-11	1.77197e-11	1.71435e-11	1.4978e-11	1.29967e-11	1.52925e-11	1.53208e-11	1.79705e-11	1.89062e-11	1.92389e-11	1.67134e-11	1.61773e-11	1.53416e-11	1.40561e-11	1.43204e-11	1.3232e-11	1.54473e-11	1.71721e-11	1.83776e-11	1.87504e-11	1.66563e-11	1.5597e-11	1.43982e-11	1.36072e-11	1.14518e-11	1.5478e-11	1.75134e-11	1.86905e-11	1.79935e-11	1.77607e-11	1.59656e-11	1.52818e-11	1.44942e-11	1.41141e-11	1.38016e-11	1.75644e-11	1.8656e-11	1.98784e-11	1.66716e-11	1.6671e-11	1.62129e-11	1.47195e-11	1.50907e-11
-1.06713	1.29503e-11	1.42104e-11	1.54812e-11	1.75267e-11	1.93803e-11	1.98381e-11	1.8327e-11	1.68888e-11	1.605e-11	1.69581e-11	1.42511e-11	1.40371e-11	1.55204e-11	1.7062e-11	1.80668e-11	1.80307e-11	1.82652e-11	1.67746e-11	1.49968e-11	1.37245e-11	1.26705e-11	1.39192e-11	1.69759e-11	1.77663e-11	1.78117e-11	1.85617e-11	1.65151e-11	1.43555e-11	1.41918e-11	1.32661e-11	1.30798e-11	1.53529e-11	1.7648e-11	1.92242e-11	1.83284e-11	1.66658e-11	1.61041e-11	1.5324e-11	1.45642e-11	1.29493e-11	1.46667e-11	1.60073e-11	1.89896e-11	1.81214e-11	1.76386e-11	1.686e-11	1.60541e-11	1.56868e-11	1.40787e-11
-1.06112	1.1805e-11	1.3173e-11	1.53357e-11	1.76639e-11	1.79412e-11	1.87109e-11	1.82649e-11	1.74009e-11	1.48261e-11	1.54974e-11	1.40874e-11	1.29024e-11	1.53397e-11	1.7777e-11	1.73995e-11	1.84835e-11	1.83044e-11	1.6716e-11	1.4709e-11	1.31883e-11	1.3287e-11	1.29186e-11	1.6876e-11	1.82482e-11	1.77388e-11	1.78291e-11	1.70096e-11	1.4667e-11	1.44458e-11	1.31472e-11	1.46284e-11	1.55293e-11	1.74578e-11	1.87644e-11	1.80167e-11	1.75047e-11	1.69991e-11	1.46251e-11	1.46759e-11	1.31232e-11	1.497e-11	1.63175e-11	1.95103e-11	1.75274e-11	1.76573e-11	1.69176e-11	1.63413e-11	1.6355e-11	1.28086e-11
-1.05511	1.25675e-11	1.31505e-11	1.5649e-11	1.7383e-11	1.85665e-11	1.84093e-11	1.78561e-11	1.77272e-11	1.45635e-11	1.19952e-11	1.34975e-11	1.34276e-11	1.64842e-11	1.82425e-11	1.85107e-11	1.75633e-11	1.69791e-11	1.61152e-11	1.48285e-11	1.28797e-11	1.39024e-11	1.35648e-11	1.55971e-11	1.73402e-11	1.81498e-11	1.77175e-11	1.64508e-11	1.59675e-11	1.40133e-11	1.27645e-11	1.4175e-11	1.61593e-11	1.74375e-11	1.84559e-11	1.84508e-11	1.7433e-11	1.58844e-11	1.53979e-11	1.42713e-11	1.39233e-11	1.50255e-11	1.78041e-11	1.93187e-11	1.90171e-11	1.69547e-11	1.76261e-11	1.63533e-11	1.4765e-11	1.34534e-11
-1.0491	1.36581e-11	1.2901e-11	1.53832e-11	1.73276e-11	1.93105e-11	1.77865e-11	1.76163e-11	1.68953e-11	1.45063e-11	1.09496e-11	1.2209e-11	1.41901e-11	1.69097e-11	1.83288e-11	1.91214e-11	1.76098e-11	1.62217e-11	1.59699e-11	1.46e-11	1.31743e-11	1.36305e-11	1.35318e-11	1.55811e-11	1.76835e-11	1.73143e-11	1.78301e-11	1.58622e-11	1.51229e-11	1.32527e-11	1.21292e-11	1.36561e-11	1.60629e-11	1.80663e-11	1.75511e-11	1.72104e-11	1.6698e-11	1.67749e-11	1.42522e-11	1.3971e-11	1.33221e-11	1.43421e-11	1.74791e-11	1.89335e-11	1.99675e-11	1.73207e-11	1.62125e-11	1.68165e-11	1.3801e-11	1.45742e-11
-1.04309	1.34305e-11	1.44154e-11	1.44362e-11	1.75248e-11	1.9534e-11	1.85564e-11	1.82398e-11	1.65114e-11	1.57351e-11	1.34814e-11	1.2276e-11	1.40019e-11	1.53406e-11	1.76059e-11	1.89057e-11	1.83973e-11	1.62698e-11	1.57428e-11	1.40811e-11	1.35061e-11	1.314e-11	1.37548e-11	1.51289e-11	1.68037e-11	1.78623e-11	1.79312e-11	1.54785e-11	1.45114e-11	1.38628e-11	1.30293e-11	1.31481e-11	1.52111e-11	1.79919e-11	1.80156e-11	1.71959e-11	1.59667e-11	1.53238e-11	1.44756e-11	1.37982e-11	1.42993e-11	1.38303e-11	1.72893e-11	1.82087e-11	1.90638e-11	1.67209e-11	1.57497e-11	1.57183e-11	1.35723e-11	1.45669e-11
-1.03707	1.2267e-11	1.50307e-11	1.51029e-11	1.83397e-11	1.91743e-11	1.88084e-11	1.81712e-11	1.59134e-11	1.60303e-11	1.61701e-11	1.41176e-11	1.32075e-11	1.50503e-11	1.71392e-11	1.83072e-11	1.83064e-11	1.71852e-11	1.63338e-11	1.42794e-11	1.34422e-11	1.23799e-11	1.45033e-11	1.69397e-11	1.66693e-11	1.77712e-11	1.68709e-11	1.59659e-11	1.36692e-11	1.41071e-11	1.29851e-11	1.27368e-11	1.5495e-11	1.78627e-11	1.84207e-11	1.76603e-11	1.60616e-11	1.53075e-11	1.42779e-11	1.38019e-11	1.35802e-11	1.53441e-11	1.66269e-11	1.82792e-11	1.753e-11	1.68678e-11	1.62776e-11	1.48755e-11	1.41766e-11	1.402e-11
-1.03106	1.15183e-11	1.34166e-11	1.56037e-11	1.8042e-11	1.75389e-11	1.79756e-11	1.73165e-11	1.5396e-11	1.41456e-11	1.48075e-11	1.39237e-11	1.29691e-11	1.75137e-11	1.72665e-11	1.72561e-11	1.73954e-11	1.6882e-11	1.62503e-11	1.40086e-11	1.34552e-11	1.30984e-11	1.36077e-11	1.66259e-11	1.80048e-11	1.71553e-11	1.63202e-11	1.60261e-11	1.40317e-11	1.40037e-11	1.32107e-11	1.46955e-11	1.55244e-11	1.76969e-11	1.8181e-11	1.75143e-11	1.72049e-11	1.53486e-11	1.41393e-11	1.37249e-11	1.31491e-11	1.54855e-11	1.64261e-11	1.90876e-11	1.6218e-11	1.63405e-11	1.7119e-11	1.49436e-11	1.44923e-11	1.31367e-11
-1.02505	1.28498e-11	1.33428e-11	1.5141e-11	1.85403e-11	1.71598e-11	1.7209e-11	1.71441e-11	1.59293e-11	1.13889e-11	1.17757e-11	1.33995e-11	1.34979e-11	1.72693e-11	1.77458e-11	1.82701e-11	1.65051e-11	1.58717e-11	1.56405e-11	1.31864e-11	1.30078e-11	1.39104e-11	1.39451e-11	1.58785e-11	1.7694e-11	1.7548e-11	1.67667e-11	1.44316e-11	1.46535e-11	1.29507e-11	1.25304e-11	1.49606e-11	1.55262e-11	1.77294e-11	1.80106e-11	1.68587e-11	1.66603e-11	1.48374e-11	1.48879e-11	1.3492e-11	1.35608e-11	1.50125e-11	1.7694e-11	1.9351e-11	1.83717e-11	1.63515e-11	1.67711e-11	1.53568e-11	1.36999e-11	1.29226e-11
-1.01904	1.37862e-11	1.31943e-11	1.48021e-11	1.79578e-11	1.82195e-11	1.74534e-11	1.68386e-11	1.65105e-11	1.36716e-11	1.01189e-11	1.18513e-11	1.49652e-11	1.60478e-11	1.81332e-11	1.84995e-11	1.73378e-11	1.58315e-11	1.48481e-11	1.38537e-11	1.31984e-11	1.48656e-11	1.41191e-11	1.55675e-11	1.69441e-11	1.7627e-11	1.58259e-11	1.48142e-11	1.44621e-11	1.29186e-11	1.13859e-11	1.37033e-11	1.62282e-11	1.7727e-11	1.67789e-11	1.67505e-11	1.55705e-11	1.46737e-11	1.40431e-11	1.33775e-11	1.39803e-11	1.48343e-11	1.74427e-11	1.82165e-11	1.89736e-11	1.63704e-11	1.50721e-11	1.53788e-11	1.34166e-11	1.40839e-11
-1.01303	1.38119e-11	1.36605e-11	1.57451e-11	1.71395e-11	1.9394e-11	1.82993e-11	1.69756e-11	1.58563e-11	1.53185e-11	1.29359e-11	1.21972e-11	1.50617e-11	1.61104e-11	1.83302e-11	1.79779e-11	1.74444e-11	1.52787e-11	1.40931e-11	1.45044e-11	1.36244e-11	1.26864e-11	1.39755e-11	1.57866e-11	1.72457e-11	1.71439e-11	1.62248e-11	1.51415e-11	1.39789e-11	1.33018e-11	1.36042e-11	1.38164e-11	1.63471e-11	1.73469e-11	1.74976e-11	1.6384e-11	1.54698e-11	1.52385e-11	1.36442e-11	1.31084e-11	1.38296e-11	1.44041e-11	1.69603e-11	1.81545e-11	1.79954e-11	1.64739e-11	1.55216e-11	1.40636e-11	1.29366e-11	1.47091e-11
-1.00701	1.22426e-11	1.44288e-11	1.61546e-11	1.74367e-11	1.9007e-11	1.84201e-11	1.67285e-11	1.53401e-11	1.46354e-11	1.62743e-11	1.36358e-11	1.42869e-11	1.66339e-11	1.74764e-11	1.73458e-11	1.73176e-11	1.65255e-11	1.53026e-11	1.44183e-11	1.28839e-11	1.21849e-11	1.48861e-11	1.66396e-11	1.72586e-11	1.73236e-11	1.71568e-11	1.46225e-11	1.29538e-11	1.2926e-11	1.31044e-11	1.38017e-11	1.55483e-11	1.74287e-11	1.86073e-11	1.71205e-11	1.5557e-11	1.37942e-11	1.39415e-11	1.3513e-11	1.35819e-11	1.45248e-11	1.60429e-11	1.84668e-11	1.67501e-11	1.5669e-11	1.58984e-11	1.42284e-11	1.36328e-11	1.381e-11
-1.001	1.14448e-11	1.36852e-11	1.66372e-11	1.84643e-11	1.77479e-11	1.72401e-11	1.58005e-11	1.54458e-11	1.40582e-11	1.53731e-11	1.42611e-11	1.44865e-11	1.83482e-11	1.80844e-11	1.70566e-11	1.64449e-11	1.63826e-11	1.55299e-11	1.35644e-11	1.29818e-11	1.2604e-11	1.55464e-11	1.73094e-11	1.80792e-11	1.71206e-11	1.55096e-11	1.5128e-11	1.32889e-11	1.36602e-11	1.28102e-11	1.37674e-11	1.5987e-11	1.74421e-11	1.83117e-11	1.72031e-11	1.60035e-11	1.45312e-11	1.32548e-11	1.33221e-11	1.35219e-11	1.53268e-11	1.68667e-11	1.84599e-11	1.65945e-11	1.60058e-11	1.54139e-11	1.45857e-11	1.42277e-11	1.4284e-11
-0.99499	1.29668e-11	1.36526e-11	1.69303e-11	1.8992e-11	1.71712e-11	1.68058e-11	1.56715e-11	1.54266e-11	1.33172e-11	1.17845e-11	1.37961e-11	1.48877e-11	1.80703e-11	1.8814e-11	1.82719e-11	1.56053e-11	1.50814e-11	1.38749e-11	1.22719e-11	1.26237e-11	1.41431e-11	1.46104e-11	1.65886e-11	1.79194e-11	1.67788e-11	1.57616e-11	1.41808e-11	1.42482e-11	1.2681e-11	1.21441e-11	1.54345e-11	1.724e-11	1.744e-11	1.74895e-11	1.62858e-11	1.58828e-11	1.47077e-11	1.40446e-11	1.32612e-11	1.34588e-11	1.56442e-11	1.81331e-11	1.88936e-11	1.67375e-11	1.66286e-11	1.55585e-11	1.41904e-11	1.29299e-11	1.36674e-11
-0.98898	1.45151e-11	1.37992e-11	1.59594e-11	1.86619e-11	1.88311e-11	1.65651e-11	1.62426e-11	1.5184e-11	1.28226e-11	1.0459e-11	1.28899e-11	1.63725e-11	1.82369e-11	1.82075e-11	1.86911e-11	1.59757e-11	1.4981e-11	1.3688e-11	1.33881e-11	1.28584e-11	1.42723e-11	1.41204e-11	1.56209e-11	1.73525e-11	1.72268e-11	1.63356e-11	1.40352e-11	1.39806e-11	1.27422e-11	1.25949e-11	1.44691e-11	1.63852e-11	1.76699e-11	1.78056e-11	1.58469e-11	1.47959e-11	1.49746e-11	1.40476e-11	1.33886e-11	1.40018e-11	1.58586e-11	1.84658e-11	1.79845e-11	1.88617e-11	1.60888e-11	1.49248e-11	1.4705e-11	1.22719e-11	1.40674e-11
-0.98297	1.3884e-11	1.43445e-11	1.71836e-11	1.80835e-11	1.92074e-11	1.73075e-11	1.59333e-11	1.49688e-11	1.41498e-11	1.25311e-11	1.22181e-11	1.62564e-11	1.70845e-11	1.90104e-11	1.85679e-11	1.65698e-11	1.4807e-11	1.40629e-11	1.31914e-11	1.31376e-11	1.30252e-11	1.38109e-11	1.65802e-11	1.73169e-11	1.69471e-11	1.53126e-11	1.46069e-11	1.37644e-11	1.23896e-11	1.32239e-11	1.36777e-11	1.74971e-11	1.86772e-11	1.79936e-11	1.65244e-11	1.44557e-11	1.51713e-11	1.3442e-11	1.32675e-11	1.44022e-11	1.56065e-11	1.75266e-11	1.80229e-11	1.77945e-11	1.58362e-11	1.49192e-11	1.43813e-11	1.42395e-11	1.48544e-11
-0.97695	1.27239e-11	1.49837e-11	1.68532e-11	1.84741e-11	1.87053e-11	1.78981e-11	1.58485e-11	1.41168e-11	1.50946e-11	1.56213e-11	1.35212e-11	1.76557e-11	1.73894e-11	1.80991e-11	1.73277e-11	1.71632e-11	1.56373e-11	1.42319e-11	1.30899e-11	1.20709e-11	1.24509e-11	1.49821e-11	1.73648e-11	1.77602e-11	1.77624e-11	1.64526e-11	1.5125e-11	1.32081e-11	1.33755e-11	1.32114e-11	1.41617e-11	1.77838e-11	1.85645e-11	1.82476e-11	1.65343e-11	1.57864e-11	1.45844e-11	1.27943e-11	1.27842e-11	1.45726e-11	1.62148e-11	1.73474e-11	1.82764e-11	1.56952e-11	1.55698e-11	1.5637e-11	1.3916e-11	1.44177e-11	1.40953e-11
-0.97094	1.28113e-11	1.4949e-11	1.73585e-11	1.94682e-11	1.76911e-11	1.73392e-11	1.57648e-11	1.43567e-11	1.40995e-11	1.55363e-11	1.46163e-11	1.65853e-11	1.84235e-11	1.78694e-11	1.71243e-11	1.56812e-11	1.56798e-11	1.39678e-11	1.25616e-11	1.17928e-11	1.26565e-11	1.679e-11	1.76598e-11	1.75179e-11	1.74782e-11	1.59119e-11	1.43785e-11	1.36579e-11	1.36636e-11	1.32009e-11	1.50945e-11	1.68421e-11	1.79546e-11	1.83948e-11	1.64471e-11	1.55285e-11	1.41711e-11	1.37823e-11	1.32061e-11	1.45957e-11	1.60621e-11	1.78384e-11	1.81845e-11	1.56754e-11	1.57826e-11	1.53435e-11	1.40891e-11	1.42168e-11	1.32529e-11
-0.96493	1.38521e-11	1.45707e-11	1.83263e-11	1.88117e-11	1.73657e-11	1.66251e-11	1.48465e-11	1.46655e-11	1.26286e-11	1.20155e-11	1.42926e-11	1.5294e-11	1.94402e-11	1.9349e-11	1.82013e-11	1.56083e-11	1.50307e-11	1.34534e-11	1.19371e-11	1.18432e-11	1.48412e-11	1.61831e-11	1.74024e-11	1.76317e-11	1.68773e-11	1.41857e-11	1.42289e-11	1.35066e-11	1.32488e-11	1.35651e-11	1.6712e-11	1.74946e-11	1.86116e-11	1.75674e-11	1.59703e-11	1.53924e-11	1.5538e-11	1.39174e-11	1.36387e-11	1.41658e-11	1.63429e-11	1.85157e-11	1.79831e-11	1.69353e-11	1.64787e-11	1.51637e-11	1.35951e-11	1.35888e-11	1.39419e-11
-0.95892	1.48871e-11	1.45182e-11	1.70923e-11	1.93446e-11	1.90867e-11	1.65831e-11	1.57032e-11	1.50804e-11	1.32647e-11	1.06746e-11	1.33878e-11	1.68167e-11	1.86658e-11	1.92998e-11	1.81364e-11	1.6429e-11	1.46733e-11	1.33926e-11	1.2976e-11	1.27277e-11	1.39928e-11	1.49606e-11	1.6356e-11	1.79842e-11	1.74587e-11	1.55951e-11	1.41227e-11	1.44815e-11	1.32263e-11	1.43976e-11	1.55957e-11	1.77866e-11	1.91168e-11	1.73716e-11	1.54745e-11	1.50899e-11	1.46425e-11	1.37407e-11	1.40187e-11	1.50484e-11	1.67962e-11	1.98707e-11	1.77461e-11	1.79338e-11	1.56354e-11	1.48444e-11	1.36641e-11	1.34545e-11	1.44236e-11
-0.95291	1.5262e-11	1.59924e-11	1.82127e-11	1.88223e-11	2.01785e-11	1.756e-11	1.58993e-11	1.38547e-11	1.47164e-11	1.30688e-11	1.39151e-11	1.7993e-11	1.92311e-11	1.85374e-11	1.79194e-11	1.60827e-11	1.44119e-11	1.36836e-11	1.33348e-11	1.37717e-11	1.2982e-11	1.53607e-11	1.73363e-11	1.82285e-11	1.74485e-11	1.55027e-11	1.44289e-11	1.42676e-11	1.35154e-11	1.4152e-11	1.68808e-11	1.8181e-11	1.90749e-11	1.79511e-11	1.62569e-11	1.52169e-11	1.35399e-11	1.37149e-11	1.35943e-11	1.54236e-11	1.64678e-11	1.90514e-11	1.74637e-11	1.79008e-11	1.55996e-11	1.50746e-11	1.32906e-11	1.42934e-11	1.46838e-11
-0.94689	1.40845e-11	1.57183e-11	1.84809e-11	1.8779e-11	1.91459e-11	1.68508e-11	1.49893e-11	1.39817e-11	1.43302e-11	1.59998e-11	1.51234e-11	1.71727e-11	1.87724e-11	1.87822e-11	1.75085e-11	1.58524e-11	1.47318e-11	1.44734e-11	1.26023e-11	1.33067e-11	1.36679e-11	1.57879e-11	1.84441e-11	1.85669e-11	1.75618e-11	1.55781e-11	1.52299e-11	1.32146e-11	1.38344e-11	1.59384e-11	1.5938e-11	1.80355e-11	1.93711e-11	1.76118e-11	1.6367e-11	1.56108e-11	1.41456e-11	1.28834e-11	1.34605e-11	1.49914e-11	1.71263e-11	1.84177e-11	1.80637e-11	1.62357e-11	1.57255e-11	1.45698e-11	1.45455e-11	1.506e-11	1.53615e-11
-0.94088	1.376e-11	1.64882e-11	1.92729e-11	1.94401e-11	1.83205e-11	1.72156e-11	1.54318e-11	1.45358e-11	1.43516e-11	1.59712e-11	1.62839e-11	1.61756e-11	1.89766e-11	1.926e-11	1.70801e-11	1.59361e-11	1.53019e-11	1.33957e-11	1.1772e-11	1.26914e-11	1.44839e-11	1.74543e-11	1.90027e-11	1.86372e-11	1.77405e-11	1.54036e-11	1.53326e-11	1.37956e-11	1.378e-11	1.55243e-11	1.66665e-11	1.75383e-11	1.92126e-11	1.83497e-11	1.61136e-11	1.57902e-11	1.42965e-11	1.31533e-11	1.39849e-11	1.47842e-11	1.81413e-11	1.82068e-11	1.84413e-11	1.57542e-11	1.55457e-11	1.5014e-11	1.43632e-11	1.41101e-11	1.54903e-11
-0.93487	1.54922e-11	1.61452e-11	1.97546e-11	1.93453e-11	1.8322e-11	1.64559e-11	1.47459e-11	1.48461e-11	1.31844e-11	1.3443e-11	1.61907e-11	1.7136e-11	2.06355e-11	1.99137e-11	1.73316e-11	1.52945e-11	1.52642e-11	1.41052e-11	1.24769e-11	1.36407e-11	1.65398e-11	1.73371e-11	1.85656e-11	1.88592e-11	1.69019e-11	1.5621e-11	1.5125e-11	1.45803e-11	1.40512e-11	1.57314e-11	1.78215e-11	1.96108e-11	1.99226e-11	1.71033e-11	1.60527e-11	1.59044e-11	1.4527e-11	1.43284e-11	1.42448e-11	1.49046e-11	1.83246e-11	1.88473e-11	1.83388e-11	1.6686e-11	1.65038e-11	1.47086e-11	1.43033e-11	1.46336e-11	1.45862e-11
-0.92886	1.56374e-11	1.59004e-11	1.84918e-11	2.00099e-11	1.88587e-11	1.59908e-11	1.51966e-11	1.52068e-11	1.27324e-11	1.17525e-11	1.42333e-11	1.78963e-11	2.10054e-11	2.02185e-11	1.75335e-11	1.57969e-11	1.46477e-11	1.29956e-11	1.25176e-11	1.35181e-11	1.55472e-11	1.65708e-11	1.75055e-11	1.87798e-11	1.70778e-11	1.56498e-11	1.48438e-11	1.48395e-11	1.38681e-11	1.55744e-11	1.82989e-11	1.98862e-11	2.0193e-11	1.77019e-11	1.57728e-11	1.49035e-11	1.46653e-11	1.42315e-11	1.45758e-11	1.57184e-11	1.83163e-11	1.96413e-11	1.87761e-11	1.80225e-11	1.61378e-11	1.44657e-11	1.4528e-11	1.43263e-11	1.5726e-11
-0.92285	1.51346e-11	1.74164e-11	1.971e-11	1.95778e-11	2.02437e-11	1.71544e-11	1.54066e-11	1.46057e-11	1.50656e-11	1.37088e-11	1.53283e-11	1.91871e-11	1.99921e-11	1.97538e-11	1.82232e-11	1.64582e-11	1.48844e-11	1.33286e-11	1.35772e-11	1.32653e-11	1.54431e-11	1.71702e-11	1.84409e-11	1.83835e-11	1.75917e-11	1.56743e-11	1.50988e-11	1.48237e-11	1.39078e-11	1.65235e-11	1.67019e-11	1.93051e-11	2.01987e-11	1.87018e-11	1.66766e-11	1.53041e-11	1.45983e-11	1.43407e-11	1.49347e-11	1.69713e-11	1.77543e-11	2.00195e-11	1.8465e-11	1.79434e-11	1.54303e-11	1.52306e-11	1.49647e-11	1.49332e-11	1.67636e-11
-0.91683	1.56959e-11	1.79494e-11	2.02649e-11	1.97396e-11	1.98378e-11	1.77691e-11	1.5291e-11	1.40402e-11	1.57947e-11	1.65727e-11	1.67201e-11	1.87442e-11	2.03494e-11	1.94988e-11	1.75641e-11	1.64026e-11	1.48964e-11	1.4416e-11	1.33401e-11	1.43263e-11	1.55128e-11	1.72184e-11	1.97708e-11	1.91785e-11	1.67648e-11	1.58043e-11	1.63957e-11	1.4511e-11	1.46991e-11	1.67877e-11	1.70539e-11	1.89551e-11	2.00133e-11	1.79593e-11	1.70012e-11	1.56503e-11	1.45711e-11	1.41263e-11	1.42511e-11	1.63535e-11	1.83885e-11	1.85406e-11	1.84126e-11	1.6647e-11	1.69826e-11	1.51036e-11	1.51399e-11	1.54232e-11	1.60925e-11
-0.91082	1.56946e-11	1.82193e-11	1.95509e-11	2.0205e-11	1.78557e-11	1.68398e-11	1.56116e-11	1.42923e-11	1.42023e-11	1.73253e-11	1.74892e-11	1.80747e-11	2.12634e-11	1.89187e-11	1.73051e-11	1.5927e-11	1.58422e-11	1.51998e-11	1.29071e-11	1.37551e-11	1.66828e-11	1.79966e-11	1.99171e-11	1.96435e-11	1.67971e-11	1.57545e-11	1.53573e-11	1.47162e-11	1.47491e-11	1.78174e-11	1.94556e-11	1.95579e-11	1.99831e-11	1.8327e-11	1.6248e-11	1.58188e-11	1.45079e-11	1.46149e-11	1.53128e-11	1.67884e-11	1.92769e-11	1.86609e-11	1.93713e-11	1.56721e-11	1.64654e-11	1.56753e-11	1.46426e-11	1.50849e-11	1.61162e-11
-0.90481	1.58008e-11	1.77513e-11	2.00208e-11	2.07013e-11	1.83089e-11	1.62264e-11	1.55305e-11	1.5417e-11	1.36314e-11	1.47159e-11	1.73547e-11	1.84344e-11	2.12334e-11	1.94262e-11	1.77695e-11	1.51532e-11	1.56966e-11	1.48461e-11	1.35244e-11	1.29909e-11	1.78154e-11	1.81473e-11	1.98033e-11	1.90971e-11	1.71162e-11	1.65307e-11	1.59682e-11	1.50529e-11	1.49739e-11	1.75552e-11	1.9632e-11	2.05941e-11	2.06024e-11	1.80264e-11	1.62895e-11	1.58635e-11	1.5322e-11	1.52669e-11	1.50864e-11	1.81726e-11	2.04338e-11	2.03852e-11	1.91983e-11	1.64998e-11	1.63226e-11	1.59178e-11	1.56033e-11	1.55199e-11	1.55171e-11
-0.8988	1.69295e-11	1.76924e-11	2.0611e-11	2.0666e-11	1.89199e-11	1.70059e-11	1.53489e-11	1.61375e-11	1.45058e-11	1.24513e-11	1.63291e-11	1.96227e-11	2.11268e-11	2.03274e-11	1.80202e-11	1.51428e-11	1.50708e-11	1.4429e-11	1.40441e-11	1.43279e-11	1.8044e-11	1.70774e-11	1.92769e-11	1.91342e-11	1.73296e-11	1.66042e-11	1.66241e-11	1.58057e-11	1.54299e-11	1.75404e-11	1.89662e-11	2.21841e-11	2.06372e-11	1.76123e-11	1.67485e-11	1.60617e-11	1.56426e-11	1.55331e-11	1.49193e-11	1.76071e-11	1.98103e-11	2.10186e-11	1.89633e-11	1.82443e-11	1.68271e-11	1.57968e-11	1.59392e-11	1.57213e-11	1.69566e-11
-0.89279	1.7116e-11	1.88684e-11	1.99775e-11	2.03232e-11	2.0158e-11	1.69458e-11	1.57222e-11	1.59743e-11	1.60177e-11	1.41826e-11	1.7379e-11	1.92883e-11	2.08163e-11	1.93568e-11	1.84549e-11	1.63057e-11	1.49128e-11	1.51366e-11	1.43604e-11	1.46506e-11	1.7108e-11	1.7943e-11	1.93973e-11	1.87189e-11	1.766e-11	1.73199e-11	1.63353e-11	1.58952e-11	1.63773e-11	1.7672e-11	1.77984e-11	2.12873e-11	2.03256e-11	1.81695e-11	1.63607e-11	1.63526e-11	1.55386e-11	1.60133e-11	1.56148e-11	1.91857e-11	1.92491e-11	2.04009e-11	1.85512e-11	1.85333e-11	1.69846e-11	1.63599e-11	1.60144e-11	1.5473e-11	1.79887e-11
-0.88677	1.69254e-11	1.99384e-11	2.06616e-11	2.03328e-11	1.97762e-11	1.72104e-11	1.56398e-11	1.58235e-11	1.67058e-11	1.86104e-11	1.77858e-11	1.9468e-11	2.14385e-11	1.95076e-11	1.78348e-11	1.66081e-11	1.57633e-11	1.53083e-11	1.40349e-11	1.4852e-11	1.76388e-11	1.91757e-11	2.03199e-11	1.85042e-11	1.77455e-11	1.65814e-11	1.67115e-11	1.51791e-11	1.73186e-11	1.84154e-11	1.78721e-11	2.07753e-11	2.0162e-11	1.83944e-11	1.68302e-11	1.56511e-11	1.553e-11	1.565e-11	1.54158e-11	1.8692e-11	1.91701e-11	1.99281e-11	1.80932e-11	1.71185e-11	1.686e-11	1.64804e-11	1.63893e-11	1.60303e-11	1.80279e-11
-0.88076	1.73082e-11	1.96708e-11	2.12281e-11	2.06408e-11	1.82686e-11	1.76188e-11	1.53962e-11	1.49555e-11	1.59312e-11	1.99277e-11	1.89512e-11	1.90253e-11	2.2088e-11	1.98226e-11	1.70508e-11	1.63617e-11	1.65329e-11	1.52956e-11	1.39146e-11	1.52108e-11	1.8906e-11	1.97349e-11	2.13351e-11	1.93171e-11	1.78107e-11	1.68966e-11	1.70305e-11	1.49444e-11	1.71162e-11	1.89759e-11	2.04089e-11	2.18848e-11	2.0099e-11	1.83331e-11	1.68273e-11	1.68893e-11	1.63798e-11	1.62053e-11	1.59899e-11	1.87362e-11	2.09251e-11	2.01445e-11	1.87509e-11	1.65333e-11	1.7472e-11	1.68881e-11	1.61376e-11	1.67184e-11	1.82065e-11
-0.87475	1.7563e-11	1.99356e-11	2.13997e-11	2.10429e-11	1.86554e-11	1.64434e-11	1.54199e-11	1.61735e-11	1.52595e-11	1.65142e-11	1.97302e-11	2.01245e-11	2.2699e-11	1.94196e-11	1.76001e-11	1.62151e-11	1.63381e-11	1.57063e-11	1.48054e-11	1.50131e-11	1.88596e-11	1.95287e-11	2.07947e-11	1.94818e-11	1.82549e-11	1.79068e-11	1.66082e-11	1.60621e-11	1.79194e-11	1.87101e-11	2.16194e-11	2.28646e-11	1.99662e-11	1.87033e-11	1.62005e-11	1.70793e-11	1.64382e-11	1.72399e-11	1.66538e-11	1.89739e-11	2.13727e-11	2.08985e-11	1.91855e-11	1.71445e-11	1.66738e-11	1.69378e-11	1.64144e-11	1.63669e-11	1.76727e-11
-0.86874	1.87127e-11	1.89387e-11	2.13695e-11	2.09084e-11	1.99424e-11	1.65453e-11	1.64619e-11	1.65657e-11	1.52214e-11	1.43622e-11	1.91328e-11	2.15991e-11	2.23555e-11	2.04264e-11	1.78821e-11	1.63265e-11	1.67483e-11	1.61632e-11	1.47568e-11	1.63251e-11	1.84753e-11	1.90765e-11	2.01895e-11	1.97537e-11	1.8365e-11	1.70468e-11	1.61861e-11	1.72547e-11	1.7695e-11	1.82653e-11	2.07035e-11	2.2332e-11	1.99686e-11	1.86272e-11	1.74784e-11	1.76647e-11	1.64882e-11	1.72231e-11	1.72347e-11	2.04122e-11	2.04704e-11	2.16681e-11	1.93756e-11	1.90561e-11	1.70354e-11	1.72206e-11	1.77964e-11	1.7171e-11	1.86159e-11
-0.86273	1.9507e-11	2.06098e-11	2.16276e-11	2.05157e-11	2.05304e-11	1.70844e-11	1.62222e-11	1.62371e-11	1.67626e-11	1.63025e-11	1.89419e-11	2.14313e-11	2.1949e-11	2.09643e-11	1.85676e-11	1.64537e-11	1.57415e-11	1.62348e-11	1.49812e-11	1.63436e-11	1.89127e-11	1.9135e-11	2.10134e-11	1.9684e-11	1.84218e-11	1.86927e-11	1.73982e-11	1.72884e-11	1.82643e-11	1.94024e-11	2.14392e-11	2.25469e-11	2.0463e-11	1.87641e-11	1.69452e-11	1.73206e-11	1.73095e-11	1.72275e-11	1.73659e-11	1.98009e-11	2.09876e-11	2.05629e-11	1.93412e-11	1.91321e-11	1.74205e-11	1.81056e-11	1.75241e-11	1.82537e-11	2.02111e-11
-0.85671	1.96969e-11	2.21561e-11	2.12118e-11	2.14805e-11	2.00497e-11	1.78773e-11	1.67872e-11	1.64436e-11	1.84939e-11	2.06944e-11	1.96981e-11	2.12144e-11	2.20384e-11	1.99286e-11	1.78688e-11	1.68758e-11	1.67863e-11	1.61594e-11	1.53395e-11	1.74786e-11	1.90432e-11	2.09447e-11	2.16537e-11	1.92223e-11	1.91181e-11	1.84911e-11	1.82824e-11	1.74093e-11	1.92511e-11	2.02813e-11	2.02479e-11	2.20642e-11	2.15968e-11	1.95289e-11	1.73854e-11	1.70764e-11	1.68019e-11	1.74998e-11	1.72251e-11	2.00485e-11	2.17615e-11	2.04774e-11	1.947e-11	1.79499e-11	1.73894e-11	1.82684e-11	1.76405e-11	1.80143e-11	1.97715e-11
-0.8507	1.89844e-11	2.08593e-11	2.21565e-11	2.17291e-11	1.83465e-11	1.78048e-11	1.65708e-11	1.58028e-11	1.78809e-11	2.15183e-11	2.0839e-11	2.06668e-11	2.28747e-11	1.95849e-11	1.78023e-11	1.67669e-11	1.8081e-11	1.67879e-11	1.48989e-11	1.64424e-11	1.92881e-11	2.16398e-11	2.20765e-11	2.00976e-11	1.87484e-11	1.81293e-11	1.86303e-11	1.72112e-11	1.95552e-11	2.03582e-11	2.21237e-11	2.27909e-11	2.07957e-11	1.92814e-11	1.79762e-11	1.76802e-11	1.76563e-11	1.79694e-11	1.81343e-11	1.99074e-11	2.20682e-11	2.00141e-11	2.0105e-11	1.6897e-11	1.82523e-11	1.78359e-11	1.8404e-11	1.87358e-11	2.02712e-11
-0.84469	1.89865e-11	2.09363e-11	2.24806e-11	2.13761e-11	1.87377e-11	1.7185e-11	1.68133e-11	1.79102e-11	1.71128e-11	1.88049e-11	2.15711e-11	2.12504e-11	2.39824e-11	2.04552e-11	1.81602e-11	1.70509e-11	1.77334e-11	1.70498e-11	1.55379e-11	1.66017e-11	1.99651e-11	2.12101e-11	2.08449e-11	2.0076e-11	1.89847e-11	1.85152e-11	1.90448e-11	1.86938e-11	2.00048e-11	2.10182e-11	2.32898e-11	2.39574e-11	2.16205e-11	1.90382e-11	1.80092e-11	1.91474e-11	1.84941e-11	1.85215e-11	1.89251e-11	2.0396e-11	2.22026e-11	2.11036e-11	2.04404e-11	1.7366e-11	1.89838e-11	1.84595e-11	1.84965e-11	1.882e-11	2.02532e-11
-0.83868	2.13359e-11	2.1772e-11	2.20506e-11	2.19171e-11	1.94982e-11	1.71751e-11	1.75976e-11	1.71647e-11	1.78812e-11	1.66157e-11	2.08102e-11	2.25191e-11	2.38416e-11	2.06387e-11	1.86333e-11	1.6592e-11	1.75673e-11	1.74222e-11	1.6358e-11	1.82828e-11	1.9652e-11	2.09311e-11	2.10738e-11	2.02868e-11	1.91218e-11	1.92367e-11	1.89162e-11	1.95094e-11	1.96813e-11	2.06521e-11	2.27353e-11	2.31753e-11	2.16597e-11	1.94943e-11	1.84463e-11	1.86407e-11	1.80283e-11	2.00777e-11	1.95349e-11	2.22026e-11	2.18705e-11	2.24031e-11	2.00284e-11	1.8948e-11	1.91443e-11	1.94858e-11	1.88888e-11	1.85599e-11	2.03835e-11
-0.83267	2.2276e-11	2.2318e-11	2.18101e-11	2.20603e-11	2.02602e-11	1.78275e-11	1.76159e-11	1.74329e-11	1.9453e-11	1.83143e-11	2.02427e-11	2.34721e-11	2.40333e-11	2.07092e-11	1.95209e-11	1.65661e-11	1.76807e-11	1.80616e-11	1.66371e-11	1.92549e-11	2.02174e-11	2.23121e-11	2.15382e-11	1.97343e-11	1.89518e-11	1.9544e-11	1.90461e-11	1.90004e-11	1.97755e-11	2.17576e-11	2.2332e-11	2.31082e-11	2.16114e-11	1.97062e-11	1.81367e-11	1.85205e-11	1.84911e-11	1.93197e-11	1.95864e-11	2.19149e-11	2.21529e-11	2.1657e-11	1.98116e-11	1.97869e-11	1.94744e-11	1.99242e-11	1.90828e-11	1.9154e-11	2.2019e-11
-0.82665	2.1645e-11	2.33303e-11	2.25685e-11	2.21502e-11	2.07036e-11	1.81975e-11	1.82965e-11	1.70857e-11	2.06571e-11	2.24841e-11	2.14092e-11	2.32785e-11	2.30554e-11	2.00233e-11	1.86345e-11	1.7811e-11	1.88038e-11	1.77035e-11	1.69264e-11	1.84663e-11	2.1003e-11	2.3025e-11	2.17779e-11	2.07798e-11	1.96945e-11	1.94702e-11	1.97929e-11	1.93102e-11	2.1007e-11	2.36441e-11	2.25455e-11	2.27942e-11	2.22792e-11	2.02664e-11	1.81852e-11	1.87146e-11	1.9679e-11	1.95761e-11	1.91197e-11	2.28322e-11	2.2587e-11	2.12797e-11	2.00037e-11	1.86552e-11	1.93252e-11	1.99448e-11	1.9561e-11	2.04121e-11	2.23512e-11
-0.82064	2.18016e-11	2.31504e-11	2.41939e-11	2.26624e-11	1.94183e-11	1.89398e-11	1.85087e-11	1.79614e-11	2.09078e-11	2.3341e-11	2.45103e-11	2.36559e-11	2.34599e-11	1.99211e-11	1.79244e-11	1.76041e-11	2.00232e-11	1.8262e-11	1.82554e-11	1.86688e-11	2.14642e-11	2.28784e-11	2.31706e-11	2.03321e-11	1.95096e-11	1.95634e-11	2.15291e-11	1.95802e-11	2.21554e-11	2.32268e-11	2.38711e-11	2.32524e-11	2.16677e-11	2.05165e-11	1.9143e-11	1.97762e-11	1.94297e-11	2.0735e-11	1.99564e-11	2.29316e-11	2.4305e-11	2.11963e-11	1.99539e-11	1.70424e-11	1.98031e-11	2.10198e-11	1.98867e-11	2.09885e-11	2.1733e-11
-0.81463	2.21328e-11	2.24489e-11	2.46902e-11	2.2347e-11	1.87458e-11	1.80466e-11	1.80126e-11	1.86279e-11	1.9104e-11	2.11662e-11	2.41257e-11	2.33932e-11	2.49527e-11	2.09527e-11	1.82406e-11	1.761e-11	1.96415e-11	1.96126e-11	1.78357e-11	1.96764e-11	2.26229e-11	2.29158e-11	2.17202e-11	2.14039e-11	1.99632e-11	2.02469e-11	2.05211e-11	2.04847e-11	2.20596e-11	2.32517e-11	2.47943e-11	2.36316e-11	2.17471e-11	1.98951e-11	1.9323e-11	2.00891e-11	2.00918e-11	2.06277e-11	2.07285e-11	2.36169e-11	2.3916e-11	2.21602e-11	2.02685e-11	1.79272e-11	2.00246e-11	2.13622e-11	2.09661e-11	2.12499e-11	2.20065e-11
-0.80862	2.41078e-11	2.36077e-11	2.37657e-11	2.22736e-11	1.96803e-11	1.81072e-11	1.87167e-11	2.03053e-11	1.91809e-11	1.98249e-11	2.27992e-11	2.43086e-11	2.48915e-11	2.136e-11	1.91524e-11	1.76137e-11	1.90026e-11	1.92636e-11	1.85895e-11	1.9365e-11	2.17913e-11	2.31742e-11	2.20642e-11	2.08825e-11	2.01861e-11	2.04658e-11	2.10555e-11	2.12905e-11	2.19042e-11	2.3639e-11	2.43798e-11	2.40589e-11	2.22402e-11	1.9944e-11	1.94145e-11	2.03488e-11	2.05493e-11	2.10612e-11	2.10526e-11	2.40367e-11	2.37037e-11	2.39536e-11	1.99853e-11	2.02692e-11	2.07655e-11	2.14397e-11	2.13977e-11	2.16497e-11	2.33885e-11
-0.80261	2.49668e-11	2.49703e-11	2.38333e-11	2.26178e-11	2.10433e-11	1.92709e-11	1.87899e-11	1.98647e-11	2.0974e-11	2.14094e-11	2.28497e-11	2.56946e-11	2.40458e-11	2.18419e-11	1.94988e-11	1.85255e-11	1.9428e-11	1.94919e-11	1.9399e-11	2.06253e-11	2.31213e-11	2.3642e-11	2.26849e-11	2.06867e-11	2.0371e-11	2.10543e-11	2.18981e-11	2.18813e-11	2.25765e-11	2.44507e-11	2.35287e-11	2.49455e-11	2.2803e-11	2.0707e-11	1.97535e-11	2.00801e-11	2.04685e-11	2.12537e-11	2.15396e-11	2.40554e-11	2.37865e-11	2.33903e-11	1.99757e-11	2.08624e-11	2.16319e-11	2.10404e-11	2.15767e-11	2.20348e-11	2.39167e-11
-0.79659	2.47956e-11	2.48462e-11	2.47885e-11	2.25237e-11	2.05917e-11	1.92755e-11	1.90729e-11	1.91962e-11	2.28565e-11	2.49081e-11	2.46825e-11	2.52332e-11	2.44398e-11	2.1365e-11	1.9521e-11	1.93646e-11	2.06469e-11	2.00946e-11	1.96727e-11	2.09689e-11	2.20632e-11	2.37627e-11	2.28285e-11	2.09857e-11	2.12913e-11	2.17617e-11	2.27644e-11	2.20707e-11	2.34705e-11	2.54522e-11	2.49641e-11	2.46315e-11	2.20151e-11	2.08771e-11	2.01043e-11	2.1129e-11	2.14523e-11	2.23889e-11	2.25e-11	2.47107e-11	2.35519e-11	2.27885e-11	2.05942e-11	2.02544e-11	2.17009e-11	2.15196e-11	2.15964e-11	2.31659e-11	2.42778e-11
-0.79058	2.44253e-11	2.52184e-11	2.62186e-11	2.2941e-11	2.01775e-11	1.93349e-11	1.95531e-11	2.06216e-11	2.3096e-11	2.61652e-11	2.68287e-11	2.59919e-11	2.55792e-11	2.1069e-11	1.96256e-11	1.92082e-11	2.15295e-11	2.0829e-11	2.02049e-11	2.03409e-11	2.28461e-11	2.41863e-11	2.3315e-11	2.17488e-11	2.10678e-11	2.12799e-11	2.3461e-11	2.23697e-11	2.4837e-11	2.54361e-11	2.56442e-11	2.43527e-11	2.25184e-11	2.17685e-11	2.05538e-11	2.23193e-11	2.12675e-11	2.25455e-11	2.30055e-11	2.47566e-11	2.50664e-11	2.30664e-11	2.04776e-11	1.87181e-11	2.15876e-11	2.24009e-11	2.25959e-11	2.43255e-11	2.43425e-11
-0.78457	2.55183e-11	2.50759e-11	2.63221e-11	2.31825e-11	1.95282e-11	1.94536e-11	1.94481e-11	2.12242e-11	2.19927e-11	2.48827e-11	2.58624e-11	2.68251e-11	2.62274e-11	2.22662e-11	1.95573e-11	1.88633e-11	2.1471e-11	2.12391e-11	1.99256e-11	2.14105e-11	2.49784e-11	2.47725e-11	2.32447e-11	2.2427e-11	2.14212e-11	2.22149e-11	2.32117e-11	2.31485e-11	2.46534e-11	2.5736e-11	2.63148e-11	2.54241e-11	2.31657e-11	2.19573e-11	2.08978e-11	2.29186e-11	2.26904e-11	2.30592e-11	2.39094e-11	2.47766e-11	2.57608e-11	2.44494e-11	2.08801e-11	1.96119e-11	2.22328e-11	2.25814e-11	2.33076e-11	2.53517e-11	2.43572e-11
-0.77856	2.69514e-11	2.62134e-11	2.54455e-11	2.33298e-11	2.02562e-11	1.92829e-11	2.03208e-11	2.11463e-11	2.17575e-11	2.28344e-11	2.51908e-11	2.66659e-11	2.61998e-11	2.23065e-11	2.04529e-11	1.89159e-11	2.1689e-11	2.06691e-11	2.02512e-11	2.21197e-11	2.53452e-11	2.52116e-11	2.28497e-11	2.2396e-11	2.19751e-11	2.29668e-11	2.3585e-11	2.46725e-11	2.49232e-11	2.64938e-11	2.74056e-11	2.6132e-11	2.35702e-11	2.14105e-11	2.04096e-11	2.27559e-11	2.38715e-11	2.38212e-11	2.39362e-11	2.60108e-11	2.59553e-11	2.45045e-11	2.12164e-11	2.16243e-11	2.33327e-11	2.33517e-11	2.40782e-11	2.44565e-11	2.5304e-11
-0.77255	2.70775e-11	2.73559e-11	2.61569e-11	2.31769e-11	2.18404e-11	2.00847e-11	2.14264e-11	2.2102e-11	2.37625e-11	2.43284e-11	2.65128e-11	2.72436e-11	2.54379e-11	2.25604e-11	2.09447e-11	2.03035e-11	2.21158e-11	2.17091e-11	2.21093e-11	2.20174e-11	2.45018e-11	2.5437e-11	2.42584e-11	2.23161e-11	2.13782e-11	2.28435e-11	2.48184e-11	2.49019e-11	2.57298e-11	2.70721e-11	2.64047e-11	2.59091e-11	2.41543e-11	2.20408e-11	2.11914e-11	2.25267e-11	2.3178e-11	2.39572e-11	2.41075e-11	2.67363e-11	2.59168e-11	2.3622e-11	2.08369e-11	2.27337e-11	2.31473e-11	2.3467e-11	2.51568e-11	2.50585e-11	2.60693e-11
-0.76653	2.73617e-11	2.81592e-11	2.68511e-11	2.27098e-11	2.17739e-11	2.08981e-11	2.13811e-11	2.15145e-11	2.57806e-11	2.83106e-11	2.70422e-11	2.72515e-11	2.58704e-11	2.27263e-11	2.03343e-11	2.12194e-11	2.26073e-11	2.23594e-11	2.23429e-11	2.29025e-11	2.5526e-11	2.53095e-11	2.40122e-11	2.26854e-11	2.19792e-11	2.31448e-11	2.61442e-11	2.47224e-11	2.63548e-11	2.76029e-11	2.64402e-11	2.54333e-11	2.37098e-11	2.22023e-11	2.24151e-11	2.3497e-11	2.35929e-11	2.42928e-11	2.50079e-11	2.66623e-11	2.63278e-11	2.35631e-11	2.09953e-11	2.13576e-11	2.35346e-11	2.3964e-11	2.52114e-11	2.64286e-11	2.69743e-11
-0.76052	2.67438e-11	2.85524e-11	2.70573e-11	2.40216e-11	2.09877e-11	2.07019e-11	2.1449e-11	2.29504e-11	2.55818e-11	2.89871e-11	2.90055e-11	2.66675e-11	2.7469e-11	2.24234e-11	2.03668e-11	2.07439e-11	2.34254e-11	2.28202e-11	2.25306e-11	2.25217e-11	2.51634e-11	2.63894e-11	2.42355e-11	2.28155e-11	2.22771e-11	2.32011e-11	2.58205e-11	2.51723e-11	2.72034e-11	2.85217e-11	2.82822e-11	2.62102e-11	2.40035e-11	2.22317e-11	2.21066e-11	2.42712e-11	2.40312e-11	2.52153e-11	2.48234e-11	2.62945e-11	2.7188e-11	2.43288e-11	2.1813e-11	2.08245e-11	2.37327e-11	2.52556e-11	2.57744e-11	2.67257e-11	2.69297e-11
-0.75451	2.83657e-11	2.82885e-11	2.72241e-11	2.46458e-11	2.10598e-11	2.07593e-11	2.13548e-11	2.35479e-11	2.46493e-11	2.7088e-11	2.92974e-11	2.77002e-11	2.74509e-11	2.27044e-11	2.08917e-11	2.06025e-11	2.29975e-11	2.35576e-11	2.15957e-11	2.36205e-11	2.67599e-11	2.67469e-11	2.45908e-11	2.32598e-11	2.20402e-11	2.30104e-11	2.63346e-11	2.60472e-11	2.79902e-11	2.91127e-11	2.94146e-11	2.57001e-11	2.4706e-11	2.26466e-11	2.2196e-11	2.39069e-11	2.47758e-11	2.59114e-11	2.57192e-11	2.73101e-11	2.75743e-11	2.51596e-11	2.15898e-11	2.13712e-11	2.44417e-11	2.53993e-11	2.65959e-11	2.65567e-11	2.63513e-11
-0.7485	2.99949e-11	2.92337e-11	2.72611e-11	2.4168e-11	2.11978e-11	2.05231e-11	2.21095e-11	2.40581e-11	2.5004e-11	2.52435e-11	2.85285e-11	2.83305e-11	2.67521e-11	2.35035e-11	2.19435e-11	2.05738e-11	2.25682e-11	2.34502e-11	2.30382e-11	2.41654e-11	2.84167e-11	2.50398e-11	2.45769e-11	2.32372e-11	2.19526e-11	2.36687e-11	2.68971e-11	2.60024e-11	2.74557e-11	2.99884e-11	2.88401e-11	2.64329e-11	2.47969e-11	2.19603e-11	2.27685e-11	2.48251e-11	2.5459e-11	2.61826e-11	2.59837e-11	2.77873e-11	2.79804e-11	2.58767e-11	2.26841e-11	2.28183e-11	2.5151e-11	2.5717e-11	2.67949e-11	2.66707e-11	2.78592e-11
-0.74248	3.00512e-11	2.94848e-11	2.68143e-11	2.44251e-11	2.26947e-11	2.08468e-11	2.27339e-11	2.372e-11	2.61963e-11	2.61276e-11	2.89589e-11	2.89522e-11	2.72003e-11	2.32974e-11	2.1612e-11	2.19229e-11	2.3318e-11	2.34528e-11	2.46881e-11	2.47907e-11	2.66843e-11	2.55067e-11	2.49886e-11	2.29312e-11	2.26136e-11	2.46712e-11	2.74327e-11	2.68091e-11	2.86273e-11	3.04855e-11	2.79197e-11	2.67991e-11	2.50442e-11	2.2783e-11	2.25697e-11	2.49305e-11	2.53767e-11	2.67001e-11	2.60454e-11	2.82454e-11	2.73815e-11	2.54431e-11	2.25657e-11	2.34914e-11	2.46869e-11	2.66069e-11	2.67388e-11	2.7731e-11	2.78393e-11
-0.73647	2.93599e-11	2.95033e-11	2.84991e-11	2.41693e-11	2.27528e-11	2.22305e-11	2.26705e-11	2.38467e-11	2.81583e-11	3.10057e-11	3.00784e-11	2.86369e-11	2.75266e-11	2.25686e-11	2.10315e-11	2.27485e-11	2.41713e-11	2.44834e-11	2.4539e-11	2.50424e-11	2.74266e-11	2.63953e-11	2.54031e-11	2.36196e-11	2.25691e-11	2.44126e-11	2.80928e-11	2.63007e-11	2.95134e-11	3.08978e-11	2.75096e-11	2.68577e-11	2.51828e-11	2.32846e-11	2.35754e-11	2.50645e-11	2.5284e-11	2.7591e-11	2.64654e-11	2.83218e-11	2.74143e-11	2.46416e-11	2.20398e-11	2.26646e-11	2.45698e-11	2.65565e-11	2.78646e-11	2.89535e-11	2.83991e-11
-0.73046	2.92125e-11	3.00669e-11	2.89184e-11	2.4141e-11	2.21828e-11	2.19562e-11	2.24198e-11	2.50692e-11	2.73213e-11	3.15322e-11	3.05264e-11	2.87987e-11	2.77867e-11	2.32633e-11	2.13258e-11	2.24401e-11	2.48557e-11	2.46628e-11	2.36883e-11	2.52786e-11	2.81712e-11	2.73528e-11	2.53077e-11	2.38199e-11	2.33553e-11	2.47046e-11	2.81884e-11	2.63187e-11	2.93246e-11	3.13085e-11	2.86068e-11	2.74598e-11	2.46527e-11	2.2931e-11	2.3797e-11	2.62789e-11	2.60712e-11	2.79764e-11	2.66775e-11	2.78486e-11	2.80242e-11	2.49195e-11	2.28814e-11	2.18033e-11	2.54464e-11	2.66749e-11	2.83192e-11	2.85849e-11	2.90367e-11
-0.72445	2.9792e-11	3.02759e-11	2.8487e-11	2.46168e-11	2.16079e-11	2.14241e-11	2.25221e-11	2.58768e-11	2.57056e-11	2.97107e-11	3.10719e-11	2.9121e-11	2.83735e-11	2.34616e-11	2.18554e-11	2.2494e-11	2.53757e-11	2.45373e-11	2.47172e-11	2.51066e-11	2.78779e-11	2.80117e-11	2.59066e-11	2.3708e-11	2.30215e-11	2.50099e-11	2.7685e-11	2.7277e-11	3.12259e-11	3.12628e-11	2.92111e-11	2.7087e-11	2.47272e-11	2.30611e-11	2.33351e-11	2.54515e-11	2.66818e-11	2.85551e-11	2.785e-11	2.82451e-11	2.83129e-11	2.52848e-11	2.33394e-11	2.29236e-11	2.57567e-11	2.7572e-11	2.82286e-11	2.82728e-11	2.9117e-11
-0.71844	3.16461e-11	3.02032e-11	2.87069e-11	2.44337e-11	2.21183e-11	2.14646e-11	2.3322e-11	2.59189e-11	2.62365e-11	2.81047e-11	3.05979e-11	2.86226e-11	2.88813e-11	2.40054e-11	2.25788e-11	2.29036e-11	2.49636e-11	2.56015e-11	2.55939e-11	2.62243e-11	2.88577e-11	2.71663e-11	2.60266e-11	2.41461e-11	2.24894e-11	2.54132e-11	2.80113e-11	2.78012e-11	3.10477e-11	3.05164e-11	2.67762e-11	2.79707e-11	2.52541e-11	2.31818e-11	2.35878e-11	2.58861e-11	2.82008e-11	2.91372e-11	2.8417e-11	2.86955e-11	2.82915e-11	2.55782e-11	2.29611e-11	2.43715e-11	2.62667e-11	2.74971e-11	2.86849e-11	2.85721e-11	2.91711e-11
-0.71242	3.11688e-11	3.06591e-11	2.79057e-11	2.50336e-11	2.30798e-11	2.1556e-11	2.33616e-11	2.55782e-11	2.6854e-11	2.87693e-11	2.96158e-11	2.96197e-11	2.88804e-11	2.36009e-11	2.29483e-11	2.35421e-11	2.49465e-11	2.57913e-11	2.52639e-11	2.66872e-11	2.78332e-11	2.71589e-11	2.60277e-11	2.36023e-11	2.29556e-11	2.65503e-11	2.81722e-11	2.78163e-11	3.04573e-11	3.08196e-11	2.80849e-11	2.85024e-11	2.50327e-11	2.33657e-11	2.43062e-11	2.64641e-11	2.68565e-11	2.8938e-11	2.81884e-11	2.94059e-11	2.78579e-11	2.59557e-11	2.34622e-11	2.48856e-11	2.55114e-11	2.68411e-11	2.96134e-11	2.93546e-11	3.03851e-11
-0.70641	3.09897e-11	3.13387e-11	2.83288e-11	2.48782e-11	2.33092e-11	2.27643e-11	2.44136e-11	2.58794e-11	2.95313e-11	3.16394e-11	3.1404e-11	3.00803e-11	2.77151e-11	2.35421e-11	2.25974e-11	2.33467e-11	2.53061e-11	2.60321e-11	2.60307e-11	2.70159e-11	2.76352e-11	2.70025e-11	2.66864e-11	2.32419e-11	2.32038e-11	2.65719e-11	2.87023e-11	2.80827e-11	3.13889e-11	3.09388e-11	2.76209e-11	2.81142e-11	2.53192e-11	2.39763e-11	2.4531e-11	2.62112e-11	2.67025e-11	2.9353e-11	2.81371e-11	2.87997e-11	2.83532e-11	2.52127e-11	2.34137e-11	2.40866e-11	2.53771e-11	2.80136e-11	2.96602e-11	2.99505e-11	3.00546e-11
-0.7004	3.09894e-11	3.12097e-11	2.82359e-11	2.48657e-11	2.18124e-11	2.23723e-11	2.33468e-11	2.54756e-11	2.86899e-11	3.28342e-11	3.20814e-11	2.89338e-11	2.81541e-11	2.31897e-11	2.23956e-11	2.35124e-11	2.6055e-11	2.63118e-11	2.55916e-11	2.74334e-11	2.89186e-11	2.78388e-11	2.66646e-11	2.4234e-11	2.31111e-11	2.64657e-11	2.83963e-11	2.77104e-11	3.1306e-11	3.13018e-11	2.88897e-11	2.80938e-11	2.47448e-11	2.37785e-11	2.50126e-11	2.67867e-11	2.67386e-11	2.91233e-11	2.83545e-11	2.9072e-11	2.84338e-11	2.44717e-11	2.32177e-11	2.3072e-11	2.56367e-11	2.78805e-11	3.00017e-11	2.99036e-11	2.92307e-11
-0.69439	3.09716e-11	3.0765e-11	2.80912e-11	2.53344e-11	2.13913e-11	2.16847e-11	2.40631e-11	2.61501e-11	2.66504e-11	3.09642e-11	3.07405e-11	2.89151e-11	2.83568e-11	2.38855e-11	2.30717e-11	2.32453e-11	2.56302e-11	2.64106e-11	2.599e-11	2.69074e-11	2.89375e-11	2.86786e-11	2.54926e-11	2.37754e-11	2.38276e-11	2.62334e-11	2.74856e-11	2.8373e-11	3.15056e-11	3.06971e-11	2.90204e-11	2.76614e-11	2.48229e-11	2.30576e-11	2.45388e-11	2.6319e-11	2.72485e-11	2.93671e-11	2.9032e-11	2.92148e-11	2.84082e-11	2.52236e-11	2.36156e-11	2.33697e-11	2.59874e-11	2.82844e-11	3.00586e-11	2.95299e-11	2.89628e-11
-0.68838	3.16783e-11	3.05312e-11	2.83176e-11	2.50371e-11	2.19771e-11	2.18576e-11	2.41708e-11	2.65768e-11	2.73809e-11	2.86738e-11	3.01453e-11	2.96946e-11	2.77905e-11	2.37969e-11	2.33854e-11	2.32631e-11	2.55777e-11	2.62339e-11	2.71611e-11	2.74858e-11	2.797e-11	2.85326e-11	2.57009e-11	2.32717e-11	2.37163e-11	2.66383e-11	2.77068e-11	2.85092e-11	3.18219e-11	3.06992e-11	2.94496e-11	2.8328e-11	2.48557e-11	2.36199e-11	2.41025e-11	2.57333e-11	2.72252e-11	2.99816e-11	2.86207e-11	2.94278e-11	2.90388e-11	2.59012e-11	2.36289e-11	2.46234e-11	2.62284e-11	2.84275e-11	3.02179e-11	2.94529e-11	2.96192e-11
-0.68236	3.1353e-11	3.08683e-11	2.78582e-11	2.5348e-11	2.29289e-11	2.26882e-11	2.39886e-11	2.52455e-11	2.85832e-11	2.90135e-11	2.97909e-11	2.98378e-11	2.81811e-11	2.38495e-11	2.33106e-11	2.42939e-11	2.54785e-11	2.71522e-11	2.79358e-11	2.86562e-11	2.74053e-11	2.7811e-11	2.51907e-11	2.33748e-11	2.36893e-11	2.63151e-11	2.78408e-11	2.88307e-11	3.11375e-11	3.088e-11	2.86509e-11	2.75093e-11	2.47012e-11	2.35581e-11	2.47221e-11	2.63285e-11	2.66863e-11	2.96728e-11	2.8705e-11	3.00004e-11	2.73682e-11	2.60135e-11	2.36787e-11	2.47209e-11	2.59141e-11	2.9055e-11	3.00905e-11	2.92016e-11	2.9755e-11
-0.67635	3.04032e-11	3.08814e-11	2.70259e-11	2.45804e-11	2.36322e-11	2.28726e-11	2.39188e-11	2.66105e-11	2.90591e-11	3.17601e-11	3.1093e-11	2.88158e-11	2.76608e-11	2.3277e-11	2.33736e-11	2.41096e-11	2.53326e-11	2.70512e-11	2.79573e-11	2.79167e-11	2.75756e-11	2.84538e-11	2.54564e-11	2.30396e-11	2.36639e-11	2.61393e-11	2.6923e-11	2.77611e-11	3.15116e-11	3.07825e-11	2.86807e-11	2.69579e-11	2.42775e-11	2.40063e-11	2.48255e-11	2.68136e-11	2.62522e-11	2.90889e-11	2.93891e-11	2.8862e-11	2.7168e-11	2.49287e-11	2.34539e-11	2.41798e-11	2.49902e-11	2.90786e-11	2.93111e-11	2.90875e-11	3.0011e-11
-0.67034	3.01352e-11	3.05569e-11	2.78709e-11	2.44248e-11	2.23221e-11	2.29099e-11	2.44181e-11	2.56565e-11	2.85922e-11	3.23426e-11	3.15499e-11	2.83015e-11	2.7354e-11	2.27341e-11	2.27774e-11	2.46316e-11	2.57409e-11	2.68685e-11	2.75295e-11	2.82563e-11	2.80129e-11	2.88459e-11	2.61398e-11	2.33807e-11	2.36248e-11	2.50107e-11	2.73191e-11	2.78302e-11	3.1603e-11	3.07118e-11	2.90128e-11	2.58725e-11	2.43206e-11	2.37715e-11	2.43016e-11	2.59141e-11	2.67543e-11	2.90599e-11	2.87383e-11	2.86647e-11	2.7816e-11	2.42677e-11	2.33739e-11	2.27826e-11	2.50047e-11	2.83615e-11	2.87231e-11	2.87854e-11	2.93996e-11
-0.66433	3.07164e-11	2.98578e-11	2.8354e-11	2.50718e-11	2.16225e-11	2.25971e-11	2.41622e-11	2.60276e-11	2.72721e-11	3.02468e-11	3.05409e-11	2.81729e-11	2.74085e-11	2.355e-11	2.22731e-11	2.43933e-11	2.60648e-11	2.71365e-11	2.74316e-11	2.83075e-11	2.74707e-11	2.84009e-11	2.53965e-11	2.34129e-11	2.38137e-11	2.54529e-11	2.72093e-11	2.81867e-11	3.09566e-11	2.97344e-11	2.94407e-11	2.64872e-11	2.46204e-11	2.36077e-11	2.44057e-11	2.61423e-11	2.66551e-11	2.86426e-11	2.87225e-11	2.85086e-11	2.7463e-11	2.47477e-11	2.36268e-11	2.27274e-11	2.52523e-11	2.8082e-11	2.92047e-11	2.9173e-11	2.89399e-11
-0.65832	3.03912e-11	2.89535e-11	2.74009e-11	2.43915e-11	2.22982e-11	2.21025e-11	2.3824e-11	2.66285e-11	2.70509e-11	2.79601e-11	2.93451e-11	2.7793e-11	2.7185e-11	2.37811e-11	2.33425e-11	2.41262e-11	2.51577e-11	2.68056e-11	2.79302e-11	2.79421e-11	2.71436e-11	2.76968e-11	2.50616e-11	2.36417e-11	2.37873e-11	2.5611e-11	2.67205e-11	2.86612e-11	3.02158e-11	2.92441e-11	2.87362e-11	2.65798e-11	2.48024e-11	2.34536e-11	2.40506e-11	2.55941e-11	2.68099e-11	2.86641e-11	2.92397e-11	2.81924e-11	2.8064e-11	2.53372e-11	2.39643e-11	2.40138e-11	2.50969e-11	2.78733e-11	2.90179e-11	2.88832e-11	2.87825e-11
-0.6523	3.01868e-11	2.94109e-11	2.68281e-11	2.39545e-11	2.26454e-11	2.28312e-11	2.37915e-11	2.504e-11	2.7763e-11	2.80022e-11	2.83556e-11	2.81202e-11	2.59506e-11	2.36267e-11	2.32429e-11	2.43407e-11	2.53366e-11	2.6493e-11	2.85845e-11	2.84283e-11	2.68847e-11	2.70684e-11	2.49237e-11	2.31887e-11	2.36772e-11	2.50202e-11	2.70824e-11	2.79891e-11	2.99395e-11	2.87903e-11	2.74664e-11	2.54227e-11	2.36409e-11	2.35336e-11	2.41293e-11	2.53055e-11	2.62337e-11	2.77831e-11	2.88344e-11	2.82194e-11	2.69512e-11	2.52294e-11	2.36241e-11	2.44593e-11	2.46978e-11	2.75475e-11	2.85124e-11	2.80393e-11	2.89951e-11
-0.64629	2.93157e-11	2.93857e-11	2.65501e-11	2.38247e-11	2.22117e-11	2.31174e-11	2.36039e-11	2.43271e-11	2.87892e-11	3.02335e-11	2.89988e-11	2.78248e-11	2.61681e-11	2.35666e-11	2.37058e-11	2.45705e-11	2.49533e-11	2.67402e-11	2.79726e-11	2.82945e-11	2.72373e-11	2.82225e-11	2.40486e-11	2.29991e-11	2.32296e-11	2.53885e-11	2.65945e-11	2.73417e-11	2.95648e-11	2.90961e-11	2.64318e-11	2.55961e-11	2.38593e-11	2.34984e-11	2.45297e-11	2.56727e-11	2.62524e-11	2.78542e-11	2.85215e-11	2.74478e-11	2.62772e-11	2.39928e-11	2.33933e-11	2.35352e-11	2.46405e-11	2.74922e-11	2.76439e-11	2.82145e-11	2.90066e-11
-0.64028	2.82433e-11	2.8586e-11	2.63675e-11	2.43156e-11	2.17924e-11	2.24451e-11	2.3424e-11	2.47774e-11	2.76467e-11	3.08101e-11	2.8835e-11	2.67253e-11	2.62303e-11	2.28007e-11	2.3659e-11	2.46584e-11	2.60622e-11	2.60463e-11	2.79206e-11	2.83683e-11	2.69468e-11	2.84273e-11	2.41401e-11	2.34532e-11	2.3478e-11	2.4776e-11	2.60441e-11	2.68646e-11	2.91869e-11	2.85576e-11	2.71743e-11	2.51615e-11	2.43486e-11	2.36646e-11	2.39773e-11	2.47315e-11	2.62943e-11	2.7654e-11	2.79292e-11	2.69256e-11	2.6622e-11	2.34259e-11	2.30105e-11	2.20218e-11	2.44316e-11	2.74504e-11	2.74621e-11	2.77738e-11	2.76786e-11
-0.63427	2.83861e-11	2.76074e-11	2.60336e-11	2.38694e-11	2.12103e-11	2.25025e-11	2.35343e-11	2.40853e-11	2.65845e-11	2.85274e-11	2.78871e-11	2.66631e-11	2.55221e-11	2.26038e-11	2.28648e-11	2.42296e-11	2.58625e-11	2.64457e-11	2.77887e-11	2.76554e-11	2.73515e-11	2.73101e-11	2.37486e-11	2.3326e-11	2.30214e-11	2.3865e-11	2.58684e-11	2.69379e-11	2.83545e-11	2.84601e-11	2.70985e-11	2.53424e-11	2.40514e-11	2.3506e-11	2.39795e-11	2.51323e-11	2.62512e-11	2.70955e-11	2.76402e-11	2.65523e-11	2.67381e-11	2.40095e-11	2.33017e-11	2.2481e-11	2.42703e-11	2.69224e-11	2.7367e-11	2.77853e-11	2.77828e-11
-0.62826	2.79701e-11	2.70145e-11	2.56909e-11	2.36076e-11	2.17764e-11	2.19098e-11	2.36622e-11	2.49083e-11	2.57319e-11	2.62664e-11	2.77508e-11	2.7074e-11	2.58381e-11	2.29442e-11	2.40268e-11	2.37582e-11	2.49067e-11	2.61375e-11	2.83538e-11	2.74172e-11	2.68439e-11	2.65108e-11	2.37845e-11	2.28242e-11	2.31309e-11	2.4042e-11	2.54914e-11	2.71201e-11	2.76589e-11	2.73081e-11	2.68979e-11	2.48413e-11	2.41523e-11	2.29429e-11	2.38721e-11	2.47918e-11	2.5747e-11	2.69347e-11	2.7302e-11	2.70222e-11	2.62267e-11	2.39138e-11	2.36476e-11	2.33256e-11	2.46222e-11	2.59952e-11	2.6957e-11	2.76448e-11	2.68163e-11
-0.62224	2.79599e-11	2.68669e-11	2.44944e-11	2.34301e-11	2.2204e-11	2.24879e-11	2.40763e-11	2.56855e-11	2.61671e-11	2.57744e-11	2.68243e-11	2.6512e-11	2.49693e-11	2.2496e-11	2.35948e-11	2.41477e-11	2.42077e-11	2.52572e-11	2.84481e-11	2.71411e-11	2.62994e-11	2.6422e-11	2.34903e-11	2.249e-11	2.27587e-11	2.36515e-11	2.52201e-11	2.61103e-11	2.76593e-11	2.69341e-11	2.64176e-11	2.42246e-11	2.36809e-11	2.30668e-11	2.32521e-11	2.39823e-11	2.5522e-11	2.66662e-11	2.7016e-11	2.67467e-11	2.54013e-11	2.40697e-11	2.28713e-11	2.3393e-11	2.38478e-11	2.65579e-11	2.6396e-11	2.69185e-11	2.62503e-11
-0.61623	2.7274e-11	2.73096e-11	2.45343e-11	2.31015e-11	2.18726e-11	2.30515e-11	2.31753e-11	2.46248e-11	2.67021e-11	2.7452e-11	2.56138e-11	2.59339e-11	2.43217e-11	2.29804e-11	2.31635e-11	2.45302e-11	2.47882e-11	2.56399e-11	2.7334e-11	2.69784e-11	2.65868e-11	2.63328e-11	2.32664e-11	2.26614e-11	2.27919e-11	2.38706e-11	2.53848e-11	2.56829e-11	2.64585e-11	2.7371e-11	2.56245e-11	2.4273e-11	2.32311e-11	2.2811e-11	2.37986e-11	2.40519e-11	2.44387e-11	2.54447e-11	2.66211e-11	2.62476e-11	2.5319e-11	2.29543e-11	2.24273e-11	2.22659e-11	2.31846e-11	2.50304e-11	2.60465e-11	2.66238e-11	2.66143e-11
-0.61022	2.62013e-11	2.66926e-11	2.46423e-11	2.27629e-11	2.15729e-11	2.26708e-11	2.30449e-11	2.49578e-11	2.61861e-11	2.83373e-11	2.62952e-11	2.5019e-11	2.39322e-11	2.20121e-11	2.2748e-11	2.45721e-11	2.55103e-11	2.47864e-11	2.7174e-11	2.61821e-11	2.6043e-11	2.73553e-11	2.2918e-11	2.23418e-11	2.30896e-11	2.36311e-11	2.4958e-11	2.57323e-11	2.69981e-11	2.7317e-11	2.49761e-11	2.36308e-11	2.28553e-11	2.31166e-11	2.34166e-11	2.38116e-11	2.42579e-11	2.5088e-11	2.5946e-11	2.57351e-11	2.48105e-11	2.24082e-11	2.20478e-11	2.194e-11	2.32756e-11	2.46339e-11	2.56624e-11	2.61021e-11	2.61001e-11
-0.60421	2.59942e-11	2.51482e-11	2.51777e-11	2.22844e-11	2.11632e-11	2.26319e-11	2.26609e-11	2.3973e-11	2.49787e-11	2.67138e-11	2.66549e-11	2.45714e-11	2.40679e-11	2.2402e-11	2.27011e-11	2.43549e-11	2.49101e-11	2.49478e-11	2.76302e-11	2.63862e-11	2.56024e-11	2.67067e-11	2.36873e-11	2.27076e-11	2.28248e-11	2.26303e-11	2.43155e-11	2.4926e-11	2.56816e-11	2.60864e-11	2.66733e-11	2.34582e-11	2.27639e-11	2.29849e-11	2.296e-11	2.38667e-11	2.41089e-11	2.53384e-11	2.61435e-11	2.55849e-11	2.49978e-11	2.3167e-11	2.21892e-11	2.14447e-11	2.30469e-11	2.4797e-11	2.52381e-11	2.60046e-11	2.52175e-11
-0.5982	2.60297e-11	2.49434e-11	2.46419e-11	2.20152e-11	2.1437e-11	2.22281e-11	2.26296e-11	2.53199e-11	2.36469e-11	2.41102e-11	2.66806e-11	2.48641e-11	2.43242e-11	2.30267e-11	2.34477e-11	2.39079e-11	2.35673e-11	2.46736e-11	2.75477e-11	2.60019e-11	2.59291e-11	2.55898e-11	2.30353e-11	2.26516e-11	2.26571e-11	2.24891e-11	2.34911e-11	2.45853e-11	2.54137e-11	2.58178e-11	2.40303e-11	2.35513e-11	2.28893e-11	2.25026e-11	2.25618e-11	2.36979e-11	2.41996e-11	2.46831e-11	2.6068e-11	2.52601e-11	2.43045e-11	2.38745e-11	2.22685e-11	2.24685e-11	2.31881e-11	2.36222e-11	2.50265e-11	2.50554e-11	2.50235e-11
-0.59218	2.5986e-11	2.51379e-11	2.34289e-11	2.21077e-11	2.19193e-11	2.27675e-11	2.28262e-11	2.44453e-11	2.40381e-11	2.34035e-11	2.45924e-11	2.50513e-11	2.37723e-11	2.29541e-11	2.31422e-11	2.43333e-11	2.31613e-11	2.46331e-11	2.75469e-11	2.61842e-11	2.52632e-11	2.55218e-11	2.27856e-11	2.2079e-11	2.27404e-11	2.25077e-11	2.37014e-11	2.46988e-11	2.53784e-11	2.53054e-11	2.44767e-11	2.34846e-11	2.27532e-11	2.20344e-11	2.26475e-11	2.3281e-11	2.3907e-11	2.39024e-11	2.50372e-11	2.5128e-11	2.34034e-11	2.36805e-11	2.21839e-11	2.28373e-11	2.27764e-11	2.35133e-11	2.43378e-11	2.45648e-11	2.48863e-11
-0.58617	2.5163e-11	2.45615e-11	2.33003e-11	2.20531e-11	2.22326e-11	2.27744e-11	2.25114e-11	2.31118e-11	2.49422e-11	2.54511e-11	2.50713e-11	2.5016e-11	2.32018e-11	2.23062e-11	2.27246e-11	2.47589e-11	2.35263e-11	2.40838e-11	2.64419e-11	2.60007e-11	2.41843e-11	2.5433e-11	2.30864e-11	2.2041e-11	2.23943e-11	2.28778e-11	2.42702e-11	2.38074e-11	2.4977e-11	2.57628e-11	2.43672e-11	2.31478e-11	2.27533e-11	2.28205e-11	2.26144e-11	2.255e-11	2.29231e-11	2.34464e-11	2.45932e-11	2.37537e-11	2.39762e-11	2.24879e-11	2.13158e-11	2.18858e-11	2.19454e-11	2.33812e-11	2.38268e-11	2.447e-11	2.41868e-11
-0.58016	2.3638e-11	2.4167e-11	2.37395e-11	2.23438e-11	2.14928e-11	2.28965e-11	2.2409e-11	2.27719e-11	2.38553e-11	2.57275e-11	2.52104e-11	2.42613e-11	2.36629e-11	2.1803e-11	2.21982e-11	2.42957e-11	2.40377e-11	2.39193e-11	2.67267e-11	2.46544e-11	2.43894e-11	2.46471e-11	2.24423e-11	2.20781e-11	2.2333e-11	2.24228e-11	2.34388e-11	2.3068e-11	2.39394e-11	2.50844e-11	2.37727e-11	2.30123e-11	2.22529e-11	2.22407e-11	2.26691e-11	2.29376e-11	2.31373e-11	2.31363e-11	2.45508e-11	2.36487e-11	2.39165e-11	2.18189e-11	2.17761e-11	2.12618e-11	2.16441e-11	2.37983e-11	2.39165e-11	2.45975e-11	2.42364e-11
-0.57415	2.31834e-11	2.34533e-11	2.35519e-11	2.16005e-11	2.11252e-11	2.22661e-11	2.19851e-11	2.39816e-11	2.31248e-11	2.4718e-11	2.45467e-11	2.3105e-11	2.34231e-11	2.25138e-11	2.22783e-11	2.35562e-11	2.40016e-11	2.38638e-11	2.62682e-11	2.39849e-11	2.42553e-11	2.49283e-11	2.24918e-11	2.23475e-11	2.20069e-11	2.18519e-11	2.34854e-11	2.3527e-11	2.39032e-11	2.425e-11	2.42036e-11	2.2834e-11	2.29046e-11	2.23105e-11	2.27242e-11	2.26412e-11	2.25252e-11	2.31301e-11	2.42408e-11	2.35986e-11	2.43431e-11	2.22027e-11	2.17151e-11	2.16434e-11	2.21897e-11	2.31252e-11	2.38221e-11	2.38891e-11	2.38798e-11
-0.56814	2.3423e-11	2.33804e-11	2.32185e-11	2.18583e-11	2.12106e-11	2.18149e-11	2.21099e-11	2.41622e-11	2.21535e-11	2.25975e-11	2.33679e-11	2.32556e-11	2.36632e-11	2.23115e-11	2.29523e-11	2.36915e-11	2.30449e-11	2.41711e-11	2.57864e-11	2.44343e-11	2.4749e-11	2.41787e-11	2.2584e-11	2.25048e-11	2.17802e-11	2.22044e-11	2.32476e-11	2.33705e-11	2.30495e-11	2.39355e-11	2.41713e-11	2.27247e-11	2.27825e-11	2.18463e-11	2.22134e-11	2.24173e-11	2.21851e-11	2.2819e-11	2.40011e-11	2.33487e-11	2.41302e-11	2.2454e-11	2.15366e-11	2.19975e-11	2.23379e-11	2.29632e-11	2.39822e-11	2.3281e-11	2.35635e-11
-0.56212	2.37937e-11	2.35434e-11	2.23327e-11	2.212e-11	2.12165e-11	2.23394e-11	2.27515e-11	2.26353e-11	2.21652e-11	2.23702e-11	2.25537e-11	2.29846e-11	2.34636e-11	2.22213e-11	2.31978e-11	2.36484e-11	2.24889e-11	2.35141e-11	2.5884e-11	2.39477e-11	2.38335e-11	2.38275e-11	2.2012e-11	2.16543e-11	2.18806e-11	2.21104e-11	2.27216e-11	2.27791e-11	2.28181e-11	2.37522e-11	2.32147e-11	2.24057e-11	2.24532e-11	2.16052e-11	2.18453e-11	2.22083e-11	2.22274e-11	2.2839e-11	2.36881e-11	2.33547e-11	2.32228e-11	2.21032e-11	2.14507e-11	2.27859e-11	2.26847e-11	2.30014e-11	2.3828e-11	2.24104e-11	2.3514e-11
-0.55611	2.26377e-11	2.35364e-11	2.28242e-11	2.15236e-11	2.20427e-11	2.21589e-11	2.2834e-11	2.24331e-11	2.3402e-11	2.3391e-11	2.29274e-11	2.31401e-11	2.27332e-11	2.14609e-11	2.26934e-11	2.4052e-11	2.32145e-11	2.31581e-11	2.52992e-11	2.35288e-11	2.33211e-11	2.44669e-11	2.1883e-11	2.14791e-11	2.12885e-11	2.19564e-11	2.30755e-11	2.22768e-11	2.27616e-11	2.3327e-11	2.30955e-11	2.2184e-11	2.28703e-11	2.17222e-11	2.20556e-11	2.17742e-11	2.19673e-11	2.25e-11	2.24594e-11	2.32193e-11	2.37349e-11	2.14893e-11	2.10401e-11	2.17407e-11	2.21472e-11	2.2477e-11	2.31897e-11	2.26236e-11	2.35447e-11
-0.5501	2.23443e-11	2.34555e-11	2.32132e-11	2.13939e-11	2.15402e-11	2.24344e-11	2.22423e-11	2.17263e-11	2.33623e-11	2.43396e-11	2.33946e-11	2.22822e-11	2.29229e-11	2.11692e-11	2.20115e-11	2.38351e-11	2.25959e-11	2.35071e-11	2.52394e-11	2.37314e-11	2.32565e-11	2.33288e-11	2.18196e-11	2.16558e-11	2.1758e-11	2.20709e-11	2.27975e-11	2.20481e-11	2.31197e-11	2.38746e-11	2.26278e-11	2.2048e-11	2.18101e-11	2.2009e-11	2.22397e-11	2.25541e-11	2.16379e-11	2.23756e-11	2.25318e-11	2.27175e-11	2.33909e-11	2.16473e-11	2.11954e-11	2.08123e-11	2.17252e-11	2.28559e-11	2.29567e-11	2.25739e-11	2.29681e-11
-0.54409	2.16296e-11	2.24805e-11	2.25998e-11	2.17548e-11	2.09045e-11	2.19498e-11	2.1731e-11	2.26025e-11	2.19866e-11	2.33006e-11	2.32041e-11	2.23505e-11	2.33696e-11	2.10731e-11	2.19804e-11	2.2917e-11	2.27913e-11	2.35469e-11	2.41174e-11	2.29097e-11	2.32353e-11	2.3447e-11	2.20851e-11	2.17359e-11	2.15261e-11	2.17111e-11	2.18499e-11	2.17044e-11	2.28509e-11	2.35897e-11	2.31808e-11	2.15647e-11	2.24098e-11	2.11391e-11	2.19016e-11	2.261e-11	2.14188e-11	2.27767e-11	2.23057e-11	2.23243e-11	2.34782e-11	2.20551e-11	2.08957e-11	2.09414e-11	2.20038e-11	2.26303e-11	2.23914e-11	2.20854e-11	2.25899e-11
-0.53808	2.22684e-11	2.23633e-11	2.20555e-11	2.11189e-11	2.08862e-11	2.17735e-11	2.19367e-11	2.24806e-11	2.13919e-11	2.17987e-11	2.27223e-11	2.30513e-11	2.26657e-11	2.15448e-11	2.22508e-11	2.29888e-11	2.2138e-11	2.33836e-11	2.42267e-11	2.26984e-11	2.39364e-11	2.30681e-11	2.20358e-11	2.13042e-11	2.13929e-11	2.14925e-11	2.22071e-11	2.1414e-11	2.27157e-11	2.27143e-11	2.32988e-11	2.18334e-11	2.21666e-11	2.12574e-11	2.18357e-11	2.19984e-11	2.15274e-11	2.21539e-11	2.25156e-11	2.25274e-11	2.36269e-11	2.21826e-11	2.09886e-11	2.15349e-11	2.20048e-11	2.26658e-11	2.26909e-11	2.20183e-11	2.22969e-11
-0.53206	2.24569e-11	2.23633e-11	2.20065e-11	2.13672e-11	2.13283e-11	2.19074e-11	2.23942e-11	2.221e-11	2.17937e-11	2.12772e-11	2.18746e-11	2.2961e-11	2.27083e-11	2.14833e-11	2.25411e-11	2.30114e-11	2.17068e-11	2.26146e-11	2.45322e-11	2.26318e-11	2.35625e-11	2.27392e-11	2.17037e-11	2.07977e-11	2.1179e-11	2.17585e-11	2.19783e-11	2.17794e-11	2.22398e-11	2.30301e-11	2.25318e-11	2.20992e-11	2.1665e-11	2.1001e-11	2.17445e-11	2.23082e-11	2.13716e-11	2.10986e-11	2.21326e-11	2.30586e-11	2.29621e-11	2.16138e-11	2.1057e-11	2.22295e-11	2.15552e-11	2.2192e-11	2.24417e-11	2.11465e-11	2.24822e-11
-0.52605	2.13707e-11	2.1958e-11	2.22294e-11	2.13451e-11	2.1797e-11	2.19786e-11	2.18874e-11	2.21329e-11	2.23404e-11	2.23031e-11	2.25059e-11	2.22985e-11	2.29627e-11	2.10226e-11	2.21278e-11	2.2942e-11	2.13126e-11	2.25053e-11	2.36536e-11	2.24878e-11	2.21036e-11	2.25749e-11	2.16776e-11	2.0897e-11	2.10956e-11	2.2107e-11	2.18146e-11	2.13199e-11	2.21637e-11	2.26364e-11	2.20993e-11	2.24996e-11	2.17073e-11	2.12546e-11	2.15726e-11	2.16281e-11	2.0982e-11	2.14102e-11	2.12341e-11	2.25816e-11	2.27871e-11	2.14419e-11	2.07238e-11	2.1216e-11	2.10553e-11	2.27005e-11	2.22044e-11	2.14621e-11	2.26127e-11
-0.52004	2.07774e-11	2.19495e-11	2.20009e-11	2.09275e-11	2.15722e-11	2.18677e-11	2.18045e-11	2.18876e-11	2.22973e-11	2.35685e-11	2.27775e-11	2.20856e-11	2.35014e-11	2.06628e-11	2.13724e-11	2.28194e-11	2.21354e-11	2.20933e-11	2.2848e-11	2.23636e-11	2.23461e-11	2.26267e-11	2.11019e-11	2.12437e-11	2.11086e-11	2.19255e-11	2.18746e-11	2.07806e-11	2.20813e-11	2.2068e-11	2.18936e-11	2.2557e-11	2.07505e-11	2.15123e-11	2.17083e-11	2.19991e-11	2.05386e-11	2.16342e-11	2.16741e-11	2.22305e-11	2.24759e-11	2.10532e-11	2.08168e-11	2.04754e-11	2.13191e-11	2.24976e-11	2.26189e-11	2.18205e-11	2.25225e-11
-0.51403	2.11903e-11	2.2201e-11	2.2079e-11	2.1449e-11	2.04339e-11	2.13257e-11	2.16626e-11	2.22863e-11	2.12701e-11	2.30007e-11	2.25098e-11	2.19681e-11	2.35309e-11	2.06813e-11	2.16152e-11	2.22822e-11	2.26702e-11	2.20233e-11	2.24288e-11	2.18249e-11	2.27597e-11	2.32831e-11	2.18541e-11	2.10224e-11	2.12069e-11	2.19041e-11	2.18245e-11	2.12358e-11	2.18697e-11	2.18418e-11	2.24233e-11	2.32272e-11	2.11753e-11	2.12091e-11	2.17012e-11	2.18945e-11	2.13569e-11	2.18012e-11	2.17352e-11	2.18001e-11	2.23499e-11	2.16084e-11	2.1348e-11	2.06192e-11	2.19443e-11	2.21541e-11	2.17668e-11	2.1183e-11	2.22509e-11
-0.50802	2.15497e-11	2.15071e-11	2.21761e-11	2.17004e-11	2.08305e-11	2.10291e-11	2.13423e-11	2.24626e-11	2.08558e-11	2.1414e-11	2.21527e-11	2.255e-11	2.28763e-11	2.12849e-11	2.17072e-11	2.20935e-11	2.18309e-11	2.24269e-11	2.31017e-11	2.17585e-11	2.18435e-11	2.24931e-11	2.21547e-11	2.0754e-11	2.10131e-11	2.17772e-11	2.15596e-11	2.07921e-11	2.17262e-11	2.17104e-11	2.22474e-11	2.29257e-11	2.17794e-11	2.09069e-11	2.14724e-11	2.13081e-11	2.12989e-11	2.1561e-11	2.1875e-11	2.21032e-11	2.34318e-11	2.16362e-11	2.10401e-11	2.10799e-11	2.21502e-11	2.23395e-11	2.21223e-11	2.10961e-11	2.1984e-11
-0.502	2.21581e-11	2.14724e-11	2.21467e-11	2.11609e-11	2.11595e-11	2.15389e-11	2.20051e-11	2.23542e-11	2.18384e-11	2.06157e-11	2.19198e-11	2.26893e-11	2.34122e-11	2.15031e-11	2.17868e-11	2.17945e-11	2.13561e-11	2.17143e-11	2.31549e-11	2.21656e-11	2.17289e-11	2.19351e-11	2.11524e-11	2.08389e-11	2.06846e-11	2.20086e-11	2.15431e-11	2.11851e-11	2.18524e-11	2.18129e-11	2.2358e-11	2.33289e-11	2.13919e-11	2.11288e-11	2.16287e-11	2.11948e-11	2.20089e-11	2.14447e-11	2.14796e-11	2.26713e-11	2.30879e-11	2.14408e-11	2.09221e-11	2.20228e-11	2.1691e-11	2.2383e-11	2.22861e-11	2.08712e-11	2.22968e-11
-0.49599	2.14393e-11	2.2196e-11	2.1895e-11	2.13993e-11	2.12095e-11	2.13687e-11	2.16673e-11	2.18348e-11	2.25837e-11	2.17477e-11	2.16124e-11	2.2561e-11	2.33303e-11	2.1054e-11	2.12335e-11	2.19587e-11	2.23237e-11	2.19451e-11	2.26233e-11	2.19212e-11	2.1523e-11	2.167e-11	2.12199e-11	1.99311e-11	2.03425e-11	2.19367e-11	2.18381e-11	2.08528e-11	2.14163e-11	2.13671e-11	2.18052e-11	2.31611e-11	2.11546e-11	2.08771e-11	2.13824e-11	2.15798e-11	2.12091e-11	2.11827e-11	2.10786e-11	2.23192e-11	2.27881e-11	2.10153e-11	2.10913e-11	2.15645e-11	2.1455e-11	2.25477e-11	2.20567e-11	2.1692e-11	2.25837e-11
-0.48998	2.10288e-11	2.20457e-11	2.21157e-11	2.11713e-11	2.11214e-11	2.16237e-11	2.19004e-11	2.12141e-11	2.22601e-11	2.30381e-11	2.23983e-11	2.19365e-11	2.31786e-11	2.07535e-11	2.0749e-11	2.15912e-11	2.15515e-11	2.12841e-11	2.16567e-11	2.17501e-11	2.15815e-11	2.2385e-11	2.1194e-11	2.00974e-11	2.08349e-11	2.20982e-11	2.18625e-11	2.11821e-11	2.2244e-11	2.18692e-11	2.2208e-11	2.24778e-11	2.12207e-11	2.12583e-11	2.13766e-11	2.1483e-11	2.1209e-11	2.14054e-11	2.07003e-11	2.18269e-11	2.30495e-11	2.07698e-11	2.109e-11	2.08488e-11	2.16322e-11	2.23036e-11	2.22263e-11	2.19867e-11	2.2614e-11
-0.48397	2.147e-11	2.21829e-11	2.18227e-11	2.14614e-11	2.03296e-11	2.13136e-11	2.13891e-11	2.20516e-11	2.14552e-11	2.32435e-11	2.24555e-11	2.15886e-11	2.3251e-11	2.08712e-11	2.07916e-11	2.13313e-11	2.15617e-11	2.19006e-11	2.16309e-11	2.0902e-11	2.22155e-11	2.21321e-11	2.13795e-11	2.02072e-11	2.09796e-11	2.15151e-11	2.1609e-11	2.09136e-11	2.15786e-11	2.23942e-11	2.3149e-11	2.27123e-11	2.11443e-11	2.07978e-11	2.14441e-11	2.15495e-11	2.19099e-11	2.17797e-11	2.13123e-11	2.19033e-11	2.31628e-11	2.11424e-11	2.07457e-11	2.05195e-11	2.23236e-11	2.31294e-11	2.18994e-11	2.15403e-11	2.24798e-11
-0.47796	2.16431e-11	2.17122e-11	2.23089e-11	2.17111e-11	2.05274e-11	2.06769e-11	2.1835e-11	2.23348e-11	2.14023e-11	2.14829e-11	2.18244e-11	2.22424e-11	2.32002e-11	2.12113e-11	2.11954e-11	2.10799e-11	2.18258e-11	2.21424e-11	2.16296e-11	2.12826e-11	2.17667e-11	2.28128e-11	2.10032e-11	2.002e-11	2.11407e-11	2.10146e-11	2.14863e-11	2.11909e-11	2.27109e-11	2.18066e-11	2.30553e-11	2.26481e-11	2.11164e-11	2.04467e-11	2.13642e-11	2.21354e-11	2.12641e-11	2.1053e-11	2.10132e-11	2.22619e-11	2.30505e-11	2.15757e-11	2.08334e-11	2.15814e-11	2.22557e-11	2.24626e-11	2.21377e-11	2.10049e-11	2.23217e-11
-0.47194	2.23495e-11	2.13454e-11	2.20279e-11	2.14364e-11	2.08693e-11	2.10165e-11	2.20151e-11	2.19107e-11	2.21058e-11	2.12517e-11	2.22601e-11	2.2247e-11	2.34864e-11	2.09342e-11	2.09891e-11	2.09465e-11	2.13244e-11	2.17707e-11	2.18715e-11	2.17312e-11	2.09177e-11	2.22134e-11	2.08932e-11	2.02441e-11	2.0768e-11	2.13843e-11	2.17308e-11	2.10498e-11	2.20684e-11	2.1622e-11	2.29059e-11	2.2938e-11	2.15696e-11	2.0627e-11	2.08999e-11	2.18895e-11	2.12176e-11	2.16622e-11	2.12572e-11	2.25496e-11	2.28331e-11	2.17385e-11	2.04738e-11	2.17516e-11	2.17718e-11	2.31796e-11	2.17983e-11	2.13171e-11	2.24021e-11
-0.46593	2.23807e-11	2.17269e-11	2.19096e-11	2.1954e-11	2.14631e-11	2.11353e-11	2.24023e-11	2.27885e-11	2.24233e-11	2.23529e-11	2.22248e-11	2.24662e-11	2.34469e-11	2.08537e-11	2.0781e-11	2.13231e-11	2.1637e-11	2.16459e-11	2.14625e-11	2.16267e-11	2.14699e-11	2.21746e-11	2.07309e-11	2.02613e-11	2.09338e-11	2.2159e-11	2.18777e-11	2.11946e-11	2.22057e-11	2.2169e-11	2.24465e-11	2.2878e-11	2.1458e-11	2.07012e-11	2.13807e-11	2.20156e-11	2.18361e-11	2.12593e-11	2.13531e-11	2.27197e-11	2.28608e-11	2.19507e-11	2.05785e-11	2.15376e-11	2.16769e-11	2.28707e-11	2.18291e-11	2.16376e-11	2.25369e-11
-0.45992	2.21068e-11	2.22177e-11	2.17295e-11	2.16841e-11	2.10055e-11	2.11147e-11	2.13837e-11	2.14419e-11	2.31501e-11	2.33507e-11	2.30438e-11	2.28683e-11	2.35152e-11	2.09022e-11	2.03201e-11	2.12131e-11	2.17737e-11	2.16228e-11	2.13006e-11	2.16434e-11	2.20465e-11	2.29014e-11	2.14582e-11	2.00575e-11	2.09868e-11	2.15584e-11	2.20901e-11	2.11599e-11	2.21887e-11	2.24588e-11	2.26479e-11	2.24853e-11	2.11403e-11	2.06491e-11	2.11333e-11	2.22007e-11	2.12783e-11	2.14434e-11	2.12175e-11	2.18727e-11	2.30765e-11	2.11486e-11	2.06309e-11	2.08658e-11	2.20825e-11	2.30901e-11	2.17234e-11	2.18312e-11	2.29643e-11
-0.45391	2.23706e-11	2.23302e-11	2.31162e-11	2.14322e-11	2.05122e-11	2.10755e-11	2.14828e-11	2.26781e-11	2.21332e-11	2.38523e-11	2.35231e-11	2.27224e-11	2.36604e-11	2.11311e-11	2.03243e-11	2.12566e-11	2.22432e-11	2.1507e-11	2.09577e-11	2.11049e-11	2.16041e-11	2.28214e-11	2.13891e-11	2.04611e-11	2.08487e-11	2.12216e-11	2.27626e-11	2.14928e-11	2.24195e-11	2.24814e-11	2.29444e-11	2.29332e-11	2.14358e-11	2.06532e-11	2.1107e-11	2.23073e-11	2.21079e-11	2.1684e-11	2.13299e-11	2.21659e-11	2.35546e-11	2.14017e-11	2.07023e-11	2.07906e-11	2.27429e-11	2.31485e-11	2.17638e-11	2.21291e-11	2.28625e-11
-0.4479	2.2655e-11	2.18994e-11	2.30449e-11	2.22054e-11	2.06627e-11	2.10714e-11	2.1978e-11	2.19549e-11	2.23012e-11	2.29668e-11	2.29047e-11	2.31476e-11	2.42083e-11	2.1059e-11	2.01545e-11	2.11249e-11	2.19069e-11	2.16345e-11	2.12875e-11	2.11622e-11	2.13525e-11	2.31831e-11	2.13709e-11	2.01559e-11	2.09895e-11	2.19607e-11	2.23572e-11	2.23533e-11	2.27098e-11	2.2848e-11	2.34453e-11	2.27928e-11	2.08815e-11	2.06966e-11	2.0942e-11	2.24204e-11	2.20116e-11	2.18897e-11	2.18912e-11	2.22673e-11	2.32925e-11	2.22164e-11	2.06783e-11	2.16217e-11	2.28842e-11	2.34577e-11	2.2562e-11	2.20971e-11	2.22697e-11
-0.44188	2.30113e-11	2.23906e-11	2.31658e-11	2.17642e-11	2.11164e-11	2.09801e-11	2.20039e-11	2.14066e-11	2.27265e-11	2.23621e-11	2.27106e-11	2.39719e-11	2.44893e-11	2.12466e-11	2.04477e-11	2.07758e-11	2.22058e-11	2.13118e-11	2.13096e-11	2.14826e-11	2.16886e-11	2.24691e-11	2.11821e-11	1.9959e-11	2.06785e-11	2.18657e-11	2.28921e-11	2.23137e-11	2.22491e-11	2.24312e-11	2.27714e-11	2.34851e-11	2.18826e-11	2.06048e-11	2.08297e-11	2.22212e-11	2.23102e-11	2.22034e-11	2.22383e-11	2.28931e-11	2.29755e-11	2.23903e-11	2.05607e-11	2.23833e-11	2.27827e-11	2.28583e-11	2.25467e-11	2.22038e-11	2.29616e-11
-0.43587	2.33831e-11	2.29046e-11	2.29466e-11	2.19374e-11	2.13593e-11	2.12031e-11	2.18861e-11	2.22356e-11	2.33676e-11	2.35919e-11	2.34359e-11	2.38713e-11	2.43667e-11	2.10306e-11	2.06855e-11	2.1311e-11	2.20434e-11	2.16679e-11	2.17116e-11	2.09316e-11	2.25596e-11	2.25169e-11	2.09671e-11	2.04977e-11	2.07161e-11	2.20736e-11	2.26907e-11	2.22368e-11	2.29103e-11	2.34359e-11	2.34634e-11	2.32765e-11	2.13892e-11	2.06674e-11	2.12861e-11	2.23359e-11	2.27677e-11	2.22369e-11	2.19391e-11	2.30265e-11	2.2474e-11	2.16723e-11	2.06145e-11	2.19571e-11	2.27398e-11	2.38621e-11	2.26352e-11	2.21985e-11	2.31519e-11
-0.42986	2.36615e-11	2.37105e-11	2.35405e-11	2.20325e-11	2.11152e-11	2.13485e-11	2.19241e-11	2.23729e-11	2.33334e-11	2.48438e-11	2.42859e-11	2.40462e-11	2.42394e-11	2.11685e-11	2.04853e-11	2.09794e-11	2.22123e-11	2.21644e-11	2.19387e-11	2.0967e-11	2.27686e-11	2.336e-11	2.14128e-11	2.02322e-11	2.06708e-11	2.22049e-11	2.31654e-11	2.26739e-11	2.30638e-11	2.36761e-11	2.34556e-11	2.32958e-11	2.12321e-11	2.10503e-11	2.15099e-11	2.28223e-11	2.30927e-11	2.21576e-11	2.25048e-11	2.25684e-11	2.36179e-11	2.17091e-11	2.08581e-11	2.15843e-11	2.27355e-11	2.35287e-11	2.30574e-11	2.27635e-11	2.35479e-11
-0.42385	2.37051e-11	2.33284e-11	2.37739e-11	2.2609e-11	2.04877e-11	2.11269e-11	2.19133e-11	2.1814e-11	2.33117e-11	2.45443e-11	2.47858e-11	2.4172e-11	2.50888e-11	2.15067e-11	2.03678e-11	2.077e-11	2.24808e-11	2.23402e-11	2.16455e-11	2.11166e-11	2.22288e-11	2.37246e-11	2.15992e-11	2.10481e-11	2.02971e-11	2.21247e-11	2.38433e-11	2.31458e-11	2.34454e-11	2.40845e-11	2.48331e-11	2.41135e-11	2.21025e-11	2.11782e-11	2.16933e-11	2.26636e-11	2.33829e-11	2.26061e-11	2.27029e-11	2.32806e-11	2.47703e-11	2.21143e-11	2.10631e-11	2.15772e-11	2.30778e-11	2.36649e-11	2.32653e-11	2.33111e-11	2.32051e-11
-0.41784	2.43206e-11	2.36938e-11	2.4467e-11	2.28528e-11	2.07159e-11	2.12148e-11	2.22317e-11	2.26308e-11	2.36631e-11	2.39984e-11	2.45709e-11	2.49716e-11	2.48968e-11	2.13779e-11	2.01808e-11	2.04487e-11	2.24572e-11	2.22085e-11	2.18472e-11	2.11285e-11	2.33203e-11	2.3282e-11	2.20063e-11	2.11983e-11	2.07308e-11	2.28171e-11	2.43479e-11	2.31248e-11	2.39533e-11	2.38658e-11	2.45151e-11	2.37383e-11	2.17515e-11	2.10517e-11	2.14033e-11	2.34084e-11	2.29953e-11	2.31523e-11	2.24483e-11	2.3726e-11	2.45421e-11	2.27506e-11	2.08055e-11	2.17247e-11	2.36357e-11	2.3808e-11	2.36439e-11	2.32227e-11	2.32713e-11
-0.41182	2.5103e-11	2.40155e-11	2.4478e-11	2.2723e-11	2.15525e-11	2.11679e-11	2.29698e-11	2.31591e-11	2.39451e-11	2.4008e-11	2.48035e-11	2.50407e-11	2.49415e-11	2.20064e-11	2.07065e-11	2.04264e-11	2.22819e-11	2.25884e-11	2.21386e-11	2.16454e-11	2.32116e-11	2.33657e-11	2.18147e-11	2.08556e-11	2.08144e-11	2.28547e-11	2.37655e-11	2.34072e-11	2.40765e-11	2.44276e-11	2.42123e-11	2.43933e-11	2.24832e-11	2.09863e-11	2.14306e-11	2.37188e-11	2.36091e-11	2.32221e-11	2.30238e-11	2.43526e-11	2.43577e-11	2.30207e-11	2.06715e-11	2.30434e-11	2.36328e-11	2.37091e-11	2.39035e-11	2.32147e-11	2.38242e-11
-0.40581	2.55551e-11	2.52626e-11	2.46718e-11	2.30978e-11	2.17663e-11	2.15903e-11	2.27833e-11	2.31722e-11	2.4954e-11	2.51689e-11	2.53244e-11	2.54753e-11	2.54302e-11	2.22691e-11	2.0798e-11	2.10637e-11	2.26949e-11	2.28688e-11	2.32818e-11	2.19185e-11	2.39941e-11	2.35549e-11	2.15212e-11	2.0974e-11	2.08654e-11	2.2635e-11	2.52746e-11	2.36789e-11	2.4962e-11	2.5301e-11	2.48167e-11	2.41946e-11	2.28185e-11	2.0666e-11	2.1872e-11	2.40665e-11	2.3674e-11	2.33482e-11	2.33536e-11	2.43627e-11	2.44914e-11	2.29357e-11	2.08157e-11	2.23231e-11	2.3635e-11	2.4585e-11	2.3874e-11	2.36152e-11	2.40526e-11
-0.3998	2.52118e-11	2.61488e-11	2.54675e-11	2.29404e-11	2.15926e-11	2.20636e-11	2.31852e-11	2.40822e-11	2.5444e-11	2.65862e-11	2.59985e-11	2.54857e-11	2.58049e-11	2.24492e-11	2.03127e-11	2.19263e-11	2.28437e-11	2.34578e-11	2.27431e-11	2.23901e-11	2.47941e-11	2.48671e-11	2.26624e-11	2.09708e-11	2.12947e-11	2.29742e-11	2.52923e-11	2.43187e-11	2.53055e-11	2.58487e-11	2.519e-11	2.45018e-11	2.2781e-11	2.14238e-11	2.1909e-11	2.44622e-11	2.38993e-11	2.34563e-11	2.36283e-11	2.46026e-11	2.45461e-11	2.2972e-11	2.06234e-11	2.16493e-11	2.37495e-11	2.43475e-11	2.46575e-11	2.38204e-11	2.44373e-11
-0.39379	2.55178e-11	2.58056e-11	2.63334e-11	2.37524e-11	2.13904e-11	2.17584e-11	2.30525e-11	2.42777e-11	2.54993e-11	2.64271e-11	2.6771e-11	2.59909e-11	2.61477e-11	2.23814e-11	2.06191e-11	2.18313e-11	2.29425e-11	2.35629e-11	2.25561e-11	2.213e-11	2.46812e-11	2.47191e-11	2.31085e-11	2.15917e-11	2.16407e-11	2.2964e-11	2.55684e-11	2.46564e-11	2.55023e-11	2.60852e-11	2.6051e-11	2.52232e-11	2.29859e-11	2.13619e-11	2.20923e-11	2.47151e-11	2.43718e-11	2.44621e-11	2.35386e-11	2.48022e-11	2.52911e-11	2.34301e-11	2.10211e-11	2.23128e-11	2.42925e-11	2.4746e-11	2.47403e-11	2.41812e-11	2.48059e-11
-0.38778	2.65466e-11	2.52854e-11	2.66595e-11	2.36348e-11	2.15604e-11	2.1408e-11	2.34179e-11	2.5919e-11	2.51551e-11	2.61828e-11	2.75243e-11	2.66194e-11	2.65618e-11	2.28029e-11	2.05997e-11	2.16084e-11	2.31223e-11	2.3937e-11	2.33149e-11	2.31057e-11	2.50696e-11	2.45932e-11	2.30503e-11	2.20612e-11	2.14647e-11	2.34121e-11	2.56822e-11	2.55861e-11	2.52759e-11	2.65337e-11	2.67249e-11	2.54007e-11	2.33352e-11	2.16602e-11	2.16773e-11	2.53118e-11	2.44063e-11	2.49416e-11	2.45109e-11	2.5456e-11	2.55558e-11	2.39131e-11	2.12229e-11	2.24486e-11	2.43197e-11	2.51621e-11	2.51882e-11	2.45696e-11	2.48566e-11
-0.38176	2.68869e-11	2.67978e-11	2.63252e-11	2.41056e-11	2.23058e-11	2.24707e-11	2.38998e-11	2.51507e-11	2.58796e-11	2.61585e-11	2.71839e-11	2.78216e-11	2.67792e-11	2.35477e-11	2.09923e-11	2.13492e-11	2.29287e-11	2.38098e-11	2.38026e-11	2.33566e-11	2.56232e-11	2.42478e-11	2.36379e-11	2.19624e-11	2.21301e-11	2.38694e-11	2.60447e-11	2.55237e-11	2.67e-11	2.68529e-11	2.67196e-11	2.58208e-11	2.42179e-11	2.14994e-11	2.23666e-11	2.57773e-11	2.41489e-11	2.50064e-11	2.47153e-11	2.55862e-11	2.64551e-11	2.43587e-11	2.09903e-11	2.36586e-11	2.41712e-11	2.56884e-11	2.57198e-11	2.45639e-11	2.59215e-11
-0.37575	2.72716e-11	2.74825e-11	2.69091e-11	2.42433e-11	2.25825e-11	2.24067e-11	2.41981e-11	2.4516e-11	2.67629e-11	2.785e-11	2.80509e-11	2.75505e-11	2.74149e-11	2.36656e-11	2.10822e-11	2.22101e-11	2.36156e-11	2.43761e-11	2.45442e-11	2.37832e-11	2.57994e-11	2.53171e-11	2.45556e-11	2.2244e-11	2.18248e-11	2.39278e-11	2.7186e-11	2.54589e-11	2.73281e-11	2.80642e-11	2.65539e-11	2.6306e-11	2.41129e-11	2.18989e-11	2.29279e-11	2.54182e-11	2.48707e-11	2.53387e-11	2.52204e-11	2.60956e-11	2.60633e-11	2.37258e-11	2.20207e-11	2.35387e-11	2.46075e-11	2.55482e-11	2.61308e-11	2.54967e-11	2.65243e-11
-0.36974	2.75718e-11	2.78246e-11	2.76225e-11	2.44552e-11	2.24172e-11	2.25217e-11	2.42437e-11	2.49856e-11	2.70827e-11	2.9026e-11	2.90774e-11	2.76151e-11	2.76042e-11	2.35876e-11	2.14706e-11	2.22601e-11	2.46892e-11	2.4149e-11	2.36826e-11	2.42968e-11	2.65166e-11	2.52964e-11	2.45684e-11	2.27628e-11	2.21527e-11	2.42965e-11	2.71889e-11	2.60699e-11	2.72017e-11	2.79984e-11	2.66043e-11	2.6292e-11	2.42105e-11	2.2577e-11	2.34155e-11	2.58638e-11	2.54132e-11	2.60633e-11	2.53849e-11	2.58156e-11	2.74182e-11	2.37761e-11	2.20291e-11	2.26084e-11	2.48253e-11	2.61021e-11	2.65205e-11	2.61293e-11	2.65357e-11
-0.36373	2.79251e-11	2.85319e-11	2.84594e-11	2.52061e-11	2.2495e-11	2.25205e-11	2.39007e-11	2.63419e-11	2.73655e-11	2.92825e-11	2.94213e-11	2.83251e-11	2.85491e-11	2.34976e-11	2.16113e-11	2.26641e-11	2.44718e-11	2.50092e-11	2.52408e-11	2.46432e-11	2.65526e-11	2.59926e-11	2.53009e-11	2.25936e-11	2.23944e-11	2.47187e-11	2.75436e-11	2.6432e-11	2.7815e-11	2.8396e-11	2.75832e-11	2.73283e-11	2.41204e-11	2.27661e-11	2.36544e-11	2.62991e-11	2.53086e-11	2.68726e-11	2.56543e-11	2.66635e-11	2.70721e-11	2.42911e-11	2.29393e-11	2.30119e-11	2.49876e-11	2.6152e-11	2.71947e-11	2.63158e-11	2.70531e-11
-0.35772	2.86275e-11	2.8476e-11	2.8789e-11	2.51692e-11	2.24455e-11	2.24915e-11	2.47213e-11	2.63186e-11	2.72268e-11	2.85835e-11	2.97624e-11	2.93119e-11	2.88925e-11	2.41676e-11	2.21966e-11	2.30851e-11	2.4744e-11	2.50891e-11	2.52571e-11	2.4749e-11	2.66281e-11	2.64084e-11	2.54091e-11	2.33142e-11	2.24067e-11	2.49145e-11	2.80088e-11	2.66403e-11	2.88336e-11	2.88666e-11	2.81322e-11	2.76988e-11	2.5104e-11	2.25014e-11	2.33228e-11	2.71533e-11	2.61286e-11	2.77384e-11	2.60705e-11	2.69898e-11	2.81382e-11	2.51994e-11	2.30929e-11	2.36607e-11	2.58063e-11	2.70055e-11	2.77385e-11	2.62491e-11	2.74209e-11
-0.3517	2.95004e-11	2.9447e-11	2.83993e-11	2.57032e-11	2.31027e-11	2.2859e-11	2.49643e-11	2.71056e-11	2.75261e-11	2.91336e-11	2.96271e-11	2.9928e-11	2.88417e-11	2.42867e-11	2.23859e-11	2.32959e-11	2.48858e-11	2.61982e-11	2.5846e-11	2.50571e-11	2.74412e-11	2.64548e-11	2.51532e-11	2.35128e-11	2.24324e-11	2.5413e-11	2.83902e-11	2.72781e-11	2.87704e-11	2.89705e-11	2.80161e-11	2.80885e-11	2.50116e-11	2.27243e-11	2.37829e-11	2.66916e-11	2.64653e-11	2.8052e-11	2.67497e-11	2.74798e-11	2.79635e-11	2.54848e-11	2.28269e-11	2.41987e-11	2.58877e-11	2.75784e-11	2.83095e-11	2.65804e-11	2.75126e-11
-0.34569	2.97946e-11	3.052e-11	2.8786e-11	2.60217e-11	2.33697e-11	2.2981e-11	2.57417e-11	2.68943e-11	2.8664e-11	3.02172e-11	3.02943e-11	3.00337e-11	2.92774e-11	2.44584e-11	2.22046e-11	2.3552e-11	2.55943e-11	2.62669e-11	2.67163e-11	2.54421e-11	2.77868e-11	2.71876e-11	2.57283e-11	2.27257e-11	2.27265e-11	2.64091e-11	2.86122e-11	2.71987e-11	2.96007e-11	3.04136e-11	2.80281e-11	2.79445e-11	2.50475e-11	2.31173e-11	2.46514e-11	2.69896e-11	2.70028e-11	2.82193e-11	2.61477e-11	2.81287e-11	2.78433e-11	2.51249e-11	2.30327e-11	2.42345e-11	2.58465e-11	2.82481e-11	2.82036e-11	2.74102e-11	2.83128e-11
-0.33968	2.99855e-11	3.09043e-11	2.95423e-11	2.5918e-11	2.32383e-11	2.34659e-11	2.5665e-11	2.80644e-11	2.93195e-11	3.14573e-11	3.12861e-11	3.00229e-11	2.94784e-11	2.44332e-11	2.22576e-11	2.38418e-11	2.61606e-11	2.69538e-11	2.62986e-11	2.65464e-11	2.85372e-11	2.80486e-11	2.64999e-11	2.33397e-11	2.26877e-11	2.61446e-11	2.90576e-11	2.79107e-11	3.07028e-11	3.08537e-11	2.85808e-11	2.80674e-11	2.5268e-11	2.34645e-11	2.46374e-11	2.73985e-11	2.75183e-11	2.97228e-11	2.62147e-11	2.84365e-11	2.83624e-11	2.50748e-11	2.32254e-11	2.35867e-11	2.63923e-11	2.8226e-11	2.90609e-11	2.81645e-11	2.87757e-11
-0.33367	3.04824e-11	3.06803e-11	2.95359e-11	2.62641e-11	2.32154e-11	2.3415e-11	2.54299e-11	2.70427e-11	2.93745e-11	3.1697e-11	3.13192e-11	3.01935e-11	2.99949e-11	2.43553e-11	2.26137e-11	2.37854e-11	2.62693e-11	2.72212e-11	2.66972e-11	2.64795e-11	2.88355e-11	2.78954e-11	2.71069e-11	2.35954e-11	2.33125e-11	2.64454e-11	2.9355e-11	2.82682e-11	3.12941e-11	3.05687e-11	2.87139e-11	2.86979e-11	2.47589e-11	2.30993e-11	2.47971e-11	2.79689e-11	2.6842e-11	2.99547e-11	2.72739e-11	2.85857e-11	2.83371e-11	2.59474e-11	2.2669e-11	2.38308e-11	2.60109e-11	2.90002e-11	2.96662e-11	2.83095e-11	2.90387e-11
-0.32766	3.14812e-11	3.08689e-11	2.96268e-11	2.6392e-11	2.29807e-11	2.35139e-11	2.5607e-11	2.86649e-11	2.9356e-11	3.07674e-11	3.13916e-11	2.99817e-11	3.03018e-11	2.45733e-11	2.2902e-11	2.36555e-11	2.64625e-11	2.78018e-11	2.82094e-11	2.71399e-11	2.82846e-11	2.81679e-11	2.63029e-11	2.33912e-11	2.37337e-11	2.68257e-11	2.92051e-11	2.9197e-11	3.0931e-11	3.11065e-11	2.86041e-11	2.87532e-11	2.5644e-11	2.30703e-11	2.51606e-11	2.79983e-11	2.78179e-11	2.97563e-11	2.75943e-11	2.93559e-11	2.83254e-11	2.63317e-11	2.29068e-11	2.44874e-11	2.64491e-11	2.90664e-11	2.97777e-11	2.86006e-11	2.92702e-11
-0.32164	3.19568e-11	3.10192e-11	3.01714e-11	2.61311e-11	2.37451e-11	2.3318e-11	2.57426e-11	2.76207e-11	2.9723e-11	3.16655e-11	3.15055e-11	3.03735e-11	2.98993e-11	2.4609e-11	2.29255e-11	2.47088e-11	2.63828e-11	2.78164e-11	2.8943e-11	2.70852e-11	2.9005e-11	2.90869e-11	2.72919e-11	2.4144e-11	2.37691e-11	2.66923e-11	2.93952e-11	2.9081e-11	3.21599e-11	3.02585e-11	2.93216e-11	2.89629e-11	2.55775e-11	2.3884e-11	2.46537e-11	2.82615e-11	2.78808e-11	2.97167e-11	2.8533e-11	2.95677e-11	2.87867e-11	2.64072e-11	2.35649e-11	2.45029e-11	2.66036e-11	2.8479e-11	2.97556e-11	2.86608e-11	2.95943e-11
-0.31563	3.22267e-11	3.16166e-11	3.01845e-11	2.66041e-11	2.44195e-11	2.36338e-11	2.62205e-11	2.83468e-11	3.0798e-11	3.28573e-11	3.24728e-11	3.07558e-11	2.98445e-11	2.42183e-11	2.30944e-11	2.51608e-11	2.69726e-11	2.81141e-11	2.91009e-11	2.91089e-11	2.88333e-11	2.94945e-11	2.71357e-11	2.34353e-11	2.3814e-11	2.7301e-11	2.97056e-11	2.90556e-11	3.27809e-11	3.06654e-11	2.85125e-11	2.89199e-11	2.5061e-11	2.36847e-11	2.46745e-11	2.86657e-11	2.88662e-11	3.00339e-11	2.8488e-11	2.98182e-11	2.84427e-11	2.60123e-11	2.3752e-11	2.47621e-11	2.63448e-11	2.94259e-11	2.96966e-11	2.93155e-11	3.01202e-11
-0.30962	3.19028e-11	3.15629e-11	3.03084e-11	2.64292e-11	2.36949e-11	2.3847e-11	2.62456e-11	2.78331e-11	3.0538e-11	3.32651e-11	3.30061e-11	3.09259e-11	3.01001e-11	2.48425e-11	2.33732e-11	2.48776e-11	2.71909e-11	2.81535e-11	2.86787e-11	2.91905e-11	2.88422e-11	2.93744e-11	2.72547e-11	2.44063e-11	2.38039e-11	2.72061e-11	3.05075e-11	3.01656e-11	3.24828e-11	3.10763e-11	3.00826e-11	2.86031e-11	2.5481e-11	2.44069e-11	2.51232e-11	2.86034e-11	2.8454e-11	3.0151e-11	2.89322e-11	2.94859e-11	2.86331e-11	2.60783e-11	2.35976e-11	2.38151e-11	2.66622e-11	2.86131e-11	2.99262e-11	2.9728e-11	2.99333e-11
-0.30361	3.21909e-11	3.1636e-11	2.97633e-11	2.64834e-11	2.34204e-11	2.35851e-11	2.66021e-11	2.84081e-11	3.08405e-11	3.25983e-11	3.24965e-11	3.0656e-11	3.00351e-11	2.4658e-11	2.30445e-11	2.44525e-11	2.73586e-11	2.92719e-11	2.97999e-11	2.93013e-11	2.83421e-11	2.88366e-11	2.7208e-11	2.42649e-11	2.40165e-11	2.67877e-11	2.95272e-11	3.02504e-11	3.23354e-11	3.06324e-11	3.01498e-11	2.83677e-11	2.56295e-11	2.43811e-11	2.49552e-11	2.8527e-11	2.91086e-11	3.03686e-11	2.99075e-11	2.89623e-11	2.86196e-11	2.57724e-11	2.33299e-11	2.45248e-11	2.66724e-11	2.9575e-11	2.96262e-11	2.98341e-11	3.01978e-11
-0.2976	3.24917e-11	3.19689e-11	3.0375e-11	2.66076e-11	2.34313e-11	2.35812e-11	2.62709e-11	2.7963e-11	3.08125e-11	3.23667e-11	3.22669e-11	3.08774e-11	2.9686e-11	2.45914e-11	2.30124e-11	2.45977e-11	2.73758e-11	2.87773e-11	3.00867e-11	2.94012e-11	2.85745e-11	2.9903e-11	2.65028e-11	2.30798e-11	2.42584e-11	2.71358e-11	2.91496e-11	3.04902e-11	3.20619e-11	3.14577e-11	2.95013e-11	2.84629e-11	2.55503e-11	2.41765e-11	2.48955e-11	2.84254e-11	2.95639e-11	3.04192e-11	3.01165e-11	2.93917e-11	2.88836e-11	2.59142e-11	2.35927e-11	2.48255e-11	2.66169e-11	2.90094e-11	2.99002e-11	2.98544e-11	2.96271e-11
-0.29158	3.26964e-11	3.13801e-11	2.96602e-11	2.65292e-11	2.36077e-11	2.3609e-11	2.66067e-11	2.97899e-11	3.07496e-11	3.23638e-11	3.14677e-11	3.06616e-11	2.92902e-11	2.46238e-11	2.29786e-11	2.49884e-11	2.72995e-11	2.93529e-11	3.03856e-11	2.97178e-11	2.88336e-11	2.99013e-11	2.62616e-11	2.40441e-11	2.40678e-11	2.69554e-11	3.01731e-11	3.07089e-11	3.16373e-11	3.0596e-11	2.96315e-11	2.81175e-11	2.55987e-11	2.3478e-11	2.52461e-11	2.77323e-11	2.9427e-11	3.00099e-11	3.05912e-11	2.91407e-11	2.89956e-11	2.56917e-11	2.40464e-11	2.50757e-11	2.62784e-11	3.09467e-11	3.05953e-11	3.03209e-11	2.98336e-11
-0.28557	3.23192e-11	3.22073e-11	2.93386e-11	2.6484e-11	2.38242e-11	2.36701e-11	2.68141e-11	2.90914e-11	3.16513e-11	3.27922e-11	3.14075e-11	2.97792e-11	2.89811e-11	2.39053e-11	2.31247e-11	2.51853e-11	2.74185e-11	2.95888e-11	3.10384e-11	3.02429e-11	2.83182e-11	2.91293e-11	2.6149e-11	2.42732e-11	2.35962e-11	2.67603e-11	3.00484e-11	3.07213e-11	3.18317e-11	3.17123e-11	2.86601e-11	2.78034e-11	2.5877e-11	2.39632e-11	2.55985e-11	2.79034e-11	2.96839e-11	2.98031e-11	2.98685e-11	2.89214e-11	2.80211e-11	2.4936e-11	2.41319e-11	2.49525e-11	2.68019e-11	2.95046e-11	3.05987e-11	3.01624e-11	2.98916e-11
-0.27956	3.13973e-11	3.16005e-11	2.88082e-11	2.59679e-11	2.33418e-11	2.34002e-11	2.67609e-11	2.80624e-11	3.11796e-11	3.21998e-11	3.11811e-11	2.96229e-11	2.81415e-11	2.34645e-11	2.32259e-11	2.48918e-11	2.7882e-11	2.92818e-11	3.04987e-11	3.05968e-11	2.88773e-11	3.06425e-11	2.5982e-11	2.41758e-11	2.36581e-11	2.63536e-11	3.02177e-11	3.03783e-11	3.12395e-11	3.12666e-11	2.82543e-11	2.70983e-11	2.51699e-11	2.37893e-11	2.53305e-11	2.73486e-11	2.88983e-11	2.97993e-11	2.97322e-11	2.89593e-11	2.79404e-11	2.46601e-11	2.38603e-11	2.39655e-11	2.63619e-11	3.02162e-11	3.02818e-11	3.02491e-11	2.98093e-11
-0.27355	3.16518e-11	3.1095e-11	2.79403e-11	2.55123e-11	2.26384e-11	2.39036e-11	2.65313e-11	2.96595e-11	3.05468e-11	3.16811e-11	3.0846e-11	2.86904e-11	2.72797e-11	2.35023e-11	2.26287e-11	2.46602e-11	2.76345e-11	2.94069e-11	3.18991e-11	3.05083e-11	2.8144e-11	2.91711e-11	2.52232e-11	2.38413e-11	2.36422e-11	2.63926e-11	2.94371e-11	2.99089e-11	3.14614e-11	3.03465e-11	2.8694e-11	2.61611e-11	2.49461e-11	2.34288e-11	2.52351e-11	2.73614e-11	2.95456e-11	3.06777e-11	3.04451e-11	2.85455e-11	2.72785e-11	2.47399e-11	2.37102e-11	2.37127e-11	2.62836e-11	2.95117e-11	2.99987e-11	2.94638e-11	2.89868e-11
-0.26754	3.13708e-11	2.99165e-11	2.75382e-11	2.52526e-11	2.25236e-11	2.34846e-11	2.61168e-11	2.90933e-11	3.0347e-11	3.02355e-11	2.97818e-11	2.89232e-11	2.7088e-11	2.28361e-11	2.27987e-11	2.41051e-11	2.70638e-11	2.88395e-11	3.10191e-11	2.99473e-11	2.85213e-11	2.8599e-11	2.45369e-11	2.4009e-11	2.37267e-11	2.5541e-11	2.81848e-11	2.96762e-11	3.03673e-11	3.02652e-11	2.75338e-11	2.58622e-11	2.44658e-11	2.29372e-11	2.46147e-11	2.72853e-11	2.9706e-11	2.93286e-11	2.97165e-11	2.83513e-11	2.76247e-11	2.3998e-11	2.32779e-11	2.39832e-11	2.59541e-11	2.89585e-11	2.93408e-11	2.93135e-11	2.78028e-11
-0.26152	3.06965e-11	2.98113e-11	2.705e-11	2.43539e-11	2.30088e-11	2.38063e-11	2.64287e-11	2.73324e-11	3.00841e-11	3.02723e-11	2.93004e-11	2.79743e-11	2.58385e-11	2.25979e-11	2.20099e-11	2.40973e-11	2.62616e-11	2.89418e-11	3.19295e-11	3.03367e-11	2.75471e-11	2.85491e-11	2.45671e-11	2.28057e-11	2.33791e-11	2.49873e-11	2.85985e-11	2.93309e-11	2.99803e-11	2.97176e-11	2.8433e-11	2.48944e-11	2.43176e-11	2.24196e-11	2.41416e-11	2.64413e-11	2.92257e-11	2.89966e-11	2.8809e-11	2.78609e-11	2.68763e-11	2.38776e-11	2.29264e-11	2.38513e-11	2.59142e-11	2.9373e-11	2.8734e-11	2.90131e-11	2.76187e-11
-0.25551	2.97287e-11	2.91098e-11	2.57583e-11	2.39369e-11	2.24996e-11	2.42469e-11	2.57415e-11	2.79238e-11	2.95063e-11	3.01531e-11	2.85767e-11	2.68626e-11	2.45555e-11	2.23345e-11	2.19285e-11	2.38398e-11	2.6155e-11	2.80379e-11	3.15877e-11	3.05124e-11	2.77197e-11	2.74833e-11	2.37353e-11	2.27294e-11	2.25488e-11	2.45683e-11	2.79196e-11	2.76773e-11	2.89223e-11	2.90907e-11	2.68536e-11	2.42588e-11	2.38814e-11	2.2814e-11	2.4136e-11	2.61702e-11	2.76544e-11	2.89021e-11	2.88055e-11	2.72277e-11	2.67146e-11	2.34151e-11	2.25226e-11	2.36379e-11	2.50388e-11	2.93725e-11	2.87931e-11	2.84157e-11	2.70532e-11
-0.2495	2.89679e-11	2.81024e-11	2.54211e-11	2.33134e-11	2.20845e-11	2.31174e-11	2.54755e-11	2.83178e-11	2.93679e-11	2.95087e-11	2.79593e-11	2.61634e-11	2.37145e-11	2.17549e-11	2.17148e-11	2.33254e-11	2.54025e-11	2.74002e-11	3.09033e-11	2.84734e-11	2.62581e-11	2.74556e-11	2.33115e-11	2.26513e-11	2.23061e-11	2.40346e-11	2.70885e-11	2.76668e-11	2.82911e-11	2.75308e-11	2.51662e-11	2.38081e-11	2.3244e-11	2.21188e-11	2.39975e-11	2.58088e-11	2.65472e-11	2.78331e-11	2.79952e-11	2.61177e-11	2.5496e-11	2.30932e-11	2.23067e-11	2.2742e-11	2.45934e-11	2.80643e-11	2.76154e-11	2.79079e-11	2.59768e-11
-0.24349	2.73454e-11	2.67729e-11	2.5e-11	2.26942e-11	2.21202e-11	2.28855e-11	2.49083e-11	2.9224e-11	2.78513e-11	2.82459e-11	2.68314e-11	2.48174e-11	2.30125e-11	2.12933e-11	2.16578e-11	2.30843e-11	2.49289e-11	2.6566e-11	3.14024e-11	2.76766e-11	2.64875e-11	2.68752e-11	2.32039e-11	2.22555e-11	2.22533e-11	2.31761e-11	2.62116e-11	2.63514e-11	2.73321e-11	2.71896e-11	2.46772e-11	2.30305e-11	2.24017e-11	2.19603e-11	2.34295e-11	2.52234e-11	2.63043e-11	2.67482e-11	2.81583e-11	2.53765e-11	2.38782e-11	2.25698e-11	2.18059e-11	2.26946e-11	2.34516e-11	2.64709e-11	2.7229e-11	2.65017e-11	2.53298e-11
-0.23748	2.64154e-11	2.60987e-11	2.41475e-11	2.21882e-11	2.15062e-11	2.25027e-11	2.40176e-11	2.77918e-11	2.75251e-11	2.67783e-11	2.56179e-11	2.38839e-11	2.18262e-11	2.12116e-11	2.10686e-11	2.26453e-11	2.42261e-11	2.55608e-11	2.94604e-11	2.71276e-11	2.51088e-11	2.60952e-11	2.24222e-11	2.11122e-11	2.12705e-11	2.27196e-11	2.48639e-11	2.54877e-11	2.60333e-11	2.52087e-11	2.37243e-11	2.25919e-11	2.26359e-11	2.13756e-11	2.24228e-11	2.43888e-11	2.60053e-11	2.59905e-11	2.73934e-11	2.44871e-11	2.33547e-11	2.22316e-11	2.12067e-11	2.28107e-11	2.32261e-11	2.5315e-11	2.61834e-11	2.5539e-11	2.39966e-11
-0.23146	2.51566e-11	2.50881e-11	2.30597e-11	2.1323e-11	2.12695e-11	2.15968e-11	2.33849e-11	2.6667e-11	2.64811e-11	2.56862e-11	2.42416e-11	2.32029e-11	2.08569e-11	2.0793e-11	2.0895e-11	2.23651e-11	2.35708e-11	2.56409e-11	2.93921e-11	2.67514e-11	2.39007e-11	2.4889e-11	2.21665e-11	2.11833e-11	2.08841e-11	2.21933e-11	2.35692e-11	2.4432e-11	2.42906e-11	2.33434e-11	2.25016e-11	2.1279e-11	2.18337e-11	2.09065e-11	2.26404e-11	2.37225e-11	2.41989e-11	2.45281e-11	2.65275e-11	2.34027e-11	2.2172e-11	2.14779e-11	2.14097e-11	2.26363e-11	2.24328e-11	2.46173e-11	2.54054e-11	2.42912e-11	2.253e-11
-0.22545	2.44251e-11	2.41622e-11	2.18611e-11	2.08484e-11	2.09748e-11	2.22392e-11	2.22462e-11	2.48308e-11	2.53363e-11	2.47915e-11	2.31717e-11	2.17256e-11	2.00006e-11	1.9882e-11	2.03739e-11	2.14176e-11	2.23855e-11	2.39672e-11	2.74617e-11	2.57548e-11	2.37721e-11	2.40435e-11	2.18874e-11	2.10625e-11	1.99554e-11	2.11826e-11	2.30873e-11	2.28521e-11	2.32064e-11	2.21066e-11	2.05984e-11	2.06697e-11	2.0913e-11	2.0299e-11	2.1269e-11	2.29563e-11	2.30854e-11	2.40674e-11	2.54622e-11	2.2161e-11	2.13672e-11	2.07473e-11	2.07279e-11	2.24225e-11	2.14891e-11	2.33243e-11	2.41114e-11	2.30842e-11	2.20562e-11
-0.21944	2.22732e-11	2.27423e-11	2.09951e-11	2.01519e-11	2.0283e-11	2.09057e-11	2.20752e-11	2.34494e-11	2.3783e-11	2.33556e-11	2.188e-11	2.03698e-11	1.88907e-11	1.92978e-11	2.02506e-11	2.14628e-11	2.11548e-11	2.30965e-11	2.61746e-11	2.54186e-11	2.22412e-11	2.31347e-11	2.10644e-11	2.03465e-11	1.95455e-11	2.02223e-11	2.14628e-11	2.16549e-11	2.25835e-11	2.11084e-11	2.01183e-11	1.9515e-11	2.05883e-11	1.94593e-11	2.12976e-11	2.17597e-11	2.25384e-11	2.22786e-11	2.39523e-11	2.12492e-11	2.16084e-11	1.98004e-11	2.0282e-11	2.10293e-11	2.07051e-11	2.23006e-11	2.31758e-11	2.25954e-11	2.04864e-11
-0.21343	2.12947e-11	2.17109e-11	1.99363e-11	1.95017e-11	1.98706e-11	2.06128e-11	2.10195e-11	2.25413e-11	2.25172e-11	2.20911e-11	2.0479e-11	1.92672e-11	1.82763e-11	1.87605e-11	2.02368e-11	2.06892e-11	2.04672e-11	2.15488e-11	2.50335e-11	2.29907e-11	2.10895e-11	2.25259e-11	2.07625e-11	1.97091e-11	1.9236e-11	1.94587e-11	2.00205e-11	2.0421e-11	2.06247e-11	2.0345e-11	1.87603e-11	1.85219e-11	2.03161e-11	1.98223e-11	2.03995e-11	2.02577e-11	2.12427e-11	2.09914e-11	2.27418e-11	1.99643e-11	2.06378e-11	1.92907e-11	2.01128e-11	2.09021e-11	2.04782e-11	2.21641e-11	2.19507e-11	2.09606e-11	1.92879e-11
-0.20741	2.00212e-11	1.9988e-11	1.917e-11	1.89618e-11	1.95229e-11	2.00544e-11	2.11174e-11	2.10949e-11	2.09948e-11	2.07144e-11	1.90576e-11	1.80002e-11	1.70479e-11	1.82013e-11	1.95273e-11	2.02848e-11	1.91951e-11	2.06353e-11	2.43963e-11	2.1167e-11	2.07614e-11	2.16109e-11	1.95524e-11	1.94126e-11	1.83577e-11	1.87393e-11	1.86345e-11	1.94509e-11	1.97423e-11	1.89772e-11	1.81209e-11	1.79236e-11	1.95259e-11	1.89928e-11	1.95636e-11	1.9735e-11	2.0873e-11	2.04473e-11	2.1096e-11	1.91561e-11	1.84809e-11	1.86535e-11	2.00307e-11	2.03309e-11	1.94765e-11	2.11984e-11	2.06496e-11	1.95478e-11	1.82196e-11
-0.2014	1.90154e-11	1.87852e-11	1.81067e-11	1.83191e-11	1.95391e-11	1.97498e-11	1.97066e-11	2.08351e-11	2.01266e-11	1.92274e-11	1.7918e-11	1.70339e-11	1.6488e-11	1.76125e-11	1.91597e-11	2.00538e-11	1.8379e-11	2.1048e-11	2.25583e-11	2.05786e-11	1.95165e-11	2.09123e-11	1.86443e-11	1.87689e-11	1.83985e-11	1.77324e-11	1.75666e-11	1.79192e-11	1.88878e-11	1.81809e-11	1.75255e-11	1.68147e-11	1.88703e-11	1.80788e-11	1.90717e-11	1.8758e-11	1.93101e-11	1.85583e-11	2.01784e-11	1.86359e-11	1.86106e-11	1.82319e-11	1.92366e-11	2.01519e-11	1.85446e-11	2.04991e-11	1.95698e-11	1.82624e-11	1.72544e-11
-0.19539	1.80881e-11	1.80628e-11	1.73236e-11	1.8116e-11	1.92921e-11	1.95745e-11	1.91412e-11	1.86977e-11	1.89573e-11	1.85275e-11	1.73306e-11	1.60654e-11	1.60148e-11	1.72569e-11	1.95241e-11	1.91071e-11	1.79456e-11	2.05218e-11	2.14109e-11	2.00993e-11	1.85104e-11	1.99686e-11	1.86004e-11	1.80528e-11	1.79106e-11	1.72903e-11	1.69294e-11	1.70351e-11	1.7426e-11	1.69916e-11	1.63875e-11	1.62951e-11	1.84834e-11	1.83887e-11	1.81142e-11	1.79997e-11	1.80645e-11	1.80134e-11	1.90967e-11	1.75068e-11	1.79354e-11	1.80576e-11	1.88888e-11	1.9445e-11	1.79925e-11	1.98467e-11	1.83934e-11	1.73666e-11	1.67813e-11
-0.18938	1.72096e-11	1.70688e-11	1.67471e-11	1.74472e-11	1.89443e-11	1.92641e-11	1.85787e-11	1.78334e-11	1.82712e-11	1.76831e-11	1.64723e-11	1.57961e-11	1.54805e-11	1.67976e-11	1.84432e-11	1.93193e-11	1.69367e-11	1.80744e-11	1.9791e-11	1.8896e-11	1.78365e-11	2.00488e-11	1.8368e-11	1.81632e-11	1.72591e-11	1.62046e-11	1.60798e-11	1.65134e-11	1.69875e-11	1.63741e-11	1.55814e-11	1.54345e-11	1.81431e-11	1.74885e-11	1.749e-11	1.71703e-11	1.70554e-11	1.68896e-11	1.8451e-11	1.735e-11	1.71831e-11	1.78164e-11	1.86489e-11	1.88512e-11	1.69894e-11	1.85997e-11	1.80782e-11	1.66315e-11	1.58636e-11
-0.18337	1.63153e-11	1.62248e-11	1.63819e-11	1.68502e-11	1.85122e-11	1.8424e-11	1.73848e-11	1.72937e-11	1.69338e-11	1.67758e-11	1.60488e-11	1.49784e-11	1.52106e-11	1.65848e-11	1.80334e-11	1.893e-11	1.66016e-11	1.92753e-11	1.9279e-11	1.76314e-11	1.7634e-11	1.8557e-11	1.86095e-11	1.78453e-11	1.71495e-11	1.60154e-11	1.53109e-11	1.54213e-11	1.59693e-11	1.56647e-11	1.54671e-11	1.54724e-11	1.78551e-11	1.7537e-11	1.70734e-11	1.63923e-11	1.60293e-11	1.62345e-11	1.75407e-11	1.62463e-11	1.63739e-11	1.70153e-11	1.82375e-11	1.81485e-11	1.65981e-11	1.78601e-11	1.73483e-11	1.57079e-11	1.52632e-11
-0.17735	1.55205e-11	1.54281e-11	1.58913e-11	1.59419e-11	1.77589e-11	1.73695e-11	1.75756e-11	1.60997e-11	1.63418e-11	1.59859e-11	1.5407e-11	1.50983e-11	1.51065e-11	1.61371e-11	1.6833e-11	1.85857e-11	1.58592e-11	1.81572e-11	1.84398e-11	1.78818e-11	1.7006e-11	1.85985e-11	1.81542e-11	1.79234e-11	1.71163e-11	1.5344e-11	1.50426e-11	1.49883e-11	1.5425e-11	1.4668e-11	1.49221e-11	1.51302e-11	1.74429e-11	1.68344e-11	1.66419e-11	1.5898e-11	1.51743e-11	1.52555e-11	1.65575e-11	1.60537e-11	1.61318e-11	1.69446e-11	1.75916e-11	1.7938e-11	1.62571e-11	1.71176e-11	1.66299e-11	1.52333e-11	1.47555e-11
-0.17134	1.52827e-11	1.50633e-11	1.52294e-11	1.59969e-11	1.78562e-11	1.75699e-11	1.62142e-11	1.58503e-11	1.52059e-11	1.56896e-11	1.49293e-11	1.45125e-11	1.47301e-11	1.58068e-11	1.79351e-11	1.77553e-11	1.59994e-11	1.90645e-11	1.77878e-11	1.73629e-11	1.52996e-11	1.67459e-11	1.77807e-11	1.77703e-11	1.66235e-11	1.50316e-11	1.42318e-11	1.45823e-11	1.53961e-11	1.39615e-11	1.44139e-11	1.47624e-11	1.66388e-11	1.66166e-11	1.65206e-11	1.5623e-11	1.54835e-11	1.48741e-11	1.57991e-11	1.51691e-11	1.55954e-11	1.66187e-11	1.77699e-11	1.78297e-11	1.60204e-11	1.60786e-11	1.60393e-11	1.50328e-11	1.45507e-11
-0.16533	1.47529e-11	1.47603e-11	1.53613e-11	1.5593e-11	1.73508e-11	1.7028e-11	1.62327e-11	1.52077e-11	1.487e-11	1.54657e-11	1.45005e-11	1.41223e-11	1.45134e-11	1.49423e-11	1.75781e-11	1.71279e-11	1.52942e-11	1.78872e-11	1.54201e-11	1.7753e-11	1.53589e-11	1.65143e-11	1.7632e-11	1.6892e-11	1.58306e-11	1.45253e-11	1.40204e-11	1.43178e-11	1.49093e-11	1.35806e-11	1.39542e-11	1.47264e-11	1.69994e-11	1.67801e-11	1.59289e-11	1.48007e-11	1.47734e-11	1.44257e-11	1.56354e-11	1.47717e-11	1.55611e-11	1.62767e-11	1.69439e-11	1.75169e-11	1.54932e-11	1.58846e-11	1.52577e-11	1.48558e-11	1.44869e-11
-0.15932	1.43803e-11	1.42695e-11	1.46668e-11	1.56558e-11	1.62655e-11	1.60823e-11	1.55171e-11	1.44174e-11	1.46299e-11	1.49178e-11	1.43151e-11	1.38481e-11	1.41718e-11	1.47315e-11	1.72025e-11	1.74941e-11	1.54847e-11	1.74334e-11	1.85026e-11	1.61355e-11	1.50751e-11	1.62335e-11	1.71488e-11	1.66436e-11	1.5515e-11	1.44687e-11	1.38267e-11	1.4174e-11	1.40431e-11	1.36999e-11	1.39562e-11	1.46856e-11	1.62248e-11	1.65217e-11	1.57102e-11	1.42873e-11	1.4541e-11	1.39708e-11	1.52384e-11	1.46372e-11	1.47462e-11	1.60545e-11	1.67783e-11	1.67959e-11	1.48882e-11	1.54258e-11	1.55628e-11	1.42152e-11	1.38934e-11
-0.15331	1.38906e-11	1.40287e-11	1.40951e-11	1.48216e-11	1.60116e-11	1.53304e-11	1.53709e-11	1.43043e-11	1.37149e-11	1.39673e-11	1.38879e-11	1.36102e-11	1.38214e-11	1.40756e-11	1.64957e-11	1.65454e-11	1.53799e-11	1.80624e-11	1.6804e-11	1.65002e-11	1.60575e-11	1.58584e-11	1.64274e-11	1.63691e-11	1.55533e-11	1.44882e-11	1.3652e-11	1.36329e-11	1.38834e-11	1.35098e-11	1.36963e-11	1.43331e-11	1.60576e-11	1.66511e-11	1.5778e-11	1.42223e-11	1.38858e-11	1.37199e-11	1.49673e-11	1.41479e-11	1.42245e-11	1.55919e-11	1.62634e-11	1.62067e-11	1.5195e-11	1.47575e-11	1.51213e-11	1.39707e-11	1.3665e-11
-0.14729	1.37352e-11	1.3826e-11	1.38757e-11	1.49079e-11	1.47057e-11	1.49171e-11	1.47161e-11	1.42364e-11	1.35059e-11	1.36902e-11	1.34784e-11	1.34377e-11	1.37504e-11	1.4151e-11	1.52295e-11	1.53541e-11	1.44613e-11	1.68915e-11	1.70694e-11	1.61093e-11	1.50274e-11	1.56291e-11	1.67328e-11	1.6174e-11	1.49071e-11	1.42629e-11	1.3446e-11	1.33289e-11	1.32887e-11	1.30931e-11	1.36528e-11	1.38816e-11	1.56085e-11	1.56226e-11	1.54614e-11	1.42257e-11	1.38702e-11	1.37741e-11	1.48237e-11	1.4258e-11	1.44258e-11	1.60012e-11	1.54873e-11	1.57913e-11	1.48566e-11	1.45266e-11	1.44477e-11	1.35242e-11	1.356e-11
-0.14128	1.3657e-11	1.34982e-11	1.3464e-11	1.44387e-11	1.46962e-11	1.47514e-11	1.49511e-11	1.37552e-11	1.35617e-11	1.35693e-11	1.34927e-11	1.3232e-11	1.31864e-11	1.41452e-11	1.47248e-11	1.53471e-11	1.38563e-11	1.61709e-11	1.69234e-11	1.55478e-11	1.49016e-11	1.49622e-11	1.53772e-11	1.58334e-11	1.48738e-11	1.39542e-11	1.33069e-11	1.35106e-11	1.3081e-11	1.30915e-11	1.34013e-11	1.34578e-11	1.5587e-11	1.52135e-11	1.48584e-11	1.41283e-11	1.38211e-11	1.35724e-11	1.42519e-11	1.40716e-11	1.44334e-11	1.48724e-11	1.49693e-11	1.49668e-11	1.41972e-11	1.40289e-11	1.42175e-11	1.34826e-11	1.31698e-11
-0.13527	1.34877e-11	1.35292e-11	1.32812e-11	1.41943e-11	1.41737e-11	1.4192e-11	1.43927e-11	1.32099e-11	1.31133e-11	1.32113e-11	1.32206e-11	1.31407e-11	1.31421e-11	1.36003e-11	1.43227e-11	1.45254e-11	1.44975e-11	1.58159e-11	1.50254e-11	1.42362e-11	1.48204e-11	1.46716e-11	1.52542e-11	1.53868e-11	1.44765e-11	1.33825e-11	1.29793e-11	1.30495e-11	1.31311e-11	1.30693e-11	1.32409e-11	1.34428e-11	1.5373e-11	1.49308e-11	1.43268e-11	1.34068e-11	1.3348e-11	1.34591e-11	1.45744e-11	1.37474e-11	1.42997e-11	1.43964e-11	1.48191e-11	1.46551e-11	1.42497e-11	1.41878e-11	1.3922e-11	1.30434e-11	1.30427e-11
-0.12926	1.33132e-11	1.30943e-11	1.29032e-11	1.36489e-11	1.3687e-11	1.41169e-11	1.37214e-11	1.29359e-11	1.31542e-11	1.30328e-11	1.3185e-11	1.28813e-11	1.30741e-11	1.33727e-11	1.37107e-11	1.51609e-11	1.45819e-11	1.50129e-11	1.4723e-11	1.39905e-11	1.44331e-11	1.49556e-11	1.48375e-11	1.47261e-11	1.41396e-11	1.33148e-11	1.28988e-11	1.29278e-11	1.30969e-11	1.31924e-11	1.32847e-11	1.30209e-11	1.46895e-11	1.44684e-11	1.39012e-11	1.37666e-11	1.3085e-11	1.29146e-11	1.39278e-11	1.37448e-11	1.39834e-11	1.43008e-11	1.45894e-11	1.40717e-11	1.37103e-11	1.32439e-11	1.35879e-11	1.29182e-11	1.28459e-11
-0.12325	1.29468e-11	1.29436e-11	1.29739e-11	1.33473e-11	1.34474e-11	1.3866e-11	1.33708e-11	1.30111e-11	1.29389e-11	1.28146e-11	1.32751e-11	1.28118e-11	1.27469e-11	1.36234e-11	1.43451e-11	1.43892e-11	1.39348e-11	1.46331e-11	1.45883e-11	1.41718e-11	1.41472e-11	1.4249e-11	1.36585e-11	1.43365e-11	1.41585e-11	1.3233e-11	1.28099e-11	1.2882e-11	1.28841e-11	1.2964e-11	1.33161e-11	1.28981e-11	1.4251e-11	1.40237e-11	1.37551e-11	1.3725e-11	1.2929e-11	1.28879e-11	1.38101e-11	1.34732e-11	1.3492e-11	1.37133e-11	1.41744e-11	1.37504e-11	1.34487e-11	1.33729e-11	1.33095e-11	1.29634e-11	1.29736e-11
-0.11723	1.28321e-11	1.29713e-11	1.29689e-11	1.32598e-11	1.33941e-11	1.33803e-11	1.31609e-11	1.29305e-11	1.28029e-11	1.27627e-11	1.29909e-11	1.28403e-11	1.27068e-11	1.35383e-11	1.39995e-11	1.39893e-11	1.37547e-11	1.40067e-11	1.35841e-11	1.34753e-11	1.36388e-11	1.39505e-11	1.37104e-11	1.42329e-11	1.37981e-11	1.28702e-11	1.29299e-11	1.24636e-11	1.27926e-11	1.28574e-11	1.29727e-11	1.28862e-11	1.41894e-11	1.36517e-11	1.33342e-11	1.33457e-11	1.30389e-11	1.26105e-11	1.34538e-11	1.33242e-11	1.32431e-11	1.31695e-11	1.3482e-11	1.35486e-11	1.28237e-11	1.3022e-11	1.30031e-11	1.26571e-11	1.26988e-11
-0.11122	1.25975e-11	1.26043e-11	1.27812e-11	1.30529e-11	1.29471e-11	1.3088e-11	1.27876e-11	1.28216e-11	1.27082e-11	1.25922e-11	1.29303e-11	1.25273e-11	1.2818e-11	1.35736e-11	1.39774e-11	1.37816e-11	1.37378e-11	1.33938e-11	1.33377e-11	1.33386e-11	1.30797e-11	1.34065e-11	1.33451e-11	1.39648e-11	1.3659e-11	1.28445e-11	1.24272e-11	1.28006e-11	1.2823e-11	1.28451e-11	1.3012e-11	1.2669e-11	1.37496e-11	1.33522e-11	1.30748e-11	1.33255e-11	1.29922e-11	1.28804e-11	1.40067e-11	1.31846e-11	1.33781e-11	1.30583e-11	1.30076e-11	1.34128e-11	1.28319e-11	1.28598e-11	1.29804e-11	1.26881e-11	1.26688e-11
-0.10521	1.27576e-11	1.26584e-11	1.26484e-11	1.30432e-11	1.29961e-11	1.29303e-11	1.28236e-11	1.28928e-11	1.2605e-11	1.25909e-11	1.28497e-11	1.27273e-11	1.29507e-11	1.35588e-11	1.35871e-11	1.3989e-11	1.36169e-11	1.29785e-11	1.36069e-11	1.31943e-11	1.29701e-11	1.33332e-11	1.31497e-11	1.36253e-11	1.35445e-11	1.27096e-11	1.24436e-11	1.26533e-11	1.25705e-11	1.25267e-11	1.28273e-11	1.27999e-11	1.33885e-11	1.33758e-11	1.33179e-11	1.2892e-11	1.28149e-11	1.24857e-11	1.33222e-11	1.26623e-11	1.28478e-11	1.28852e-11	1.31749e-11	1.34214e-11	1.238e-11	1.28802e-11	1.28627e-11	1.27448e-11	1.2594e-11
-0.0992	1.24793e-11	1.25225e-11	1.26473e-11	1.28254e-11	1.29889e-11	1.26652e-11	1.28002e-11	1.27643e-11	1.26092e-11	1.26778e-11	1.28287e-11	1.25321e-11	1.28384e-11	1.34302e-11	1.33073e-11	1.39887e-11	1.3248e-11	1.29692e-11	1.28519e-11	1.3387e-11	1.27826e-11	1.31562e-11	1.3023e-11	1.33763e-11	1.29256e-11	1.26527e-11	1.27532e-11	1.26534e-11	1.25721e-11	1.25894e-11	1.25199e-11	1.29432e-11	1.31841e-11	1.29068e-11	1.29649e-11	1.26136e-11	1.28051e-11	1.27803e-11	1.3031e-11	1.27777e-11	1.28013e-11	1.27446e-11	1.29311e-11	1.33605e-11	1.25331e-11	1.26447e-11	1.27283e-11	1.25637e-11	1.27205e-11
-0.09319	1.24695e-11	1.25553e-11	1.26106e-11	1.26064e-11	1.27399e-11	1.26214e-11	1.24687e-11	1.27482e-11	1.23151e-11	1.25493e-11	1.2781e-11	1.27312e-11	1.29575e-11	1.30661e-11	1.29976e-11	1.29649e-11	1.32755e-11	1.31054e-11	1.28935e-11	1.3132e-11	1.268e-11	1.28404e-11	1.25827e-11	1.36304e-11	1.29994e-11	1.26125e-11	1.27928e-11	1.28987e-11	1.25789e-11	1.25256e-11	1.24375e-11	1.28546e-11	1.28966e-11	1.2933e-11	1.31177e-11	1.24928e-11	1.27888e-11	1.26343e-11	1.3241e-11	1.26298e-11	1.26204e-11	1.27318e-11	1.27788e-11	1.30477e-11	1.2444e-11	1.25427e-11	1.29238e-11	1.25573e-11	1.26286e-11
-0.08717	1.25023e-11	1.26654e-11	1.26663e-11	1.27e-11	1.27351e-11	1.25384e-11	1.25584e-11	1.28239e-11	1.26857e-11	1.27313e-11	1.24806e-11	1.26447e-11	1.3012e-11	1.30183e-11	1.29567e-11	1.29257e-11	1.35134e-11	1.28627e-11	1.3149e-11	1.28336e-11	1.25805e-11	1.26053e-11	1.29697e-11	1.32265e-11	1.2851e-11	1.26612e-11	1.25953e-11	1.24845e-11	1.24951e-11	1.26626e-11	1.24699e-11	1.28562e-11	1.28391e-11	1.26838e-11	1.28212e-11	1.21277e-11	1.26109e-11	1.23281e-11	1.30735e-11	1.27086e-11	1.24607e-11	1.25605e-11	1.28325e-11	1.26979e-11	1.28647e-11	1.25923e-11	1.26854e-11	1.28301e-11	1.25352e-11
-0.08116	1.24421e-11	1.25634e-11	1.26579e-11	1.25905e-11	1.28252e-11	1.2574e-11	1.26884e-11	1.2636e-11	1.25519e-11	1.25361e-11	1.26308e-11	1.26549e-11	1.29482e-11	1.2766e-11	1.29109e-11	1.27293e-11	1.3725e-11	1.28012e-11	1.31015e-11	1.27901e-11	1.278e-11	1.25512e-11	1.25907e-11	1.28111e-11	1.25519e-11	1.25613e-11	1.24091e-11	1.26456e-11	1.26485e-11	1.26787e-11	1.24803e-11	1.25966e-11	1.27109e-11	1.24411e-11	1.3011e-11	1.24597e-11	1.31398e-11	1.27439e-11	1.26317e-11	1.26517e-11	1.26444e-11	1.26369e-11	1.25702e-11	1.27095e-11	1.2493e-11	1.24558e-11	1.26136e-11	1.24856e-11	1.26109e-11
-0.07515	1.26731e-11	1.26717e-11	1.24238e-11	1.27557e-11	1.24708e-11	1.26643e-11	1.25778e-11	1.26437e-11	1.25981e-11	1.24233e-11	1.23328e-11	1.26416e-11	1.29979e-11	1.26683e-11	1.26746e-11	1.27781e-11	1.29639e-11	1.26134e-11	1.28788e-11	1.24793e-11	1.28496e-11	1.26263e-11	1.23368e-11	1.25895e-11	1.24649e-11	1.26677e-11	1.23888e-11	1.25883e-11	1.26013e-11	1.25157e-11	1.24162e-11	1.27387e-11	1.2771e-11	1.26002e-11	1.27398e-11	1.27491e-11	1.25992e-11	1.24362e-11	1.25071e-11	1.24578e-11	1.25622e-11	1.24842e-11	1.28052e-11	1.25267e-11	1.27509e-11	1.26677e-11	1.26233e-11	1.26356e-11	1.24952e-11
-0.06914	1.25035e-11	1.26096e-11	1.2696e-11	1.26968e-11	1.22641e-11	1.23856e-11	1.26654e-11	1.26075e-11	1.26838e-11	1.24085e-11	1.23537e-11	1.26086e-11	1.29212e-11	1.25341e-11	1.25818e-11	1.24716e-11	1.27675e-11	1.26846e-11	1.27811e-11	1.2398e-11	1.26214e-11	1.25528e-11	1.25546e-11	1.24311e-11	1.25713e-11	1.25561e-11	1.24196e-11	1.2394e-11	1.24387e-11	1.25753e-11	1.22839e-11	1.26782e-11	1.26263e-11	1.26088e-11	1.2726e-11	1.26487e-11	1.25217e-11	1.24564e-11	1.22983e-11	1.26561e-11	1.26183e-11	1.23972e-11	1.25718e-11	1.26534e-11	1.26086e-11	1.25043e-11	1.26565e-11	1.26835e-11	1.24249e-11
-0.06313	1.27018e-11	1.25671e-11	1.24956e-11	1.26503e-11	1.25915e-11	1.2473e-11	1.26209e-11	1.23644e-11	1.28286e-11	1.23862e-11	1.24253e-11	1.25977e-11	1.26013e-11	1.25639e-11	1.26172e-11	1.24633e-11	1.25921e-11	1.24781e-11	1.27879e-11	1.24094e-11	1.27158e-11	1.26777e-11	1.24989e-11	1.26246e-11	1.25001e-11	1.24897e-11	1.24889e-11	1.25081e-11	1.24535e-11	1.27027e-11	1.25154e-11	1.23646e-11	1.24909e-11	1.2598e-11	1.2642e-11	1.26235e-11	1.24449e-11	1.25383e-11	1.24969e-11	1.26994e-11	1.25609e-11	1.25764e-11	1.25259e-11	1.23986e-11	1.25873e-11	1.26837e-11	1.24295e-11	1.24781e-11	1.24454e-11
-0.05711	1.28413e-11	1.25072e-11	1.25408e-11	1.24413e-11	1.24186e-11	1.24739e-11	1.26787e-11	1.24861e-11	1.25986e-11	1.25392e-11	1.257e-11	1.2452e-11	1.26259e-11	1.24925e-11	1.23717e-11	1.23385e-11	1.24164e-11	1.26138e-11	1.26016e-11	1.24479e-11	1.26946e-11	1.26664e-11	1.25044e-11	1.25598e-11	1.25565e-11	1.25189e-11	1.24479e-11	1.23715e-11	1.26583e-11	1.25975e-11	1.24617e-11	1.25409e-11	1.25466e-11	1.26317e-11	1.23981e-11	1.23966e-11	1.24463e-11	1.23949e-11	1.25527e-11	1.27176e-11	1.26227e-11	1.24895e-11	1.24942e-11	1.25069e-11	1.23899e-11	1.26898e-11	1.24888e-11	1.25923e-11	1.24238e-11
-0.0511	1.27122e-11	1.23655e-11	1.25677e-11	1.23401e-11	1.25377e-11	1.27792e-11	1.23599e-11	1.24932e-11	1.24135e-11	1.23597e-11	1.2592e-11	1.24489e-11	1.25638e-11	1.25088e-11	1.24171e-11	1.24545e-11	1.23772e-11	1.24712e-11	1.26726e-11	1.24615e-11	1.24578e-11	1.27027e-11	1.24499e-11	1.24532e-11	1.25564e-11	1.24099e-11	1.24717e-11	1.23644e-11	1.2537e-11	1.25816e-11	1.23759e-11	1.25117e-11	1.24953e-11	1.24155e-11	1.24034e-11	1.24313e-11	1.24289e-11	1.25943e-11	1.24294e-11	1.26963e-11	1.25958e-11	1.26577e-11	1.22749e-11	1.24666e-11	1.23713e-11	1.23372e-11	1.23635e-11	1.22237e-11	1.2498e-11
-0.04509	1.23937e-11	1.24655e-11	1.24397e-11	1.22455e-11	1.2448e-11	1.26575e-11	1.24519e-11	1.27207e-11	1.24189e-11	1.24859e-11	1.27906e-11	1.26575e-11	1.24131e-11	1.25203e-11	1.23958e-11	1.25691e-11	1.23452e-11	1.25725e-11	1.2693e-11	1.26763e-11	1.24423e-11	1.25357e-11	1.25476e-11	1.25014e-11	1.2677e-11	1.22629e-11	1.24441e-11	1.249e-11	1.25126e-11	1.25814e-11	1.25355e-11	1.23976e-11	1.23209e-11	1.24185e-11	1.26677e-11	1.26834e-11	1.23748e-11	1.23196e-11	1.24929e-11	1.23277e-11	1.25068e-11	1.25615e-11	1.23985e-11	1.23497e-11	1.22552e-11	1.245e-11	1.24931e-11	1.24066e-11	1.26933e-11
-0.03908	1.26161e-11	1.23379e-11	1.24238e-11	1.24826e-11	1.2649e-11	1.2673e-11	1.25844e-11	1.2583e-11	1.23644e-11	1.26674e-11	1.25186e-11	1.25169e-11	1.26281e-11	1.23183e-11	1.23615e-11	1.26441e-11	1.23596e-11	1.23446e-11	1.24694e-11	1.25458e-11	1.23286e-11	1.26323e-11	1.23894e-11	1.254e-11	1.26309e-11	1.23813e-11	1.25565e-11	1.23733e-11	1.26759e-11	1.24696e-11	1.24454e-11	1.24814e-11	1.24995e-11	1.24175e-11	1.24796e-11	1.23942e-11	1.24069e-11	1.26262e-11	1.27053e-11	1.24472e-11	1.22899e-11	1.24568e-11	1.23762e-11	1.26248e-11	1.24464e-11	1.25466e-11	1.24053e-11	1.23052e-11	1.2637e-11
-0.03307	1.22875e-11	1.23045e-11	1.26454e-11	1.25195e-11	1.24908e-11	1.24918e-11	1.259e-11	1.2556e-11	1.27046e-11	1.2342e-11	1.24701e-11	1.26428e-11	1.24742e-11	1.25213e-11	1.22971e-11	1.28083e-11	1.26673e-11	1.24196e-11	1.23863e-11	1.27043e-11	1.24328e-11	1.25614e-11	1.2617e-11	1.26339e-11	1.27069e-11	1.25003e-11	1.25876e-11	1.2388e-11	1.25857e-11	1.22219e-11	1.25108e-11	1.24102e-11	1.26744e-11	1.25253e-11	1.26321e-11	1.25286e-11	1.23167e-11	1.25803e-11	1.2466e-11	1.24122e-11	1.24293e-11	1.27888e-11	1.2602e-11	1.25922e-11	1.22706e-11	1.22597e-11	1.25126e-11	1.24337e-11	1.25318e-11
-0.02705	1.25521e-11	1.25356e-11	1.25216e-11	1.24358e-11	1.26211e-11	1.23716e-11	1.2218e-11	1.27909e-11	1.23736e-11	1.25604e-11	1.24701e-11	1.25838e-11	1.24643e-11	1.24693e-11	1.2461e-11	1.27144e-11	1.26666e-11	1.2453e-11	1.24213e-11	1.26628e-11	1.24389e-11	1.24309e-11	1.24947e-11	1.26745e-11	1.24488e-11	1.25111e-11	1.25033e-11	1.25607e-11	1.25295e-11	1.23952e-11	1.22418e-11	1.25504e-11	1.25833e-11	1.24728e-11	1.24848e-11	1.22417e-11	1.23979e-11	1.23833e-11	1.25389e-11	1.23113e-11	1.25431e-11	1.24568e-11	1.2484e-11	1.25969e-11	1.24449e-11	1.25361e-11	1.25616e-11	1.27256e-11	1.24853e-11
-0.02104	1.24404e-11	1.24674e-11	1.27872e-11	1.25034e-11	1.24904e-11	1.23973e-11	1.24661e-11	1.25171e-11	1.25052e-11	1.24312e-11	1.24634e-11	1.25962e-11	1.25494e-11	1.24695e-11	1.26981e-11	1.2495e-11	1.23712e-11	1.26103e-11	1.2437e-11	1.25149e-11	1.25462e-11	1.24951e-11	1.22911e-11	1.26843e-11	1.23932e-11	1.24675e-11	1.26057e-11	1.26225e-11	1.24625e-11	1.2319e-11	1.25774e-11	1.23345e-11	1.26162e-11	1.26226e-11	1.25847e-11	1.22977e-11	1.26418e-11	1.24958e-11	1.25298e-11	1.26606e-11	1.2528e-11	1.26068e-11	1.25935e-11	1.26951e-11	1.22423e-11	1.22965e-11	1.24138e-11	1.24377e-11	1.26199e-11
-0.01503	1.23737e-11	1.26409e-11	1.25934e-11	1.24071e-11	1.24424e-11	1.2172e-11	1.25099e-11	1.24837e-11	1.24144e-11	1.24173e-11	1.25998e-11	1.2503e-11	1.24736e-11	1.23112e-11	1.27222e-11	1.25254e-11	1.24707e-11	1.24631e-11	1.25033e-11	1.25953e-11	1.2462e-11	1.24095e-11	1.26335e-11	1.2769e-11	1.25778e-11	1.27313e-11	1.25146e-11	1.25796e-11	1.24719e-11	1.2215e-11	1.24627e-11	1.25823e-11	1.24921e-11	1.26737e-11	1.27212e-11	1.23202e-11	1.25152e-11	1.23291e-11	1.23969e-11	1.24682e-11	1.24334e-11	1.2601e-11	1.25294e-11	1.2424e-11	1.25906e-11	1.24104e-11	1.26798e-11	1.25915e-11	1.28781e-11
-0.00902	1.25576e-11	1.25403e-11	1.25058e-11	1.25553e-11	1.21811e-11	1.23621e-11	1.25973e-11	1.24056e-11	1.24855e-11	1.24667e-11	1.25646e-11	1.25187e-11	1.26721e-11	1.22401e-11	1.25453e-11	1.24423e-11	1.25185e-11	1.23518e-11	1.24763e-11	1.25704e-11	1.25929e-11	1.23244e-11	1.2559e-11	1.25203e-11	1.24783e-11	1.27962e-11	1.24683e-11	1.24202e-11	1.24899e-11	1.23309e-11	1.24038e-11	1.26682e-11	1.25098e-11	1.26272e-11	1.25896e-11	1.24219e-11	1.27032e-11	1.26772e-11	1.24838e-11	1.23428e-11	1.25713e-11	1.24414e-11	1.26648e-11	1.24578e-11	1.24226e-11	1.23613e-11	1.24955e-11	1.26102e-11	1.27246e-11
-0.00301	1.25335e-11	1.24995e-11	1.24077e-11	1.25656e-11	1.24066e-11	1.24623e-11	1.26602e-11	1.23581e-11	1.25819e-11	1.24081e-11	1.25581e-11	1.23453e-11	1.24305e-11	1.25273e-11	1.26969e-11	1.23994e-11	1.25812e-11	1.25258e-11	1.2424e-11	1.22999e-11	1.26237e-11	1.24656e-11	1.24578e-11	1.2438e-11	1.23631e-11	1.25655e-11	1.28446e-11	1.27088e-11	1.2455e-11	1.26123e-11	1.23575e-11	1.25285e-11	1.25334e-11	1.25923e-11	1.26731e-11	1.23548e-11	1.24811e-11	1.25925e-11	1.24514e-11	1.26021e-11	1.26137e-11	1.21624e-11	1.26881e-11	1.25093e-11	1.26017e-11	1.2631e-11	1.24817e-11	1.24544e-11	1.26236e-11
0.00301	1.2615e-11	1.25714e-11	1.22898e-11	1.25086e-11	1.24507e-11	1.24915e-11	1.24629e-11	1.23107e-11	1.25113e-11	1.23776e-11	1.2439e-11	1.21717e-11	1.2404e-11	1.22648e-11	1.27124e-11	1.23701e-11	1.2596e-11	1.256e-11	1.26738e-11	1.25294e-11	1.25081e-11	1.25558e-11	1.23362e-11	1.25165e-11	1.24591e-11	1.24378e-11	1.23779e-11	1.274e-11	1.24306e-11	1.26912e-11	1.24887e-11	1.24402e-11	1.24343e-11	1.25065e-11	1.27305e-11	1.25034e-11	1.25321e-11	1.25289e-11	1.22481e-11	1.23889e-11	1.24853e-11	1.23473e-11	1.23782e-11	1.239e-11	1.23006e-11	1.26212e-11	1.24919e-11	1.2534e-11	1.24838e-11
0.00902	1.25944e-11	1.25739e-11	1.2316e-11	1.25367e-11	1.23477e-11	1.24955e-11	1.25675e-11	1.25093e-11	1.27203e-11	1.24965e-11	1.2426e-11	1.23318e-11	1.24831e-11	1.22568e-11	1.2498e-11	1.24345e-11	1.24906e-11	1.26973e-11	1.26929e-11	1.23642e-11	1.24872e-11	1.24083e-11	1.22805e-11	1.24516e-11	1.23751e-11	1.24328e-11	1.22812e-11	1.23362e-11	1.23833e-11	1.26809e-11	1.24899e-11	1.24465e-11	1.25599e-11	1.22984e-11	1.24539e-11	1.25818e-11	1.24511e-11	1.2513e-11	1.23766e-11	1.25741e-11	1.26662e-11	1.23739e-11	1.26729e-11	1.23023e-11	1.24938e-11	1.25357e-11	1.21971e-11	1.24582e-11	1.22767e-11
0.01503	1.25165e-11	1.24967e-11	1.21734e-11	1.24655e-11	1.25905e-11	1.25602e-11	1.24333e-11	1.23629e-11	1.24294e-11	1.24768e-11	1.25691e-11	1.25181e-11	1.23537e-11	1.25075e-11	1.26555e-11	1.25088e-11	1.24961e-11	1.28185e-11	1.27007e-11	1.24937e-11	1.25239e-11	1.25171e-11	1.2491e-11	1.25036e-11	1.26444e-11	1.25665e-11	1.25687e-11	1.24554e-11	1.25671e-11	1.24403e-11	1.24865e-11	1.23745e-11	1.24856e-11	1.21975e-11	1.24481e-11	1.25467e-11	1.25789e-11	1.25434e-11	1.25116e-11	1.25235e-11	1.23956e-11	1.24358e-11	1.25995e-11	1.24748e-11	1.25431e-11	1.2565e-11	1.2368e-11	1.24441e-11	1.22919e-11
0.02104	1.26487e-11	1.25976e-11	1.25409e-11	1.23856e-11	1.24077e-11	1.26033e-11	1.2553e-11	1.24025e-11	1.25459e-11	1.23036e-11	1.25846e-11	1.24042e-11	1.2488e-11	1.2542e-11	1.23823e-11	1.26611e-11	1.2406e-11	1.25656e-11	1.28104e-11	1.25048e-11	1.24225e-11	1.25336e-11	1.23776e-11	1.25478e-11	1.24436e-11	1.23254e-11	1.23792e-11	1.22794e-11	1.25311e-11	1.25632e-11	1.26886e-11	1.24153e-11	1.23691e-11	1.21836e-11	1.2313e-11	1.25049e-11	1.23872e-11	1.23726e-11	1.25844e-11	1.23943e-11	1.22884e-11	1.26561e-11	1.25056e-11	1.23197e-11	1.23123e-11	1.25677e-11	1.24962e-11	1.25257e-11	1.23352e-11
0.02705	1.24328e-11	1.25414e-11	1.26104e-11	1.25479e-11	1.24967e-11	1.25867e-11	1.24342e-11	1.25082e-11	1.25033e-11	1.24192e-11	1.25935e-11	1.2352e-11	1.21966e-11	1.26484e-11	1.2514e-11	1.25529e-11	1.23945e-11	1.24396e-11	1.27374e-11	1.24295e-11	1.23887e-11	1.26609e-11	1.25916e-11	1.25246e-11	1.2723e-11	1.23051e-11	1.24878e-11	1.23335e-11	1.25652e-11	1.24086e-11	1.23458e-11	1.24049e-11	1.2448e-11	1.22811e-11	1.21949e-11	1.24754e-11	1.23536e-11	1.24587e-11	1.25058e-11	1.24883e-11	1.24139e-11	1.26893e-11	1.24479e-11	1.26483e-11	1.23935e-11	1.25531e-11	1.2374e-11	1.25147e-11	1.25367e-11
0.03307	1.23541e-11	1.24034e-11	1.25738e-11	1.24396e-11	1.25982e-11	1.25561e-11	1.26396e-11	1.24072e-11	1.23314e-11	1.25327e-11	1.24303e-11	1.27098e-11	1.2378e-11	1.26649e-11	1.22961e-11	1.27035e-11	1.23666e-11	1.22827e-11	1.24264e-11	1.25349e-11	1.23637e-11	1.26029e-11	1.25239e-11	1.25655e-11	1.25392e-11	1.23376e-11	1.24507e-11	1.23698e-11	1.26927e-11	1.23932e-11	1.23917e-11	1.25041e-11	1.25377e-11	1.25922e-11	1.23739e-11	1.24364e-11	1.25287e-11	1.23712e-11	1.25832e-11	1.24733e-11	1.22409e-11	1.25394e-11	1.24052e-11	1.27123e-11	1.23777e-11	1.26335e-11	1.245e-11	1.25351e-11	1.25392e-11
0.03908	1.23851e-11	1.24686e-11	1.25252e-11	1.23818e-11	1.24108e-11	1.25383e-11	1.22501e-11	1.25604e-11	1.22821e-11	1.2725e-11	1.24796e-11	1.27415e-11	1.27596e-11	1.26753e-11	1.2358e-11	1.25543e-11	1.24033e-11	1.23966e-11	1.24985e-11	1.25134e-11	1.23826e-11	1.24468e-11	1.26283e-11	1.24804e-11	1.2553e-11	1.24532e-11	1.2427e-11	1.23206e-11	1.25443e-11	1.24842e-11	1.2497e-11	1.25542e-11	1.25133e-11	1.25087e-11	1.25577e-11	1.23361e-11	1.23411e-11	1.23565e-11	1.27132e-11	1.24191e-11	1.25394e-11	1.2592e-11	1.23664e-11	1.25064e-11	1.23938e-11	1.2573e-11	1.27084e-11	1.24494e-11	1.25051e-11
0.04509	1.2402e-11	1.23777e-11	1.28257e-11	1.24643e-11	1.26476e-11	1.23886e-11	1.24169e-11	1.27319e-11	1.24195e-11	1.25464e-11	1.26392e-11	1.26352e-11	1.24109e-11	1.25002e-11	1.26316e-11	1.23652e-11	1.26243e-11	1.23436e-11	1.2336e-11	1.26068e-11	1.23574e-11	1.25515e-11	1.24633e-11	1.26697e-11	1.25111e-11	1.25342e-11	1.25143e-11	1.24042e-11	1.23589e-11	1.26254e-11	1.24208e-11	1.25573e-11	1.25202e-11	1.27244e-11	1.26047e-11	1.23764e-11	1.23937e-11	1.23496e-11	1.2505e-11	1.24434e-11	1.23932e-11	1.25427e-11	1.26006e-11	1.25439e-11	1.25095e-11	1.23753e-11	1.26126e-11	1.26506e-11	1.26155e-11
0.0511	1.23876e-11	1.25173e-11	1.26606e-11	1.24922e-11	1.24621e-11	1.25628e-11	1.23796e-11	1.24685e-11	1.23205e-11	1.2701e-11	1.26287e-11	1.26576e-11	1.25258e-11	1.23554e-11	1.24423e-11	1.2441e-11	1.26357e-11	1.23387e-11	1.23353e-11	1.25671e-11	1.25022e-11	1.23107e-11	1.28527e-11	1.2821e-11	1.22834e-11	1.25387e-11	1.24906e-11	1.25951e-11	1.24541e-11	1.2346e-11	1.23953e-11	1.25921e-11	1.26373e-11	1.29052e-11	1.2617e-11	1.23337e-11	1.24084e-11	1.25591e-11	1.27578e-11	1.22861e-11	1.24107e-11	1.22988e-11	1.26638e-11	1.26018e-11	1.24124e-11	1.24431e-11	1.25544e-11	1.26443e-11	1.25808e-11
0.05711	1.24251e-11	1.25844e-11	1.26002e-11	1.26504e-11	1.24455e-11	1.23647e-11	1.2443e-11	1.25548e-11	1.27533e-11	1.24035e-11	1.23636e-11	1.25893e-11	1.25332e-11	1.23697e-11	1.27707e-11	1.25416e-11	1.26139e-11	1.24784e-11	1.24233e-11	1.25122e-11	1.25271e-11	1.23626e-11	1.25235e-11	1.24132e-11	1.22779e-11	1.26582e-11	1.27579e-11	1.26881e-11	1.22224e-11	1.2728e-11	1.27127e-11	1.24884e-11	1.24968e-11	1.25203e-11	1.26824e-11	1.24329e-11	1.26981e-11	1.25775e-11	1.27279e-11	1.26537e-11	1.26083e-11	1.24228e-11	1.26472e-11	1.24871e-11	1.24651e-11	1.24018e-11	1.25224e-11	1.25077e-11	1.2501e-11
0.06313	1.24789e-11	1.26361e-11	1.23429e-11	1.26568e-11	1.25478e-11	1.24288e-11	1.26281e-11	1.2534e-11	1.26968e-11	1.24423e-11	1.24066e-11	1.26321e-11	1.2451e-11	1.25111e-11	1.26662e-11	1.23215e-11	1.25562e-11	1.24684e-11	1.23816e-11	1.24097e-11	1.26987e-11	1.24825e-11	1.25449e-11	1.23876e-11	1.2326e-11	1.26366e-11	1.25082e-11	1.26317e-11	1.23867e-11	1.25378e-11	1.25043e-11	1.25958e-11	1.2613e-11	1.26754e-11	1.26179e-11	1.24253e-11	1.25952e-11	1.25267e-11	1.23913e-11	1.24912e-11	1.2551e-11	1.23888e-11	1.28001e-11	1.24825e-11	1.25625e-11	1.25358e-11	1.25853e-11	1.2814e-11	1.24103e-11
0.06914	1.25523e-11	1.26104e-11	1.24199e-11	1.27353e-11	1.2439e-11	1.26695e-11	1.26842e-11	1.25016e-11	1.25413e-11	1.25988e-11	1.2396e-11	1.2369e-11	1.25864e-11	1.24266e-11	1.25487e-11	1.24599e-11	1.2359e-11	1.25029e-11	1.25148e-11	1.2542e-11	1.27548e-11	1.2432e-11	1.24756e-11	1.24999e-11	1.22029e-11	1.25516e-11	1.25646e-11	1.24785e-11	1.2524e-11	1.26021e-11	1.2469e-11	1.24083e-11	1.24871e-11	1.25676e-11	1.26528e-11	1.25228e-11	1.26809e-11	1.25683e-11	1.25986e-11	1.25492e-11	1.25577e-11	1.25407e-11	1.27506e-11	1.24293e-11	1.27121e-11	1.25972e-11	1.26667e-11	1.24778e-11	1.24356e-11
0.07515	1.25026e-11	1.28067e-11	1.24026e-11	1.26738e-11	1.26671e-11	1.26136e-11	1.27794e-11	1.25053e-11	1.28245e-11	1.25436e-11	1.25078e-11	1.24624e-11	1.24256e-11	1.24742e-11	1.27624e-11	1.26639e-11	1.24964e-11	1.27143e-11	1.27205e-11	1.22933e-11	1.25478e-11	1.26441e-11	1.24478e-11	1.25908e-11	1.25183e-11	1.26298e-11	1.24807e-11	1.24071e-11	1.26159e-11	1.2796e-11	1.26301e-11	1.25541e-11	1.25943e-11	1.23669e-11	1.26234e-11	1.25697e-11	1.26962e-11	1.26416e-11	1.25416e-11	1.26229e-11	1.24753e-11	1.25168e-11	1.2625e-11	1.24319e-11	1.25717e-11	1.24819e-11	1.23298e-11	1.24838e-11	1.24435e-11
0.08116	1.26728e-11	1.2845e-11	1.25022e-11	1.28032e-11	1.23575e-11	1.26995e-11	1.26491e-11	1.24346e-11	1.24979e-11	1.22408e-11	1.26289e-11	1.23369e-11	1.24023e-11	1.26752e-11	1.26863e-11	1.25522e-11	1.2492e-11	1.25983e-11	1.26115e-11	1.22994e-11	1.24846e-11	1.25053e-11	1.2377e-11	1.24735e-11	1.27403e-11	1.24266e-11	1.23317e-11	1.24763e-11	1.27168e-11	1.27443e-11	1.26748e-11	1.24383e-11	1.25598e-11	1.24746e-11	1.26548e-11	1.27363e-11	1.26682e-11	1.26092e-11	1.2492e-11	1.26069e-11	1.26333e-11	1.25802e-11	1.26189e-11	1.26467e-11	1.25882e-11	1.26048e-11	1.21754e-11	1.24854e-11	1.27357e-11
0.08717	1.261e-11	1.26587e-11	1.25976e-11	1.25869e-11	1.28384e-11	1.27461e-11	1.26372e-11	1.2484e-11	1.25834e-11	1.24607e-11	1.27588e-11	1.25232e-11	1.25317e-11	1.25431e-11	1.25595e-11	1.24706e-11	1.26004e-11	1.26688e-11	1.27298e-11	1.23908e-11	1.26286e-11	1.27954e-11	1.273e-11	1.25513e-11	1.27463e-11	1.25543e-11	1.24225e-11	1.25046e-11	1.26331e-11	1.26928e-11	1.28408e-11	1.25552e-11	1.27318e-11	1.27896e-11	1.26802e-11	1.26324e-11	1.24383e-11	1.24844e-11	1.26199e-11	1.26077e-11	1.27488e-11	1.29085e-11	1.27637e-11	1.23737e-11	1.23859e-11	1.24799e-11	1.25112e-11	1.24855e-11	1.24175e-11
0.09319	1.28277e-11	1.26463e-11	1.2558e-11	1.26624e-11	1.28716e-11	1.26917e-11	1.2542e-11	1.25758e-11	1.2304e-11	1.23689e-11	1.28062e-11	1.24771e-11	1.25912e-11	1.26405e-11	1.26482e-11	1.26537e-11	1.2409e-11	1.25943e-11	1.26425e-11	1.26427e-11	1.25196e-11	1.27369e-11	1.24964e-11	1.27768e-11	1.27438e-11	1.25451e-11	1.24357e-11	1.27629e-11	1.24844e-11	1.26105e-11	1.26293e-11	1.25208e-11	1.28795e-11	1.30318e-11	1.27998e-11	1.26917e-11	1.24498e-11	1.26081e-11	1.2613e-11	1.26804e-11	1.2679e-11	1.25029e-11	1.25056e-11	1.26935e-11	1.24124e-11	1.25827e-11	1.23887e-11	1.24085e-11	1.23394e-11
0.0992	1.2563e-11	1.23889e-11	1.26815e-11	1.28466e-11	1.28936e-11	1.29203e-11	1.24725e-11	1.27262e-11	1.24496e-11	1.24671e-11	1.27228e-11	1.25661e-11	1.27252e-11	1.27766e-11	1.26453e-11	1.28501e-11	1.25292e-11	1.25397e-11	1.25662e-11	1.27089e-11	1.23646e-11	1.27064e-11	1.28516e-11	1.28283e-11	1.29534e-11	1.25385e-11	1.25497e-11	1.25392e-11	1.29307e-11	1.26758e-11	1.26973e-11	1.28662e-11	1.28703e-11	1.32606e-11	1.27434e-11	1.26476e-11	1.24427e-11	1.25056e-11	1.2597e-11	1.27774e-11	1.25056e-11	1.27754e-11	1.27747e-11	1.26818e-11	1.238e-11	1.25295e-11	1.25664e-11	1.24564e-11	1.24079e-11
0.10521	1.25768e-11	1.25125e-11	1.28444e-11	1.26726e-11	1.30673e-11	1.28248e-11	1.26205e-11	1.27062e-11	1.24843e-11	1.26416e-11	1.2595e-11	1.27357e-11	1.29152e-11	1.28974e-11	1.27771e-11	1.2785e-11	1.2643e-11	1.24058e-11	1.27383e-11	1.27002e-11	1.26734e-11	1.26366e-11	1.27612e-11	1.2932e-11	1.30974e-11	1.25387e-11	1.27613e-11	1.25575e-11	1.27337e-11	1.26378e-11	1.26691e-11	1.29129e-11	1.31614e-11	1.33945e-11	1.27909e-11	1.28038e-11	1.27954e-11	1.25926e-11	1.2666e-11	1.27115e-11	1.25064e-11	1.28514e-11	1.28183e-11	1.28219e-11	1.24306e-11	1.24266e-11	1.2418e-11	1.22208e-11	1.26854e-11
0.11122	1.24664e-11	1.25274e-11	1.28128e-11	1.28787e-11	1.31064e-11	1.29058e-11	1.25744e-11	1.27085e-11	1.26535e-11	1.26078e-11	1.27153e-11	1.29382e-11	1.31217e-11	1.30339e-11	1.29465e-11	1.28445e-11	1.27217e-11	1.23471e-11	1.28005e-11	1.28013e-11	1.22921e-11	1.25662e-11	1.3038e-11	1.29673e-11	1.29397e-11	1.24858e-11	1.29343e-11	1.27102e-11	1.24843e-11	1.25902e-11	1.23428e-11	1.31529e-11	1.33513e-11	1.36459e-11	1.28398e-11	1.25985e-11	1.26306e-11	1.26288e-11	1.27601e-11	1.24816e-11	1.26589e-11	1.28045e-11	1.29694e-11	1.29025e-11	1.25834e-11	1.2644e-11	1.26475e-11	1.26863e-11	1.28172e-11
0.11723	1.22228e-11	1.26863e-11	1.27239e-11	1.29584e-11	1.30229e-11	1.27645e-11	1.25961e-11	1.28076e-11	1.25891e-11	1.26627e-11	1.25552e-11	1.27403e-11	1.31159e-11	1.3229e-11	1.28725e-11	1.29775e-11	1.29107e-11	1.23664e-11	1.24508e-11	1.2751e-11	1.25799e-11	1.26023e-11	1.28896e-11	1.31107e-11	1.29479e-11	1.26366e-11	1.29249e-11	1.25466e-11	1.2612e-11	1.27746e-11	1.27128e-11	1.31569e-11	1.37451e-11	1.36389e-11	1.28916e-11	1.26843e-11	1.27632e-11	1.25678e-11	1.29392e-11	1.25357e-11	1.26817e-11	1.25383e-11	1.3133e-11	1.29121e-11	1.2704e-11	1.24779e-11	1.2579e-11	1.27025e-11	1.25465e-11
0.12325	1.2375e-11	1.27086e-11	1.2724e-11	1.32356e-11	1.30686e-11	1.27588e-11	1.26349e-11	1.27404e-11	1.26024e-11	1.25686e-11	1.27139e-11	1.26738e-11	1.308e-11	1.33742e-11	1.32479e-11	1.28272e-11	1.28017e-11	1.27064e-11	1.25914e-11	1.25995e-11	1.2468e-11	1.25686e-11	1.26505e-11	1.34931e-11	1.29677e-11	1.28606e-11	1.28291e-11	1.28463e-11	1.26091e-11	1.29086e-11	1.28216e-11	1.30817e-11	1.40316e-11	1.38601e-11	1.29444e-11	1.27056e-11	1.29653e-11	1.2584e-11	1.27513e-11	1.28869e-11	1.29332e-11	1.27382e-11	1.34233e-11	1.29921e-11	1.2911e-11	1.25398e-11	1.26895e-11	1.2738e-11	1.27161e-11
0.12926	1.25297e-11	1.2902e-11	1.27353e-11	1.33447e-11	1.3307e-11	1.31413e-11	1.29304e-11	1.28107e-11	1.26012e-11	1.28482e-11	1.25955e-11	1.278e-11	1.31897e-11	1.34472e-11	1.29832e-11	1.28732e-11	1.29434e-11	1.25953e-11	1.26683e-11	1.24647e-11	1.26877e-11	1.27206e-11	1.28435e-11	1.36844e-11	1.30777e-11	1.30076e-11	1.29353e-11	1.2774e-11	1.26263e-11	1.27865e-11	1.27901e-11	1.31384e-11	1.41403e-11	1.38445e-11	1.34494e-11	1.26703e-11	1.2945e-11	1.266e-11	1.28669e-11	1.27261e-11	1.28764e-11	1.27646e-11	1.34447e-11	1.30219e-11	1.2832e-11	1.25574e-11	1.26221e-11	1.26895e-11	1.26209e-11
0.13527	1.26704e-11	1.27118e-11	1.259e-11	1.32753e-11	1.34875e-11	1.32335e-11	1.29465e-11	1.26993e-11	1.27267e-11	1.25455e-11	1.24397e-11	1.26416e-11	1.32234e-11	1.33207e-11	1.32677e-11	1.29907e-11	1.30077e-11	1.28109e-11	1.26129e-11	1.2531e-11	1.28433e-11	1.27253e-11	1.29792e-11	1.37002e-11	1.30757e-11	1.3052e-11	1.27876e-11	1.26825e-11	1.26232e-11	1.28004e-11	1.29786e-11	1.30163e-11	1.41432e-11	1.40206e-11	1.34193e-11	1.295e-11	1.29675e-11	1.27806e-11	1.27089e-11	1.30371e-11	1.30221e-11	1.31967e-11	1.32477e-11	1.30868e-11	1.28235e-11	1.27189e-11	1.25609e-11	1.25041e-11	1.27167e-11
0.14128	1.2859e-11	1.28524e-11	1.26043e-11	1.35035e-11	1.3298e-11	1.30249e-11	1.30779e-11	1.28768e-11	1.26733e-11	1.24781e-11	1.26589e-11	1.27782e-11	1.32674e-11	1.36651e-11	1.3324e-11	1.29372e-11	1.27651e-11	1.28274e-11	1.26556e-11	1.27437e-11	1.27933e-11	1.27646e-11	1.29267e-11	1.37316e-11	1.32997e-11	1.28626e-11	1.29917e-11	1.29223e-11	1.25412e-11	1.30494e-11	1.31171e-11	1.3151e-11	1.45553e-11	1.45678e-11	1.33325e-11	1.29981e-11	1.28135e-11	1.29666e-11	1.27659e-11	1.28541e-11	1.29657e-11	1.31068e-11	1.32684e-11	1.30012e-11	1.27288e-11	1.2598e-11	1.25175e-11	1.25881e-11	1.27472e-11
0.14729	1.28759e-11	1.26848e-11	1.27369e-11	1.33349e-11	1.34186e-11	1.33662e-11	1.31693e-11	1.26169e-11	1.27651e-11	1.25907e-11	1.26844e-11	1.26369e-11	1.32246e-11	1.36117e-11	1.30683e-11	1.27251e-11	1.26725e-11	1.28548e-11	1.28743e-11	1.25148e-11	1.28225e-11	1.27613e-11	1.29482e-11	1.36017e-11	1.36857e-11	1.33294e-11	1.27146e-11	1.28297e-11	1.27253e-11	1.29494e-11	1.31281e-11	1.31839e-11	1.45695e-11	1.43098e-11	1.31756e-11	1.31148e-11	1.28584e-11	1.30735e-11	1.26705e-11	1.30688e-11	1.31227e-11	1.32128e-11	1.32721e-11	1.31175e-11	1.27701e-11	1.2796e-11	1.23122e-11	1.25949e-11	1.26373e-11
0.15331	1.27295e-11	1.26443e-11	1.28429e-11	1.33125e-11	1.3158e-11	1.33292e-11	1.3179e-11	1.24467e-11	1.27289e-11	1.24421e-11	1.27481e-11	1.28214e-11	1.32298e-11	1.36138e-11	1.31692e-11	1.28394e-11	1.29993e-11	1.29294e-11	1.27826e-11	1.25838e-11	1.27802e-11	1.29455e-11	1.31645e-11	1.3925e-11	1.35207e-11	1.32209e-11	1.29009e-11	1.25745e-11	1.27702e-11	1.31476e-11	1.30738e-11	1.33157e-11	1.45416e-11	1.43575e-11	1.33845e-11	1.31206e-11	1.28152e-11	1.29111e-11	1.2573e-11	1.29224e-11	1.3093e-11	1.33414e-11	1.37421e-11	1.30706e-11	1.30445e-11	1.26662e-11	1.25584e-11	1.2456e-11	1.25837e-11
0.15932	1.27456e-11	1.25739e-11	1.28674e-11	1.33019e-11	1.3543e-11	1.34424e-11	1.31243e-11	1.27741e-11	1.27659e-11	1.25502e-11	1.28117e-11	1.27696e-11	1.32158e-11	1.38287e-11	1.31819e-11	1.30878e-11	1.26315e-11	1.27901e-11	1.28497e-11	1.27105e-11	1.2673e-11	1.30994e-11	1.31262e-11	1.3809e-11	1.34163e-11	1.27254e-11	1.29019e-11	1.26627e-11	1.26474e-11	1.31133e-11	1.30473e-11	1.32984e-11	1.45072e-11	1.42349e-11	1.3257e-11	1.3257e-11	1.28193e-11	1.25914e-11	1.28913e-11	1.29921e-11	1.30215e-11	1.31476e-11	1.34928e-11	1.32976e-11	1.27584e-11	1.25705e-11	1.24728e-11	1.26825e-11	1.2706e-11
0.16533	1.2731e-11	1.24023e-11	1.28404e-11	1.31722e-11	1.35466e-11	1.35643e-11	1.30205e-11	1.28208e-11	1.2555e-11	1.25865e-11	1.29901e-11	1.29842e-11	1.31764e-11	1.39012e-11	1.31889e-11	1.31953e-11	1.27296e-11	1.27013e-11	1.27415e-11	1.26608e-11	1.2717e-11	1.28502e-11	1.30932e-11	1.39805e-11	1.35385e-11	1.30449e-11	1.26705e-11	1.26331e-11	1.26794e-11	1.30832e-11	1.29616e-11	1.36053e-11	1.43997e-11	1.42019e-11	1.30713e-11	1.31143e-11	1.28084e-11	1.27348e-11	1.29085e-11	1.29979e-11	1.29804e-11	1.31915e-11	1.37611e-11	1.31305e-11	1.27027e-11	1.28029e-11	1.25511e-11	1.24642e-11	1.26963e-11
0.17134	1.27242e-11	1.26305e-11	1.30657e-11	1.31723e-11	1.35476e-11	1.3602e-11	1.31135e-11	1.28867e-11	1.25342e-11	1.28609e-11	1.29044e-11	1.31163e-11	1.32202e-11	1.39105e-11	1.3155e-11	1.31248e-11	1.26847e-11	1.25914e-11	1.25712e-11	1.2574e-11	1.23496e-11	1.26602e-11	1.31335e-11	1.39971e-11	1.36659e-11	1.27353e-11	1.27077e-11	1.27542e-11	1.24527e-11	1.31278e-11	1.3285e-11	1.35431e-11	1.46217e-11	1.4576e-11	1.31536e-11	1.30774e-11	1.27527e-11	1.28596e-11	1.28505e-11	1.28355e-11	1.28807e-11	1.30204e-11	1.35804e-11	1.32574e-11	1.26639e-11	1.26924e-11	1.24958e-11	1.25771e-11	1.28675e-11
0.17735	1.25503e-11	1.25304e-11	1.28454e-11	1.30869e-11	1.36186e-11	1.32225e-11	1.31726e-11	1.37371e-11	1.26921e-11	1.30403e-11	1.29084e-11	1.29979e-11	1.32477e-11	1.38628e-11	1.32903e-11	1.31399e-11	1.2896e-11	1.2772e-11	1.26527e-11	1.27263e-11	1.26518e-11	1.26812e-11	1.33097e-11	1.41644e-11	1.34856e-11	1.28809e-11	1.26364e-11	1.2605e-11	1.26288e-11	1.30487e-11	1.2972e-11	1.3654e-11	1.44225e-11	1.42449e-11	1.34236e-11	1.2837e-11	1.27111e-11	1.25117e-11	1.29587e-11	1.27421e-11	1.28195e-11	1.32087e-11	1.36104e-11	1.33161e-11	1.27837e-11	1.2469e-11	1.2826e-11	1.25371e-11	1.27286e-11
0.18337	1.24627e-11	1.27275e-11	1.28312e-11	1.30786e-11	1.38638e-11	1.32038e-11	1.32217e-11	1.29131e-11	1.2882e-11	1.27464e-11	1.29243e-11	1.30225e-11	1.34724e-11	1.37961e-11	1.32232e-11	1.28587e-11	1.29651e-11	1.25162e-11	1.25119e-11	1.26585e-11	1.25663e-11	1.26832e-11	1.30523e-11	1.40189e-11	1.34525e-11	1.28676e-11	1.27345e-11	1.27914e-11	1.26882e-11	1.29041e-11	1.30451e-11	1.35558e-11	1.40766e-11	1.41474e-11	1.33371e-11	1.32365e-11	1.28921e-11	1.2696e-11	1.28766e-11	1.26339e-11	1.29212e-11	1.32385e-11	1.36793e-11	1.29775e-11	1.28574e-11	1.25662e-11	1.27488e-11	1.2471e-11	1.27934e-11
0.18938	1.26571e-11	1.25649e-11	1.28673e-11	1.35511e-11	1.33284e-11	1.37489e-11	1.31612e-11	1.32384e-11	1.25742e-11	1.28414e-11	1.26856e-11	1.27968e-11	1.34452e-11	1.35671e-11	1.30981e-11	1.30693e-11	1.28257e-11	1.26345e-11	1.25457e-11	1.27868e-11	1.25872e-11	1.25553e-11	1.27514e-11	1.41899e-11	1.32715e-11	1.3129e-11	1.27262e-11	1.27057e-11	1.24439e-11	1.28077e-11	1.3039e-11	1.35779e-11	1.43066e-11	1.43491e-11	1.34698e-11	1.28633e-11	1.28446e-11	1.27718e-11	1.2817e-11	1.27216e-11	1.28303e-11	1.28815e-11	1.3609e-11	1.30863e-11	1.27451e-11	1.25267e-11	1.27487e-11	1.28562e-11	1.26255e-11
0.19539	1.24884e-11	1.25182e-11	1.28558e-11	1.33155e-11	1.30854e-11	1.32722e-11	1.28635e-11	1.26859e-11	1.25664e-11	1.27209e-11	1.27451e-11	1.27362e-11	1.32568e-11	1.35659e-11	1.32243e-11	1.28694e-11	1.30128e-11	1.26684e-11	1.2394e-11	1.25019e-11	1.26667e-11	1.28035e-11	1.2812e-11	1.39877e-11	1.31783e-11	1.30914e-11	1.27091e-11	1.28951e-11	1.24659e-11	1.28048e-11	1.27549e-11	1.35847e-11	1.42452e-11	1.37587e-11	1.32245e-11	1.27492e-11	1.28846e-11	1.28218e-11	1.29797e-11	1.24714e-11	1.26635e-11	1.3104e-11	1.34765e-11	1.30867e-11	1.26853e-11	1.28189e-11	1.28303e-11	1.26489e-11	1.26431e-11
0.2014	1.25847e-11	1.28475e-11	1.26131e-11	1.32053e-11	1.29784e-11	1.33036e-11	1.28414e-11	1.26312e-11	1.24745e-11	1.28372e-11	1.26446e-11	1.27892e-11	1.2948e-11	1.32837e-11	1.306e-11	1.30177e-11	1.26187e-11	1.26184e-11	1.25295e-11	1.25231e-11	1.25385e-11	1.27656e-11	1.27286e-11	1.35928e-11	1.3223e-11	1.29218e-11	1.28089e-11	1.26474e-11	1.24371e-11	1.27603e-11	1.27582e-11	1.31722e-11	1.37211e-11	1.37939e-11	1.30103e-11	1.3113e-11	1.28923e-11	1.2815e-11	1.27407e-11	1.27817e-11	1.29967e-11	1.2701e-11	1.36557e-11	1.29816e-11	1.25959e-11	1.28565e-11	1.24004e-11	1.27285e-11	1.26402e-11
0.20741	1.25553e-11	1.27053e-11	1.25009e-11	1.31855e-11	1.29462e-11	1.32851e-11	1.30695e-11	1.27391e-11	1.25669e-11	1.2656e-11	1.26124e-11	1.27335e-11	1.29458e-11	1.34484e-11	1.33316e-11	1.28306e-11	1.27971e-11	1.27891e-11	1.26017e-11	1.25233e-11	1.26109e-11	1.2758e-11	1.27994e-11	1.34056e-11	1.32991e-11	1.29219e-11	1.26818e-11	1.25637e-11	1.25317e-11	1.30644e-11	1.29034e-11	1.28307e-11	1.37815e-11	1.37677e-11	1.30309e-11	1.29813e-11	1.28352e-11	1.28077e-11	1.27009e-11	1.28396e-11	1.31278e-11	1.2796e-11	1.34103e-11	1.30479e-11	1.2864e-11	1.26802e-11	1.24635e-11	1.26539e-11	1.24386e-11
0.21343	1.25091e-11	1.25743e-11	1.26833e-11	1.29468e-11	1.27207e-11	1.3257e-11	1.29497e-11	1.34778e-11	1.26932e-11	1.23168e-11	1.26748e-11	1.23547e-11	1.29805e-11	1.31108e-11	1.31716e-11	1.26541e-11	1.28216e-11	1.28018e-11	1.23644e-11	1.23242e-11	1.26908e-11	1.28398e-11	1.28417e-11	1.34396e-11	1.3056e-11	1.31024e-11	1.26961e-11	1.2389e-11	1.24797e-11	1.28985e-11	1.28183e-11	1.3062e-11	1.34476e-11	1.34311e-11	1.31459e-11	1.29697e-11	1.26382e-11	1.28303e-11	1.25499e-11	1.27155e-11	1.30674e-11	1.2918e-11	1.36611e-11	1.27338e-11	1.2728e-11	1.28938e-11	1.23021e-11	1.25994e-11	1.23925e-11
0.21944	1.25742e-11	1.25507e-11	1.23827e-11	1.29378e-11	1.31635e-11	1.32039e-11	1.30366e-11	1.25658e-11	1.27255e-11	1.26147e-11	1.2675e-11	1.25958e-11	1.29454e-11	1.32407e-11	1.30538e-11	1.28063e-11	1.25208e-11	1.26816e-11	1.25259e-11	1.24869e-11	1.27298e-11	1.27032e-11	1.24665e-11	1.30495e-11	1.30646e-11	1.28972e-11	1.29113e-11	1.25261e-11	1.27832e-11	1.26885e-11	1.28704e-11	1.27956e-11	1.32491e-11	1.28952e-11	1.28621e-11	1.30013e-11	1.28596e-11	1.27651e-11	1.24524e-11	1.26458e-11	1.28798e-11	1.28933e-11	1.2985e-11	1.29737e-11	1.27094e-11	1.28282e-11	1.26239e-11	1.24841e-11	1.24159e-11
0.22545	1.26838e-11	1.27158e-11	1.23778e-11	1.30233e-11	1.30873e-11	1.34489e-11	1.295e-11	1.33347e-11	1.2881e-11	1.26129e-11	1.26003e-11	1.28202e-11	1.27806e-11	1.34743e-11	1.31284e-11	1.27844e-11	1.26171e-11	1.27134e-11	1.26658e-11	1.25014e-11	1.25195e-11	1.27979e-11	1.26824e-11	1.2882e-11	1.32953e-11	1.2778e-11	1.25205e-11	1.26216e-11	1.25198e-11	1.28563e-11	1.29407e-11	1.31281e-11	1.30213e-11	1.29031e-11	1.28073e-11	1.2854e-11	1.28022e-11	1.27181e-11	1.27253e-11	1.25572e-11	1.26085e-11	1.29719e-11	1.27862e-11	1.29421e-11	1.25436e-11	1.2668e-11	1.24894e-11	1.24959e-11	1.24827e-11
0.23146	1.28099e-11	1.25121e-11	1.25978e-11	1.28487e-11	1.30642e-11	1.34947e-11	1.29164e-11	1.34179e-11	1.28027e-11	1.24431e-11	1.25921e-11	1.26205e-11	1.26464e-11	1.32014e-11	1.32048e-11	1.28253e-11	1.23727e-11	1.2727e-11	1.26352e-11	1.24196e-11	1.25291e-11	1.27602e-11	1.26313e-11	1.30307e-11	1.30621e-11	1.28265e-11	1.25164e-11	1.23882e-11	1.27393e-11	1.2672e-11	1.30249e-11	1.23098e-11	1.27525e-11	1.31235e-11	1.27807e-11	1.28564e-11	1.2651e-11	1.25147e-11	1.24742e-11	1.25857e-11	1.33057e-11	1.27585e-11	1.31383e-11	1.28016e-11	1.24696e-11	1.2904e-11	1.25331e-11	1.2557e-11	1.25319e-11
0.23747	1.25567e-11	1.25034e-11	1.27598e-11	1.27445e-11	1.27122e-11	1.29239e-11	1.25575e-11	1.3464e-11	1.25473e-11	1.27351e-11	1.3017e-11	1.27449e-11	1.26923e-11	1.31206e-11	1.28916e-11	1.30747e-11	1.25527e-11	1.26868e-11	1.25732e-11	1.26431e-11	1.25005e-11	1.24755e-11	1.27117e-11	1.29588e-11	1.30043e-11	1.24452e-11	1.24639e-11	1.25152e-11	1.26416e-11	1.28111e-11	1.28516e-11	1.27232e-11	1.26669e-11	1.30589e-11	1.29235e-11	1.28851e-11	1.24106e-11	1.23932e-11	1.26208e-11	1.24556e-11	1.30097e-11	1.2847e-11	1.25191e-11	1.28321e-11	1.25419e-11	1.2649e-11	1.26793e-11	1.2361e-11	1.25689e-11
0.24349	1.24103e-11	1.24337e-11	1.2586e-11	1.24951e-11	1.31861e-11	1.28861e-11	1.25118e-11	1.3816e-11	1.26365e-11	1.27e-11	1.26265e-11	1.28704e-11	1.26783e-11	1.32748e-11	1.29075e-11	1.28825e-11	1.2477e-11	1.2588e-11	1.23917e-11	1.24908e-11	1.22101e-11	1.27177e-11	1.28255e-11	1.29003e-11	1.29179e-11	1.24464e-11	1.24818e-11	1.23955e-11	1.26018e-11	1.26213e-11	1.25722e-11	1.28398e-11	1.30637e-11	1.29725e-11	1.30345e-11	1.29745e-11	1.25543e-11	1.2643e-11	1.28009e-11	1.23562e-11	1.26916e-11	1.27074e-11	1.27848e-11	1.30235e-11	1.26062e-11	1.25519e-11	1.26193e-11	1.25271e-11	1.263e-11
0.2495	1.25064e-11	1.23894e-11	1.24399e-11	1.30045e-11	1.31398e-11	1.27248e-11	1.26121e-11	1.34939e-11	1.24424e-11	1.2716e-11	1.26411e-11	1.27902e-11	1.27694e-11	1.29719e-11	1.29011e-11	1.25815e-11	1.26342e-11	1.24502e-11	1.24683e-11	1.25778e-11	1.25129e-11	1.25574e-11	1.25586e-11	1.30121e-11	1.28494e-11	1.30248e-11	1.28166e-11	1.24648e-11	1.27757e-11	1.25013e-11	1.28524e-11	1.29079e-11	1.32611e-11	1.30288e-11	1.28479e-11	1.26566e-11	1.27311e-11	1.24738e-11	1.25496e-11	1.23201e-11	1.30308e-11	1.28591e-11	1.26747e-11	1.31702e-11	1.24538e-11	1.26136e-11	1.2484e-11	1.25829e-11	1.28074e-11
0.25551	1.24013e-11	1.22884e-11	1.27005e-11	1.26023e-11	1.29224e-11	1.27515e-11	1.2767e-11	1.26318e-11	1.25661e-11	1.25735e-11	1.2582e-11	1.27398e-11	1.27289e-11	1.31154e-11	1.3172e-11	1.26822e-11	1.26491e-11	1.23751e-11	1.24678e-11	1.26548e-11	1.24815e-11	1.23909e-11	1.27591e-11	1.28167e-11	1.24996e-11	1.32182e-11	1.27613e-11	1.25092e-11	1.24599e-11	1.24355e-11	1.21575e-11	1.30644e-11	1.28376e-11	1.29185e-11	1.26609e-11	1.25134e-11	1.24975e-11	1.25414e-11	1.2816e-11	1.26912e-11	1.26924e-11	1.25635e-11	1.24821e-11	1.30551e-11	1.2454e-11	1.25484e-11	1.23728e-11	1.24315e-11	1.27383e-11
0.26152	1.24837e-11	1.233e-11	1.27152e-11	1.25604e-11	1.26876e-11	1.28206e-11	1.26212e-11	1.30376e-11	1.25561e-11	1.24903e-11	1.24532e-11	1.26298e-11	1.27233e-11	1.28551e-11	1.2859e-11	1.26046e-11	1.28531e-11	1.24032e-11	1.23251e-11	1.24337e-11	1.24629e-11	1.25745e-11	1.26602e-11	1.28518e-11	1.28875e-11	1.28718e-11	1.30547e-11	1.26335e-11	1.23773e-11	1.27119e-11	1.27288e-11	1.25738e-11	1.27162e-11	1.31748e-11	1.27697e-11	1.24337e-11	1.26586e-11	1.23796e-11	1.26891e-11	1.25309e-11	1.3328e-11	1.25101e-11	1.30681e-11	1.28049e-11	1.26476e-11	1.25388e-11	1.25792e-11	1.26606e-11	1.26381e-11
0.26753	1.24212e-11	1.24827e-11	1.27532e-11	1.26854e-11	1.241e-11	1.27407e-11	1.27027e-11	1.30353e-11	1.26199e-11	1.26448e-11	1.25998e-11	1.24984e-11	1.25945e-11	1.27537e-11	1.27293e-11	1.27675e-11	1.27711e-11	1.2428e-11	1.2345e-11	1.25224e-11	1.26594e-11	1.24335e-11	1.24793e-11	1.25392e-11	1.24554e-11	1.28422e-11	1.24358e-11	1.27902e-11	1.23804e-11	1.24939e-11	1.25244e-11	1.26781e-11	1.26809e-11	1.29709e-11	1.26194e-11	1.26054e-11	1.25721e-11	1.25911e-11	1.27799e-11	1.2311e-11	1.28814e-11	1.24061e-11	1.28985e-11	1.27394e-11	1.26177e-11	1.24628e-11	1.26101e-11	1.2759e-11	1.2462e-11
0.27355	1.24242e-11	1.24502e-11	1.244e-11	1.25367e-11	1.27864e-11	1.25411e-11	1.28717e-11	1.24587e-11	1.28614e-11	1.2352e-11	1.22941e-11	1.2645e-11	1.25612e-11	1.27531e-11	1.28665e-11	1.25379e-11	1.27039e-11	1.26379e-11	1.26352e-11	1.25019e-11	1.27268e-11	1.25296e-11	1.24508e-11	1.29108e-11	1.24777e-11	1.27722e-11	1.23103e-11	1.26776e-11	1.21874e-11	1.26833e-11	1.25178e-11	1.27616e-11	1.26333e-11	1.2828e-11	1.31412e-11	1.2663e-11	1.24197e-11	1.30075e-11	1.2762e-11	1.27604e-11	1.24337e-11	1.26111e-11	1.29714e-11	1.24252e-11	1.27017e-11	1.24793e-11	1.26006e-11	1.2455e-11	1.23743e-11
0.27956	1.24877e-11	1.2623e-11	1.23754e-11	1.27281e-11	1.25482e-11	1.30049e-11	1.2823e-11	1.32057e-11	1.27355e-11	1.25423e-11	1.24254e-11	1.24383e-11	1.26685e-11	1.29193e-11	1.28791e-11	1.28389e-11	1.25475e-11	1.26107e-11	1.25084e-11	1.24919e-11	1.2415e-11	1.2513e-11	1.25336e-11	1.25408e-11	1.24093e-11	1.29787e-11	1.21482e-11	1.28168e-11	1.2377e-11	1.26313e-11	1.26907e-11	1.26086e-11	1.30276e-11	1.28949e-11	1.30528e-11	1.30168e-11	1.24662e-11	1.27104e-11	1.25319e-11	1.25462e-11	1.25882e-11	1.22932e-11	1.30094e-11	1.26747e-11	1.2678e-11	1.27831e-11	1.25802e-11	1.25872e-11	1.23388e-11
0.28557	1.24244e-11	1.2566e-11	1.24099e-11	1.2794e-11	1.25249e-11	1.27152e-11	1.26912e-11	1.19976e-11	1.27749e-11	1.22825e-11	1.2348e-11	1.25393e-11	1.26988e-11	1.30464e-11	1.25937e-11	1.2732e-11	1.26591e-11	1.25941e-11	1.24386e-11	1.24174e-11	1.27575e-11	1.24361e-11	1.24042e-11	1.25976e-11	1.26549e-11	1.27253e-11	1.26604e-11	1.23589e-11	1.25216e-11	1.27274e-11	1.25926e-11	1.24949e-11	1.27285e-11	1.26303e-11	1.2799e-11	1.26553e-11	1.27095e-11	1.2457e-11	1.22401e-11	1.26604e-11	1.26394e-11	1.26555e-11	1.26732e-11	1.26258e-11	1.26097e-11	1.25475e-11	1.24846e-11	1.2336e-11	1.22865e-11
0.29158	1.2595e-11	1.25921e-11	1.23293e-11	1.25136e-11	1.3245e-11	1.27602e-11	1.27859e-11	1.31304e-11	1.27769e-11	1.22493e-11	1.24465e-11	1.23722e-11	1.25563e-11	1.27083e-11	1.2637e-11	1.26989e-11	1.24895e-11	1.27548e-11	1.26952e-11	1.24858e-11	1.24017e-11	1.27807e-11	1.24288e-11	1.2451e-11	1.27557e-11	1.26249e-11	1.23356e-11	1.24412e-11	1.23878e-11	1.26393e-11	1.26768e-11	1.268e-11	1.27802e-11	1.27726e-11	1.28554e-11	1.26216e-11	1.26453e-11	1.26222e-11	1.26294e-11	1.26006e-11	1.26367e-11	1.25518e-11	1.26058e-11	1.27894e-11	1.26523e-11	1.25888e-11	1.25374e-11	1.25414e-11	1.24266e-11
0.2976	1.27899e-11	1.25088e-11	1.23983e-11	1.24856e-11	1.26592e-11	1.30138e-11	1.31355e-11	1.30197e-11	1.2551e-11	1.23711e-11	1.24594e-11	1.24992e-11	1.23153e-11	1.28444e-11	1.28632e-11	1.28043e-11	1.2341e-11	1.24394e-11	1.26936e-11	1.24745e-11	1.24687e-11	1.25805e-11	1.26408e-11	1.26876e-11	1.275e-11	1.26557e-11	1.25356e-11	1.28579e-11	1.25523e-11	1.2664e-11	1.31443e-11	1.30382e-11	1.27845e-11	1.28103e-11	1.26333e-11	1.2868e-11	1.2309e-11	1.25267e-11	1.25377e-11	1.26391e-11	1.28398e-11	1.2652e-11	1.2565e-11	1.27562e-11	1.25888e-11	1.28531e-11	1.24734e-11	1.25177e-11	1.2585e-11
0.30361	1.24748e-11	1.24738e-11	1.26077e-11	1.22698e-11	1.28274e-11	1.29557e-11	1.27326e-11	1.25853e-11	1.27288e-11	1.23752e-11	1.24808e-11	1.26105e-11	1.25526e-11	1.28642e-11	1.24639e-11	1.26551e-11	1.25145e-11	1.24547e-11	1.2808e-11	1.25406e-11	1.2273e-11	1.25822e-11	1.25688e-11	1.25357e-11	1.30191e-11	1.21186e-11	1.23381e-11	1.23829e-11	1.26755e-11	1.2826e-11	1.27644e-11	1.25465e-11	1.27439e-11	1.26361e-11	1.22775e-11	1.29429e-11	1.22696e-11	1.27268e-11	1.24231e-11	1.26308e-11	1.25509e-11	1.24912e-11	1.23409e-11	1.27444e-11	1.23321e-11	1.24845e-11	1.24856e-11	1.24026e-11	1.25098e-11
0.30962	1.25426e-11	1.2388e-11	1.24584e-11	1.24579e-11	1.25757e-11	1.27484e-11	1.2637e-11	1.25045e-11	1.23833e-11	1.26086e-11	1.27147e-11	1.26734e-11	1.25682e-11	1.30376e-11	1.25229e-11	1.25932e-11	1.23016e-11	1.25648e-11	1.26399e-11	1.23703e-11	1.23159e-11	1.27036e-11	1.26679e-11	1.27599e-11	1.2843e-11	1.22316e-11	1.2569e-11	1.23712e-11	1.2488e-11	1.23979e-11	1.25654e-11	1.2449e-11	1.2734e-11	1.2985e-11	1.24926e-11	1.27417e-11	1.23465e-11	1.27243e-11	1.27701e-11	1.24904e-11	1.28425e-11	1.26217e-11	1.24948e-11	1.25025e-11	1.23645e-11	1.25083e-11	1.24792e-11	1.23735e-11	1.26206e-11
0.31563	1.23441e-11	1.24162e-11	1.26484e-11	1.24792e-11	1.27556e-11	1.29353e-11	1.30303e-11	1.25637e-11	1.25377e-11	1.25599e-11	1.2448e-11	1.26612e-11	1.2546e-11	1.2692e-11	1.25435e-11	1.27733e-11	1.26662e-11	1.23799e-11	1.24269e-11	1.27372e-11	1.24563e-11	1.28142e-11	1.26032e-11	1.27011e-11	1.25423e-11	1.30841e-11	1.224e-11	1.24498e-11	1.25455e-11	1.24907e-11	1.25276e-11	1.27539e-11	1.25613e-11	1.27611e-11	1.26975e-11	1.25652e-11	1.25596e-11	1.24958e-11	1.26184e-11	1.24043e-11	1.21327e-11	1.26714e-11	1.25148e-11	1.26402e-11	1.25231e-11	1.26106e-11	1.26269e-11	1.24149e-11	1.26035e-11
0.32164	1.23764e-11	1.24328e-11	1.27059e-11	1.22628e-11	1.24855e-11	1.26372e-11	1.27135e-11	1.27962e-11	1.26754e-11	1.29219e-11	1.25868e-11	1.25534e-11	1.27459e-11	1.22355e-11	1.26704e-11	1.25341e-11	1.25223e-11	1.24124e-11	1.2383e-11	1.256e-11	1.24388e-11	1.23806e-11	1.26848e-11	1.27432e-11	1.26643e-11	1.26397e-11	1.29541e-11	1.24992e-11	1.2452e-11	1.25751e-11	1.23625e-11	1.28588e-11	1.25718e-11	1.25226e-11	1.27347e-11	1.23729e-11	1.24701e-11	1.26226e-11	1.28172e-11	1.23304e-11	1.23942e-11	1.23815e-11	1.21726e-11	1.27436e-11	1.25866e-11	1.24677e-11	1.27152e-11	1.2279e-11	1.26192e-11
0.32766	1.23187e-11	1.23086e-11	1.25881e-11	1.2316e-11	1.24331e-11	1.27453e-11	1.27778e-11	1.33846e-11	1.23524e-11	1.29751e-11	1.24733e-11	1.24339e-11	1.27765e-11	1.25541e-11	1.25958e-11	1.25444e-11	1.26354e-11	1.22964e-11	1.23752e-11	1.25483e-11	1.23778e-11	1.25396e-11	1.24481e-11	1.28736e-11	1.24571e-11	1.27705e-11	1.25947e-11	1.26749e-11	1.25867e-11	1.2426e-11	1.24541e-11	1.25728e-11	1.23468e-11	1.27582e-11	1.26231e-11	1.24296e-11	1.25721e-11	1.2341e-11	1.27558e-11	1.23131e-11	1.2806e-11	1.26273e-11	1.25944e-11	1.26112e-11	1.25744e-11	1.22247e-11	1.2664e-11	1.25613e-11	1.25317e-11
0.33367	1.21797e-11	1.25491e-11	1.24881e-11	1.2627e-11	1.25635e-11	1.27815e-11	1.27447e-11	1.2975e-11	1.24095e-11	1.25942e-11	1.2397e-11	1.26786e-11	1.26579e-11	1.24456e-11	1.27627e-11	1.26818e-11	1.25165e-11	1.24059e-11	1.25213e-11	1.26478e-11	1.25218e-11	1.2419e-11	1.25548e-11	1.25404e-11	1.24273e-11	1.27286e-11	1.27313e-11	1.20751e-11	1.24925e-11	1.27499e-11	1.28628e-11	1.29508e-11	1.26848e-11	1.27672e-11	1.30407e-11	1.26139e-11	1.27208e-11	1.24564e-11	1.255e-11	1.2477e-11	1.23779e-11	1.24747e-11	1.25966e-11	1.27802e-11	1.25629e-11	1.23865e-11	1.26441e-11	1.2512e-11	1.23446e-11
0.33968	1.26367e-11	1.25267e-11	1.24618e-11	1.26159e-11	1.26117e-11	1.28051e-11	1.27e-11	1.27805e-11	1.24629e-11	1.23753e-11	1.25846e-11	1.26915e-11	1.2477e-11	1.21831e-11	1.28515e-11	1.25523e-11	1.24394e-11	1.25764e-11	1.23812e-11	1.23588e-11	1.25241e-11	1.23893e-11	1.25748e-11	1.27108e-11	1.27184e-11	1.2722e-11	1.2755e-11	1.27316e-11	1.24438e-11	1.23425e-11	1.21693e-11	1.24102e-11	1.21036e-11	1.26554e-11	1.26745e-11	1.27874e-11	1.27174e-11	1.27897e-11	1.24938e-11	1.25689e-11	1.31838e-11	1.22935e-11	1.25507e-11	1.22715e-11	1.28772e-11	1.23796e-11	1.25199e-11	1.27989e-11	1.24337e-11
0.34569	1.27089e-11	1.23811e-11	1.24312e-11	1.24508e-11	1.24157e-11	1.27849e-11	1.27489e-11	1.28434e-11	1.25236e-11	1.24419e-11	1.25471e-11	1.25562e-11	1.28103e-11	1.20544e-11	1.28803e-11	1.26177e-11	1.24825e-11	1.25498e-11	1.2565e-11	1.25376e-11	1.24975e-11	1.25301e-11	1.26263e-11	1.24609e-11	1.23285e-11	1.28579e-11	1.25612e-11	1.2712e-11	1.25623e-11	1.25221e-11	1.27704e-11	1.26196e-11	1.23335e-11	1.24671e-11	1.25596e-11	1.26118e-11	1.26004e-11	1.25347e-11	1.23586e-11	1.25389e-11	1.29145e-11	1.2556e-11	1.27699e-11	1.26781e-11	1.26172e-11	1.25952e-11	1.25335e-11	1.25392e-11	1.24927e-11
0.3517	1.26473e-11	1.26981e-11	1.2394e-11	1.23804e-11	1.2264e-11	1.28115e-11	1.30763e-11	1.29104e-11	1.2692e-11	1.23892e-11	1.2448e-11	1.24151e-11	1.26309e-11	1.20011e-11	1.25656e-11	1.26948e-11	1.26109e-11	1.28197e-11	1.26134e-11	1.23411e-11	1.26866e-11	1.25754e-11	1.24041e-11	1.22397e-11	1.23398e-11	1.26567e-11	1.2657e-11	1.24391e-11	1.25766e-11	1.27807e-11	1.20377e-11	1.24495e-11	1.25658e-11	1.24889e-11	1.29681e-11	1.26616e-11	1.26445e-11	1.26959e-11	1.24154e-11	1.26766e-11	1.24667e-11	1.25112e-11	1.26392e-11	1.23947e-11	1.25433e-11	1.27206e-11	1.25254e-11	1.24863e-11	1.22663e-11
0.35772	1.28459e-11	1.25461e-11	1.23696e-11	1.25934e-11	1.21595e-11	1.27079e-11	1.27413e-11	1.21538e-11	1.23667e-11	1.23857e-11	1.27332e-11	1.25546e-11	1.25748e-11	1.21111e-11	1.22443e-11	1.24784e-11	1.24169e-11	1.26847e-11	1.24765e-11	1.25278e-11	1.27235e-11	1.26587e-11	1.24204e-11	1.23844e-11	1.24344e-11	1.24713e-11	1.21979e-11	1.24293e-11	1.26341e-11	1.26026e-11	1.26182e-11	1.24082e-11	1.24075e-11	1.23445e-11	1.27411e-11	1.26685e-11	1.25329e-11	1.2455e-11	1.25278e-11	1.26068e-11	1.2546e-11	1.23237e-11	1.23689e-11	1.23004e-11	1.2549e-11	1.27971e-11	1.23142e-11	1.23621e-11	1.24441e-11
0.36373	1.24448e-11	1.25685e-11	1.24836e-11	1.2396e-11	1.23504e-11	1.29888e-11	1.28304e-11	1.27765e-11	1.25778e-11	1.25122e-11	1.24326e-11	1.25282e-11	1.26095e-11	1.24764e-11	1.25264e-11	1.26357e-11	1.25832e-11	1.25003e-11	1.2504e-11	1.25107e-11	1.26708e-11	1.2414e-11	1.25485e-11	1.23613e-11	1.25252e-11	1.25573e-11	1.28722e-11	1.24663e-11	1.24664e-11	1.2972e-11	1.27252e-11	1.26174e-11	1.22914e-11	1.24927e-11	1.24866e-11	1.2599e-11	1.26735e-11	1.24585e-11	1.23356e-11	1.25145e-11	1.25202e-11	1.26428e-11	1.29016e-11	1.25272e-11	1.26505e-11	1.25097e-11	1.23662e-11	1.21131e-11	1.22787e-11
0.36974	1.2622e-11	1.23907e-11	1.28729e-11	1.23435e-11	1.28471e-11	1.28225e-11	1.24616e-11	1.19256e-11	1.25657e-11	1.25851e-11	1.26066e-11	1.25742e-11	1.2578e-11	1.26991e-11	1.23888e-11	1.25919e-11	1.25902e-11	1.25082e-11	1.26399e-11	1.24369e-11	1.26405e-11	1.27538e-11	1.23878e-11	1.23874e-11	1.25962e-11	1.25081e-11	1.22817e-11	1.2378e-11	1.276e-11	1.28746e-11	1.25917e-11	1.20318e-11	1.21391e-11	1.24751e-11	1.25491e-11	1.24993e-11	1.23786e-11	1.27196e-11	1.24856e-11	1.24701e-11	1.23884e-11	1.26159e-11	1.23655e-11	1.21848e-11	1.24211e-11	1.24461e-11	1.24794e-11	1.24658e-11	1.23125e-11
0.37575	1.26415e-11	1.24137e-11	1.23014e-11	1.24414e-11	1.29461e-11	1.25177e-11	1.27289e-11	1.28502e-11	1.23873e-11	1.25113e-11	1.26885e-11	1.25065e-11	1.25115e-11	1.23958e-11	1.26936e-11	1.2644e-11	1.23162e-11	1.24657e-11	1.26871e-11	1.23919e-11	1.24541e-11	1.25886e-11	1.26042e-11	1.27081e-11	1.2883e-11	1.21584e-11	1.24937e-11	1.23732e-11	1.27897e-11	1.24977e-11	1.2515e-11	1.24981e-11	1.21182e-11	1.24797e-11	1.19484e-11	1.24152e-11	1.22525e-11	1.25161e-11	1.23779e-11	1.24386e-11	1.2435e-11	1.23368e-11	1.2268e-11	1.24796e-11	1.24503e-11	1.25659e-11	1.25466e-11	1.23705e-11	1.23527e-11
0.38176	1.25084e-11	1.23863e-11	1.26456e-11	1.24844e-11	1.22431e-11	1.23824e-11	1.25837e-11	1.29309e-11	1.27181e-11	1.26115e-11	1.25899e-11	1.26575e-11	1.25139e-11	1.23846e-11	1.24384e-11	1.26787e-11	1.27899e-11	1.26295e-11	1.2442e-11	1.2532e-11	1.265e-11	1.26962e-11	1.26951e-11	1.2775e-11	1.29605e-11	1.22431e-11	1.22534e-11	1.23674e-11	1.26883e-11	1.24517e-11	1.25598e-11	1.2206e-11	1.24208e-11	1.24475e-11	1.26464e-11	1.2511e-11	1.25769e-11	1.23727e-11	1.23556e-11	1.23014e-11	1.2392e-11	1.24839e-11	1.26787e-11	1.25095e-11	1.25093e-11	1.23327e-11	1.25422e-11	1.2391e-11	1.23086e-11
0.38778	1.25618e-11	1.24018e-11	1.25424e-11	1.23335e-11	1.25531e-11	1.25531e-11	1.27682e-11	1.286e-11	1.23765e-11	1.25285e-11	1.27651e-11	1.27372e-11	1.2493e-11	1.26422e-11	1.25912e-11	1.28226e-11	1.27642e-11	1.26455e-11	1.24084e-11	1.27146e-11	1.23514e-11	1.25344e-11	1.22742e-11	1.28887e-11	1.24604e-11	1.25982e-11	1.25793e-11	1.24135e-11	1.26282e-11	1.239e-11	1.26582e-11	1.23865e-11	1.25747e-11	1.25138e-11	1.26084e-11	1.24344e-11	1.24753e-11	1.22537e-11	1.27264e-11	1.22121e-11	1.27115e-11	1.24703e-11	1.24357e-11	1.27555e-11	1.26649e-11	1.23938e-11	1.25969e-11	1.25983e-11	1.26711e-11
0.39379	1.25022e-11	1.25213e-11	1.2539e-11	1.23678e-11	1.22552e-11	1.24881e-11	1.30914e-11	1.31685e-11	1.23513e-11	1.26916e-11	1.25901e-11	1.2733e-11	1.27729e-11	1.24833e-11	1.27504e-11	1.25215e-11	1.24807e-11	1.23133e-11	1.25591e-11	1.26555e-11	1.23802e-11	1.25406e-11	1.26384e-11	1.2761e-11	1.24961e-11	1.27993e-11	1.25457e-11	1.24918e-11	1.26706e-11	1.24555e-11	1.23791e-11	1.23288e-11	1.2453e-11	1.24667e-11	1.25268e-11	1.21413e-11	1.24412e-11	1.24498e-11	1.26378e-11	1.23481e-11	1.25639e-11	1.25483e-11	1.22437e-11	1.26418e-11	1.2487e-11	1.23885e-11	1.24521e-11	1.24713e-11	1.27442e-11
0.3998	1.23275e-11	1.27443e-11	1.24939e-11	1.23679e-11	1.26965e-11	1.23953e-11	1.27924e-11	1.31793e-11	1.22932e-11	1.26048e-11	1.25109e-11	1.25314e-11	1.26019e-11	1.2682e-11	1.2496e-11	1.24634e-11	1.25346e-11	1.24601e-11	1.23353e-11	1.24526e-11	1.26132e-11	1.26095e-11	1.25481e-11	1.26082e-11	1.24763e-11	1.27961e-11	1.32103e-11	1.25854e-11	1.25156e-11	1.24696e-11	1.24861e-11	1.26254e-11	1.22795e-11	1.25584e-11	1.24923e-11	1.23554e-11	1.26784e-11	1.25182e-11	1.27551e-11	1.24245e-11	1.23106e-11	1.22385e-11	1.24307e-11	1.26837e-11	1.25738e-11	1.26653e-11	1.26237e-11	1.28141e-11	1.26124e-11
0.40581	1.25723e-11	1.25379e-11	1.27914e-11	1.26609e-11	1.2513e-11	1.24531e-11	1.27002e-11	1.29754e-11	1.23208e-11	1.28311e-11	1.24086e-11	1.23368e-11	1.25657e-11	1.28036e-11	1.24515e-11	1.2412e-11	1.24334e-11	1.24159e-11	1.23239e-11	1.24889e-11	1.24729e-11	1.23803e-11	1.25812e-11	1.24278e-11	1.26285e-11	1.29473e-11	1.26336e-11	1.26211e-11	1.26555e-11	1.25054e-11	1.23704e-11	1.25798e-11	1.2438e-11	1.26639e-11	1.26148e-11	1.23685e-11	1.2736e-11	1.27286e-11	1.27881e-11	1.24093e-11	1.26922e-11	1.24312e-11	1.24203e-11	1.2451e-11	1.25799e-11	1.27249e-11	1.25772e-11	1.26004e-11	1.25571e-11
0.41182	1.24249e-11	1.26537e-11	1.25736e-11	1.28029e-11	1.25338e-11	1.23972e-11	1.27697e-11	1.26868e-11	1.26618e-11	1.23278e-11	1.23241e-11	1.25008e-11	1.27332e-11	1.2615e-11	1.26437e-11	1.23181e-11	1.25476e-11	1.2469e-11	1.2425e-11	1.24272e-11	1.27442e-11	1.25086e-11	1.23977e-11	1.25517e-11	1.22239e-11	1.26025e-11	1.2638e-11	1.2823e-11	1.23027e-11	1.27494e-11	1.23573e-11	1.22894e-11	1.24131e-11	1.26018e-11	1.26825e-11	1.25052e-11	1.25223e-11	1.25372e-11	1.24693e-11	1.26763e-11	1.24517e-11	1.22804e-11	1.25887e-11	1.23491e-11	1.25039e-11	1.25172e-11	1.2652e-11	1.26901e-11	1.25156e-11
0.41784	1.27133e-11	1.26828e-11	1.25107e-11	1.26964e-11	1.25e-11	1.28784e-11	1.27986e-11	1.30542e-11	1.25335e-11	1.24518e-11	1.22404e-11	1.24587e-11	1.25083e-11	1.22446e-11	1.24608e-11	1.25505e-11	1.24525e-11	1.24644e-11	1.2511e-11	1.25331e-11	1.25088e-11	1.25852e-11	1.22845e-11	1.24416e-11	1.28588e-11	1.24368e-11	1.24992e-11	1.23853e-11	1.27079e-11	1.2794e-11	1.24801e-11	1.27423e-11	1.23246e-11	1.25385e-11	1.24817e-11	1.23601e-11	1.25746e-11	1.26764e-11	1.23991e-11	1.2683e-11	1.27949e-11	1.26244e-11	1.26383e-11	1.23745e-11	1.26254e-11	1.2826e-11	1.24313e-11	1.25914e-11	1.244e-11
0.42385	1.26616e-11	1.25291e-11	1.27614e-11	1.24816e-11	1.24469e-11	1.28659e-11	1.29516e-11	1.23544e-11	1.26965e-11	1.23729e-11	1.26172e-11	1.24613e-11	1.25965e-11	1.21868e-11	1.27224e-11	1.25333e-11	1.25e-11	1.2545e-11	1.26486e-11	1.25767e-11	1.25137e-11	1.293e-11	1.26365e-11	1.26104e-11	1.25819e-11	1.26406e-11	1.24404e-11	1.25993e-11	1.24991e-11	1.24892e-11	1.27987e-11	1.26201e-11	1.23709e-11	1.26519e-11	1.2595e-11	1.26503e-11	1.25691e-11	1.25819e-11	1.24868e-11	1.2439e-11	1.26202e-11	1.26512e-11	1.25375e-11	1.23967e-11	1.26741e-11	1.26741e-11	1.24192e-11	1.23216e-11	1.23602e-11
0.42986	1.25856e-11	1.27128e-11	1.24594e-11	1.22585e-11	1.26429e-11	1.24167e-11	1.24187e-11	1.23146e-11	1.27592e-11	1.24063e-11	1.2611e-11	1.23641e-11	1.26113e-11	1.25407e-11	1.26448e-11	1.24912e-11	1.25204e-11	1.27164e-11	1.282e-11	1.25884e-11	1.2666e-11	1.28068e-11	1.28663e-11	1.25569e-11	1.26069e-11	1.2412e-11	1.25402e-11	1.2545e-11	1.2712e-11	1.26676e-11	1.28174e-11	1.26103e-11	1.28004e-11	1.23102e-11	1.26887e-11	1.26128e-11	1.2556e-11	1.24306e-11	1.24725e-11	1.25867e-11	1.26983e-11	1.2684e-11	1.25726e-11	1.24046e-11	1.24466e-11	1.23582e-11	1.24254e-11	1.24413e-11	1.2355e-11
0.43587	1.27127e-11	1.27033e-11	1.26567e-11	1.27312e-11	1.24872e-11	1.26583e-11	1.26e-11	1.27404e-11	1.25121e-11	1.23645e-11	1.25113e-11	1.25575e-11	1.23125e-11	1.23755e-11	1.22627e-11	1.24087e-11	1.24186e-11	1.24653e-11	1.26916e-11	1.25477e-11	1.25917e-11	1.27697e-11	1.24613e-11	1.25568e-11	1.22776e-11	1.27994e-11	1.24528e-11	1.31721e-11	1.25965e-11	1.28372e-11	1.28034e-11	1.25756e-11	1.24274e-11	1.27064e-11	1.24821e-11	1.26226e-11	1.22133e-11	1.22899e-11	1.24003e-11	1.24973e-11	1.27297e-11	1.25271e-11	1.25718e-11	1.25154e-11	1.25184e-11	1.27388e-11	1.23717e-11	1.24623e-11	1.25864e-11
0.44188	1.29386e-11	1.27218e-11	1.25834e-11	1.26213e-11	1.30447e-11	1.2776e-11	1.26456e-11	1.27715e-11	1.26469e-11	1.27048e-11	1.25512e-11	1.24119e-11	1.26351e-11	1.22767e-11	1.2393e-11	1.26569e-11	1.25673e-11	1.25166e-11	1.26266e-11	1.26571e-11	1.27262e-11	1.27288e-11	1.26122e-11	1.26282e-11	1.31906e-11	1.23886e-11	1.25275e-11	1.25597e-11	1.27086e-11	1.28016e-11	1.25667e-11	1.24727e-11	1.24744e-11	1.25754e-11	1.28575e-11	1.25403e-11	1.23809e-11	1.24882e-11	1.25382e-11	1.2684e-11	1.27094e-11	1.27954e-11	1.23769e-11	1.25689e-11	1.26189e-11	1.25337e-11	1.24264e-11	1.23493e-11	1.24665e-11
0.4479	1.2746e-11	1.27331e-11	1.28099e-11	1.24529e-11	1.23548e-11	1.28717e-11	1.28888e-11	1.27638e-11	1.27496e-11	1.24302e-11	1.27058e-11	1.25734e-11	1.25871e-11	1.29692e-11	1.2557e-11	1.27355e-11	1.27205e-11	1.25681e-11	1.27942e-11	1.26301e-11	1.262e-11	1.29368e-11	1.26341e-11	1.28527e-11	1.30545e-11	1.24514e-11	1.29116e-11	1.27638e-11	1.28421e-11	1.27637e-11	1.26209e-11	1.28681e-11	1.26312e-11	1.28307e-11	1.28215e-11	1.26669e-11	1.2624e-11	1.24824e-11	1.26379e-11	1.26139e-11	1.24915e-11	1.27694e-11	1.26271e-11	1.26262e-11	1.24231e-11	1.24416e-11	1.25344e-11	1.24261e-11	1.26574e-11
0.45391	1.25934e-11	1.29263e-11	1.29166e-11	1.27082e-11	1.30824e-11	1.30713e-11	1.26926e-11	1.26113e-11	1.24345e-11	1.26313e-11	1.27992e-11	1.2903e-11	1.27482e-11	1.30668e-11	1.29827e-11	1.31439e-11	1.28409e-11	1.25658e-11	1.27285e-11	1.2722e-11	1.26539e-11	1.28925e-11	1.27964e-11	1.30056e-11	1.27231e-11	1.24601e-11	1.27632e-11	1.286e-11	1.27016e-11	1.26307e-11	1.29492e-11	1.30122e-11	1.28924e-11	1.3315e-11	1.26485e-11	1.27768e-11	1.25784e-11	1.27578e-11	1.2668e-11	1.26999e-11	1.21423e-11	1.2772e-11	1.26833e-11	1.26318e-11	1.25297e-11	1.24722e-11	1.2701e-11	1.27182e-11	1.27521e-11
0.45992	1.26792e-11	1.28258e-11	1.29673e-11	1.30616e-11	1.29589e-11	1.28149e-11	1.26291e-11	1.24739e-11	1.26245e-11	1.27813e-11	1.27125e-11	1.28232e-11	1.27203e-11	1.29182e-11	1.31524e-11	1.28533e-11	1.28365e-11	1.26522e-11	1.28289e-11	1.2892e-11	1.30402e-11	1.29569e-11	1.30189e-11	1.30086e-11	1.32258e-11	1.29948e-11	1.29926e-11	1.29767e-11	1.28725e-11	1.28719e-11	1.26738e-11	1.28786e-11	1.28666e-11	1.33124e-11	1.30963e-11	1.27555e-11	1.27507e-11	1.27617e-11	1.31424e-11	1.28855e-11	1.257e-11	1.28426e-11	1.27666e-11	1.26427e-11	1.26749e-11	1.24609e-11	1.27939e-11	1.26991e-11	1.28688e-11
0.46593	1.26898e-11	1.29704e-11	1.34384e-11	1.32069e-11	1.32234e-11	1.31221e-11	1.25726e-11	1.25739e-11	1.26979e-11	1.29769e-11	1.27627e-11	1.28781e-11	1.26714e-11	1.28411e-11	1.31477e-11	1.30522e-11	1.28608e-11	1.27974e-11	1.26536e-11	1.28844e-11	1.29525e-11	1.27312e-11	1.31094e-11	1.29316e-11	1.32289e-11	1.28898e-11	1.26365e-11	1.34624e-11	1.28654e-11	1.2678e-11	1.28018e-11	1.2931e-11	1.30088e-11	1.34744e-11	1.33818e-11	1.27257e-11	1.27267e-11	1.2885e-11	1.32555e-11	1.28222e-11	1.30012e-11	1.27139e-11	1.32523e-11	1.28038e-11	1.28883e-11	1.26475e-11	1.27884e-11	1.29486e-11	1.29052e-11
0.47194	1.29702e-11	1.31361e-11	1.30433e-11	1.35289e-11	1.33422e-11	1.33102e-11	1.28545e-11	1.29213e-11	1.27273e-11	1.30603e-11	1.26146e-11	1.28107e-11	1.27143e-11	1.32079e-11	1.29458e-11	1.28492e-11	1.29388e-11	1.29541e-11	1.25872e-11	1.29077e-11	1.28751e-11	1.28752e-11	1.30775e-11	1.34131e-11	1.24456e-11	1.31388e-11	1.34963e-11	1.34585e-11	1.27078e-11	1.28866e-11	1.28749e-11	1.30975e-11	1.32169e-11	1.35972e-11	1.31925e-11	1.31136e-11	1.26151e-11	1.29239e-11	1.35261e-11	1.2746e-11	1.31313e-11	1.28399e-11	1.35561e-11	1.2698e-11	1.28561e-11	1.29782e-11	1.29124e-11	1.29501e-11	1.30278e-11
0.47796	1.28158e-11	1.34683e-11	1.31779e-11	1.34e-11	1.35414e-11	1.27889e-11	1.29997e-11	1.28988e-11	1.31151e-11	1.28171e-11	1.30079e-11	1.28758e-11	1.28378e-11	1.33705e-11	1.31677e-11	1.30645e-11	1.29331e-11	1.2779e-11	1.29943e-11	1.28949e-11	1.31523e-11	1.30485e-11	1.29905e-11	1.30175e-11	1.34117e-11	1.33733e-11	1.33253e-11	1.35572e-11	1.29159e-11	1.34449e-11	1.33424e-11	1.32475e-11	1.34593e-11	1.37175e-11	1.37505e-11	1.31994e-11	1.29898e-11	1.28478e-11	1.3144e-11	1.30022e-11	1.32594e-11	1.30275e-11	1.32493e-11	1.30247e-11	1.29645e-11	1.298e-11	1.28884e-11	1.28915e-11	1.3088e-11
0.48397	1.30293e-11	1.32698e-11	1.31172e-11	1.35506e-11	1.34251e-11	1.32131e-11	1.31055e-11	1.30979e-11	1.29968e-11	1.28073e-11	1.2805e-11	1.2967e-11	1.30867e-11	1.30925e-11	1.34281e-11	1.29321e-11	1.30845e-11	1.30412e-11	1.28681e-11	1.28557e-11	1.28963e-11	1.30701e-11	1.32025e-11	1.31619e-11	1.34509e-11	1.32631e-11	1.32733e-11	1.35029e-11	1.30919e-11	1.30686e-11	1.34632e-11	1.32368e-11	1.36375e-11	1.3846e-11	1.37782e-11	1.29648e-11	1.2925e-11	1.28735e-11	1.33098e-11	1.30925e-11	1.34278e-11	1.32627e-11	1.34787e-11	1.33648e-11	1.34414e-11	1.32937e-11	1.31648e-11	1.32112e-11	1.30673e-11
0.48998	1.31263e-11	1.34776e-11	1.32148e-11	1.36238e-11	1.35044e-11	1.34612e-11	1.33439e-11	1.29869e-11	1.29631e-11	1.28192e-11	1.2826e-11	1.30242e-11	1.31183e-11	1.34496e-11	1.37718e-11	1.31326e-11	1.30638e-11	1.29789e-11	1.3117e-11	1.27753e-11	1.3151e-11	1.31872e-11	1.32408e-11	1.34155e-11	1.32648e-11	1.35252e-11	1.34262e-11	1.36706e-11	1.31777e-11	1.34658e-11	1.34379e-11	1.35125e-11	1.40712e-11	1.37772e-11	1.40382e-11	1.33902e-11	1.30295e-11	1.32408e-11	1.32766e-11	1.33937e-11	1.33363e-11	1.34662e-11	1.35353e-11	1.33133e-11	1.34184e-11	1.32682e-11	1.29898e-11	1.30666e-11	1.3291e-11
0.49599	1.326e-11	1.33677e-11	1.31835e-11	1.385e-11	1.39474e-11	1.3475e-11	1.29976e-11	1.30565e-11	1.31775e-11	1.30959e-11	1.26055e-11	1.31175e-11	1.31875e-11	1.39595e-11	1.3647e-11	1.33451e-11	1.28892e-11	1.29732e-11	1.2952e-11	1.28611e-11	1.31166e-11	1.33325e-11	1.331e-11	1.34008e-11	1.32441e-11	1.34389e-11	1.36012e-11	1.31762e-11	1.31397e-11	1.36491e-11	1.34265e-11	1.35178e-11	1.3974e-11	1.42135e-11	1.37457e-11	1.38053e-11	1.30904e-11	1.30242e-11	1.3005e-11	1.32813e-11	1.34648e-11	1.34907e-11	1.35682e-11	1.32718e-11	1.342e-11	1.33745e-11	1.31008e-11	1.31028e-11	1.33e-11
0.502	1.33228e-11	1.3326e-11	1.35656e-11	1.37843e-11	1.39769e-11	1.35243e-11	1.33417e-11	1.32004e-11	1.32328e-11	1.30912e-11	1.33868e-11	1.32469e-11	1.36592e-11	1.41671e-11	1.38432e-11	1.33168e-11	1.30465e-11	1.31617e-11	1.31558e-11	1.27967e-11	1.32513e-11	1.35584e-11	1.32843e-11	1.34936e-11	1.36537e-11	1.39363e-11	1.35169e-11	1.3235e-11	1.35689e-11	1.3528e-11	1.36919e-11	1.38629e-11	1.41306e-11	1.41725e-11	1.41707e-11	1.37833e-11	1.28497e-11	1.3013e-11	1.3106e-11	1.3512e-11	1.33372e-11	1.36262e-11	1.38213e-11	1.34667e-11	1.35283e-11	1.36625e-11	1.31572e-11	1.32772e-11	1.29922e-11
0.50802	1.33594e-11	1.32452e-11	1.37163e-11	1.41339e-11	1.38573e-11	1.40419e-11	1.36771e-11	1.30138e-11	1.34725e-11	1.33853e-11	1.31396e-11	1.31622e-11	1.36658e-11	1.3747e-11	1.37112e-11	1.3489e-11	1.3276e-11	1.30693e-11	1.3097e-11	1.31044e-11	1.32828e-11	1.35271e-11	1.35854e-11	1.39099e-11	1.36854e-11	1.33086e-11	1.31572e-11	1.35297e-11	1.34361e-11	1.37165e-11	1.35401e-11	1.3824e-11	1.40112e-11	1.43028e-11	1.41552e-11	1.35774e-11	1.31875e-11	1.32534e-11	1.32156e-11	1.35101e-11	1.35816e-11	1.3679e-11	1.38633e-11	1.35482e-11	1.33953e-11	1.31068e-11	1.30582e-11	1.29916e-11	1.34807e-11
0.51403	1.32211e-11	1.36041e-11	1.4103e-11	1.40515e-11	1.42171e-11	1.41305e-11	1.35407e-11	1.30325e-11	1.33766e-11	1.30888e-11	1.34991e-11	1.34239e-11	1.37094e-11	1.42112e-11	1.37733e-11	1.37205e-11	1.3275e-11	1.29084e-11	1.33092e-11	1.30846e-11	1.31694e-11	1.3658e-11	1.3827e-11	1.38702e-11	1.3945e-11	1.37237e-11	1.3924e-11	1.3539e-11	1.3425e-11	1.35793e-11	1.37963e-11	1.37641e-11	1.43752e-11	1.46912e-11	1.43508e-11	1.38916e-11	1.31612e-11	1.3399e-11	1.338e-11	1.34872e-11	1.36191e-11	1.38099e-11	1.41166e-11	1.36278e-11	1.35439e-11	1.34374e-11	1.35504e-11	1.33512e-11	1.34268e-11
0.52004	1.3271e-11	1.35668e-11	1.44921e-11	1.40844e-11	1.42595e-11	1.38781e-11	1.32335e-11	1.365e-11	1.35216e-11	1.3392e-11	1.34639e-11	1.35941e-11	1.39116e-11	1.44024e-11	1.39694e-11	1.36739e-11	1.30981e-11	1.31171e-11	1.31722e-11	1.33502e-11	1.33521e-11	1.35681e-11	1.37743e-11	1.40528e-11	1.39484e-11	1.36786e-11	1.3553e-11	1.35678e-11	1.33898e-11	1.35179e-11	1.37945e-11	1.42303e-11	1.39167e-11	1.44663e-11	1.41221e-11	1.35259e-11	1.32145e-11	1.33128e-11	1.34133e-11	1.35398e-11	1.35291e-11	1.39825e-11	1.40692e-11	1.36999e-11	1.33715e-11	1.31001e-11	1.32341e-11	1.33107e-11	1.35469e-11
0.52605	1.32755e-11	1.34851e-11	1.40645e-11	1.42344e-11	1.43051e-11	1.42587e-11	1.32247e-11	1.37346e-11	1.32637e-11	1.3091e-11	1.33085e-11	1.3771e-11	1.41407e-11	1.43094e-11	1.37556e-11	1.34448e-11	1.3056e-11	1.30492e-11	1.29581e-11	1.33491e-11	1.32619e-11	1.3417e-11	1.40864e-11	1.44194e-11	1.42865e-11	1.40262e-11	1.40229e-11	1.36227e-11	1.38093e-11	1.3713e-11	1.39042e-11	1.38608e-11	1.43543e-11	1.46753e-11	1.42979e-11	1.37091e-11	1.31284e-11	1.33052e-11	1.3444e-11	1.35057e-11	1.37009e-11	1.4147e-11	1.41129e-11	1.39206e-11	1.33801e-11	1.32496e-11	1.32511e-11	1.32241e-11	1.35741e-11
0.53206	1.31146e-11	1.36191e-11	1.44313e-11	1.43004e-11	1.44147e-11	1.41657e-11	1.42527e-11	1.3406e-11	1.31163e-11	1.37325e-11	1.35731e-11	1.37835e-11	1.43236e-11	1.46111e-11	1.40419e-11	1.36156e-11	1.35185e-11	1.3044e-11	1.32839e-11	1.32165e-11	1.33556e-11	1.35498e-11	1.39606e-11	1.43191e-11	1.3828e-11	1.42196e-11	1.40016e-11	1.36277e-11	1.32845e-11	1.37565e-11	1.36246e-11	1.4152e-11	1.44607e-11	1.48767e-11	1.44789e-11	1.34628e-11	1.32608e-11	1.35435e-11	1.35871e-11	1.34699e-11	1.35207e-11	1.42705e-11	1.4135e-11	1.39766e-11	1.36244e-11	1.34123e-11	1.34424e-11	1.34245e-11	1.37488e-11
0.53808	1.35265e-11	1.37154e-11	1.42017e-11	1.43565e-11	1.44995e-11	1.43386e-11	1.36057e-11	1.29205e-11	1.34942e-11	1.35936e-11	1.33802e-11	1.38186e-11	1.42213e-11	1.4671e-11	1.42857e-11	1.3596e-11	1.32704e-11	1.3165e-11	1.29738e-11	1.32638e-11	1.34907e-11	1.35138e-11	1.41164e-11	1.43017e-11	1.41381e-11	1.42616e-11	1.4095e-11	1.35698e-11	1.33742e-11	1.38444e-11	1.35122e-11	1.43672e-11	1.47562e-11	1.48364e-11	1.46829e-11	1.36915e-11	1.33823e-11	1.3317e-11	1.36526e-11	1.33884e-11	1.38856e-11	1.4179e-11	1.44408e-11	1.42417e-11	1.35488e-11	1.3475e-11	1.33476e-11	1.36092e-11	1.37168e-11
0.54409	1.32432e-11	1.39266e-11	1.41069e-11	1.4643e-11	1.44505e-11	1.4251e-11	1.38624e-11	1.36127e-11	1.32523e-11	1.34506e-11	1.37158e-11	1.39918e-11	1.46024e-11	1.4517e-11	1.42897e-11	1.37012e-11	1.34803e-11	1.29927e-11	1.29694e-11	1.32939e-11	1.34075e-11	1.34226e-11	1.42296e-11	1.44645e-11	1.40858e-11	1.40887e-11	1.38632e-11	1.36432e-11	1.32131e-11	1.35434e-11	1.36427e-11	1.42285e-11	1.4826e-11	1.50333e-11	1.4643e-11	1.38529e-11	1.37425e-11	1.32749e-11	1.34525e-11	1.34769e-11	1.41117e-11	1.42221e-11	1.43386e-11	1.43868e-11	1.37383e-11	1.35129e-11	1.35569e-11	1.35771e-11	1.37661e-11
0.5501	1.34636e-11	1.39608e-11	1.37961e-11	1.46185e-11	1.45457e-11	1.39904e-11	1.36891e-11	1.37428e-11	1.33588e-11	1.32953e-11	1.35783e-11	1.3879e-11	1.456e-11	1.4679e-11	1.45459e-11	1.34995e-11	1.35017e-11	1.32186e-11	1.29712e-11	1.30596e-11	1.36813e-11	1.37479e-11	1.37978e-11	1.4414e-11	1.43674e-11	1.41429e-11	1.3901e-11	1.38676e-11	1.33524e-11	1.36973e-11	1.38514e-11	1.42054e-11	1.4855e-11	1.48172e-11	1.45246e-11	1.40862e-11	1.32529e-11	1.34169e-11	1.3491e-11	1.36334e-11	1.40641e-11	1.41964e-11	1.44834e-11	1.41917e-11	1.36717e-11	1.35495e-11	1.34594e-11	1.35531e-11	1.35918e-11
0.55611	1.36483e-11	1.40919e-11	1.45833e-11	1.46072e-11	1.44914e-11	1.43042e-11	1.36336e-11	1.33056e-11	1.33343e-11	1.35153e-11	1.3545e-11	1.39772e-11	1.44619e-11	1.48671e-11	1.45243e-11	1.36411e-11	1.36371e-11	1.3163e-11	1.30615e-11	1.30917e-11	1.37766e-11	1.37541e-11	1.4072e-11	1.43468e-11	1.4362e-11	1.41264e-11	1.39669e-11	1.38242e-11	1.34492e-11	1.36174e-11	1.39473e-11	1.42109e-11	1.47403e-11	1.47118e-11	1.44678e-11	1.40708e-11	1.34109e-11	1.38338e-11	1.36418e-11	1.37513e-11	1.39891e-11	1.42077e-11	1.44552e-11	1.42197e-11	1.36457e-11	1.35309e-11	1.32665e-11	1.34884e-11	1.35936e-11
0.56212	1.36369e-11	1.40478e-11	1.44093e-11	1.46618e-11	1.45679e-11	1.45486e-11	1.34959e-11	1.3269e-11	1.34609e-11	1.33748e-11	1.38424e-11	1.37363e-11	1.42521e-11	1.46243e-11	1.44152e-11	1.39878e-11	1.36441e-11	1.32023e-11	1.32676e-11	1.30978e-11	1.37193e-11	1.35971e-11	1.40892e-11	1.42659e-11	1.45203e-11	1.40673e-11	1.43005e-11	1.37015e-11	1.34091e-11	1.37379e-11	1.42886e-11	1.42423e-11	1.48983e-11	1.49774e-11	1.4551e-11	1.39803e-11	1.33582e-11	1.34067e-11	1.33562e-11	1.37265e-11	1.42122e-11	1.42142e-11	1.45483e-11	1.40108e-11	1.38468e-11	1.34194e-11	1.31901e-11	1.33067e-11	1.35447e-11
0.56814	1.36639e-11	1.39854e-11	1.44723e-11	1.47119e-11	1.46308e-11	1.433e-11	1.38993e-11	1.29959e-11	1.34267e-11	1.35712e-11	1.35698e-11	1.37297e-11	1.44253e-11	1.44927e-11	1.49624e-11	1.39097e-11	1.3467e-11	1.32635e-11	1.3179e-11	1.31833e-11	1.35333e-11	1.39301e-11	1.39555e-11	1.4579e-11	1.44706e-11	1.40526e-11	1.38138e-11	1.3679e-11	1.3589e-11	1.36535e-11	1.42426e-11	1.40302e-11	1.49726e-11	1.44868e-11	1.44233e-11	1.41168e-11	1.32716e-11	1.37853e-11	1.34153e-11	1.37335e-11	1.42654e-11	1.43517e-11	1.47544e-11	1.43982e-11	1.36644e-11	1.35527e-11	1.33456e-11	1.31931e-11	1.34332e-11
0.57415	1.35235e-11	1.40643e-11	1.43202e-11	1.47062e-11	1.47024e-11	1.44358e-11	1.37502e-11	1.32936e-11	1.33235e-11	1.33692e-11	1.36434e-11	1.39756e-11	1.42794e-11	1.48282e-11	1.44247e-11	1.41613e-11	1.32395e-11	1.33807e-11	1.32851e-11	1.32052e-11	1.34991e-11	1.38581e-11	1.41786e-11	1.4823e-11	1.46962e-11	1.41044e-11	1.37607e-11	1.35767e-11	1.34362e-11	1.35485e-11	1.39235e-11	1.42024e-11	1.44927e-11	1.50611e-11	1.43971e-11	1.39331e-11	1.32977e-11	1.36804e-11	1.34659e-11	1.39019e-11	1.4238e-11	1.45848e-11	1.48289e-11	1.4375e-11	1.36865e-11	1.35806e-11	1.31586e-11	1.33765e-11	1.33866e-11
0.58016	1.35786e-11	1.39486e-11	1.48683e-11	1.4676e-11	1.47205e-11	1.46107e-11	1.36175e-11	1.36851e-11	1.30716e-11	1.32763e-11	1.37532e-11	1.37809e-11	1.46881e-11	1.46748e-11	1.46176e-11	1.42116e-11	1.33435e-11	1.32185e-11	1.31154e-11	1.31155e-11	1.35238e-11	1.40254e-11	1.42286e-11	1.4462e-11	1.48353e-11	1.41842e-11	1.39126e-11	1.34658e-11	1.36746e-11	1.37244e-11	1.38555e-11	1.42218e-11	1.45393e-11	1.47076e-11	1.42651e-11	1.37382e-11	1.34258e-11	1.34281e-11	1.36381e-11	1.37221e-11	1.39476e-11	1.48349e-11	1.47392e-11	1.44356e-11	1.34842e-11	1.36047e-11	1.34025e-11	1.33523e-11	1.37707e-11
0.58617	1.37526e-11	1.37673e-11	1.46147e-11	1.47588e-11	1.47657e-11	1.45727e-11	1.41492e-11	1.36738e-11	1.34595e-11	1.33935e-11	1.37948e-11	1.40374e-11	1.46177e-11	1.47198e-11	1.46166e-11	1.42771e-11	1.34384e-11	1.31638e-11	1.30298e-11	1.31672e-11	1.3457e-11	1.40833e-11	1.43652e-11	1.47619e-11	1.48273e-11	1.44051e-11	1.41921e-11	1.36156e-11	1.32287e-11	1.38561e-11	1.41232e-11	1.41489e-11	1.45704e-11	1.465e-11	1.44925e-11	1.37124e-11	1.31312e-11	1.3557e-11	1.33915e-11	1.35746e-11	1.42756e-11	1.44848e-11	1.48271e-11	1.41859e-11	1.36644e-11	1.32551e-11	1.31738e-11	1.34032e-11	1.37475e-11
0.59218	1.35521e-11	1.37286e-11	1.47178e-11	1.45395e-11	1.47927e-11	1.46333e-11	1.3908e-11	1.37454e-11	1.32336e-11	1.3781e-11	1.36721e-11	1.38717e-11	1.47751e-11	1.47243e-11	1.45435e-11	1.40597e-11	1.35949e-11	1.30748e-11	1.30757e-11	1.32646e-11	1.34773e-11	1.40215e-11	1.44599e-11	1.48511e-11	1.49465e-11	1.48434e-11	1.40863e-11	1.40177e-11	1.34809e-11	1.37187e-11	1.37954e-11	1.42898e-11	1.47753e-11	1.47117e-11	1.42807e-11	1.37102e-11	1.31797e-11	1.348e-11	1.36521e-11	1.36217e-11	1.39529e-11	1.46335e-11	1.48412e-11	1.44956e-11	1.34581e-11	1.32345e-11	1.32262e-11	1.33261e-11	1.38379e-11
0.5982	1.32423e-11	1.40063e-11	1.45588e-11	1.47147e-11	1.49015e-11	1.45245e-11	1.3624e-11	1.36148e-11	1.32067e-11	1.34309e-11	1.3967e-11	1.41016e-11	1.49029e-11	1.48532e-11	1.47268e-11	1.41185e-11	1.3545e-11	1.3233e-11	1.29215e-11	1.33616e-11	1.32274e-11	1.37733e-11	1.42645e-11	1.48081e-11	1.48635e-11	1.46518e-11	1.43157e-11	1.36345e-11	1.35742e-11	1.38123e-11	1.37281e-11	1.44805e-11	1.46529e-11	1.49572e-11	1.41981e-11	1.36157e-11	1.33777e-11	1.34637e-11	1.36421e-11	1.34726e-11	1.40631e-11	1.44795e-11	1.49201e-11	1.45457e-11	1.35851e-11	1.32819e-11	1.33346e-11	1.34609e-11	1.38307e-11
0.60421	1.3474e-11	1.40752e-11	1.4581e-11	1.4673e-11	1.49179e-11	1.44796e-11	1.39992e-11	1.35696e-11	1.32879e-11	1.36659e-11	1.37647e-11	1.40535e-11	1.47092e-11	1.48538e-11	1.46821e-11	1.40939e-11	1.3565e-11	1.30237e-11	1.30692e-11	1.32013e-11	1.35251e-11	1.3851e-11	1.44255e-11	1.48049e-11	1.47383e-11	1.4859e-11	1.4234e-11	1.37497e-11	1.3464e-11	1.35547e-11	1.38209e-11	1.43349e-11	1.45367e-11	1.48727e-11	1.43303e-11	1.36593e-11	1.34802e-11	1.34895e-11	1.35955e-11	1.36074e-11	1.4151e-11	1.4307e-11	1.47505e-11	1.44372e-11	1.37548e-11	1.34223e-11	1.34537e-11	1.33611e-11	1.38044e-11
0.61022	1.33327e-11	1.38907e-11	1.4594e-11	1.47786e-11	1.46396e-11	1.43448e-11	1.4128e-11	1.35504e-11	1.32125e-11	1.34316e-11	1.39075e-11	1.40407e-11	1.48214e-11	1.49461e-11	1.477e-11	1.42579e-11	1.35754e-11	1.32731e-11	1.30433e-11	1.31229e-11	1.34855e-11	1.34223e-11	1.43839e-11	1.45236e-11	1.48401e-11	1.46254e-11	1.41042e-11	1.37937e-11	1.31447e-11	1.33827e-11	1.35288e-11	1.45555e-11	1.44227e-11	1.4836e-11	1.43663e-11	1.3757e-11	1.36527e-11	1.36866e-11	1.37512e-11	1.38198e-11	1.41112e-11	1.44856e-11	1.50168e-11	1.45829e-11	1.38742e-11	1.36246e-11	1.32522e-11	1.34265e-11	1.36756e-11
0.61623	1.35376e-11	1.40737e-11	1.45495e-11	1.49667e-11	1.46566e-11	1.43273e-11	1.38523e-11	1.33285e-11	1.32867e-11	1.35945e-11	1.35358e-11	1.38249e-11	1.4847e-11	1.46754e-11	1.51226e-11	1.40142e-11	1.37385e-11	1.32685e-11	1.32073e-11	1.32602e-11	1.34559e-11	1.36779e-11	1.43511e-11	1.45105e-11	1.4935e-11	1.46479e-11	1.39095e-11	1.37472e-11	1.31352e-11	1.362e-11	1.35743e-11	1.428e-11	1.43395e-11	1.4734e-11	1.45887e-11	1.38637e-11	1.33795e-11	1.34213e-11	1.35725e-11	1.38784e-11	1.41919e-11	1.45741e-11	1.51141e-11	1.47875e-11	1.3636e-11	1.36375e-11	1.34804e-11	1.35028e-11	1.3989e-11
0.62224	1.34852e-11	1.41802e-11	1.43801e-11	1.4836e-11	1.469e-11	1.45206e-11	1.41603e-11	1.36276e-11	1.32837e-11	1.33292e-11	1.35565e-11	1.3824e-11	1.46349e-11	1.45361e-11	1.47839e-11	1.40981e-11	1.35212e-11	1.33611e-11	1.30672e-11	1.2995e-11	1.33331e-11	1.35687e-11	1.42888e-11	1.44093e-11	1.47229e-11	1.47746e-11	1.4123e-11	1.34841e-11	1.34572e-11	1.37029e-11	1.37991e-11	1.42277e-11	1.4529e-11	1.46405e-11	1.42941e-11	1.38741e-11	1.35036e-11	1.37067e-11	1.33662e-11	1.37124e-11	1.41713e-11	1.4413e-11	1.48428e-11	1.46561e-11	1.3803e-11	1.36775e-11	1.33623e-11	1.35683e-11	1.37475e-11
0.62826	1.34024e-11	1.41064e-11	1.43473e-11	1.48261e-11	1.46035e-11	1.48024e-11	1.41986e-11	1.35694e-11	1.35608e-11	1.33325e-11	1.36978e-11	1.42102e-11	1.47402e-11	1.45235e-11	1.47572e-11	1.42742e-11	1.35613e-11	1.33057e-11	1.29944e-11	1.30393e-11	1.35686e-11	1.38516e-11	1.41999e-11	1.46126e-11	1.48179e-11	1.46122e-11	1.37432e-11	1.38088e-11	1.35833e-11	1.35681e-11	1.37712e-11	1.40037e-11	1.44276e-11	1.46103e-11	1.43293e-11	1.36824e-11	1.34301e-11	1.34385e-11	1.33773e-11	1.37318e-11	1.43411e-11	1.43678e-11	1.47002e-11	1.45821e-11	1.39481e-11	1.35133e-11	1.31984e-11	1.34008e-11	1.36175e-11
0.63427	1.36762e-11	1.39692e-11	1.44118e-11	1.48659e-11	1.48021e-11	1.46284e-11	1.40847e-11	1.3432e-11	1.33224e-11	1.3538e-11	1.37988e-11	1.37736e-11	1.45084e-11	1.45924e-11	1.47043e-11	1.42007e-11	1.35787e-11	1.31879e-11	1.30371e-11	1.29025e-11	1.3277e-11	1.35568e-11	1.41203e-11	1.43097e-11	1.48755e-11	1.45294e-11	1.39117e-11	1.33028e-11	1.35667e-11	1.35215e-11	1.37971e-11	1.40068e-11	1.43325e-11	1.45708e-11	1.42246e-11	1.38374e-11	1.32753e-11	1.36185e-11	1.3278e-11	1.38233e-11	1.43431e-11	1.46713e-11	1.49675e-11	1.41132e-11	1.39177e-11	1.3519e-11	1.32193e-11	1.3122e-11	1.35369e-11
0.64028	1.38736e-11	1.39146e-11	1.44998e-11	1.48436e-11	1.458e-11	1.45215e-11	1.43107e-11	1.37751e-11	1.33961e-11	1.32288e-11	1.36869e-11	1.37468e-11	1.4228e-11	1.48686e-11	1.46179e-11	1.4338e-11	1.36411e-11	1.33245e-11	1.31389e-11	1.30729e-11	1.33534e-11	1.39373e-11	1.39572e-11	1.45213e-11	1.53301e-11	1.45587e-11	1.39505e-11	1.37108e-11	1.33672e-11	1.33764e-11	1.38501e-11	1.40802e-11	1.41441e-11	1.46428e-11	1.42288e-11	1.37301e-11	1.32299e-11	1.33976e-11	1.33857e-11	1.36934e-11	1.41803e-11	1.4583e-11	1.45995e-11	1.46737e-11	1.38493e-11	1.35255e-11	1.33337e-11	1.33637e-11	1.34787e-11
0.64629	1.38586e-11	1.41341e-11	1.43665e-11	1.47409e-11	1.47795e-11	1.48117e-11	1.43287e-11	1.3686e-11	1.33669e-11	1.32102e-11	1.35267e-11	1.39557e-11	1.43133e-11	1.45633e-11	1.4706e-11	1.44959e-11	1.3855e-11	1.3393e-11	1.32972e-11	1.32671e-11	1.33558e-11	1.38063e-11	1.40923e-11	1.43418e-11	1.51538e-11	1.44558e-11	1.3916e-11	1.34094e-11	1.35015e-11	1.37004e-11	1.38164e-11	1.40473e-11	1.4404e-11	1.44229e-11	1.42183e-11	1.37404e-11	1.30791e-11	1.33566e-11	1.3354e-11	1.38418e-11	1.40483e-11	1.47356e-11	1.46203e-11	1.45769e-11	1.36324e-11	1.34622e-11	1.30787e-11	1.34278e-11	1.34393e-11
0.6523	1.35385e-11	1.40956e-11	1.45647e-11	1.46751e-11	1.48365e-11	1.50349e-11	1.42446e-11	1.35335e-11	1.32497e-11	1.32068e-11	1.3911e-11	1.40676e-11	1.4328e-11	1.44727e-11	1.47114e-11	1.46218e-11	1.38663e-11	1.31389e-11	1.30758e-11	1.31507e-11	1.32722e-11	1.38493e-11	1.41583e-11	1.45488e-11	1.51732e-11	1.47307e-11	1.41857e-11	1.34101e-11	1.36857e-11	1.35567e-11	1.38675e-11	1.38455e-11	1.43298e-11	1.48699e-11	1.44448e-11	1.38902e-11	1.31285e-11	1.30611e-11	1.33811e-11	1.36618e-11	1.39374e-11	1.44567e-11	1.4639e-11	1.47656e-11	1.39865e-11	1.36344e-11	1.31672e-11	1.34077e-11	1.35976e-11
0.65832	1.37947e-11	1.41195e-11	1.47374e-11	1.498e-11	1.50176e-11	1.4961e-11	1.44997e-11	1.41275e-11	1.32319e-11	1.34126e-11	1.35049e-11	1.39882e-11	1.44139e-11	1.46713e-11	1.49933e-11	1.47103e-11	1.40074e-11	1.34002e-11	1.30624e-11	1.30983e-11	1.34906e-11	1.38269e-11	1.42252e-11	1.47275e-11	1.53028e-11	1.4282e-11	1.39862e-11	1.34864e-11	1.34804e-11	1.36884e-11	1.39865e-11	1.40392e-11	1.41576e-11	1.47817e-11	1.44918e-11	1.3971e-11	1.3314e-11	1.32869e-11	1.34993e-11	1.35343e-11	1.39999e-11	1.45924e-11	1.48595e-11	1.50709e-11	1.38055e-11	1.36841e-11	1.33655e-11	1.33743e-11	1.37383e-11
0.66433	1.36522e-11	1.40349e-11	1.48191e-11	1.50901e-11	1.49411e-11	1.5031e-11	1.46103e-11	1.41128e-11	1.3336e-11	1.34521e-11	1.3741e-11	1.40043e-11	1.43983e-11	1.48662e-11	1.49383e-11	1.46882e-11	1.41551e-11	1.32928e-11	1.29927e-11	1.31808e-11	1.31571e-11	1.39278e-11	1.42208e-11	1.51463e-11	1.54061e-11	1.47074e-11	1.44274e-11	1.34592e-11	1.36584e-11	1.38588e-11	1.42029e-11	1.39714e-11	1.45332e-11	1.49674e-11	1.47056e-11	1.41664e-11	1.34449e-11	1.34045e-11	1.3722e-11	1.34939e-11	1.4001e-11	1.45985e-11	1.47957e-11	1.52976e-11	1.40699e-11	1.36072e-11	1.31289e-11	1.33788e-11	1.39051e-11
0.67034	1.36533e-11	1.44393e-11	1.49185e-11	1.52047e-11	1.50953e-11	1.53008e-11	1.48316e-11	1.45941e-11	1.3291e-11	1.3428e-11	1.36464e-11	1.40435e-11	1.45075e-11	1.49511e-11	1.49852e-11	1.49249e-11	1.44099e-11	1.3552e-11	1.31686e-11	1.31887e-11	1.35014e-11	1.39158e-11	1.45174e-11	1.48735e-11	1.57495e-11	1.49639e-11	1.4479e-11	1.33604e-11	1.37884e-11	1.37293e-11	1.40524e-11	1.44097e-11	1.44956e-11	1.52272e-11	1.49808e-11	1.41222e-11	1.34953e-11	1.32224e-11	1.34689e-11	1.36083e-11	1.40313e-11	1.46718e-11	1.51127e-11	1.54411e-11	1.43702e-11	1.35117e-11	1.34477e-11	1.38092e-11	1.39559e-11
0.67635	1.36923e-11	1.4194e-11	1.47663e-11	1.53259e-11	1.54197e-11	1.53188e-11	1.52553e-11	1.4717e-11	1.36445e-11	1.36116e-11	1.38328e-11	1.40656e-11	1.45283e-11	1.48446e-11	1.51567e-11	1.51993e-11	1.44706e-11	1.35311e-11	1.3023e-11	1.3324e-11	1.33928e-11	1.39223e-11	1.46886e-11	1.5163e-11	1.59101e-11	1.50598e-11	1.46388e-11	1.36517e-11	1.36839e-11	1.38619e-11	1.40913e-11	1.46582e-11	1.48987e-11	1.54446e-11	1.51228e-11	1.42256e-11	1.38188e-11	1.35101e-11	1.381e-11	1.37276e-11	1.41277e-11	1.49227e-11	1.52771e-11	1.57623e-11	1.47996e-11	1.37286e-11	1.36576e-11	1.35867e-11	1.38195e-11
0.68236	1.38257e-11	1.455e-11	1.51275e-11	1.55886e-11	1.57516e-11	1.575e-11	1.56657e-11	1.47298e-11	1.37375e-11	1.36096e-11	1.38664e-11	1.43006e-11	1.46199e-11	1.4832e-11	1.54938e-11	1.56516e-11	1.47763e-11	1.35489e-11	1.33551e-11	1.32093e-11	1.36839e-11	1.40707e-11	1.48476e-11	1.55156e-11	1.62934e-11	1.52805e-11	1.47984e-11	1.40215e-11	1.39226e-11	1.43576e-11	1.4291e-11	1.48827e-11	1.51085e-11	1.55964e-11	1.5609e-11	1.43359e-11	1.36286e-11	1.37481e-11	1.36892e-11	1.35581e-11	1.42598e-11	1.47687e-11	1.57357e-11	1.60003e-11	1.53041e-11	1.38819e-11	1.38752e-11	1.37112e-11	1.38762e-11
0.68838	1.42453e-11	1.4801e-11	1.54384e-11	1.59461e-11	1.60185e-11	1.62306e-11	1.62068e-11	1.48952e-11	1.4079e-11	1.37624e-11	1.40103e-11	1.43949e-11	1.48592e-11	1.50782e-11	1.59085e-11	1.58619e-11	1.50655e-11	1.40066e-11	1.3164e-11	1.34208e-11	1.39254e-11	1.42657e-11	1.50633e-11	1.57504e-11	1.5937e-11	1.56823e-11	1.5179e-11	1.41755e-11	1.3882e-11	1.42068e-11	1.47269e-11	1.48708e-11	1.53162e-11	1.5854e-11	1.59963e-11	1.48342e-11	1.39777e-11	1.34967e-11	1.36941e-11	1.39899e-11	1.45239e-11	1.50904e-11	1.58252e-11	1.63393e-11	1.52649e-11	1.43012e-11	1.36817e-11	1.39204e-11	1.41506e-11
0.69439	1.43773e-11	1.48667e-11	1.55897e-11	1.6286e-11	1.58995e-11	1.6492e-11	1.64823e-11	1.50324e-11	1.41517e-11	1.36928e-11	1.39704e-11	1.44592e-11	1.50645e-11	1.50652e-11	1.59429e-11	1.59561e-11	1.5531e-11	1.40991e-11	1.36775e-11	1.32434e-11	1.38666e-11	1.44274e-11	1.52204e-11	1.61902e-11	1.67588e-11	1.616e-11	1.53541e-11	1.42542e-11	1.4095e-11	1.46505e-11	1.49043e-11	1.47912e-11	1.56737e-11	1.61282e-11	1.60614e-11	1.51188e-11	1.39189e-11	1.38613e-11	1.39545e-11	1.42824e-11	1.4885e-11	1.52271e-11	1.61547e-11	1.65246e-11	1.56606e-11	1.41728e-11	1.39336e-11	1.39154e-11	1.41378e-11
0.7004	1.45544e-11	1.54177e-11	1.52413e-11	1.66346e-11	1.62965e-11	1.68896e-11	1.66591e-11	1.52044e-11	1.42957e-11	1.38128e-11	1.42844e-11	1.45687e-11	1.49187e-11	1.54056e-11	1.64209e-11	1.63834e-11	1.55237e-11	1.42784e-11	1.35346e-11	1.33704e-11	1.40353e-11	1.46028e-11	1.5362e-11	1.63794e-11	1.70703e-11	1.62745e-11	1.52255e-11	1.40357e-11	1.4325e-11	1.4959e-11	1.48495e-11	1.53003e-11	1.56985e-11	1.63979e-11	1.63202e-11	1.54717e-11	1.40336e-11	1.3667e-11	1.39426e-11	1.44537e-11	1.47581e-11	1.5599e-11	1.63536e-11	1.70309e-11	1.60183e-11	1.46172e-11	1.39672e-11	1.41137e-11	1.43137e-11
0.70641	1.46853e-11	1.52317e-11	1.55813e-11	1.67254e-11	1.67605e-11	1.73826e-11	1.68727e-11	1.53435e-11	1.40788e-11	1.38137e-11	1.43578e-11	1.48726e-11	1.53945e-11	1.56869e-11	1.69558e-11	1.66782e-11	1.5738e-11	1.43694e-11	1.37501e-11	1.34725e-11	1.41726e-11	1.49077e-11	1.57032e-11	1.65369e-11	1.73997e-11	1.68524e-11	1.5616e-11	1.42319e-11	1.43419e-11	1.46777e-11	1.50742e-11	1.54529e-11	1.61172e-11	1.65604e-11	1.65027e-11	1.56099e-11	1.41451e-11	1.39225e-11	1.40901e-11	1.4569e-11	1.49847e-11	1.5887e-11	1.64196e-11	1.71924e-11	1.62205e-11	1.47635e-11	1.39471e-11	1.39231e-11	1.41008e-11
0.71242	1.45725e-11	1.5338e-11	1.59437e-11	1.69981e-11	1.69622e-11	1.77837e-11	1.72606e-11	1.56902e-11	1.45002e-11	1.40421e-11	1.48526e-11	1.51109e-11	1.55369e-11	1.57536e-11	1.67327e-11	1.68541e-11	1.59223e-11	1.43677e-11	1.38826e-11	1.36769e-11	1.41562e-11	1.5366e-11	1.59905e-11	1.68863e-11	1.75621e-11	1.6889e-11	1.58853e-11	1.42407e-11	1.48505e-11	1.51713e-11	1.50621e-11	1.55892e-11	1.64376e-11	1.71103e-11	1.69406e-11	1.55985e-11	1.3949e-11	1.40124e-11	1.42338e-11	1.47943e-11	1.49674e-11	1.63634e-11	1.67818e-11	1.75966e-11	1.61897e-11	1.47852e-11	1.42075e-11	1.41041e-11	1.4507e-11
0.71844	1.48398e-11	1.55182e-11	1.61712e-11	1.71762e-11	1.7219e-11	1.78406e-11	1.73623e-11	1.59321e-11	1.4483e-11	1.41441e-11	1.49527e-11	1.50899e-11	1.57176e-11	1.63375e-11	1.68733e-11	1.72401e-11	1.62041e-11	1.47027e-11	1.39104e-11	1.38416e-11	1.46584e-11	1.54465e-11	1.64359e-11	1.72528e-11	1.7941e-11	1.71838e-11	1.61221e-11	1.46086e-11	1.5021e-11	1.53723e-11	1.55239e-11	1.59689e-11	1.64737e-11	1.72453e-11	1.67312e-11	1.56463e-11	1.38581e-11	1.40181e-11	1.44714e-11	1.48719e-11	1.52648e-11	1.63178e-11	1.68755e-11	1.74101e-11	1.64367e-11	1.49739e-11	1.42697e-11	1.44952e-11	1.46184e-11
0.72445	1.49086e-11	1.58278e-11	1.65071e-11	1.72698e-11	1.72541e-11	1.80363e-11	1.72253e-11	1.6083e-11	1.46279e-11	1.44742e-11	1.49328e-11	1.53567e-11	1.62983e-11	1.66821e-11	1.69397e-11	1.73579e-11	1.63379e-11	1.46431e-11	1.39022e-11	1.37166e-11	1.45434e-11	1.56067e-11	1.64219e-11	1.77201e-11	1.84607e-11	1.70421e-11	1.61407e-11	1.42572e-11	1.48812e-11	1.55336e-11	1.56279e-11	1.60433e-11	1.68809e-11	1.74374e-11	1.70284e-11	1.57813e-11	1.43883e-11	1.4166e-11	1.4459e-11	1.49135e-11	1.54876e-11	1.67906e-11	1.70285e-11	1.76228e-11	1.63235e-11	1.49832e-11	1.43377e-11	1.41705e-11	1.46618e-11
0.73046	1.47521e-11	1.56285e-11	1.68699e-11	1.70054e-11	1.74969e-11	1.79809e-11	1.71415e-11	1.63029e-11	1.44231e-11	1.4594e-11	1.5006e-11	1.55679e-11	1.6395e-11	1.6583e-11	1.7022e-11	1.76243e-11	1.6208e-11	1.44832e-11	1.38319e-11	1.40369e-11	1.43113e-11	1.55941e-11	1.65004e-11	1.7864e-11	1.86564e-11	1.72943e-11	1.61617e-11	1.43667e-11	1.4909e-11	1.54148e-11	1.59021e-11	1.65342e-11	1.69907e-11	1.78625e-11	1.71612e-11	1.58689e-11	1.44053e-11	1.3988e-11	1.45459e-11	1.49023e-11	1.5479e-11	1.70055e-11	1.74864e-11	1.80543e-11	1.66852e-11	1.49474e-11	1.46759e-11	1.44039e-11	1.49249e-11
0.73647	1.48115e-11	1.56468e-11	1.67419e-11	1.72831e-11	1.7805e-11	1.79913e-11	1.7242e-11	1.57512e-11	1.45846e-11	1.47058e-11	1.5061e-11	1.58355e-11	1.65932e-11	1.7075e-11	1.74771e-11	1.77862e-11	1.64275e-11	1.46253e-11	1.38887e-11	1.39695e-11	1.48817e-11	1.56677e-11	1.6985e-11	1.78116e-11	1.85556e-11	1.7539e-11	1.61066e-11	1.46952e-11	1.49137e-11	1.55013e-11	1.59312e-11	1.65211e-11	1.73094e-11	1.79574e-11	1.72474e-11	1.57064e-11	1.44263e-11	1.41576e-11	1.48294e-11	1.48155e-11	1.59519e-11	1.69451e-11	1.74458e-11	1.82789e-11	1.66143e-11	1.51474e-11	1.44506e-11	1.46764e-11	1.51469e-11
0.74248	1.4687e-11	1.58474e-11	1.73482e-11	1.77001e-11	1.7945e-11	1.80593e-11	1.72586e-11	1.5658e-11	1.46426e-11	1.48417e-11	1.49668e-11	1.56516e-11	1.67816e-11	1.71206e-11	1.74073e-11	1.78957e-11	1.62017e-11	1.46658e-11	1.39937e-11	1.41828e-11	1.5057e-11	1.58149e-11	1.67259e-11	1.82572e-11	1.82646e-11	1.8024e-11	1.63265e-11	1.44436e-11	1.4992e-11	1.56791e-11	1.59617e-11	1.66479e-11	1.76106e-11	1.84437e-11	1.74743e-11	1.56829e-11	1.44469e-11	1.43517e-11	1.4823e-11	1.48413e-11	1.58953e-11	1.6942e-11	1.78093e-11	1.81281e-11	1.66496e-11	1.49385e-11	1.4582e-11	1.48211e-11	1.51109e-11
0.7485	1.48702e-11	1.58308e-11	1.7592e-11	1.76935e-11	1.802e-11	1.79134e-11	1.74027e-11	1.55668e-11	1.44745e-11	1.48781e-11	1.52322e-11	1.58808e-11	1.70204e-11	1.73751e-11	1.76902e-11	1.77404e-11	1.64689e-11	1.47109e-11	1.39072e-11	1.4054e-11	1.50815e-11	1.59151e-11	1.70871e-11	1.85176e-11	1.84196e-11	1.80949e-11	1.64882e-11	1.46868e-11	1.50168e-11	1.53303e-11	1.58957e-11	1.70784e-11	1.77563e-11	1.86281e-11	1.7603e-11	1.60775e-11	1.4527e-11	1.43343e-11	1.47935e-11	1.48993e-11	1.59252e-11	1.68267e-11	1.81092e-11	1.82161e-11	1.66755e-11	1.51539e-11	1.47841e-11	1.49199e-11	1.49397e-11
0.75451	1.48663e-11	1.58716e-11	1.73574e-11	1.81367e-11	1.80637e-11	1.79847e-11	1.71229e-11	1.57833e-11	1.4591e-11	1.4847e-11	1.53592e-11	1.5858e-11	1.73621e-11	1.73145e-11	1.80451e-11	1.77208e-11	1.65916e-11	1.47862e-11	1.41032e-11	1.39902e-11	1.49636e-11	1.57083e-11	1.72153e-11	1.84018e-11	1.8449e-11	1.79632e-11	1.62752e-11	1.47772e-11	1.49331e-11	1.56382e-11	1.61552e-11	1.71896e-11	1.80565e-11	1.87212e-11	1.76628e-11	1.58913e-11	1.44769e-11	1.44664e-11	1.48478e-11	1.53044e-11	1.61469e-11	1.71862e-11	1.80367e-11	1.80367e-11	1.65367e-11	1.53182e-11	1.45642e-11	1.47871e-11	1.52986e-11
0.76052	1.49703e-11	1.59861e-11	1.72278e-11	1.79899e-11	1.78431e-11	1.76708e-11	1.71152e-11	1.56668e-11	1.47203e-11	1.45406e-11	1.50719e-11	1.57091e-11	1.74465e-11	1.76736e-11	1.80266e-11	1.75841e-11	1.63359e-11	1.48036e-11	1.42399e-11	1.39883e-11	1.49484e-11	1.59653e-11	1.70559e-11	1.84742e-11	1.84243e-11	1.79653e-11	1.63658e-11	1.50359e-11	1.48243e-11	1.54987e-11	1.60442e-11	1.72723e-11	1.83687e-11	1.86906e-11	1.76704e-11	1.61376e-11	1.47525e-11	1.46843e-11	1.4753e-11	1.53887e-11	1.65731e-11	1.72446e-11	1.79153e-11	1.81493e-11	1.66393e-11	1.50196e-11	1.47134e-11	1.47766e-11	1.52107e-11
0.76653	1.50806e-11	1.61356e-11	1.71217e-11	1.82436e-11	1.8453e-11	1.81963e-11	1.70118e-11	1.55799e-11	1.47988e-11	1.45857e-11	1.51116e-11	1.59065e-11	1.72333e-11	1.76994e-11	1.82091e-11	1.78136e-11	1.60575e-11	1.49265e-11	1.41448e-11	1.41704e-11	1.54112e-11	1.62907e-11	1.72872e-11	1.83027e-11	1.85829e-11	1.78355e-11	1.62145e-11	1.49711e-11	1.48823e-11	1.5519e-11	1.58151e-11	1.74639e-11	1.86447e-11	1.89214e-11	1.75942e-11	1.60621e-11	1.46293e-11	1.47998e-11	1.47974e-11	1.55415e-11	1.63751e-11	1.73402e-11	1.84719e-11	1.81307e-11	1.65406e-11	1.55068e-11	1.472e-11	1.47258e-11	1.53458e-11
0.77255	1.5132e-11	1.63628e-11	1.74992e-11	1.83947e-11	1.83665e-11	1.81322e-11	1.69262e-11	1.56053e-11	1.49917e-11	1.46564e-11	1.47994e-11	1.58661e-11	1.74692e-11	1.76926e-11	1.83546e-11	1.75355e-11	1.60137e-11	1.47078e-11	1.42417e-11	1.415e-11	1.52344e-11	1.64476e-11	1.72881e-11	1.82332e-11	1.85379e-11	1.79693e-11	1.59829e-11	1.4744e-11	1.49801e-11	1.57164e-11	1.61363e-11	1.74297e-11	1.84398e-11	1.93869e-11	1.77776e-11	1.60365e-11	1.45379e-11	1.49468e-11	1.48519e-11	1.57118e-11	1.68086e-11	1.75512e-11	1.83514e-11	1.77315e-11	1.63578e-11	1.54909e-11	1.47087e-11	1.48105e-11	1.51387e-11
0.77856	1.50202e-11	1.61884e-11	1.76259e-11	1.85267e-11	1.8592e-11	1.82439e-11	1.69742e-11	1.55555e-11	1.49819e-11	1.48235e-11	1.53216e-11	1.59289e-11	1.74735e-11	1.78501e-11	1.80901e-11	1.73714e-11	1.61201e-11	1.46307e-11	1.43821e-11	1.41809e-11	1.54345e-11	1.64337e-11	1.75804e-11	1.8686e-11	1.83286e-11	1.80282e-11	1.59116e-11	1.49732e-11	1.50564e-11	1.59575e-11	1.6369e-11	1.77406e-11	1.86424e-11	1.92112e-11	1.79363e-11	1.60491e-11	1.46493e-11	1.46268e-11	1.47989e-11	1.55741e-11	1.66833e-11	1.76381e-11	1.8577e-11	1.77653e-11	1.63242e-11	1.51451e-11	1.46532e-11	1.47086e-11	1.54056e-11
0.78457	1.50813e-11	1.62829e-11	1.76918e-11	1.89527e-11	1.83037e-11	1.81165e-11	1.69886e-11	1.54302e-11	1.48554e-11	1.47352e-11	1.52971e-11	1.62184e-11	1.76921e-11	1.81838e-11	1.80838e-11	1.7579e-11	1.60344e-11	1.45085e-11	1.4351e-11	1.41894e-11	1.5172e-11	1.63396e-11	1.77334e-11	1.85268e-11	1.8639e-11	1.77597e-11	1.59123e-11	1.49271e-11	1.50845e-11	1.57443e-11	1.63183e-11	1.76765e-11	1.87461e-11	1.97837e-11	1.78109e-11	1.60593e-11	1.45165e-11	1.47542e-11	1.47529e-11	1.56627e-11	1.67725e-11	1.81312e-11	1.83119e-11	1.79157e-11	1.64802e-11	1.53156e-11	1.45824e-11	1.46391e-11	1.52146e-11
0.79058	1.51105e-11	1.60088e-11	1.7681e-11	1.86848e-11	1.86428e-11	1.79723e-11	1.67784e-11	1.53936e-11	1.47708e-11	1.45905e-11	1.54088e-11	1.62879e-11	1.79034e-11	1.83964e-11	1.82193e-11	1.74231e-11	1.59942e-11	1.45566e-11	1.42878e-11	1.42452e-11	1.521e-11	1.67213e-11	1.77211e-11	1.89256e-11	1.84673e-11	1.80087e-11	1.59428e-11	1.46423e-11	1.52724e-11	1.56985e-11	1.64338e-11	1.80008e-11	1.89299e-11	2.00173e-11	1.78538e-11	1.60741e-11	1.46809e-11	1.48468e-11	1.47233e-11	1.55633e-11	1.69272e-11	1.84567e-11	1.86856e-11	1.7804e-11	1.62148e-11	1.52017e-11	1.45272e-11	1.48296e-11	1.5413e-11
0.79659	1.50492e-11	1.60425e-11	1.80705e-11	1.88266e-11	1.9089e-11	1.82159e-11	1.70075e-11	1.56772e-11	1.46844e-11	1.4782e-11	1.53833e-11	1.6235e-11	1.7927e-11	1.87545e-11	1.85544e-11	1.7405e-11	1.57855e-11	1.4557e-11	1.42411e-11	1.43492e-11	1.53165e-11	1.65324e-11	1.78954e-11	1.91521e-11	1.84783e-11	1.76497e-11	1.59839e-11	1.49417e-11	1.52662e-11	1.53805e-11	1.65743e-11	1.80259e-11	1.91159e-11	2.01009e-11	1.78388e-11	1.59922e-11	1.45589e-11	1.45916e-11	1.49942e-11	1.57487e-11	1.70266e-11	1.83583e-11	1.88022e-11	1.80943e-11	1.61561e-11	1.52911e-11	1.47868e-11	1.50409e-11	1.55472e-11
0.80261	1.52528e-11	1.63033e-11	1.78745e-11	1.91013e-11	1.97143e-11	1.83986e-11	1.70749e-11	1.58885e-11	1.47988e-11	1.48796e-11	1.53924e-11	1.63528e-11	1.82131e-11	1.88721e-11	1.85569e-11	1.76922e-11	1.61959e-11	1.46642e-11	1.41053e-11	1.46479e-11	1.53716e-11	1.65864e-11	1.84356e-11	1.88353e-11	1.88567e-11	1.77614e-11	1.61198e-11	1.499e-11	1.51446e-11	1.56436e-11	1.64095e-11	1.81349e-11	1.91625e-11	2.02078e-11	1.80479e-11	1.61564e-11	1.47589e-11	1.48068e-11	1.5152e-11	1.56563e-11	1.69429e-11	1.82122e-11	1.90149e-11	1.83208e-11	1.62442e-11	1.53915e-11	1.49092e-11	1.4992e-11	1.5634e-11
0.80862	1.524e-11	1.61113e-11	1.81491e-11	1.89719e-11	1.94229e-11	1.85298e-11	1.6661e-11	1.55864e-11	1.46061e-11	1.52e-11	1.56816e-11	1.64618e-11	1.81189e-11	1.91365e-11	1.88254e-11	1.76746e-11	1.62673e-11	1.44579e-11	1.43859e-11	1.45821e-11	1.51122e-11	1.6592e-11	1.82406e-11	1.92742e-11	1.9148e-11	1.78722e-11	1.61409e-11	1.50967e-11	1.51341e-11	1.54363e-11	1.6509e-11	1.84958e-11	1.94419e-11	2.09189e-11	1.83072e-11	1.61388e-11	1.47682e-11	1.50761e-11	1.50131e-11	1.5714e-11	1.69075e-11	1.792e-11	1.90377e-11	1.84862e-11	1.63347e-11	1.5116e-11	1.49463e-11	1.50678e-11	1.58169e-11
0.81463	1.52456e-11	1.63028e-11	1.8333e-11	1.93547e-11	1.94542e-11	1.83718e-11	1.67638e-11	1.56269e-11	1.47726e-11	1.51486e-11	1.53851e-11	1.64571e-11	1.86394e-11	1.94364e-11	1.89538e-11	1.76646e-11	1.60908e-11	1.47653e-11	1.41065e-11	1.46827e-11	1.51723e-11	1.68535e-11	1.83902e-11	1.97465e-11	1.925e-11	1.80319e-11	1.63371e-11	1.5184e-11	1.509e-11	1.55707e-11	1.65924e-11	1.85823e-11	1.96459e-11	2.1286e-11	1.85322e-11	1.63571e-11	1.50771e-11	1.49205e-11	1.52897e-11	1.58733e-11	1.73368e-11	1.8649e-11	1.91797e-11	1.83365e-11	1.65498e-11	1.52759e-11	1.51489e-11	1.50826e-11	1.59549e-11
0.82064	1.53606e-11	1.63907e-11	1.85699e-11	1.98238e-11	1.97722e-11	1.82162e-11	1.67703e-11	1.59375e-11	1.49735e-11	1.49413e-11	1.54663e-11	1.6669e-11	1.8716e-11	1.94928e-11	1.94745e-11	1.73431e-11	1.6317e-11	1.48391e-11	1.44514e-11	1.44812e-11	1.55054e-11	1.68869e-11	1.86185e-11	1.95931e-11	1.94649e-11	1.81167e-11	1.6436e-11	1.53424e-11	1.52422e-11	1.58124e-11	1.65692e-11	1.87534e-11	2.00186e-11	2.17105e-11	1.84038e-11	1.64673e-11	1.51505e-11	1.52455e-11	1.5577e-11	1.5733e-11	1.75808e-11	1.87497e-11	1.9481e-11	1.85052e-11	1.65533e-11	1.54297e-11	1.49974e-11	1.50116e-11	1.60574e-11
0.82665	1.5557e-11	1.6633e-11	1.82666e-11	2.00909e-11	2.00127e-11	1.8816e-11	1.72675e-11	1.54635e-11	1.53378e-11	1.50279e-11	1.53475e-11	1.67916e-11	1.87711e-11	1.96821e-11	1.97148e-11	1.78069e-11	1.6258e-11	1.47147e-11	1.44395e-11	1.45389e-11	1.56866e-11	1.71251e-11	1.84534e-11	1.98547e-11	1.97222e-11	1.84984e-11	1.63961e-11	1.56211e-11	1.52604e-11	1.56375e-11	1.70593e-11	1.91291e-11	2.04247e-11	2.15129e-11	1.86367e-11	1.64187e-11	1.51926e-11	1.51055e-11	1.55481e-11	1.61889e-11	1.74886e-11	1.88926e-11	1.99998e-11	1.89668e-11	1.69752e-11	1.55597e-11	1.50944e-11	1.53213e-11	1.59744e-11
0.83267	1.57128e-11	1.69964e-11	1.85274e-11	2.02433e-11	2.04176e-11	1.89184e-11	1.73227e-11	1.55166e-11	1.52962e-11	1.52709e-11	1.53647e-11	1.67049e-11	1.89807e-11	1.9787e-11	1.99948e-11	1.78797e-11	1.65308e-11	1.49919e-11	1.4648e-11	1.44555e-11	1.57284e-11	1.72581e-11	1.87265e-11	2.0099e-11	1.98306e-11	1.84984e-11	1.64569e-11	1.55867e-11	1.54327e-11	1.60303e-11	1.6734e-11	1.92468e-11	2.05145e-11	2.16603e-11	1.90377e-11	1.66408e-11	1.53805e-11	1.51392e-11	1.53438e-11	1.65249e-11	1.79912e-11	1.89049e-11	2.0278e-11	1.92524e-11	1.67749e-11	1.57872e-11	1.52921e-11	1.55762e-11	1.63112e-11
0.83868	1.57805e-11	1.69465e-11	1.88106e-11	2.05295e-11	2.05482e-11	1.95746e-11	1.75617e-11	1.57107e-11	1.52771e-11	1.54267e-11	1.5599e-11	1.68105e-11	1.90063e-11	2.005e-11	1.96352e-11	1.81171e-11	1.64675e-11	1.49633e-11	1.4567e-11	1.45914e-11	1.57151e-11	1.73708e-11	1.89977e-11	2.03895e-11	2.01813e-11	1.85429e-11	1.66739e-11	1.55333e-11	1.55701e-11	1.65408e-11	1.75998e-11	1.8926e-11	2.10003e-11	2.21948e-11	1.9234e-11	1.68554e-11	1.57947e-11	1.54011e-11	1.55468e-11	1.61173e-11	1.80309e-11	1.92782e-11	2.04219e-11	1.89821e-11	1.71576e-11	1.59201e-11	1.52842e-11	1.56345e-11	1.63049e-11
0.84469	1.60027e-11	1.70863e-11	1.94007e-11	2.10894e-11	2.02586e-11	1.97013e-11	1.75094e-11	1.55942e-11	1.54301e-11	1.54146e-11	1.58388e-11	1.68021e-11	1.92266e-11	2.04395e-11	1.98235e-11	1.83395e-11	1.65782e-11	1.51322e-11	1.47964e-11	1.4722e-11	1.58702e-11	1.76137e-11	1.93154e-11	2.09505e-11	2.07912e-11	1.86258e-11	1.66666e-11	1.55519e-11	1.55527e-11	1.6529e-11	1.78431e-11	1.90545e-11	2.12323e-11	2.23787e-11	1.94549e-11	1.70794e-11	1.57038e-11	1.54148e-11	1.54951e-11	1.64841e-11	1.82312e-11	1.97095e-11	2.08152e-11	1.93508e-11	1.74346e-11	1.61961e-11	1.55232e-11	1.54614e-11	1.63063e-11
0.8507	1.62381e-11	1.73346e-11	1.96621e-11	2.11389e-11	2.07048e-11	1.97177e-11	1.79141e-11	1.57634e-11	1.58199e-11	1.52698e-11	1.59833e-11	1.71065e-11	1.95345e-11	2.07989e-11	2.04013e-11	1.85068e-11	1.67182e-11	1.5089e-11	1.49246e-11	1.49226e-11	1.58263e-11	1.80003e-11	1.94333e-11	2.10721e-11	2.09786e-11	1.87044e-11	1.6792e-11	1.60413e-11	1.57644e-11	1.66333e-11	1.78542e-11	1.93582e-11	2.13523e-11	2.26392e-11	1.94857e-11	1.73641e-11	1.57437e-11	1.56842e-11	1.55345e-11	1.67421e-11	1.83692e-11	2.02794e-11	2.08002e-11	1.97796e-11	1.72845e-11	1.63479e-11	1.55061e-11	1.55436e-11	1.62616e-11
0.85671	1.62286e-11	1.72462e-11	1.94491e-11	2.14162e-11	2.13911e-11	2.0072e-11	1.81048e-11	1.58801e-11	1.56018e-11	1.52838e-11	1.62957e-11	1.73575e-11	1.96936e-11	2.11641e-11	2.05202e-11	1.87564e-11	1.68028e-11	1.53003e-11	1.48393e-11	1.51276e-11	1.62514e-11	1.79719e-11	1.91549e-11	2.14904e-11	2.12095e-11	1.88566e-11	1.69006e-11	1.58714e-11	1.59419e-11	1.68851e-11	1.78089e-11	1.97137e-11	2.16037e-11	2.25078e-11	1.94332e-11	1.7293e-11	1.56673e-11	1.552e-11	1.57869e-11	1.68656e-11	1.85684e-11	2.03792e-11	2.12617e-11	2.00594e-11	1.77542e-11	1.62559e-11	1.55958e-11	1.56006e-11	1.65256e-11
0.86273	1.61235e-11	1.72895e-11	1.94445e-11	2.136e-11	2.18806e-11	2.03984e-11	1.81563e-11	1.59817e-11	1.59252e-11	1.55947e-11	1.62539e-11	1.74925e-11	1.99693e-11	2.15736e-11	2.09528e-11	1.89031e-11	1.66849e-11	1.53914e-11	1.53522e-11	1.51922e-11	1.59244e-11	1.78599e-11	1.96948e-11	2.17367e-11	2.13868e-11	1.88834e-11	1.71005e-11	1.57133e-11	1.61445e-11	1.7052e-11	1.75618e-11	1.97887e-11	2.1713e-11	2.29348e-11	1.98452e-11	1.74096e-11	1.55598e-11	1.57288e-11	1.60373e-11	1.68971e-11	1.86472e-11	2.08832e-11	2.14848e-11	2.05019e-11	1.75701e-11	1.62214e-11	1.55624e-11	1.56594e-11	1.6626e-11
0.86874	1.62022e-11	1.73736e-11	2.00892e-11	2.17855e-11	2.20459e-11	2.06425e-11	1.81422e-11	1.60891e-11	1.58003e-11	1.58984e-11	1.63366e-11	1.74922e-11	2.02916e-11	2.14848e-11	2.09386e-11	1.92433e-11	1.69219e-11	1.52605e-11	1.52295e-11	1.53185e-11	1.59944e-11	1.82897e-11	2.03378e-11	2.21625e-11	2.16386e-11	1.90983e-11	1.74159e-11	1.61524e-11	1.63129e-11	1.7184e-11	1.79918e-11	1.98079e-11	2.20973e-11	2.32386e-11	1.99058e-11	1.74921e-11	1.58345e-11	1.57929e-11	1.61299e-11	1.68784e-11	1.89072e-11	2.08798e-11	2.16987e-11	2.02087e-11	1.78738e-11	1.61218e-11	1.57634e-11	1.59691e-11	1.66232e-11
0.87475	1.62952e-11	1.74064e-11	2.03718e-11	2.18231e-11	2.18259e-11	2.05103e-11	1.81365e-11	1.63806e-11	1.57878e-11	1.60486e-11	1.64059e-11	1.77232e-11	2.02327e-11	2.15016e-11	2.10371e-11	1.92623e-11	1.725e-11	1.53953e-11	1.53452e-11	1.54371e-11	1.62374e-11	1.83827e-11	2.03427e-11	2.26834e-11	2.21489e-11	1.91538e-11	1.75042e-11	1.60946e-11	1.60303e-11	1.70936e-11	1.80771e-11	2.02906e-11	2.24642e-11	2.31111e-11	2.0182e-11	1.76304e-11	1.59228e-11	1.57441e-11	1.61621e-11	1.71008e-11	1.90183e-11	2.13743e-11	2.20734e-11	2.0414e-11	1.79635e-11	1.64482e-11	1.56923e-11	1.5906e-11	1.68237e-11
0.88076	1.62562e-11	1.75254e-11	2.04954e-11	2.21212e-11	2.20762e-11	2.04962e-11	1.84109e-11	1.66255e-11	1.5786e-11	1.57381e-11	1.64384e-11	1.81198e-11	2.07302e-11	2.21549e-11	2.12436e-11	1.91418e-11	1.72865e-11	1.54488e-11	1.50564e-11	1.54003e-11	1.63357e-11	1.83491e-11	2.02312e-11	2.25778e-11	2.24368e-11	1.96659e-11	1.74557e-11	1.63877e-11	1.64199e-11	1.74872e-11	1.75363e-11	2.03985e-11	2.26805e-11	2.29818e-11	1.99541e-11	1.79572e-11	1.627e-11	1.59487e-11	1.62375e-11	1.71924e-11	1.89403e-11	2.1752e-11	2.24161e-11	2.07578e-11	1.80594e-11	1.64655e-11	1.59378e-11	1.57183e-11	1.68808e-11
0.88677	1.65877e-11	1.7739e-11	2.07836e-11	2.2286e-11	2.25377e-11	2.09003e-11	1.82342e-11	1.67334e-11	1.59087e-11	1.58902e-11	1.64429e-11	1.81384e-11	2.09686e-11	2.19567e-11	2.16149e-11	1.9501e-11	1.74529e-11	1.5645e-11	1.54952e-11	1.54317e-11	1.65232e-11	1.85616e-11	2.04262e-11	2.29912e-11	2.20259e-11	1.97675e-11	1.78042e-11	1.63109e-11	1.61112e-11	1.72298e-11	1.79928e-11	2.06967e-11	2.26924e-11	2.28044e-11	2.00348e-11	1.7809e-11	1.64253e-11	1.60406e-11	1.62949e-11	1.69814e-11	1.92584e-11	2.19184e-11	2.24123e-11	2.14633e-11	1.8254e-11	1.63186e-11	1.61519e-11	1.62006e-11	1.70068e-11
0.89279	1.67292e-11	1.79664e-11	2.02579e-11	2.22434e-11	2.23743e-11	2.11377e-11	1.87464e-11	1.64457e-11	1.60419e-11	1.62299e-11	1.64639e-11	1.80967e-11	2.1096e-11	2.22504e-11	2.21315e-11	1.95812e-11	1.75684e-11	1.55515e-11	1.53871e-11	1.54049e-11	1.68788e-11	1.85704e-11	2.06419e-11	2.33368e-11	2.1957e-11	1.98208e-11	1.77656e-11	1.64151e-11	1.62197e-11	1.73685e-11	1.8235e-11	2.07541e-11	2.30312e-11	2.2915e-11	2.03869e-11	1.81314e-11	1.63739e-11	1.61008e-11	1.6158e-11	1.71539e-11	1.92022e-11	2.18812e-11	2.24654e-11	2.14708e-11	1.86715e-11	1.6468e-11	1.60462e-11	1.62467e-11	1.69354e-11
0.8988	1.66278e-11	1.80684e-11	2.04655e-11	2.23662e-11	2.21314e-11	2.13048e-11	1.8589e-11	1.64434e-11	1.62472e-11	1.62244e-11	1.64797e-11	1.82833e-11	2.10984e-11	2.22853e-11	2.19208e-11	1.98407e-11	1.76182e-11	1.58293e-11	1.55681e-11	1.54154e-11	1.6545e-11	1.84703e-11	2.09375e-11	2.34808e-11	2.20611e-11	1.99691e-11	1.78182e-11	1.62866e-11	1.62629e-11	1.75447e-11	1.80166e-11	2.03696e-11	2.30366e-11	2.2691e-11	2.04656e-11	1.80921e-11	1.66857e-11	1.60977e-11	1.61999e-11	1.71307e-11	1.97019e-11	2.17281e-11	2.27765e-11	2.10623e-11	1.87239e-11	1.66765e-11	1.6069e-11	1.63363e-11	1.68953e-11
0.90481	1.65624e-11	1.80234e-11	2.07457e-11	2.24328e-11	2.22069e-11	2.1375e-11	1.88456e-11	1.68441e-11	1.60718e-11	1.61369e-11	1.69534e-11	1.79915e-11	2.12487e-11	2.25131e-11	2.21224e-11	1.9489e-11	1.78277e-11	1.60772e-11	1.54455e-11	1.52712e-11	1.67369e-11	1.86959e-11	2.1204e-11	2.37852e-11	2.19622e-11	1.98157e-11	1.78798e-11	1.63895e-11	1.64116e-11	1.74658e-11	1.85486e-11	2.11437e-11	2.33658e-11	2.28324e-11	2.03482e-11	1.80368e-11	1.6341e-11	1.62608e-11	1.63363e-11	1.76297e-11	1.96987e-11	2.20734e-11	2.27806e-11	2.12881e-11	1.86285e-11	1.68532e-11	1.62446e-11	1.6237e-11	1.68534e-11
0.91082	1.655e-11	1.8223e-11	2.07503e-11	2.27109e-11	2.22303e-11	2.08375e-11	1.86474e-11	1.68402e-11	1.6235e-11	1.61056e-11	1.67476e-11	1.82649e-11	2.16992e-11	2.28797e-11	2.18785e-11	1.97228e-11	1.76306e-11	1.60358e-11	1.57117e-11	1.53715e-11	1.68795e-11	1.87413e-11	2.10168e-11	2.39851e-11	2.22803e-11	2.02824e-11	1.76196e-11	1.66057e-11	1.64362e-11	1.75265e-11	1.8469e-11	2.1119e-11	2.3038e-11	2.23708e-11	2.00255e-11	1.83183e-11	1.63658e-11	1.60378e-11	1.64427e-11	1.76323e-11	1.97979e-11	2.23486e-11	2.30256e-11	2.13428e-11	1.86578e-11	1.6822e-11	1.61262e-11	1.60517e-11	1.6955e-11
0.91683	1.67926e-11	1.8391e-11	2.05118e-11	2.2398e-11	2.27666e-11	2.10898e-11	1.87125e-11	1.67693e-11	1.61056e-11	1.59672e-11	1.69305e-11	1.8461e-11	2.15002e-11	2.27046e-11	2.23267e-11	1.99694e-11	1.74162e-11	1.59225e-11	1.56503e-11	1.52308e-11	1.68919e-11	1.89873e-11	2.0768e-11	2.32152e-11	2.25223e-11	2.01484e-11	1.75267e-11	1.65847e-11	1.66932e-11	1.74019e-11	1.90139e-11	2.10921e-11	2.30569e-11	2.26024e-11	1.98247e-11	1.81333e-11	1.63649e-11	1.63403e-11	1.60692e-11	1.75716e-11	2.00733e-11	2.26394e-11	2.29747e-11	2.14542e-11	1.86855e-11	1.69337e-11	1.62241e-11	1.61926e-11	1.69485e-11
0.92285	1.70357e-11	1.84765e-11	2.09405e-11	2.25374e-11	2.30716e-11	2.17102e-11	1.86848e-11	1.67312e-11	1.66716e-11	1.64043e-11	1.68942e-11	1.85267e-11	2.12528e-11	2.27457e-11	2.21171e-11	2.03083e-11	1.77006e-11	1.60151e-11	1.57779e-11	1.54571e-11	1.71412e-11	1.90448e-11	2.11772e-11	2.33195e-11	2.26782e-11	1.99693e-11	1.77933e-11	1.62955e-11	1.63875e-11	1.75638e-11	1.84627e-11	2.1251e-11	2.31929e-11	2.25616e-11	1.98009e-11	1.82653e-11	1.6316e-11	1.62764e-11	1.64227e-11	1.74488e-11	1.98973e-11	2.23546e-11	2.29981e-11	2.16595e-11	1.87618e-11	1.68121e-11	1.61451e-11	1.61867e-11	1.70211e-11
0.92886	1.66446e-11	1.84513e-11	2.13048e-11	2.23375e-11	2.29169e-11	2.18495e-11	1.86049e-11	1.68043e-11	1.64201e-11	1.64597e-11	1.70103e-11	1.86309e-11	2.14648e-11	2.27996e-11	2.19522e-11	2.03517e-11	1.77183e-11	1.59697e-11	1.58009e-11	1.5412e-11	1.69191e-11	1.93059e-11	2.18705e-11	2.37833e-11	2.2462e-11	2.00343e-11	1.78297e-11	1.63641e-11	1.67825e-11	1.75282e-11	1.85481e-11	2.12699e-11	2.30185e-11	2.25126e-11	2.00772e-11	1.79413e-11	1.61878e-11	1.61217e-11	1.62724e-11	1.78256e-11	2.02066e-11	2.25328e-11	2.29204e-11	2.14265e-11	1.85312e-11	1.68956e-11	1.63253e-11	1.62803e-11	1.72419e-11
0.93487	1.67386e-11	1.8532e-11	2.15115e-11	2.27286e-11	2.28759e-11	2.18075e-11	1.8888e-11	1.70289e-11	1.62498e-11	1.64011e-11	1.72735e-11	1.87011e-11	2.18373e-11	2.25831e-11	2.21101e-11	2.06271e-11	1.78413e-11	1.61356e-11	1.5705e-11	1.55455e-11	1.68592e-11	1.94984e-11	2.20792e-11	2.37882e-11	2.19288e-11	1.99387e-11	1.7977e-11	1.63183e-11	1.64085e-11	1.75777e-11	1.91326e-11	2.13283e-11	2.26938e-11	2.26179e-11	2.01932e-11	1.8184e-11	1.61341e-11	1.61723e-11	1.6452e-11	1.74807e-11	2.00647e-11	2.25445e-11	2.25022e-11	2.13697e-11	1.84465e-11	1.67748e-11	1.6347e-11	1.61084e-11	1.71137e-11
0.94088	1.7068e-11	1.83562e-11	2.14783e-11	2.32155e-11	2.30074e-11	2.13891e-11	1.88608e-11	1.70671e-11	1.63516e-11	1.65267e-11	1.7108e-11	1.86188e-11	2.2066e-11	2.24162e-11	2.18929e-11	2.04525e-11	1.76043e-11	1.62424e-11	1.56594e-11	1.56865e-11	1.69335e-11	1.93724e-11	2.21288e-11	2.38202e-11	2.26415e-11	2.01028e-11	1.77345e-11	1.6372e-11	1.66828e-11	1.73474e-11	1.85234e-11	2.13419e-11	2.32416e-11	2.2393e-11	2.03028e-11	1.83635e-11	1.62349e-11	1.62139e-11	1.62147e-11	1.76851e-11	2.04574e-11	2.28511e-11	2.2952e-11	2.1569e-11	1.86341e-11	1.676e-11	1.65939e-11	1.60139e-11	1.73166e-11
0.94689	1.68699e-11	1.84993e-11	2.11389e-11	2.26218e-11	2.32037e-11	2.15197e-11	1.88575e-11	1.71171e-11	1.60134e-11	1.61155e-11	1.66342e-11	1.8935e-11	2.25489e-11	2.26558e-11	2.22356e-11	1.99723e-11	1.75131e-11	1.61682e-11	1.54462e-11	1.57635e-11	1.70325e-11	1.96168e-11	2.21426e-11	2.34824e-11	2.28621e-11	2.05416e-11	1.78908e-11	1.69574e-11	1.66602e-11	1.74779e-11	1.88797e-11	2.14429e-11	2.32942e-11	2.22018e-11	2.00076e-11	1.8204e-11	1.63318e-11	1.61773e-11	1.64067e-11	1.77812e-11	2.03962e-11	2.30805e-11	2.33678e-11	2.18242e-11	1.8534e-11	1.70328e-11	1.64832e-11	1.62435e-11	1.77552e-11
0.95291	1.70749e-11	1.87544e-11	2.15312e-11	2.28013e-11	2.34506e-11	2.17242e-11	1.89676e-11	1.71146e-11	1.6187e-11	1.65091e-11	1.70314e-11	1.897e-11	2.20353e-11	2.25164e-11	2.23664e-11	2.01759e-11	1.77875e-11	1.61496e-11	1.54809e-11	1.56131e-11	1.7477e-11	1.9542e-11	2.2779e-11	2.34262e-11	2.20535e-11	2.02666e-11	1.80246e-11	1.69624e-11	1.65706e-11	1.73749e-11	1.84248e-11	2.1265e-11	2.30296e-11	2.20437e-11	1.98262e-11	1.80208e-11	1.66065e-11	1.61282e-11	1.63191e-11	1.77837e-11	2.0571e-11	2.26122e-11	2.29001e-11	2.14687e-11	1.86136e-11	1.71935e-11	1.64763e-11	1.62991e-11	1.77429e-11
0.95892	1.67567e-11	1.90108e-11	2.15889e-11	2.29354e-11	2.32692e-11	2.19904e-11	1.89626e-11	1.712e-11	1.64879e-11	1.64544e-11	1.70954e-11	1.88117e-11	2.22883e-11	2.24554e-11	2.19538e-11	2.00892e-11	1.82613e-11	1.60558e-11	1.54817e-11	1.56897e-11	1.74752e-11	1.93132e-11	2.28016e-11	2.32285e-11	2.1767e-11	2.03967e-11	1.82951e-11	1.6613e-11	1.64883e-11	1.80417e-11	1.9276e-11	2.1749e-11	2.27654e-11	2.21133e-11	2.00848e-11	1.82611e-11	1.6568e-11	1.63602e-11	1.64785e-11	1.79362e-11	2.06294e-11	2.22513e-11	2.27355e-11	2.11467e-11	1.88488e-11	1.73825e-11	1.6439e-11	1.65061e-11	1.75756e-11
0.96493	1.66765e-11	1.89227e-11	2.1914e-11	2.36347e-11	2.2786e-11	2.1438e-11	1.88802e-11	1.70123e-11	1.63713e-11	1.64094e-11	1.73608e-11	1.88386e-11	2.26481e-11	2.24813e-11	2.18926e-11	1.98992e-11	1.81149e-11	1.6126e-11	1.53843e-11	1.55205e-11	1.73031e-11	1.99203e-11	2.2781e-11	2.35276e-11	2.21755e-11	2.07279e-11	1.82034e-11	1.68268e-11	1.652e-11	1.72876e-11	1.86002e-11	2.13605e-11	2.32164e-11	2.23438e-11	1.98873e-11	1.83808e-11	1.65573e-11	1.63596e-11	1.6382e-11	1.79515e-11	2.10973e-11	2.2074e-11	2.29272e-11	2.12712e-11	1.85855e-11	1.71674e-11	1.65099e-11	1.65662e-11	1.75907e-11
0.97094	1.72422e-11	1.88391e-11	2.17994e-11	2.35046e-11	2.26057e-11	2.1436e-11	1.91163e-11	1.71546e-11	1.66469e-11	1.63583e-11	1.73013e-11	1.90131e-11	2.27852e-11	2.23623e-11	2.17805e-11	2.00663e-11	1.80154e-11	1.65437e-11	1.56339e-11	1.55795e-11	1.74224e-11	1.97093e-11	2.25044e-11	2.35724e-11	2.25667e-11	2.04425e-11	1.79924e-11	1.65929e-11	1.64306e-11	1.74342e-11	1.90043e-11	2.10943e-11	2.32462e-11	2.19847e-11	2.00186e-11	1.8777e-11	1.65966e-11	1.64937e-11	1.6379e-11	1.85629e-11	2.11408e-11	2.29242e-11	2.29065e-11	2.12194e-11	1.90742e-11	1.73709e-11	1.65213e-11	1.6403e-11	1.75289e-11
0.97695	1.71446e-11	1.88415e-11	2.14728e-11	2.31167e-11	2.25736e-11	2.148e-11	1.91391e-11	1.72761e-11	1.65009e-11	1.62272e-11	1.6915e-11	1.91865e-11	2.23755e-11	2.21706e-11	2.22869e-11	2.03992e-11	1.77562e-11	1.64033e-11	1.59767e-11	1.55787e-11	1.75861e-11	1.98012e-11	2.2362e-11	2.29142e-11	2.26338e-11	2.03544e-11	1.77623e-11	1.68916e-11	1.65513e-11	1.77234e-11	1.89741e-11	2.18169e-11	2.28846e-11	2.19881e-11	2.00973e-11	1.83711e-11	1.6654e-11	1.68801e-11	1.65039e-11	1.84002e-11	2.10289e-11	2.28365e-11	2.31716e-11	2.11168e-11	1.88988e-11	1.75418e-11	1.6737e-11	1.63194e-11	1.7936e-11
0.98297	1.70264e-11	1.91403e-11	2.12152e-11	2.31068e-11	2.34554e-11	2.19361e-11	1.90854e-11	1.70307e-11	1.65686e-11	1.64203e-11	1.71192e-11	1.93263e-11	2.24764e-11	2.25539e-11	2.24444e-11	2.03756e-11	1.8008e-11	1.63565e-11	1.58355e-11	1.55824e-11	1.76076e-11	2.00688e-11	2.27909e-11	2.27099e-11	2.22963e-11	2.03149e-11	1.77878e-11	1.66646e-11	1.70528e-11	1.75498e-11	1.91148e-11	2.1617e-11	2.27151e-11	2.18652e-11	1.97807e-11	1.85558e-11	1.67341e-11	1.66402e-11	1.67249e-11	1.87506e-11	2.1046e-11	2.25681e-11	2.28771e-11	2.0986e-11	1.90205e-11	1.77727e-11	1.62161e-11	1.64599e-11	1.77117e-11
0.98898	1.73503e-11	1.94366e-11	2.17965e-11	2.31329e-11	2.31574e-11	2.23727e-11	1.9456e-11	1.68049e-11	1.68623e-11	1.67426e-11	1.7407e-11	1.93501e-11	2.23707e-11	2.18368e-11	2.15955e-11	2.00824e-11	1.83356e-11	1.66432e-11	1.61077e-11	1.58941e-11	1.7724e-11	2.03446e-11	2.3295e-11	2.32961e-11	2.15529e-11	2.02639e-11	1.79502e-11	1.67232e-11	1.70963e-11	1.7704e-11	1.92808e-11	2.16791e-11	2.2307e-11	2.16309e-11	2.00627e-11	1.8443e-11	1.69354e-11	1.64793e-11	1.64838e-11	1.83773e-11	2.11975e-11	2.21472e-11	2.27325e-11	2.07283e-11	1.89065e-11	1.75024e-11	1.64695e-11	1.66238e-11	1.79187e-11
0.99499	1.7251e-11	1.90491e-11	2.19795e-11	2.34501e-11	2.25857e-11	2.17383e-11	1.94864e-11	1.70144e-11	1.65949e-11	1.66899e-11	1.78343e-11	1.93115e-11	2.25733e-11	2.23308e-11	2.16088e-11	2.01821e-11	1.81498e-11	1.68038e-11	1.60098e-11	1.57089e-11	1.75315e-11	2.05711e-11	2.27778e-11	2.32459e-11	2.2299e-11	2.06297e-11	1.78379e-11	1.64611e-11	1.71227e-11	1.78161e-11	1.95557e-11	2.18207e-11	2.26719e-11	2.14283e-11	1.98113e-11	1.84294e-11	1.67657e-11	1.61891e-11	1.63942e-11	1.84054e-11	2.13323e-11	2.21485e-11	2.25313e-11	2.07054e-11	1.90812e-11	1.77486e-11	1.64604e-11	1.64967e-11	1.79069e-11
1.001	1.71544e-11	1.89619e-11	2.19155e-11	2.35223e-11	2.22991e-11	2.13301e-11	1.91981e-11	1.77483e-11	1.66105e-11	1.64626e-11	1.75373e-11	1.95438e-11	2.23642e-11	2.22804e-11	2.18624e-11	2.05081e-11	1.80653e-11	1.66602e-11	1.58104e-11	1.59378e-11	1.71574e-11	2.02473e-11	2.27229e-11	2.41457e-11	2.23719e-11	2.01068e-11	1.81548e-11	1.68794e-11	1.88979e-11	1.7197e-11	1.96043e-11	2.16789e-11	2.24185e-11	2.16823e-11	1.97159e-11	1.89243e-11	1.68044e-11	1.63271e-11	1.65244e-11	1.87717e-11	2.17706e-11	2.26337e-11	2.27095e-11	2.11209e-11	1.91315e-11	1.80908e-11	1.66207e-11	1.67283e-11	1.80936e-11
1.00701	1.74479e-11	1.88759e-11	2.20343e-11	2.32195e-11	2.26401e-11	2.15967e-11	1.90737e-11	1.7653e-11	1.64796e-11	1.661e-11	1.72577e-11	1.95956e-11	2.24864e-11	2.22212e-11	2.20967e-11	2.01186e-11	1.82367e-11	1.66448e-11	1.6091e-11	1.5949e-11	1.75228e-11	2.04092e-11	2.28385e-11	2.30326e-11	2.21399e-11	2.01817e-11	1.83023e-11	1.69833e-11	1.70177e-11	1.76765e-11	1.94253e-11	2.22485e-11	2.21625e-11	2.13623e-11	1.99324e-11	1.89622e-11	1.6711e-11	1.65349e-11	1.65567e-11	1.88552e-11	2.12179e-11	2.29496e-11	2.29348e-11	2.13375e-11	1.91003e-11	1.78396e-11	1.67133e-11	1.6777e-11	1.81944e-11
1.01303	1.72983e-11	1.94935e-11	2.16308e-11	2.27618e-11	2.32765e-11	2.1754e-11	1.91543e-11	1.76165e-11	1.63308e-11	1.7015e-11	1.73955e-11	1.94814e-11	2.20748e-11	2.24383e-11	2.21084e-11	2.0462e-11	1.84979e-11	1.65582e-11	1.58632e-11	1.61497e-11	1.74045e-11	2.0501e-11	2.25851e-11	2.29797e-11	2.2111e-11	2.0303e-11	1.81683e-11	1.69693e-11	1.71915e-11	1.76542e-11	1.96653e-11	2.21307e-11	2.21065e-11	2.16719e-11	1.91852e-11	1.87851e-11	1.70747e-11	1.65298e-11	1.65776e-11	1.86166e-11	2.13024e-11	2.22616e-11	2.23686e-11	2.14823e-11	1.94533e-11	1.7942e-11	1.68735e-11	1.68456e-11	1.82903e-11
1.01904	1.72589e-11	1.91747e-11	2.21465e-11	2.28022e-11	2.29114e-11	2.17242e-11	1.92263e-11	1.73832e-11	1.69224e-11	1.69584e-11	1.78154e-11	1.98121e-11	2.22089e-11	2.20634e-11	2.16979e-11	2.05451e-11	1.88961e-11	1.67345e-11	1.62499e-11	1.60477e-11	1.74613e-11	2.0464e-11	2.31434e-11	2.298e-11	2.17055e-11	2.00559e-11	1.83629e-11	1.6931e-11	1.71559e-11	1.76705e-11	1.95144e-11	2.19474e-11	2.18695e-11	2.19217e-11	1.99819e-11	1.88196e-11	1.71854e-11	1.66072e-11	1.67159e-11	1.84055e-11	2.12367e-11	2.14081e-11	2.21705e-11	2.07236e-11	1.89686e-11	1.7812e-11	1.67048e-11	1.7023e-11	1.82213e-11
1.02505	1.70844e-11	1.90588e-11	2.17284e-11	2.26873e-11	2.22754e-11	2.11563e-11	1.91973e-11	1.74166e-11	1.6613e-11	1.70278e-11	1.76859e-11	1.9709e-11	2.24012e-11	2.21135e-11	2.15101e-11	2.03827e-11	1.9075e-11	1.67135e-11	1.58456e-11	1.61823e-11	1.717e-11	2.06134e-11	2.30262e-11	2.31914e-11	2.18552e-11	2.00732e-11	1.84847e-11	1.72136e-11	1.66851e-11	1.75909e-11	1.97023e-11	2.18582e-11	2.18114e-11	2.20904e-11	1.99954e-11	1.84358e-11	1.72819e-11	1.66353e-11	1.69383e-11	1.86396e-11	2.16046e-11	2.19551e-11	2.22635e-11	2.05578e-11	1.96012e-11	1.78174e-11	1.67989e-11	1.70461e-11	1.81948e-11
1.03106	1.68811e-11	1.90976e-11	2.15074e-11	2.30751e-11	2.15827e-11	2.09104e-11	1.8949e-11	1.78538e-11	1.66047e-11	1.6292e-11	1.74243e-11	2.12187e-11	2.24323e-11	2.2007e-11	2.18147e-11	2.05098e-11	1.87108e-11	1.67606e-11	1.57801e-11	1.61263e-11	1.72153e-11	2.07928e-11	2.20484e-11	2.29976e-11	2.19608e-11	1.9945e-11	1.86922e-11	1.7197e-11	1.70273e-11	1.75675e-11	1.96999e-11	2.14311e-11	2.18152e-11	2.17325e-11	1.95955e-11	1.83514e-11	1.72545e-11	1.66783e-11	1.69569e-11	1.90717e-11	2.17861e-11	2.22086e-11	2.20776e-11	2.04256e-11	1.96668e-11	1.82548e-11	1.6807e-11	1.69874e-11	1.82076e-11
1.03707	1.76844e-11	1.90897e-11	2.12212e-11	2.32204e-11	2.19109e-11	2.09561e-11	1.90617e-11	1.78012e-11	1.69709e-11	1.65169e-11	1.73675e-11	2.00198e-11	2.25835e-11	2.17218e-11	2.19085e-11	2.01738e-11	1.85388e-11	1.68343e-11	1.60456e-11	1.596e-11	1.76444e-11	2.03201e-11	2.23012e-11	2.25128e-11	2.10395e-11	1.96727e-11	1.87114e-11	1.70635e-11	1.65999e-11	1.73553e-11	2.02611e-11	2.13572e-11	2.1875e-11	2.16664e-11	1.9779e-11	1.85036e-11	1.74849e-11	1.65463e-11	1.6889e-11	1.87921e-11	2.20967e-11	2.22932e-11	2.22273e-11	2.07552e-11	1.94631e-11	1.82418e-11	1.6747e-11	1.68423e-11	1.8361e-11
1.04309	1.74807e-11	1.93737e-11	2.14781e-11	2.28819e-11	2.23767e-11	2.12542e-11	1.94997e-11	1.75823e-11	1.69526e-11	1.68438e-11	1.73451e-11	1.99525e-11	2.22871e-11	2.20032e-11	2.16639e-11	1.99353e-11	1.87159e-11	1.67762e-11	1.61764e-11	1.58833e-11	1.79102e-11	2.02785e-11	2.25493e-11	2.26417e-11	2.14789e-11	2.00002e-11	1.85052e-11	1.70932e-11	1.70441e-11	1.73469e-11	1.95553e-11	2.17963e-11	2.16796e-11	2.12931e-11	1.92397e-11	1.85474e-11	1.74227e-11	1.64941e-11	1.66935e-11	1.84836e-11	2.1579e-11	2.1472e-11	2.19016e-11	2.04822e-11	1.98062e-11	1.80745e-11	1.6858e-11	1.70598e-11	1.8331e-11
1.0491	1.75496e-11	1.91969e-11	2.15124e-11	2.27245e-11	2.22106e-11	2.12562e-11	1.95198e-11	1.76095e-11	1.70778e-11	1.69743e-11	1.75636e-11	1.9596e-11	2.19231e-11	2.13859e-11	2.1092e-11	1.97587e-11	1.88744e-11	1.69123e-11	1.60325e-11	1.59553e-11	1.73559e-11	2.05317e-11	2.17154e-11	2.22137e-11	2.09781e-11	1.98825e-11	1.88103e-11	1.713e-11	1.70065e-11	1.78369e-11	1.93354e-11	2.14099e-11	2.19651e-11	2.10128e-11	1.91921e-11	1.87845e-11	1.73769e-11	1.66402e-11	1.6572e-11	1.86842e-11	2.15164e-11	2.14612e-11	2.11943e-11	2.02509e-11	1.96217e-11	1.80774e-11	1.66313e-11	1.71852e-11	1.79384e-11
1.05511	1.72519e-11	1.90607e-11	2.16643e-11	2.24529e-11	2.11567e-11	2.13712e-11	1.91597e-11	1.77723e-11	1.71215e-11	1.6618e-11	1.76089e-11	1.84589e-11	2.22454e-11	2.16083e-11	2.07926e-11	1.98892e-11	1.88083e-11	1.68865e-11	1.59373e-11	1.58454e-11	1.74453e-11	2.04332e-11	2.21664e-11	2.2738e-11	2.06843e-11	1.94838e-11	1.89163e-11	1.71214e-11	1.68445e-11	1.82369e-11	1.92906e-11	2.1078e-11	2.1215e-11	2.11321e-11	1.96426e-11	1.86134e-11	1.7202e-11	1.68028e-11	1.66713e-11	1.85169e-11	2.18426e-11	2.15514e-11	2.10473e-11	1.96544e-11	1.95971e-11	1.81675e-11	1.66182e-11	1.7075e-11	1.80781e-11
1.06112	1.74241e-11	1.92517e-11	2.09195e-11	2.27783e-11	2.08304e-11	2.05801e-11	1.87926e-11	1.79233e-11	1.6646e-11	1.63369e-11	1.76801e-11	1.96445e-11	2.21856e-11	2.20724e-11	2.10467e-11	1.96399e-11	1.85195e-11	1.67774e-11	1.5999e-11	1.58512e-11	1.72435e-11	2.02971e-11	2.09225e-11	2.27369e-11	2.10783e-11	1.97327e-11	1.84231e-11	1.70079e-11	1.67268e-11	1.77924e-11	1.8802e-11	2.11278e-11	2.11237e-11	2.10366e-11	1.93548e-11	1.86616e-11	1.69745e-11	1.64311e-11	1.67162e-11	1.85342e-11	2.1599e-11	2.21232e-11	2.11537e-11	1.98755e-11	1.93062e-11	1.83082e-11	1.66933e-11	1.67862e-11	1.79154e-11
1.06713	1.73854e-11	1.88406e-11	2.09653e-11	2.23994e-11	2.12887e-11	2.04227e-11	1.8965e-11	1.78071e-11	1.68531e-11	1.63445e-11	1.74507e-11	1.95911e-11	2.19956e-11	2.15753e-11	2.13273e-11	1.9106e-11	1.85993e-11	1.67657e-11	1.59444e-11	1.58022e-11	1.76228e-11	2.03327e-11	2.10391e-11	2.24063e-11	2.09103e-11	1.97366e-11	1.87098e-11	1.67747e-11	1.69112e-11	1.78975e-11	1.91437e-11	2.11229e-11	2.13743e-11	2.08461e-11	1.88737e-11	1.86577e-11	1.68183e-11	1.66632e-11	1.66483e-11	1.87402e-11	2.14765e-11	2.20815e-11	2.09807e-11	1.98943e-11	1.93237e-11	1.79991e-11	1.67868e-11	1.68059e-11	1.80786e-11
1.07315	1.74965e-11	1.89682e-11	2.10323e-11	2.20505e-11	2.19245e-11	2.10315e-11	1.90932e-11	1.77673e-11	1.67874e-11	1.69172e-11	1.75395e-11	1.97595e-11	2.21145e-11	2.12298e-11	2.08067e-11	1.96743e-11	1.86367e-11	1.66679e-11	1.59778e-11	1.59432e-11	1.76687e-11	1.99449e-11	2.11961e-11	2.22391e-11	2.04099e-11	1.94834e-11	1.83965e-11	1.70904e-11	1.67396e-11	1.8013e-11	1.93649e-11	2.09375e-11	2.09208e-11	2.0712e-11	1.88841e-11	1.85535e-11	1.70766e-11	1.63044e-11	1.6861e-11	1.85022e-11	2.10403e-11	2.12584e-11	2.07548e-11	2.00211e-11	1.94359e-11	1.75394e-11	1.66766e-11	1.68506e-11	1.80595e-11
1.07916	1.67835e-11	1.91394e-11	2.07114e-11	2.19759e-11	2.1283e-11	2.10521e-11	1.90164e-11	1.75975e-11	1.6687e-11	1.70254e-11	1.76321e-11	1.94236e-11	2.1963e-11	2.12212e-11	2.02695e-11	1.98626e-11	1.86111e-11	1.67195e-11	1.60127e-11	1.58926e-11	1.7594e-11	2.01407e-11	2.13138e-11	2.18076e-11	2.02904e-11	1.94017e-11	1.89522e-11	1.68749e-11	1.68891e-11	1.79692e-11	1.89014e-11	2.11469e-11	2.10064e-11	2.06039e-11	1.9472e-11	1.84169e-11	1.70731e-11	1.63984e-11	1.69927e-11	1.82563e-11	2.08201e-11	2.05085e-11	2.06331e-11	1.99411e-11	1.92743e-11	1.77465e-11	1.65715e-11	1.70248e-11	1.82123e-11
1.08517	1.71478e-11	1.87779e-11	2.09802e-11	2.1381e-11	2.07141e-11	1.96054e-11	1.86778e-11	1.80175e-11	1.65804e-11	1.69441e-11	1.80148e-11	1.94966e-11	2.19875e-11	2.09768e-11	2.01596e-11	1.93879e-11	1.86494e-11	1.66768e-11	1.57925e-11	1.60617e-11	1.73258e-11	1.99733e-11	2.18023e-11	2.27118e-11	1.99491e-11	1.94851e-11	1.88156e-11	1.67356e-11	1.70344e-11	1.81704e-11	1.89614e-11	2.06161e-11	2.17165e-11	2.09641e-11	1.93233e-11	1.82682e-11	1.7135e-11	1.66253e-11	1.67268e-11	1.83232e-11	2.14013e-11	2.12345e-11	2.04383e-11	1.90659e-11	1.90166e-11	1.76499e-11	1.69949e-11	1.71676e-11	1.77147e-11
1.09118	1.72412e-11	1.89543e-11	2.13697e-11	2.16122e-11	2.02881e-11	1.97892e-11	1.87233e-11	1.80801e-11	1.64356e-11	1.67272e-11	1.80531e-11	1.96411e-11	2.23284e-11	2.13973e-11	1.99784e-11	1.92018e-11	1.85246e-11	1.67324e-11	1.59335e-11	1.59047e-11	1.74585e-11	1.99518e-11	2.13785e-11	2.23302e-11	2.03742e-11	2.00358e-11	1.873e-11	1.69688e-11	1.63458e-11	1.75031e-11	1.91823e-11	2.03453e-11	2.08057e-11	2.0046e-11	1.92716e-11	1.85907e-11	1.67972e-11	1.64753e-11	1.67483e-11	1.82599e-11	2.07995e-11	2.16678e-11	2.06089e-11	1.96178e-11	1.91008e-11	1.75761e-11	1.72291e-11	1.7016e-11	1.80777e-11
1.09719	1.73514e-11	1.87941e-11	2.13355e-11	2.15653e-11	2.11196e-11	1.96323e-11	1.87791e-11	1.80525e-11	1.66573e-11	1.65985e-11	1.77291e-11	1.95953e-11	2.20528e-11	2.15909e-11	2.04589e-11	1.90918e-11	1.81778e-11	1.65067e-11	1.59046e-11	1.57572e-11	1.7463e-11	1.95691e-11	2.1113e-11	2.14205e-11	2.03135e-11	2.02841e-11	1.85278e-11	1.70095e-11	1.64196e-11	1.77106e-11	1.87878e-11	2.09745e-11	2.0754e-11	1.97559e-11	1.91649e-11	1.84103e-11	1.70553e-11	1.64828e-11	1.72442e-11	1.82771e-11	2.07177e-11	2.16942e-11	2.02945e-11	1.99974e-11	1.91914e-11	1.75511e-11	1.69836e-11	1.67023e-11	1.81468e-11
1.10321	1.73561e-11	1.90729e-11	2.08442e-11	2.11446e-11	2.16079e-11	2.02625e-11	1.90757e-11	1.76656e-11	1.64414e-11	1.69902e-11	1.73385e-11	1.9507e-11	2.19777e-11	2.0855e-11	2.042e-11	1.94831e-11	1.81206e-11	1.69225e-11	1.59389e-11	1.58604e-11	1.74417e-11	1.91736e-11	2.07491e-11	2.166e-11	1.97571e-11	2.00013e-11	1.84597e-11	1.70079e-11	1.6533e-11	1.77979e-11	1.84761e-11	2.09408e-11	2.06539e-11	1.97894e-11	1.89681e-11	1.7809e-11	1.72448e-11	1.66952e-11	1.67006e-11	1.83052e-11	2.07347e-11	2.10569e-11	2.01372e-11	1.99265e-11	1.90377e-11	1.77139e-11	1.72053e-11	1.68374e-11	1.82823e-11
1.10922	1.73291e-11	1.92709e-11	2.06378e-11	2.15448e-11	2.06281e-11	2.03832e-11	1.86191e-11	1.74165e-11	1.67674e-11	1.70656e-11	1.72414e-11	1.9523e-11	2.18235e-11	2.06431e-11	1.98623e-11	1.91124e-11	1.84968e-11	1.6926e-11	1.61191e-11	1.59968e-11	1.78032e-11	1.97391e-11	2.09219e-11	2.18096e-11	1.94708e-11	2.02265e-11	1.83675e-11	1.70871e-11	1.66911e-11	1.75942e-11	1.88126e-11	2.08633e-11	2.1275e-11	1.9848e-11	1.90923e-11	1.82249e-11	1.68858e-11	1.63627e-11	1.67904e-11	1.80003e-11	2.07569e-11	2.05475e-11	1.97717e-11	1.97094e-11	1.89286e-11	1.79127e-11	1.68789e-11	1.70142e-11	1.7866e-11
1.11523	1.70343e-11	1.9318e-11	2.08111e-11	2.19185e-11	2.01516e-11	2.0014e-11	1.87758e-11	1.74675e-11	1.6871e-11	1.67863e-11	1.77845e-11	1.89413e-11	2.15562e-11	2.06253e-11	1.9862e-11	1.8961e-11	1.83708e-11	1.68679e-11	1.58601e-11	1.57096e-11	1.75828e-11	1.98194e-11	2.17448e-11	2.14054e-11	1.96855e-11	1.97027e-11	1.86913e-11	1.64037e-11	1.67002e-11	1.77297e-11	1.97638e-11	2.07761e-11	2.04266e-11	1.97734e-11	1.90964e-11	1.86044e-11	1.69009e-11	1.65521e-11	1.69051e-11	1.82501e-11	2.11597e-11	2.04751e-11	2.00033e-11	1.94389e-11	1.87293e-11	1.78953e-11	1.69835e-11	1.68431e-11	1.78161e-11
1.12124	1.78942e-11	1.90177e-11	2.09116e-11	2.17489e-11	2.03908e-11	1.97781e-11	1.92992e-11	1.76211e-11	1.67593e-11	1.65495e-11	1.79672e-11	1.97252e-11	2.15648e-11	2.07638e-11	1.99323e-11	1.9164e-11	1.83141e-11	1.7e-11	1.5724e-11	1.58205e-11	1.7555e-11	1.94114e-11	2.06117e-11	2.13969e-11	1.91043e-11	1.97635e-11	1.86756e-11	1.67874e-11	1.6752e-11	1.80538e-11	1.94472e-11	2.03103e-11	2.04571e-11	1.9437e-11	1.88064e-11	1.83528e-11	1.67048e-11	1.6511e-11	1.71066e-11	1.86248e-11	2.09533e-11	2.08909e-11	1.98475e-11	1.94275e-11	1.88458e-11	1.80175e-11	1.69922e-11	1.67318e-11	1.77887e-11
1.12725	1.76166e-11	1.89278e-11	2.04978e-11	2.14563e-11	2.0645e-11	1.94343e-11	1.9303e-11	1.78279e-11	1.669e-11	1.6573e-11	1.75013e-11	1.9026e-11	2.15795e-11	2.08875e-11	1.9959e-11	1.92067e-11	1.81532e-11	1.70046e-11	1.60842e-11	1.57752e-11	1.75254e-11	1.92866e-11	2.00127e-11	2.12077e-11	2.02623e-11	1.96881e-11	1.80544e-11	1.68976e-11	1.6283e-11	1.7685e-11	1.90082e-11	2.0657e-11	2.09e-11	1.93325e-11	1.83502e-11	1.85464e-11	1.66922e-11	1.66505e-11	1.68019e-11	1.81532e-11	2.08273e-11	2.08459e-11	2.01726e-11	1.97609e-11	1.87304e-11	1.77316e-11	1.68816e-11	1.65669e-11	1.82287e-11
1.13327	1.72512e-11	1.93905e-11	2.04539e-11	2.10786e-11	2.10952e-11	2.0245e-11	1.90731e-11	1.76488e-11	1.68242e-11	1.64744e-11	1.71942e-11	1.91136e-11	2.1877e-11	2.07348e-11	2.00139e-11	1.95029e-11	1.78293e-11	1.69929e-11	1.61471e-11	1.59061e-11	1.76193e-11	1.96199e-11	2.02068e-11	2.06754e-11	2.01627e-11	2.00237e-11	1.81366e-11	1.659e-11	1.70851e-11	1.81195e-11	1.91456e-11	2.12219e-11	2.09093e-11	1.94504e-11	1.87251e-11	1.81667e-11	1.68033e-11	1.64695e-11	1.59165e-11	1.85314e-11	2.08927e-11	2.06267e-11	1.99993e-11	1.9782e-11	1.8932e-11	1.78633e-11	1.68877e-11	1.68346e-11	1.80288e-11
1.13928	1.76479e-11	1.93012e-11	2.06955e-11	2.11959e-11	2.1276e-11	2.05085e-11	1.90499e-11	1.75015e-11	1.71156e-11	1.68797e-11	1.76342e-11	1.94556e-11	2.06636e-11	2.02838e-11	1.97931e-11	1.91814e-11	1.82325e-11	1.6996e-11	1.59149e-11	1.59617e-11	1.77153e-11	1.95217e-11	2.10126e-11	2.11355e-11	1.96993e-11	1.9908e-11	1.84052e-11	1.69728e-11	1.73337e-11	1.79365e-11	1.92257e-11	2.06256e-11	2.01169e-11	1.96618e-11	1.93103e-11	1.83367e-11	1.66198e-11	1.64545e-11	1.6945e-11	1.86663e-11	2.04521e-11	2.03021e-11	1.99726e-11	1.91851e-11	1.88049e-11	1.8094e-11	1.66968e-11	1.68059e-11	1.81586e-11
1.14529	1.72567e-11	1.96982e-11	2.07356e-11	2.17738e-11	2.06684e-11	1.9659e-11	1.88399e-11	1.80048e-11	1.71369e-11	1.71868e-11	1.80361e-11	1.89003e-11	2.19971e-11	2.05582e-11	1.94825e-11	1.92891e-11	1.85032e-11	1.68624e-11	1.64973e-11	1.61937e-11	1.72702e-11	1.9455e-11	2.10383e-11	2.12716e-11	1.99065e-11	1.98209e-11	1.8873e-11	1.6832e-11	1.72244e-11	1.78866e-11	1.95485e-11	1.98871e-11	2.00992e-11	1.95613e-11	1.91849e-11	1.83191e-11	1.66697e-11	1.65247e-11	1.69129e-11	1.83095e-11	2.06489e-11	2.05757e-11	2.0225e-11	1.91789e-11	1.82535e-11	1.7783e-11	1.70728e-11	1.6688e-11	1.78792e-11
1.1513	1.75732e-11	1.92417e-11	2.11281e-11	2.15637e-11	2.08417e-11	1.96085e-11	1.90915e-11	1.83486e-11	1.72208e-11	1.69691e-11	1.83072e-11	1.96232e-11	2.16703e-11	2.08952e-11	2.00903e-11	1.93679e-11	1.84899e-11	1.70153e-11	1.57069e-11	1.5899e-11	1.71696e-11	1.93914e-11	2.12917e-11	2.13471e-11	1.97546e-11	1.98949e-11	1.8672e-11	1.69731e-11	1.73226e-11	1.76372e-11	2.0213e-11	2.06669e-11	2.03816e-11	1.98909e-11	1.92109e-11	1.84813e-11	1.67624e-11	1.63524e-11	1.65912e-11	1.81214e-11	2.07529e-11	2.12246e-11	2.04999e-11	1.93328e-11	1.8714e-11	1.78096e-11	1.69477e-11	1.67795e-11	1.82112e-11
1.15731	1.7958e-11	1.91644e-11	2.10823e-11	2.19516e-11	2.12764e-11	1.98409e-11	1.94362e-11	1.85381e-11	1.65142e-11	1.64015e-11	1.87391e-11	1.96628e-11	2.20994e-11	2.09028e-11	1.97785e-11	1.95353e-11	1.81536e-11	1.71062e-11	1.57018e-11	1.62753e-11	1.74697e-11	1.86624e-11	2.09861e-11	2.11973e-11	2.04166e-11	2.06099e-11	1.82548e-11	1.69507e-11	1.68764e-11	1.76226e-11	1.97134e-11	2.04581e-11	2.00898e-11	2.00584e-11	1.88564e-11	1.88808e-11	1.68692e-11	1.65194e-11	1.71627e-11	1.82473e-11	2.07299e-11	2.08144e-11	2.08252e-11	1.99333e-11	1.86174e-11	1.79633e-11	1.71134e-11	1.69213e-11	1.81208e-11
1.16333	1.76584e-11	1.93613e-11	2.09317e-11	2.20206e-11	2.12032e-11	2.02235e-11	1.92891e-11	1.84108e-11	1.68979e-11	1.68827e-11	1.73978e-11	1.94372e-11	2.17729e-11	2.1056e-11	2.0317e-11	1.9305e-11	1.83802e-11	1.69222e-11	1.57373e-11	1.60042e-11	1.74478e-11	1.90356e-11	2.07075e-11	2.05434e-11	2.10493e-11	2.04504e-11	1.83786e-11	1.6978e-11	1.74724e-11	1.76541e-11	1.96148e-11	1.98461e-11	2.0703e-11	1.97074e-11	1.92138e-11	1.80681e-11	1.69571e-11	1.69045e-11	1.68873e-11	1.82154e-11	2.02892e-11	2.05776e-11	2.03826e-11	1.97953e-11	1.89561e-11	1.77043e-11	1.71334e-11	1.73721e-11	1.83884e-11
1.16934	1.76721e-11	1.96502e-11	2.04887e-11	2.13559e-11	2.09653e-11	2.07695e-11	1.94572e-11	1.83675e-11	1.71376e-11	1.72924e-11	1.77485e-11	1.92587e-11	2.19325e-11	2.10887e-11	2.07242e-11	1.95952e-11	1.91784e-11	1.69106e-11	1.56296e-11	1.61591e-11	1.77093e-11	1.91533e-11	2.14029e-11	2.10991e-11	2.00319e-11	1.98902e-11	1.86978e-11	1.7268e-11	1.70882e-11	1.76321e-11	1.8898e-11	2.11028e-11	2.07631e-11	2.0406e-11	1.93145e-11	1.80473e-11	1.70808e-11	1.67465e-11	1.68579e-11	1.84788e-11	2.0528e-11	2.03692e-11	2.06191e-11	1.87717e-11	1.892e-11	1.82868e-11	1.69369e-11	1.73951e-11	1.84643e-11
1.17535	1.76903e-11	1.98277e-11	2.10953e-11	2.17933e-11	2.05255e-11	2.12072e-11	1.93369e-11	1.82432e-11	1.71216e-11	1.71116e-11	1.79693e-11	1.92187e-11	2.18594e-11	2.12328e-11	2.0159e-11	1.93296e-11	1.90774e-11	1.72432e-11	1.57556e-11	1.60287e-11	1.75705e-11	1.92569e-11	2.1111e-11	2.13555e-11	2.02856e-11	2.04328e-11	1.90347e-11	1.701e-11	1.72083e-11	1.77936e-11	1.91104e-11	1.98444e-11	2.01235e-11	2.05934e-11	2.0255e-11	1.86807e-11	1.72049e-11	1.68738e-11	1.70761e-11	1.83475e-11	2.04202e-11	2.03382e-11	2.07544e-11	1.94586e-11	1.86643e-11	1.78079e-11	1.7e-11	1.71555e-11	1.8161e-11
1.18136	1.73637e-11	1.94335e-11	2.08783e-11	2.21363e-11	2.05155e-11	2.08993e-11	1.94704e-11	1.84742e-11	1.69037e-11	1.67831e-11	1.72086e-11	1.9454e-11	2.14581e-11	2.1067e-11	2.05883e-11	1.95311e-11	1.91675e-11	1.74872e-11	1.59503e-11	1.59094e-11	1.72793e-11	1.94283e-11	2.17375e-11	2.11546e-11	2.05879e-11	2.05599e-11	1.86729e-11	1.70149e-11	1.71995e-11	1.80229e-11	1.84602e-11	2.16411e-11	2.04249e-11	2.08297e-11	1.94658e-11	1.87168e-11	1.7101e-11	1.69364e-11	1.69072e-11	1.87717e-11	2.05972e-11	2.07733e-11	2.0805e-11	2.01421e-11	1.8998e-11	1.79556e-11	1.70756e-11	1.72677e-11	1.8175e-11
1.18737	1.81575e-11	1.92979e-11	2.06989e-11	2.18823e-11	2.07023e-11	2.05187e-11	1.97264e-11	1.86872e-11	1.69938e-11	1.65341e-11	1.74611e-11	1.96698e-11	2.16027e-11	2.11853e-11	2.10541e-11	1.97242e-11	1.86915e-11	1.75394e-11	1.59813e-11	1.61151e-11	1.74425e-11	1.91223e-11	2.04404e-11	2.10395e-11	2.0905e-11	2.02356e-11	1.84827e-11	1.72289e-11	1.72227e-11	1.74865e-11	1.93299e-11	2.11221e-11	2.11614e-11	2.05598e-11	1.91817e-11	1.85012e-11	1.68788e-11	1.69772e-11	1.68606e-11	1.88523e-11	2.12019e-11	2.16357e-11	2.08596e-11	1.95696e-11	1.89035e-11	1.83001e-11	1.67455e-11	1.68261e-11	1.84185e-11
1.19339	1.81477e-11	1.99232e-11	2.07531e-11	2.22886e-11	2.123e-11	2.07313e-11	1.98288e-11	1.8372e-11	1.7319e-11	1.67803e-11	1.69797e-11	1.971e-11	2.15124e-11	2.08057e-11	2.10154e-11	1.93925e-11	1.85728e-11	1.71161e-11	1.60733e-11	1.58105e-11	1.76576e-11	1.92518e-11	2.0665e-11	2.06301e-11	2.10873e-11	2.06018e-11	1.86169e-11	1.70466e-11	1.72105e-11	1.78915e-11	1.885e-11	2.10093e-11	2.06398e-11	2.00525e-11	1.96617e-11	1.86718e-11	1.70278e-11	1.6824e-11	1.70245e-11	1.89132e-11	2.06238e-11	2.09223e-11	2.09954e-11	2.00857e-11	1.88855e-11	1.82749e-11	1.6768e-11	1.72097e-11	1.8367e-11
1.1994	1.7822e-11	1.96645e-11	2.10386e-11	2.16681e-11	2.14896e-11	2.08479e-11	1.9618e-11	1.83196e-11	1.74801e-11	1.70766e-11	1.76767e-11	1.94646e-11	2.13271e-11	2.12585e-11	2.00703e-11	1.94198e-11	1.95161e-11	1.72303e-11	1.63095e-11	1.60796e-11	1.7418e-11	1.98345e-11	2.16045e-11	2.09072e-11	2.09282e-11	2.03896e-11	1.87869e-11	1.69766e-11	1.76552e-11	1.78814e-11	2.05349e-11	2.09686e-11	2.08674e-11	2.02386e-11	1.96855e-11	1.84397e-11	1.7018e-11	1.65609e-11	1.66457e-11	1.88281e-11	2.06343e-11	2.01763e-11	2.00563e-11	1.90944e-11	1.91076e-11	1.81168e-11	1.66086e-11	1.74494e-11	1.83368e-11
1.20541	1.81311e-11	1.96363e-11	2.13988e-11	2.22235e-11	2.08428e-11	2.07758e-11	2.00085e-11	1.84221e-11	1.7278e-11	1.74723e-11	1.8091e-11	1.92447e-11	2.1716e-11	2.14934e-11	2.01533e-11	1.9794e-11	1.9793e-11	1.73015e-11	1.60869e-11	1.62648e-11	1.73578e-11	1.96993e-11	2.11254e-11	2.16929e-11	2.18466e-11	2.03587e-11	1.89225e-11	1.72433e-11	1.77734e-11	1.77129e-11	1.92234e-11	2.08366e-11	2.07574e-11	2.1163e-11	1.97831e-11	1.84478e-11	1.70337e-11	1.64852e-11	1.69471e-11	1.87792e-11	2.07782e-11	2.06047e-11	2.0545e-11	1.94609e-11	1.87848e-11	1.78645e-11	1.67717e-11	1.7542e-11	1.80374e-11
1.21142	1.78078e-11	1.93172e-11	2.11405e-11	2.18529e-11	2.03335e-11	2.0458e-11	1.97738e-11	1.85074e-11	1.77741e-11	1.66265e-11	1.81365e-11	1.96609e-11	2.17882e-11	2.0342e-11	2.02189e-11	1.9625e-11	1.8907e-11	1.71442e-11	1.60657e-11	1.61081e-11	1.73428e-11	1.99732e-11	1.99697e-11	2.12627e-11	2.16377e-11	2.0334e-11	1.88274e-11	1.74936e-11	1.77151e-11	1.77548e-11	2.03015e-11	2.27276e-11	2.12296e-11	2.08136e-11	2.02584e-11	1.90665e-11	1.69887e-11	1.67027e-11	1.73012e-11	1.89137e-11	2.07272e-11	2.15825e-11	2.07827e-11	1.98197e-11	1.88064e-11	1.7998e-11	1.67216e-11	1.7175e-11	1.79374e-11
1.21743	1.78606e-11	1.86594e-11	2.1242e-11	2.19908e-11	2.05543e-11	2.01185e-11	1.98148e-11	1.85286e-11	1.60256e-11	1.66705e-11	1.77065e-11	1.99254e-11	2.24126e-11	2.13029e-11	2.07499e-11	1.9862e-11	1.85824e-11	1.70996e-11	1.62423e-11	1.6248e-11	1.71508e-11	1.96285e-11	2.01475e-11	2.13169e-11	2.20287e-11	2.00747e-11	1.84349e-11	1.71257e-11	1.78171e-11	1.78395e-11	2.08501e-11	1.99226e-11	2.13098e-11	2.08419e-11	1.97059e-11	1.91657e-11	1.71107e-11	1.67091e-11	1.71064e-11	1.86043e-11	2.09584e-11	2.21238e-11	2.08305e-11	2.03224e-11	1.90493e-11	1.79086e-11	1.67974e-11	1.70581e-11	1.82684e-11
1.22345	1.80977e-11	1.88346e-11	2.13605e-11	2.16696e-11	2.14978e-11	2.08979e-11	1.9973e-11	1.83081e-11	1.72585e-11	1.67411e-11	1.71115e-11	1.96475e-11	2.22745e-11	2.16238e-11	2.06942e-11	2.01278e-11	1.9602e-11	1.66669e-11	1.63415e-11	1.60823e-11	1.74191e-11	1.94401e-11	2.06772e-11	2.16133e-11	2.18628e-11	2.01066e-11	1.85594e-11	1.72373e-11	1.71446e-11	1.83273e-11	2.01016e-11	2.09692e-11	2.19399e-11	2.12399e-11	1.97313e-11	1.86282e-11	1.70945e-11	1.69153e-11	1.73768e-11	1.84316e-11	2.09729e-11	2.15481e-11	2.12743e-11	2.06435e-11	1.89507e-11	1.78798e-11	1.69999e-11	1.72336e-11	1.89249e-11
1.22946	1.75636e-11	1.92291e-11	2.08578e-11	2.17894e-11	2.16364e-11	2.0683e-11	1.96132e-11	1.79638e-11	1.8231e-11	1.72912e-11	1.80137e-11	1.96965e-11	2.1701e-11	2.15036e-11	2.07134e-11	1.97484e-11	1.96879e-11	1.70512e-11	1.59288e-11	1.5995e-11	1.73088e-11	1.99452e-11	2.09387e-11	2.14431e-11	2.05704e-11	1.991e-11	1.86355e-11	1.66017e-11	1.76343e-11	1.82632e-11	1.99875e-11	2.10363e-11	2.22501e-11	2.05307e-11	2.0005e-11	1.84921e-11	1.70609e-11	1.6735e-11	1.7246e-11	1.82239e-11	2.09337e-11	2.11166e-11	2.12136e-11	1.9855e-11	1.89693e-11	1.77922e-11	1.69515e-11	1.7651e-11	1.87242e-11
1.23547	1.74252e-11	1.92768e-11	2.09828e-11	2.21294e-11	2.0967e-11	2.06019e-11	1.9881e-11	1.79422e-11	1.63996e-11	1.73397e-11	1.83206e-11	1.95567e-11	2.18211e-11	2.08807e-11	2.02782e-11	1.98447e-11	1.94005e-11	1.70352e-11	1.58796e-11	1.64146e-11	1.73427e-11	2.01793e-11	2.08692e-11	2.26573e-11	2.09961e-11	2.05268e-11	1.90903e-11	1.74141e-11	1.74484e-11	1.79617e-11	1.82751e-11	2.20416e-11	2.27842e-11	2.09795e-11	1.97568e-11	1.86901e-11	1.72796e-11	1.66105e-11	1.70529e-11	1.83494e-11	2.10617e-11	2.09501e-11	2.10724e-11	1.98492e-11	1.89713e-11	1.73327e-11	1.67424e-11	1.75658e-11	1.85252e-11
1.24148	1.74125e-11	1.89285e-11	2.11012e-11	2.24928e-11	1.9915e-11	2.03392e-11	1.95549e-11	1.84838e-11	1.68401e-11	1.67379e-11	1.7753e-11	1.96187e-11	2.21286e-11	2.18774e-11	2.05184e-11	1.94863e-11	1.9247e-11	1.71608e-11	1.5981e-11	1.60691e-11	1.74746e-11	2.01687e-11	2.11611e-11	2.26068e-11	2.16261e-11	2.0892e-11	1.88128e-11	1.72211e-11	1.74188e-11	1.81496e-11	2.10534e-11	2.15364e-11	2.17912e-11	2.13686e-11	2.0708e-11	1.87419e-11	1.71624e-11	1.67623e-11	1.73088e-11	1.84787e-11	2.04488e-11	2.18261e-11	2.14277e-11	1.99968e-11	1.91021e-11	1.76082e-11	1.69041e-11	1.75401e-11	1.84553e-11
1.24749	1.77075e-11	1.92418e-11	2.15717e-11	2.22383e-11	2.08502e-11	2.03584e-11	1.92824e-11	1.86535e-11	1.68679e-11	1.63953e-11	1.74582e-11	1.93165e-11	2.21739e-11	2.11186e-11	2.09651e-11	1.92718e-11	1.85288e-11	1.69064e-11	1.62009e-11	1.5909e-11	1.76508e-11	1.97923e-11	2.08646e-11	2.17507e-11	2.1621e-11	2.03943e-11	1.88376e-11	1.72317e-11	1.83509e-11	1.81938e-11	1.98658e-11	2.10405e-11	2.23893e-11	2.11712e-11	2.03109e-11	1.91819e-11	1.70369e-11	1.66413e-11	1.70862e-11	1.91857e-11	2.10118e-11	2.24624e-11	2.18497e-11	2.0509e-11	1.9646e-11	1.77821e-11	1.67942e-11	1.7177e-11	1.85862e-11
1.25351	1.79532e-11	1.93648e-11	2.17004e-11	2.14348e-11	2.14321e-11	2.13136e-11	1.96466e-11	1.80825e-11	1.74171e-11	1.67753e-11	1.71583e-11	1.94066e-11	2.20034e-11	2.07007e-11	2.09166e-11	1.92271e-11	1.86702e-11	1.67039e-11	1.59453e-11	1.58821e-11	1.80137e-11	1.96527e-11	2.08718e-11	2.39531e-11	2.1284e-11	2.04073e-11	1.8686e-11	1.74082e-11	1.73125e-11	1.83882e-11	2.15528e-11	2.17665e-11	2.23034e-11	2.13088e-11	1.99033e-11	1.87976e-11	1.71339e-11	1.66428e-11	1.69504e-11	1.87262e-11	2.09286e-11	2.23427e-11	2.18026e-11	2.03819e-11	2.00472e-11	1.75982e-11	1.66177e-11	1.72395e-11	1.85612e-11
1.25952	1.75738e-11	1.9692e-11	2.14595e-11	2.1978e-11	2.16574e-11	2.10107e-11	1.94258e-11	1.79115e-11	1.70731e-11	1.72448e-11	1.74972e-11	1.93292e-11	2.20269e-11	2.1358e-11	2.1454e-11	1.98073e-11	1.91174e-11	1.69823e-11	1.60269e-11	1.5726e-11	1.78946e-11	1.99807e-11	2.08826e-11	2.27325e-11	2.09162e-11	2.10936e-11	1.83949e-11	1.70933e-11	1.75852e-11	1.86399e-11	1.9917e-11	2.18064e-11	2.21698e-11	2.14503e-11	2.02833e-11	1.87619e-11	1.71148e-11	1.65716e-11	1.70379e-11	1.86747e-11	2.09578e-11	2.13982e-11	2.09925e-11	2.00236e-11	1.93776e-11	1.74428e-11	1.66129e-11	1.74095e-11	1.86144e-11
1.26553	1.71107e-11	1.93413e-11	2.17983e-11	2.2009e-11	2.12723e-11	2.11073e-11	1.92251e-11	1.80354e-11	1.68078e-11	1.70017e-11	1.83922e-11	1.94596e-11	2.21459e-11	2.10706e-11	1.96419e-11	2.00554e-11	1.88194e-11	1.67536e-11	1.61969e-11	1.60622e-11	1.76038e-11	2.03453e-11	2.17277e-11	2.30926e-11	2.11795e-11	2.08166e-11	1.85822e-11	1.84674e-11	1.76202e-11	1.84789e-11	2.01426e-11	2.14868e-11	2.20325e-11	2.11239e-11	1.97583e-11	1.88753e-11	1.70467e-11	1.66009e-11	1.67762e-11	1.89823e-11	2.15042e-11	2.23328e-11	2.06775e-11	1.98905e-11	1.88596e-11	1.75496e-11	1.65887e-11	1.7493e-11	1.83716e-11
1.27154	1.75365e-11	1.91728e-11	2.12596e-11	2.14773e-11	2.06406e-11	2.0858e-11	1.9479e-11	1.78428e-11	1.65116e-11	1.67217e-11	1.83914e-11	1.96805e-11	2.19323e-11	2.12976e-11	2.05658e-11	2.07622e-11	1.88646e-11	1.70155e-11	1.60829e-11	1.60954e-11	1.80648e-11	2.00519e-11	2.27945e-11	2.33335e-11	2.13196e-11	2.05451e-11	1.88122e-11	1.69042e-11	1.76137e-11	1.89407e-11	2.0472e-11	2.18552e-11	2.13352e-11	2.1935e-11	2.01769e-11	1.9169e-11	1.68477e-11	1.6852e-11	1.71699e-11	1.89589e-11	2.165e-11	2.28763e-11	2.12311e-11	2.0038e-11	1.91858e-11	1.77185e-11	1.66392e-11	1.70899e-11	1.82463e-11
1.27756	1.79713e-11	1.92812e-11	2.11562e-11	2.26441e-11	2.1148e-11	2.00749e-11	1.94743e-11	1.78825e-11	1.60016e-11	1.63354e-11	1.75005e-11	1.95732e-11	2.22811e-11	2.17897e-11	2.0513e-11	2.07709e-11	1.78668e-11	1.67193e-11	1.61526e-11	1.61517e-11	1.78356e-11	2.013e-11	2.15766e-11	2.2759e-11	2.13099e-11	2.10954e-11	1.85641e-11	1.75136e-11	1.76923e-11	1.86749e-11	1.99993e-11	2.19177e-11	2.16166e-11	2.09845e-11	2.03546e-11	1.92183e-11	1.66875e-11	1.67114e-11	1.69034e-11	1.91346e-11	2.1308e-11	2.3589e-11	2.15909e-11	2.15397e-11	1.93699e-11	1.75766e-11	1.67586e-11	1.66947e-11	1.86107e-11
1.28357	1.76963e-11	1.9005e-11	2.15393e-11	2.16634e-11	2.20891e-11	2.07601e-11	1.92958e-11	1.78091e-11	1.6647e-11	1.66428e-11	1.7289e-11	1.94904e-11	2.20417e-11	2.16659e-11	2.17316e-11	2.01467e-11	1.80978e-11	1.61131e-11	1.62125e-11	1.61181e-11	1.81007e-11	2.01775e-11	2.21574e-11	2.2431e-11	2.13068e-11	2.12417e-11	1.85981e-11	1.71035e-11	1.7544e-11	1.87665e-11	1.98753e-11	2.2345e-11	2.23995e-11	2.07599e-11	1.94807e-11	1.86247e-11	1.67977e-11	1.66356e-11	1.69472e-11	1.91284e-11	2.13672e-11	2.21133e-11	2.12562e-11	2.07105e-11	1.93031e-11	1.70525e-11	1.67959e-11	1.69916e-11	1.91054e-11
1.28958	1.72899e-11	1.95549e-11	2.16466e-11	2.17857e-11	2.229e-11	2.15095e-11	1.92587e-11	1.75868e-11	1.70968e-11	1.7168e-11	1.78694e-11	1.97311e-11	2.20637e-11	2.20458e-11	2.04199e-11	2.01403e-11	1.81722e-11	1.64759e-11	1.5819e-11	1.624e-11	1.80552e-11	1.98801e-11	2.26768e-11	2.31517e-11	2.20908e-11	2.08235e-11	1.93752e-11	1.67825e-11	1.78704e-11	1.8448e-11	2.02304e-11	2.23751e-11	2.19114e-11	2.1272e-11	2.03492e-11	1.90204e-11	1.72798e-11	1.63926e-11	1.69675e-11	1.89701e-11	2.07993e-11	2.18553e-11	2.13377e-11	2.01512e-11	1.89152e-11	1.71345e-11	1.68299e-11	1.71933e-11	1.86767e-11
1.29559	1.70639e-11	1.96752e-11	2.19153e-11	2.1849e-11	2.14546e-11	2.09193e-11	1.87292e-11	1.74517e-11	1.67246e-11	1.71625e-11	1.84792e-11	1.95182e-11	2.20277e-11	2.17893e-11	2.03778e-11	1.97042e-11	1.84909e-11	1.64414e-11	1.58918e-11	1.61286e-11	1.79082e-11	2.06444e-11	2.30621e-11	2.32766e-11	2.1589e-11	2.0886e-11	1.82846e-11	1.65935e-11	1.71255e-11	1.89691e-11	1.93064e-11	2.3195e-11	2.1903e-11	2.16844e-11	2.0513e-11	1.97701e-11	1.69046e-11	1.63787e-11	1.71503e-11	1.89597e-11	2.10106e-11	2.17769e-11	2.09406e-11	2.05614e-11	1.85316e-11	1.7395e-11	1.69497e-11	1.7517e-11	1.86091e-11
1.3016	1.72203e-11	1.91264e-11	2.22238e-11	2.19838e-11	2.07757e-11	2.01938e-11	1.87394e-11	1.77794e-11	1.60338e-11	1.66169e-11	1.78859e-11	1.94391e-11	2.28561e-11	2.06827e-11	1.99301e-11	2.00078e-11	1.82873e-11	1.66111e-11	1.58551e-11	1.61193e-11	1.76168e-11	2.01314e-11	2.32395e-11	2.38386e-11	2.16285e-11	2.12906e-11	1.90029e-11	1.70417e-11	1.77324e-11	1.82375e-11	2.00137e-11	2.26154e-11	2.37012e-11	2.1699e-11	2.01476e-11	1.88486e-11	1.68756e-11	1.66164e-11	1.7175e-11	1.88843e-11	2.17095e-11	2.2229e-11	2.13928e-11	2.06777e-11	1.90542e-11	1.74519e-11	1.6987e-11	1.70518e-11	1.88256e-11
1.30762	1.77696e-11	1.93256e-11	2.14669e-11	2.3181e-11	2.18055e-11	2.02952e-11	1.92466e-11	1.76226e-11	1.60674e-11	1.61181e-11	1.746e-11	1.99205e-11	2.26853e-11	2.10232e-11	2.07877e-11	2.01162e-11	1.78082e-11	1.6558e-11	1.56833e-11	1.61067e-11	1.80179e-11	1.97855e-11	2.22884e-11	2.2953e-11	2.1936e-11	2.1882e-11	1.84054e-11	1.72033e-11	1.73395e-11	1.76831e-11	1.88826e-11	2.27667e-11	2.17067e-11	2.15019e-11	1.98859e-11	1.91529e-11	1.64868e-11	1.67964e-11	1.71078e-11	1.87174e-11	2.13075e-11	2.28458e-11	2.26278e-11	2.11888e-11	1.94395e-11	1.74309e-11	1.6788e-11	1.66378e-11	1.87303e-11
1.31363	1.79998e-11	1.94229e-11	2.20095e-11	2.23623e-11	2.28452e-11	2.03753e-11	1.93053e-11	1.68882e-11	1.64766e-11	1.6565e-11	1.76602e-11	1.98005e-11	2.30151e-11	2.20126e-11	2.19245e-11	1.95995e-11	1.79231e-11	1.61451e-11	1.57292e-11	1.60403e-11	1.77473e-11	2.02567e-11	2.24614e-11	2.18541e-11	2.16378e-11	2.20205e-11	1.83364e-11	1.69937e-11	1.74845e-11	1.81882e-11	1.95322e-11	2.3698e-11	2.2376e-11	2.08579e-11	1.98693e-11	1.90488e-11	1.66171e-11	1.65056e-11	1.69786e-11	1.92711e-11	2.11761e-11	2.19573e-11	2.19354e-11	2.1368e-11	1.89457e-11	1.74008e-11	1.67379e-11	1.70828e-11	1.88662e-11
1.31964	1.74392e-11	1.95564e-11	2.21699e-11	2.23588e-11	2.20351e-11	2.12097e-11	1.94759e-11	1.67198e-11	1.6663e-11	1.6987e-11	1.76634e-11	1.94451e-11	2.25925e-11	2.12453e-11	2.0898e-11	2.05826e-11	1.81839e-11	1.64018e-11	1.57256e-11	1.59912e-11	1.79348e-11	2.01795e-11	2.28187e-11	2.31739e-11	2.1631e-11	2.18354e-11	1.76677e-11	1.68424e-11	1.7181e-11	1.83783e-11	2.01376e-11	2.22402e-11	2.29523e-11	2.1542e-11	2.01094e-11	1.88809e-11	1.68281e-11	1.64679e-11	1.66056e-11	1.89485e-11	2.17873e-11	2.1213e-11	2.10443e-11	1.9778e-11	1.84418e-11	1.74554e-11	1.65768e-11	1.73667e-11	1.90297e-11
1.32565	1.7537e-11	2.00183e-11	2.19802e-11	2.29918e-11	2.16191e-11	2.10563e-11	1.91619e-11	1.70001e-11	1.63713e-11	1.66558e-11	1.82333e-11	1.921e-11	2.21372e-11	2.11558e-11	2.02709e-11	1.97542e-11	1.82008e-11	1.65413e-11	1.58329e-11	1.62578e-11	1.82682e-11	2.05688e-11	2.27961e-11	2.33377e-11	2.14783e-11	2.14014e-11	1.84966e-11	1.70007e-11	1.74147e-11	1.88713e-11	2.05734e-11	2.22735e-11	2.22077e-11	2.11935e-11	2.07339e-11	1.87207e-11	1.67514e-11	1.66067e-11	1.69905e-11	1.89943e-11	2.17724e-11	2.10417e-11	2.08796e-11	1.98634e-11	1.86922e-11	1.75434e-11	1.65275e-11	1.69295e-11	1.85275e-11
1.33166	1.72348e-11	1.97354e-11	2.25899e-11	2.20422e-11	2.08831e-11	2.04385e-11	1.90195e-11	1.70021e-11	1.58342e-11	1.68284e-11	1.79683e-11	1.92085e-11	2.2485e-11	2.11633e-11	1.99033e-11	1.77332e-11	1.80378e-11	1.66627e-11	1.59e-11	1.6182e-11	1.83173e-11	2.10542e-11	2.32664e-11	2.25252e-11	2.21781e-11	2.10945e-11	1.82988e-11	1.66634e-11	1.65906e-11	1.89534e-11	2.035e-11	2.21002e-11	2.247e-11	2.05548e-11	2.07906e-11	1.88459e-11	1.65025e-11	1.64358e-11	1.65476e-11	1.89508e-11	2.17939e-11	2.16616e-11	2.14654e-11	2.0376e-11	1.92019e-11	1.78288e-11	1.66277e-11	1.67981e-11	1.88038e-11
1.33768	1.75807e-11	1.96291e-11	2.20316e-11	2.26397e-11	2.14747e-11	2.08035e-11	1.94072e-11	1.67488e-11	1.57434e-11	1.5586e-11	1.74931e-11	1.9423e-11	2.22306e-11	2.15203e-11	2.06161e-11	2.00078e-11	1.76818e-11	1.66042e-11	1.59574e-11	1.59773e-11	1.79819e-11	1.97898e-11	2.14783e-11	2.22253e-11	2.24198e-11	2.11554e-11	1.82093e-11	1.68246e-11	1.7009e-11	1.82743e-11	2.02042e-11	2.11462e-11	2.22992e-11	2.07729e-11	1.99379e-11	1.90755e-11	1.67157e-11	1.65981e-11	1.66202e-11	1.90785e-11	2.13155e-11	2.27138e-11	2.15947e-11	2.03123e-11	1.93063e-11	1.76979e-11	1.66281e-11	1.65495e-11	1.89021e-11
1.34369	1.75082e-11	1.97028e-11	2.13812e-11	2.2514e-11	2.22747e-11	2.08276e-11	1.89925e-11	1.66773e-11	1.6247e-11	1.62913e-11	1.72071e-11	1.98796e-11	2.18444e-11	2.08353e-11	2.09438e-11	1.95685e-11	1.7281e-11	1.62014e-11	1.58894e-11	1.60075e-11	1.78489e-11	2.02917e-11	2.15426e-11	2.17536e-11	2.30212e-11	2.08922e-11	1.77336e-11	1.625e-11	1.68533e-11	1.86842e-11	1.93603e-11	2.25691e-11	2.19062e-11	2.00186e-11	1.95747e-11	1.91149e-11	1.65247e-11	1.66154e-11	1.68731e-11	1.93759e-11	2.14874e-11	2.13991e-11	2.12152e-11	2.08994e-11	1.86865e-11	1.76735e-11	1.63077e-11	1.66991e-11	1.9051e-11
1.3497	1.70701e-11	1.97878e-11	2.13909e-11	2.23644e-11	2.19368e-11	2.13709e-11	1.82047e-11	1.6425e-11	1.737e-11	1.65803e-11	1.87118e-11	1.95925e-11	2.20888e-11	2.14028e-11	2.02913e-11	1.96977e-11	1.75648e-11	1.60812e-11	1.56427e-11	1.60362e-11	1.81136e-11	2.04496e-11	2.29165e-11	2.17106e-11	2.28847e-11	2.08866e-11	1.80933e-11	1.61157e-11	1.72128e-11	1.77595e-11	1.98447e-11	2.12177e-11	2.17505e-11	2.04216e-11	1.93675e-11	1.81186e-11	1.67066e-11	1.6494e-11	1.65154e-11	1.88616e-11	2.16303e-11	2.07224e-11	2.04797e-11	1.94634e-11	1.86295e-11	1.75734e-11	1.63737e-11	1.69377e-11	1.88406e-11
1.35571	1.70984e-11	1.96398e-11	2.15132e-11	2.26953e-11	2.10231e-11	2.10102e-11	1.82414e-11	1.65423e-11	1.49792e-11	1.67108e-11	1.73316e-11	1.96725e-11	2.1515e-11	2.08485e-11	2.05298e-11	1.94639e-11	1.82311e-11	1.60431e-11	1.52786e-11	1.6161e-11	1.78482e-11	1.99887e-11	2.30071e-11	2.24494e-11	2.12645e-11	2.06191e-11	1.76472e-11	1.64992e-11	1.72899e-11	1.92375e-11	2.03799e-11	2.21656e-11	2.02256e-11	2.02575e-11	1.99243e-11	1.80515e-11	1.62996e-11	1.61673e-11	1.66947e-11	1.87777e-11	2.09793e-11	2.07657e-11	2.04103e-11	1.90494e-11	1.82224e-11	1.7566e-11	1.63285e-11	1.68898e-11	1.84767e-11
1.36172	1.69945e-11	1.91461e-11	2.19894e-11	2.26156e-11	2.03884e-11	1.99088e-11	1.859e-11	1.68278e-11	1.55385e-11	1.64253e-11	1.81517e-11	1.98659e-11	2.19724e-11	2.00285e-11	1.92028e-11	1.97531e-11	1.79632e-11	1.5559e-11	1.55334e-11	1.60554e-11	1.7453e-11	2.00259e-11	2.19655e-11	2.14433e-11	2.05359e-11	2.06045e-11	1.76561e-11	1.66076e-11	1.68216e-11	1.78642e-11	1.87442e-11	2.20189e-11	2.02422e-11	2.03016e-11	1.9391e-11	1.79352e-11	1.61347e-11	1.61185e-11	1.705e-11	1.84444e-11	2.12926e-11	2.15312e-11	2.06981e-11	1.94401e-11	1.81487e-11	1.70864e-11	1.64868e-11	1.70884e-11	1.83204e-11
1.36774	1.73703e-11	1.88273e-11	2.11662e-11	2.15918e-11	2.06949e-11	1.97982e-11	1.89147e-11	1.67672e-11	1.49149e-11	1.60265e-11	1.71907e-11	1.96711e-11	2.19734e-11	2.05724e-11	1.99393e-11	1.9494e-11	1.70321e-11	1.57918e-11	1.53969e-11	1.59209e-11	1.75005e-11	1.88062e-11	2.08912e-11	2.13513e-11	2.12623e-11	2.01742e-11	1.78345e-11	1.62175e-11	1.73274e-11	1.72446e-11	2.00032e-11	2.18754e-11	2.01844e-11	2.0393e-11	1.88946e-11	1.79891e-11	1.66122e-11	1.63283e-11	1.681e-11	1.83505e-11	1.99542e-11	2.12613e-11	2.11342e-11	1.99435e-11	1.9035e-11	1.7179e-11	1.66478e-11	1.69571e-11	1.86126e-11
1.37375	1.72807e-11	1.88508e-11	2.10597e-11	2.14566e-11	2.11444e-11	1.99484e-11	1.87719e-11	1.64199e-11	1.55872e-11	1.64544e-11	1.70209e-11	1.93229e-11	2.12684e-11	2.02208e-11	2.01594e-11	1.97428e-11	1.70754e-11	1.58003e-11	1.53701e-11	1.60685e-11	1.72769e-11	1.89194e-11	2.00818e-11	2.0576e-11	2.27362e-11	2.01462e-11	1.73796e-11	1.63553e-11	1.63829e-11	1.79331e-11	1.78744e-11	2.16799e-11	2.01028e-11	2.0423e-11	1.8592e-11	1.819e-11	1.63612e-11	1.61415e-11	1.66199e-11	1.85168e-11	2.13397e-11	2.04465e-11	2.01197e-11	2.01284e-11	1.85484e-11	1.68566e-11	1.63767e-11	1.67086e-11	1.88109e-11
1.37976	1.66862e-11	1.88908e-11	2.09242e-11	2.14932e-11	2.11363e-11	2.03918e-11	1.82545e-11	1.61196e-11	1.63401e-11	1.64396e-11	1.72037e-11	1.88093e-11	2.12981e-11	1.96683e-11	2.01768e-11	1.91582e-11	1.71715e-11	1.56306e-11	1.52173e-11	1.58403e-11	1.74806e-11	1.95801e-11	2.13371e-11	2.02722e-11	2.10041e-11	2.01006e-11	1.73495e-11	1.58735e-11	1.68983e-11	1.78191e-11	1.89423e-11	2.23393e-11	1.97104e-11	1.99869e-11	1.88829e-11	1.75536e-11	1.61246e-11	1.62306e-11	1.63016e-11	1.8667e-11	1.99185e-11	1.96836e-11	1.93069e-11	1.92256e-11	1.81101e-11	1.68491e-11	1.62557e-11	1.7088e-11	1.84653e-11
1.38577	1.69766e-11	1.91432e-11	2.0851e-11	2.04879e-11	2.03461e-11	2.0327e-11	1.78708e-11	1.63755e-11	1.58793e-11	1.63388e-11	1.74801e-11	1.90474e-11	2.08091e-11	2.06476e-11	1.96842e-11	2.07579e-11	1.82594e-11	1.56515e-11	1.51153e-11	1.5824e-11	1.77365e-11	1.93051e-11	2.08765e-11	2.09584e-11	2.04738e-11	1.92526e-11	1.72845e-11	1.64223e-11	1.65284e-11	1.76035e-11	1.84983e-11	2.11028e-11	1.92787e-11	2.00443e-11	1.95382e-11	1.76536e-11	1.65271e-11	1.59971e-11	1.6018e-11	1.81251e-11	1.99501e-11	1.99097e-11	1.96988e-11	1.84658e-11	1.84868e-11	1.69772e-11	1.59886e-11	1.66727e-11	1.84585e-11
1.39178	1.70897e-11	1.90208e-11	1.99336e-11	2.12404e-11	1.92616e-11	1.90194e-11	1.80949e-11	1.65922e-11	1.55077e-11	1.59684e-11	1.7668e-11	1.89015e-11	2.10967e-11	1.99112e-11	1.9052e-11	1.85873e-11	1.75797e-11	1.57304e-11	1.54063e-11	1.57477e-11	1.72947e-11	1.89426e-11	1.94606e-11	2.06558e-11	2.06996e-11	1.91055e-11	1.76324e-11	1.59262e-11	1.63954e-11	1.75802e-11	2.00298e-11	2.01963e-11	1.94122e-11	1.97811e-11	1.8835e-11	1.76234e-11	1.63527e-11	1.58609e-11	1.65364e-11	1.80829e-11	1.92912e-11	1.98748e-11	1.9833e-11	1.91998e-11	1.81737e-11	1.65109e-11	1.61692e-11	1.64763e-11	1.75075e-11
1.3978	1.71446e-11	1.81581e-11	1.99136e-11	2.12632e-11	1.965e-11	1.90012e-11	1.82726e-11	1.62212e-11	1.52363e-11	1.54956e-11	1.70231e-11	1.88903e-11	2.06917e-11	2.03255e-11	1.93639e-11	1.90135e-11	1.72446e-11	1.62976e-11	1.51305e-11	1.52548e-11	1.67507e-11	1.90042e-11	1.84244e-11	2.01331e-11	2.05959e-11	1.91298e-11	1.6718e-11	1.63719e-11	1.61854e-11	1.77198e-11	1.91826e-11	2.04936e-11	2.00197e-11	1.94399e-11	1.91222e-11	1.7724e-11	1.62271e-11	1.56769e-11	1.63585e-11	1.80874e-11	1.95626e-11	1.97762e-11	2.00917e-11	1.98805e-11	1.8423e-11	1.66765e-11	1.58147e-11	1.65984e-11	1.7848e-11
1.40381	1.70924e-11	1.85365e-11	1.99321e-11	2.08256e-11	2.00996e-11	1.99287e-11	1.85188e-11	1.62033e-11	1.57404e-11	1.57436e-11	1.68515e-11	1.89534e-11	1.98634e-11	1.77136e-11	1.94826e-11	1.85117e-11	1.63618e-11	1.55648e-11	1.53165e-11	1.53852e-11	1.69503e-11	1.86361e-11	1.90645e-11	1.93672e-11	2.08931e-11	1.90174e-11	1.67023e-11	1.60562e-11	1.61425e-11	1.75032e-11	1.87913e-11	2.03564e-11	1.94355e-11	1.9291e-11	1.75551e-11	1.76222e-11	1.58327e-11	1.57857e-11	1.57892e-11	1.75832e-11	1.94565e-11	1.94176e-11	1.95434e-11	1.91637e-11	1.83009e-11	1.69099e-11	1.58734e-11	1.66106e-11	1.77652e-11
1.40982	1.6718e-11	1.8809e-11	1.95723e-11	2.04622e-11	2.04918e-11	2.02456e-11	1.84117e-11	1.58544e-11	1.60194e-11	1.61146e-11	1.69553e-11	1.88681e-11	1.91623e-11	1.80449e-11	1.91639e-11	1.90332e-11	1.66601e-11	1.5136e-11	1.52634e-11	1.55381e-11	1.71535e-11	1.91964e-11	1.91477e-11	1.89966e-11	2.08078e-11	1.87505e-11	1.68931e-11	1.55356e-11	1.64891e-11	1.80377e-11	1.84406e-11	1.90861e-11	2.00192e-11	1.86406e-11	1.81195e-11	1.71931e-11	1.57859e-11	1.55457e-11	1.56103e-11	1.7629e-11	1.88105e-11	1.85765e-11	1.88421e-11	1.85392e-11	1.76309e-11	1.66421e-11	1.58907e-11	1.67254e-11	1.73559e-11
1.41583	1.66713e-11	1.82455e-11	2.00811e-11	1.96282e-11	1.96475e-11	1.99656e-11	1.81983e-11	1.62727e-11	1.55405e-11	1.64286e-11	1.71029e-11	1.81029e-11	1.93326e-11	2.01086e-11	1.92599e-11	1.84199e-11	1.71756e-11	1.52359e-11	1.5227e-11	1.55454e-11	1.71717e-11	1.88416e-11	1.94217e-11	1.97111e-11	1.92548e-11	1.81231e-11	1.70729e-11	1.51017e-11	1.74584e-11	1.70034e-11	2.05501e-11	1.99369e-11	1.79706e-11	1.87516e-11	1.8121e-11	1.7208e-11	1.59717e-11	1.53889e-11	1.61399e-11	1.73548e-11	1.88288e-11	1.86677e-11	1.87788e-11	1.77034e-11	1.79527e-11	1.63811e-11	1.55481e-11	1.67079e-11	1.74072e-11
1.42184	1.65999e-11	1.81987e-11	1.98312e-11	1.97598e-11	1.91615e-11	1.97516e-11	1.84026e-11	1.75641e-11	1.52061e-11	1.58697e-11	1.72952e-11	1.87867e-11	1.96742e-11	1.88012e-11	1.71661e-11	1.90067e-11	1.73454e-11	1.53826e-11	1.5289e-11	1.57001e-11	1.65376e-11	1.84996e-11	1.84262e-11	2.03437e-11	2.03895e-11	1.83548e-11	1.69844e-11	1.47749e-11	1.61001e-11	1.73799e-11	1.84827e-11	1.91369e-11	1.94805e-11	2.00686e-11	1.78611e-11	1.71971e-11	1.58103e-11	1.57934e-11	1.63262e-11	1.70682e-11	1.89676e-11	1.90876e-11	1.95615e-11	1.87948e-11	1.79273e-11	1.59964e-11	1.56319e-11	1.60757e-11	1.69793e-11
1.42786	1.68292e-11	1.77261e-11	1.95251e-11	1.97015e-11	1.9299e-11	1.86164e-11	1.83765e-11	1.66976e-11	1.48006e-11	1.54556e-11	1.71217e-11	1.87383e-11	1.97627e-11	1.88813e-11	1.96114e-11	1.90577e-11	1.70011e-11	1.55811e-11	1.5375e-11	1.53438e-11	1.60025e-11	1.80836e-11	1.83083e-11	1.96236e-11	2.07559e-11	1.81451e-11	1.69362e-11	1.64055e-11	1.62393e-11	1.69621e-11	1.79609e-11	1.89825e-11	1.92098e-11	1.94415e-11	1.88386e-11	1.78508e-11	1.56807e-11	1.56127e-11	1.65582e-11	1.71068e-11	1.87877e-11	1.99005e-11	1.94265e-11	1.98229e-11	1.79331e-11	1.63272e-11	1.57449e-11	1.61618e-11	1.70865e-11
1.43387	1.69808e-11	1.78815e-11	1.94646e-11	1.95846e-11	2.02689e-11	1.98757e-11	1.85195e-11	1.71052e-11	1.54735e-11	1.54165e-11	1.67696e-11	1.85466e-11	1.96504e-11	2.0105e-11	2.0192e-11	1.90255e-11	1.65964e-11	1.52186e-11	1.49322e-11	1.54337e-11	1.63593e-11	1.76289e-11	1.84873e-11	1.93117e-11	1.94343e-11	1.85834e-11	1.6806e-11	1.50805e-11	1.60412e-11	1.71755e-11	1.81933e-11	1.99746e-11	1.99138e-11	1.95807e-11	1.8154e-11	1.81864e-11	1.58689e-11	1.56032e-11	1.63193e-11	1.72108e-11	1.90678e-11	1.92946e-11	1.91126e-11	1.98543e-11	1.82276e-11	1.62876e-11	1.57344e-11	1.65028e-11	1.80068e-11
1.43988	1.72117e-11	1.86715e-11	1.94025e-11	1.97786e-11	2.08851e-11	2.09603e-11	1.89271e-11	1.68531e-11	1.63828e-11	1.58053e-11	1.70761e-11	1.86668e-11	1.88673e-11	1.82567e-11	1.82912e-11	1.91846e-11	1.71812e-11	1.5229e-11	1.51203e-11	1.50871e-11	1.66063e-11	1.76169e-11	1.97188e-11	1.93309e-11	2.00382e-11	1.87476e-11	1.74074e-11	1.56604e-11	1.5823e-11	1.67854e-11	1.80484e-11	1.93649e-11	1.98764e-11	2.0111e-11	1.8718e-11	1.74422e-11	1.57708e-11	1.58347e-11	1.60833e-11	1.72381e-11	1.87779e-11	1.80152e-11	1.92737e-11	1.90614e-11	1.78105e-11	1.60814e-11	1.57665e-11	1.63981e-11	1.79079e-11
1.44589	1.65839e-11	1.88507e-11	1.92845e-11	2.01883e-11	2.02004e-11	2.08131e-11	1.88225e-11	1.65985e-11	1.62728e-11	1.64746e-11	1.75263e-11	1.84909e-11	1.91402e-11	2.0437e-11	1.89465e-11	1.95118e-11	1.86777e-11	1.62605e-11	1.54301e-11	1.57521e-11	1.75999e-11	1.8425e-11	1.9595e-11	2.02514e-11	1.96027e-11	1.86908e-11	1.75352e-11	1.56542e-11	1.59294e-11	1.71386e-11	1.78667e-11	1.95333e-11	1.94916e-11	1.98091e-11	1.90211e-11	1.74964e-11	1.6201e-11	1.58759e-11	1.60995e-11	1.7236e-11	1.87113e-11	1.778e-11	1.95987e-11	1.89469e-11	1.85962e-11	1.60705e-11	1.59622e-11	1.68358e-11	1.71723e-11
1.4519	1.63397e-11	1.80206e-11	2.01057e-11	2.05754e-11	1.93515e-11	1.9857e-11	1.91075e-11	1.69165e-11	1.5531e-11	1.6169e-11	1.74893e-11	1.86015e-11	2.08508e-11	1.93368e-11	1.972e-11	2.01569e-11	1.85342e-11	1.60897e-11	1.4225e-11	1.58046e-11	1.66746e-11	1.85136e-11	1.94446e-11	2.12823e-11	2.09961e-11	1.92304e-11	1.78736e-11	1.58955e-11	1.61007e-11	1.76387e-11	1.83369e-11	1.96481e-11	2.05503e-11	2.03721e-11	1.95684e-11	1.8095e-11	1.63866e-11	1.58751e-11	1.63383e-11	1.74676e-11	1.94849e-11	1.95218e-11	2.03562e-11	1.90837e-11	1.87425e-11	1.61359e-11	1.61533e-11	1.68731e-11	1.74029e-11
1.45792	1.69668e-11	1.84811e-11	2.02535e-11	2.11357e-11	2.06328e-11	2.04833e-11	1.95512e-11	1.77307e-11	1.53341e-11	1.56813e-11	1.72249e-11	1.87903e-11	2.02333e-11	2.01718e-11	2.0637e-11	1.98746e-11	1.76574e-11	1.54226e-11	1.53041e-11	1.52593e-11	1.69034e-11	1.7895e-11	1.78552e-11	2.0594e-11	2.14861e-11	2.0362e-11	1.80818e-11	1.60171e-11	1.59122e-11	1.79395e-11	1.78871e-11	1.97349e-11	2.03175e-11	2.26297e-11	2.00434e-11	1.83798e-11	1.59576e-11	1.62827e-11	1.64843e-11	1.78885e-11	1.97808e-11	2.11964e-11	2.00925e-11	2.08184e-11	1.85405e-11	1.66753e-11	1.66119e-11	1.65463e-11	1.73554e-11
1.46393	1.78087e-11	1.89945e-11	2.0547e-11	2.06628e-11	2.10224e-11	2.11043e-11	1.97073e-11	1.74383e-11	1.62701e-11	1.56396e-11	1.69773e-11	1.91551e-11	2.03875e-11	2.26988e-11	2.14075e-11	2.09179e-11	1.81364e-11	1.59733e-11	1.51374e-11	1.55092e-11	1.72201e-11	1.89712e-11	1.90819e-11	2.00936e-11	2.07605e-11	2.01919e-11	1.71786e-11	1.64818e-11	1.64134e-11	1.80332e-11	1.71336e-11	2.11617e-11	1.99705e-11	2.13748e-11	2.07132e-11	1.87898e-11	1.62622e-11	1.63435e-11	1.63972e-11	1.83189e-11	1.97771e-11	2.03901e-11	2.05043e-11	2.15598e-11	1.95028e-11	1.69214e-11	1.63743e-11	1.68661e-11	1.81591e-11
1.46994	1.78018e-11	1.96061e-11	1.9902e-11	2.14718e-11	2.2118e-11	2.2766e-11	2.05156e-11	1.77375e-11	1.70327e-11	1.63016e-11	1.71658e-11	1.91416e-11	2.07079e-11	2.10933e-11	2.15853e-11	2.1184e-11	1.8357e-11	1.63292e-11	1.53645e-11	1.56852e-11	1.81054e-11	1.85628e-11	1.9488e-11	2.08369e-11	2.16332e-11	2.08631e-11	1.79601e-11	1.63951e-11	1.72005e-11	1.85832e-11	1.84211e-11	2.11816e-11	2.13802e-11	2.11982e-11	2.05651e-11	1.90166e-11	1.64004e-11	1.63875e-11	1.65241e-11	1.81666e-11	1.97537e-11	1.95289e-11	2.12029e-11	2.12261e-11	1.94118e-11	1.688e-11	1.65756e-11	1.70665e-11	1.87455e-11
1.47595	1.74014e-11	2.01868e-11	2.11819e-11	2.18856e-11	2.16935e-11	2.32764e-11	2.11055e-11	1.80696e-11	1.72009e-11	1.71539e-11	1.83916e-11	1.99157e-11	2.10175e-11	2.19326e-11	2.01128e-11	2.24097e-11	1.96582e-11	1.68788e-11	1.56484e-11	1.58588e-11	1.80964e-11	1.98429e-11	2.06549e-11	2.19801e-11	2.25617e-11	2.13252e-11	1.82639e-11	1.64233e-11	1.67082e-11	1.87297e-11	2.09366e-11	2.23596e-11	2.30168e-11	2.21007e-11	2.16752e-11	2.04197e-11	1.65045e-11	1.64608e-11	1.69531e-11	1.88618e-11	2.01515e-11	1.87946e-11	2.1343e-11	2.12206e-11	1.91417e-11	1.72347e-11	1.66193e-11	1.72949e-11	1.82617e-11
1.48196	1.80009e-11	1.9775e-11	2.18933e-11	2.21754e-11	2.13845e-11	2.27648e-11	2.11242e-11	1.89389e-11	1.63493e-11	1.67058e-11	1.89442e-11	1.98646e-11	2.19261e-11	2.20433e-11	2.10966e-11	2.21636e-11	2.015e-11	1.73277e-11	1.57934e-11	1.6281e-11	1.77215e-11	1.94592e-11	2.13486e-11	2.30203e-11	2.23167e-11	2.11859e-11	2.08139e-11	1.7309e-11	1.63712e-11	1.84567e-11	1.99788e-11	2.04872e-11	2.06006e-11	2.24387e-11	2.16737e-11	1.93015e-11	1.70159e-11	1.63337e-11	1.71447e-11	1.88995e-11	2.00043e-11	2.27969e-11	2.25192e-11	2.19726e-11	2.02278e-11	1.74753e-11	1.6768e-11	1.76277e-11	1.83692e-11
1.48798	1.8354e-11	1.98148e-11	2.2035e-11	2.19974e-11	2.20051e-11	2.24769e-11	2.21633e-11	1.92236e-11	1.55054e-11	1.67562e-11	1.83843e-11	2.01297e-11	2.16785e-11	2.30848e-11	2.17634e-11	2.30948e-11	1.97518e-11	1.72743e-11	1.57557e-11	1.65154e-11	1.81313e-11	1.9948e-11	2.06364e-11	2.26261e-11	2.34871e-11	2.20747e-11	1.80234e-11	1.76064e-11	1.75128e-11	1.9542e-11	2.03456e-11	2.22593e-11	2.21296e-11	2.45478e-11	2.21139e-11	2.04331e-11	1.68412e-11	1.68997e-11	1.7334e-11	1.96782e-11	2.07355e-11	2.22602e-11	2.24907e-11	2.33932e-11	2.05187e-11	1.77498e-11	1.7374e-11	1.7092e-11	1.86015e-11
1.49399	1.89948e-11	2.06655e-11	2.21107e-11	2.34774e-11	2.39483e-11	2.34064e-11	2.2694e-11	1.92784e-11	1.73107e-11	1.70301e-11	1.8127e-11	2.02238e-11	2.17637e-11	2.4495e-11	2.32095e-11	2.39562e-11	2.03224e-11	1.70846e-11	1.5986e-11	1.65594e-11	1.81803e-11	1.99227e-11	2.14568e-11	2.1897e-11	2.43038e-11	2.38771e-11	1.89313e-11	1.73791e-11	1.79655e-11	2.06946e-11	1.99323e-11	2.35059e-11	2.26625e-11	2.22501e-11	2.27594e-11	2.03757e-11	1.68434e-11	1.69241e-11	1.77397e-11	1.99288e-11	2.11906e-11	2.28243e-11	2.27969e-11	2.45189e-11	2.07559e-11	1.80964e-11	1.716e-11	1.75364e-11	1.93596e-11
1.5	1.90023e-11	2.15337e-11	2.31228e-11	2.31888e-11	2.49955e-11	2.51713e-11	2.24321e-11	1.9256e-11	1.79818e-11	1.7415e-11	1.88893e-11	2.07389e-11	2.34884e-11	2.34026e-11	2.27999e-11	2.41322e-11	2.06175e-11	1.73137e-11	1.60774e-11	1.6749e-11	1.89414e-11	2.00904e-11	2.23472e-11	2.31113e-11	2.54696e-11	2.39286e-11	1.99528e-11	1.78369e-11	1.78898e-11	1.99707e-11	1.9815e-11	2.22042e-11	2.40683e-11	2.51429e-11	2.30355e-11	2.12421e-11	1.722e-11	1.70491e-11	1.75559e-11	1.96395e-11	2.02492e-11	2.14124e-11	2.3977e-11	2.39416e-11	2.10639e-11	1.8297e-11	1.7334e-11	1.7896e-11	1.97953e-11
--
--
--
--
--
--
--
--
--
--
--
--
--
--
--
--
--
--
--
--
--
--
--
--
--
--
--
--
--
--
--
--
--
--
--
--
--
--
--
--
--
--
--
--
--
--
--
--
--
--
--
--
--
--
--
--
--
--
--
--
--
--
--
--
--
--
--
--
--
--
--
--
--
--
--
--
--
--
--
--
--
--
--
--
--
--
--
--
--
--
--
--
--
--
--
--
--
--
--
--
--
--
--
--
--
--
--
--
--
--
--
--
--
--
--
--
--
--
--
--
--
--
--
--
--
--
--
--
--
--
--
--
--
--
--
--
--
--
--
--
--
--
--
--
--
--
--
--
--
--
--
--
--
--
--
--
--
--
--
--
--
--
--
--
--
--
--
--
--
--
--
--
--
--
--
--
--
--
--
--
--
--
--
--
--
--
--
--
--
--
--
--
--
--
--
--
--
--
--
--
--
--
--
--
--
--
--
--
--
--
--
--
--
--
--
--
--
--
--
--
--
--
--
--
--
--
--
--
--
--
--
--
--
--
--
--
--
--
--
--
--
--
--
--
--
--
--
--
--
--
--
--
--
--
--
--
--
--
--
--
--
--
--
--
--
--
--
--
--
--
--
--
--
--
--
--
--
--
--
--
--
--
--
--
--
--
--
--
--
--
--
--
--
--
--
--
--
--
--
--
--
--
--
--
--
--
--
--
--
--
--
--
--
--
--
--
--
--
--
--
--
--
--
--
--
--
--
--
--
--
--
--
--
--
--
--
--
--
--
--
--
--
--
--
--
--
--
--
--
--
--
--
--
--
--
--
--
--
--
--
--
--
--
--
--
--
--
--
--
--
--
--
--
--
--
--
--
--
--
--
--
--
--
--
--
--
--
--
--
--
--
--
--
--
--
--
--
--
--
--
--
--
--
--
--
--
--
--
--
--
--
--
--
--
--
--
--
--
--
--
--
--
--
--
--
--
--
--
--
--
--
--
--
--
--
--
--
--
--
--
--
--
--
--
--
--
--
--
--
--
--
--
--
--
--
--
--
--
--
--
--
--
--
--
--
--
--
--
--
--
--
--
--
--
--
--
--
--
--
--
--
--
--
--
--
--
--
--
--
--
--
--
--
--
--
--
--
--
--
[truncated: 112 more columns]
