# Supplementary material for: Quantum spin liquid signatures in monolayer 1T-NbSe2
Source: Nat Commun. 2024 Mar 15;15:2336. doi: 10.1038/s41467-024-46612-1 (PMC10940636; doi:10.1038/s41467-024-46612-1)
Supplement: Supplementary file 3 — Source Data [file 41467_2024_46612_MOESM3_ESM.zip › Fig2.asc]

:NANONIS_VERSION:
2
:SCANIT_TYPE:
              FLOAT            MSBFIRST
:REC_DATE:
 26.02.2024
:REC_TIME:
22:42:59
:REC_TEMP:
      290.0000000000
:ACQ_TIME:
      314.8
:SCAN_PIXELS:
       1024       1024
:SCAN_FILE:
C:\Users\zhangyu\Desktop\Fig2.asc
:SCAN_TIME:
             NaN             NaN
:SCAN_RANGE:
           1.800E-8           1.800E-8
:SCAN_OFFSET:
             7.066E-7         -4.345E-7
:SCAN_ANGLE:
            -9.400E+1
:SCAN_DIR:
down
:BIAS:
            2.500E+2
:DATA_INFO:
	Channel	Name	Unit	Direction	Calibration	Offset
	0	Z	m	both	1.000E+0	0.000E+0

:SCANIT_END:


-9.322321E-12	-8.824941E-12	-6.863843E-12	-6.323830E-12	-6.608047E-12	-7.915446E-12	-8.569145E-12	-6.494361E-12	-2.458478E-12	1.591616E-12	6.437517E-12	1.011813E-11	1.348610E-11	1.595879E-11	1.986677E-11	2.241052E-11	2.586376E-11	2.918910E-11	3.338130E-11	3.582556E-11	3.765876E-11	3.906564E-11	4.047251E-11	4.278888E-11	4.590106E-11	4.965273E-11	5.157119E-11	5.373124E-11	5.685763E-11	5.907452E-11	6.252776E-11	6.514256E-11	6.573941E-11	6.444623E-11	6.527046E-11	6.471623E-11	6.633627E-11	6.652101E-11	6.838263E-11	6.994583E-11	6.970424E-11	6.917844E-11	6.936318E-11	6.841105E-11	6.814105E-11	6.733103E-11	6.575362E-11	6.355094E-11	5.994139E-11	5.685763E-11	5.337597E-11	5.023537E-11	4.541789E-11	4.028777E-11	3.554135E-11	3.070966E-11	2.637535E-11	2.133049E-11	1.782041E-11	1.389822E-11	1.213607E-11	1.027445E-11	9.748646E-12	1.053024E-11	1.033129E-11	1.074341E-11	1.170974E-11	1.180922E-11	1.361400E-11	1.563194E-11	1.878675E-11	2.387424E-11	3.132072E-11	3.956302E-11	4.718004E-11	5.351808E-11	5.859135E-11	6.241407E-11	6.718892E-11	7.426593E-11	8.047607E-11	8.701306E-11	9.400480E-11	1.006271E-10	1.057430E-10	1.112994E-10	1.162306E-10	1.205365E-10	1.236913E-10	1.249418E-10	1.250982E-10	1.254250E-10	1.254818E-10	1.244587E-10	1.250697E-10	1.257945E-10	1.277982E-10	1.298446E-10	1.287503E-10	1.258798E-10	1.235634E-10	1.210054E-10	1.192575E-10	1.178222E-10	1.155058E-10	1.132321E-10	1.096652E-10	1.028155E-10	8.991208E-11	8.198242E-11	7.410961E-11	6.514256E-11	5.800871E-11	5.098855E-11	4.401102E-11	4.068568E-11	3.865352E-11	3.569767E-11	3.338130E-11	3.132072E-11	2.617639E-11	2.167155E-11	1.725198E-11	1.330136E-11	9.208634E-12	5.897505E-12	3.112177E-12	-7.958079E-13	-2.728484E-12	-3.808509E-12	-5.798029E-12	-8.640200E-12	-1.337241E-11	-1.682565E-11	-1.890044E-11	-2.097522E-11	-2.333422E-11	-2.383160E-11	-2.401634E-11	-2.395950E-11	-2.370371E-11	-2.250999E-11	-2.056311E-11	-1.865885E-11	-1.749356E-11	-1.691092E-11	-1.517719E-11	-1.341505E-11	-1.392664E-11	-1.189449E-11	-1.024603E-11	-9.436008E-12	-8.071765E-12	-7.844392E-12	-6.480150E-12	-5.655920E-12	-4.135359E-12	-2.344791E-12	-1.989520E-13	2.202682E-12	4.959588E-12	7.204903E-12	9.450218E-12	1.182343E-11	1.536193E-11	1.752198E-11	2.034994E-11	2.343370E-11	2.643219E-11	3.011280E-11	3.358025E-11	3.544187E-11	3.669243E-11	3.683454E-11	3.895195E-11	4.209255E-11	4.594369E-11	4.929746E-11	5.208278E-11	5.435652E-11	5.636025E-11	5.867662E-11	6.063772E-11	6.362200E-11	6.605205E-11	6.899370E-11	7.226220E-11	7.243273E-11	7.027268E-11	6.959056E-11	7.042900E-11	6.944845E-11	6.770051E-11	6.670575E-11	6.338041E-11	5.962875E-11	5.469758E-11	5.127276E-11	4.710898E-11	4.375522E-11	4.011724E-11	3.463185E-11	2.961542E-11	2.513900E-11	2.054890E-11	1.713829E-11	1.054445E-11	4.476419E-12	1.747935E-12	1.236344E-12	9.237056E-13	8.384404E-13	1.961098E-12	1.861622E-12	2.756906E-12	5.044853E-12	6.707523E-12	9.535484E-12	1.259082E-11	1.770672E-11	2.232525E-11	2.725642E-11	3.217338E-11	3.565503E-11	3.919354E-11	4.281731E-11	4.655476E-11	4.888534E-11	5.213963E-11	5.501022E-11	5.732659E-11	5.870504E-11	6.077983E-11	6.178880E-11	6.262724E-11	6.399148E-11	6.652101E-11	6.792789E-11	6.862422E-11	6.808420E-11	6.617995E-11	6.460255E-11	6.522782E-11	6.529888E-11	6.505729E-11	6.207301E-11	5.725553E-11	5.287859E-11	4.911271E-11	4.587264E-11	4.354206E-11	4.092726E-11	3.986145E-11	3.728928E-11	3.302603E-11	3.075229E-11	2.602007E-11	2.491163E-11	2.239631E-11	1.843148E-11	1.389822E-11	9.904966E-12	6.096457E-12	2.302158E-12	-2.117417E-12	-4.533263E-12	-7.716494E-12	-9.876544E-12	-1.273293E-11	-1.566036E-11	-1.675460E-11	-1.790568E-11	-1.867306E-11	-2.002309E-11	-2.226841E-11	-2.310685E-11	-2.387424E-11	-2.719958E-11	-2.796696E-11	-2.775380E-11	-2.712852E-11	-2.614797E-11	-2.508216E-11	-2.467004E-11	-2.485478E-11	-2.614797E-11	-2.677325E-11	-2.717115E-11	-2.508216E-11	-2.459899E-11	-2.516742E-11	-2.630429E-11	-2.604850E-11	-2.624745E-11	-2.586376E-11	-2.555112E-11	-2.690115E-11	-2.853540E-11	-2.945910E-11	-3.099387E-11	-3.196021E-11	-3.235812E-11	-3.241496E-11	-3.177547E-11	-3.127809E-11	-2.732747E-11	-2.327738E-11	-1.972467E-11	-1.608669E-11	-1.381295E-11	-1.355716E-11	-1.331557E-11	-1.453770E-11	-1.361400E-11	-1.196554E-11	-1.027445E-11	-9.634959E-12	-7.744916E-12	-6.508571E-12	-7.986500E-12	-7.773338E-12	-8.242296E-12	-8.810730E-12	-8.469669E-12	-6.593837E-12	-3.083755E-12	2.842171E-14	1.861622E-12	3.737455E-12	5.826450E-12	7.091217E-12	7.787548E-12	8.498091E-12	9.052314E-12	6.806999E-12	6.650680E-12	5.243805E-12	4.931167E-12	5.442757E-12	5.840661E-12	6.153300E-12	6.878054E-12	7.773338E-12	7.773338E-12	6.068035E-12	5.385914E-12	5.712764E-12	3.481659E-12	1.563194E-12	-3.026912E-12	-5.059064E-12	-6.394885E-12	-5.115908E-12	-5.385914E-12	-5.243805E-12	-4.433787E-12	-3.126388E-12	-5.158540E-12	-7.631229E-12	-1.026024E-11	-1.239187E-11	-1.405454E-11	-1.534772E-11	-1.685407E-11	-1.804779E-11	-1.782041E-11	-1.892886E-11	-1.872991E-11	-1.793410E-11	-1.763567E-11	-1.722356E-11	-1.642775E-11	-1.573142E-11	-1.595879E-11	-1.732303E-11	-1.880096E-11	-1.971046E-11	-2.114575E-11	-2.262368E-11	-2.437162E-11	-2.613376E-11	-2.654588E-11	-2.830802E-11	-2.887646E-11	-3.049649E-11	-3.133493E-11	-3.099387E-11	-3.066702E-11	-3.217338E-11	-3.447553E-11	-3.566925E-11	-3.757350E-11	-3.942091E-11	-4.172307E-11	-4.540368E-11	-4.806111E-11	-4.983747E-11	-5.233858E-11	-5.414336E-11	-5.620393E-11	-5.826450E-11	-6.097878E-11	-6.319567E-11	-6.606626E-11	-7.037215E-11	-7.453593E-11	-7.707968E-11	-7.948131E-11	-7.898393E-11	-8.031975E-11	-8.296297E-11	-8.581935E-11	-8.812151E-11	-9.035261E-11	-9.366374E-11	-9.542589E-11	-9.490009E-11	-9.548273E-11	-9.674750E-11	-9.725909E-11	-9.569590E-11	-9.397638E-11	-9.231371E-11	-9.295320E-11	-9.477219E-11	-9.526957E-11	-9.708856E-11	-9.933387E-11	-1.017781E-10	-1.019060E-10	-1.018918E-10	-1.017213E-10	-1.016929E-10	-1.008829E-10	-1.006413E-10	-1.021192E-10	-1.025597E-10	-1.040945E-10	-1.053451E-10	-1.073346E-10	-1.072777E-10	-1.082867E-10	-1.091820E-10	-1.084572E-10	-1.070077E-10	-1.060130E-10	-1.052882E-10	-1.055440E-10	-1.068798E-10	-1.095231E-10	-1.121663E-10	-1.131610E-10	-1.121094E-10	-1.101768E-10	-1.084146E-10	-1.066383E-10	-1.040661E-10	-1.013660E-10	-1.008260E-10	-9.879386E-11	-9.681855E-11	-9.599432E-11	-9.598011E-11	-9.606538E-11	-9.661960E-11	-9.755752E-11	-9.816858E-11	-9.943335E-11	-1.015081E-10	-1.023039E-10	-1.025739E-10	-9.976020E-11	-9.845280E-11	-9.669066E-11	-9.427481E-11	-9.207213E-11	-9.090684E-11	-9.096368E-11	-9.241319E-11	-9.355006E-11	-9.546852E-11	-9.887913E-11	-9.903545E-11	-9.836754E-11	-9.792700E-11	-9.852386E-11	-9.875123E-11	-9.957546E-11	-9.993073E-11	-9.922019E-11	-1.001865E-10	-1.029434E-10	-1.050893E-10	-1.065814E-10	-1.065814E-10	-1.065814E-10	-1.064393E-10	-1.056577E-10	-1.040092E-10	-1.032134E-10	-1.026734E-10	-1.017213E-10	-9.973178E-11	-9.980283E-11	-9.889334E-11	-1.014229E-10	-1.018492E-10	-1.020339E-10	-1.002434E-10	-9.863754E-11	-9.633538E-11	-9.420376E-11	-9.114842E-11	-8.817835E-11	-8.462564E-11	-8.087397E-11	-7.656809E-11	-7.155165E-11	-6.761525E-11	-6.434675E-11	-6.320988E-11	-6.309619E-11	-6.428991E-11	-6.606626E-11	-6.691891E-11	-6.640732E-11	-6.637890E-11	-6.612311E-11	-6.511414E-11	-6.642153E-11	-6.735945E-11	-6.917844E-11	-7.094059E-11	-7.148060E-11	-7.104006E-11	-7.317169E-11	-7.483436E-11	-7.791812E-11	-7.989343E-11	-8.047607E-11	-8.037659E-11	-7.925394E-11	-8.058976E-11	-8.145662E-11	-8.220979E-11	-8.411405E-11	-8.643042E-11	-8.812151E-11	-9.043788E-11	-9.282530E-11	-9.413270E-11	-9.657697E-11	-1.017639E-10	-1.057856E-10	-1.104610E-10	-1.150937E-10	-1.207212E-10	-1.229807E-10	-1.253539E-10	-1.252118E-10	-1.256808E-10	-1.250413E-10	-1.247003E-10	-1.250982E-10	-1.247997E-10	-1.261213E-10	-1.267466E-10	-1.276987E-10	-1.276561E-10	-1.274003E-10	-1.268035E-10	-1.243734E-10	-1.222844E-10	-1.190870E-10	-1.160316E-10	-1.112568E-10	-1.056151E-10	-1.000586E-10	-9.497114E-11	-9.032419E-11	-8.498091E-11	-8.014922E-11	-7.544543E-11	-7.136691E-11	-6.900791E-11	-6.758683E-11	-6.579626E-11	-6.214407E-11	-5.836398E-11	-5.464074E-11	-5.091749E-11	-4.756373E-11	-4.466472E-11	-4.327205E-11	-4.175149E-11	-4.028777E-11	-3.841194E-11	-3.420553E-11	-3.012701E-11	-2.759748E-11	-2.373213E-11	-2.057732E-11	-1.774936E-11	-1.467981E-11	-1.351452E-11	-1.310241E-11	-1.269029E-11	-1.277556E-11	-1.318767E-11	-1.166711E-11	-9.606538E-12	-8.867573E-12	-8.441248E-12	-7.943868E-12	-8.412826E-12	-8.057555E-12	-8.171241E-12	-9.308110E-12	-1.053024E-11	-1.026024E-11	-9.890755E-12	-8.483880E-12	-7.773338E-12	-5.528022E-12	-4.163780E-12	-3.652190E-12	-4.391154E-12	-2.430056E-12	-1.278977E-12	-2.685852E-12	-4.618528E-12	-6.622258E-12	-8.668621E-12	-1.092815E-11	-1.230660E-11	-1.305978E-11	-1.361400E-11	-1.281819E-11	-1.253397E-11	-1.240608E-11	-1.297451E-11	-1.425349E-11	-1.548983E-11	-1.450928E-11	-1.583089E-11	-1.639933E-11	-1.772094E-11	-1.814726E-11	-1.796252E-11	-1.797673E-11	-1.749356E-11	-1.912781E-11	-2.006573E-11	-2.012257E-11	-1.946887E-11	-1.971046E-11	-1.975309E-11	-1.918465E-11	-1.880096E-11	-1.739409E-11	-1.489298E-11	-1.247713E-11	-9.308110E-12	-6.480150E-12	-3.794298E-12	-1.762146E-12	7.389644E-13	2.259526E-12	2.728484E-12	4.206413E-12	6.494361E-12	8.554935E-12	1.136868E-11	1.330136E-11	1.440981E-11	1.708145E-11	1.932676E-11	2.134470E-11	2.199840E-11	2.353318E-11	2.263789E-11	2.390266E-11	2.467004E-11	2.629008E-11	2.390266E-11	1.789147E-11	1.037392E-11	4.035883E-12	-2.415845E-12	-4.675371E-12	-8.057555E-12	-1.065814E-11	-1.278977E-11	-1.455192E-11	-1.354294E-11	-1.101341E-11	-1.023182E-11	-1.297451E-11	-1.483613E-11	-1.496403E-11	-1.882938E-11	-2.393108E-11	-2.724221E-11	-2.938805E-11	-3.224443E-11	-3.629452E-11	-3.954881E-11	-4.068568E-11	-4.276046E-11	-4.214940E-11	-4.033041E-11	-3.883827E-11	-3.839773E-11	-3.831246E-11	-4.084200E-11	-4.318679E-11	-4.577316E-11	-4.733636E-11	-4.682477E-11	-4.511946E-11	-4.244782E-11	-3.703349E-11	-3.291234E-11	-3.049649E-11	-2.971490E-11	-3.080913E-11	-3.174705E-11	-3.278444E-11	-3.235812E-11	-2.756906E-11	-2.003731E-11	-1.413980E-11	-1.061551E-11	-9.691803E-12	-1.028866E-11	-1.112710E-11	-1.257661E-11	-1.099920E-11	-1.082867E-11	-9.421797E-12	-7.318590E-12	-4.831691E-12	-1.207923E-12	2.401634E-12	5.371703E-12	7.474910E-12	9.066525E-12	1.065814E-11	1.078604E-11	1.199396E-11	1.458034E-11	1.885780E-11	2.415845E-11	2.997069E-11	3.613820E-11	4.024514E-11	4.224887E-11	4.278888E-11	4.123990E-11	3.790035E-11	3.444711E-11	3.026912E-11	3.110756E-11	3.237233E-11	3.466027E-11	3.825562E-11	3.990408E-11	4.065726E-11	4.123990E-11	4.078515E-11	4.075673E-11	4.119727E-11	3.960565E-11	3.876721E-11	3.683454E-11	3.562661E-11	3.394973E-11	3.093703E-11	2.961542E-11	2.653167E-11	2.019362E-11	1.418243E-11	9.023893E-12	5.869083E-12	3.481659E-12	1.151079E-12	-2.557954E-13	-2.273737E-12	-3.780087E-12	-4.860112E-12	-4.874323E-12	-5.385914E-12	-6.352252E-12	-6.210144E-12	-7.489120E-12	-8.924417E-12	-8.839152E-12	-1.115552E-11	-1.274714E-11	-1.566036E-11	-1.743672E-11	-1.973888E-11	-2.047784E-11	-2.157208E-11	-2.233946E-11	-2.370371E-11	-2.471268E-11	-2.351896E-11	-2.172840E-11	-2.044942E-11	-1.831779E-11	-1.674039E-11	-1.332978E-11	-1.034550E-11	-6.139089E-12	-1.477929E-12	2.927436E-12	6.536993E-12	1.085709E-11	1.486455E-11	1.914202E-11	2.465583E-11	2.921752E-11	3.431921E-11	3.883827E-11	4.388312E-11	4.934009E-11	5.351808E-11	5.913137E-11	6.538414E-11	7.132428E-11	7.590018E-11	8.081713E-11	8.424195E-11	8.624568E-11	8.868994E-11	9.336532E-11	9.744383E-11	9.971757E-11	1.029576E-10	1.099920E-10	1.173248E-10	1.231939E-10	1.278551E-10	1.328431E-10	1.337952E-10	1.349747E-10	1.360974E-10	1.374616E-10	1.392948E-10	1.406875E-10	1.418528E-10	1.467129E-10	1.528662E-10	1.601990E-10	1.665228E-10	1.732019E-10	1.781757E-10	1.830074E-10	1.860343E-10	1.883933E-10	1.876401E-10	1.865459E-10	1.868301E-10	1.862048E-10	1.874412E-10	1.893596E-10	1.910934E-10	1.937650E-10	1.966782E-10	1.975735E-10	1.988809E-10	1.988241E-10	1.997051E-10	1.998899E-10	2.000178E-10	1.991509E-10	1.982414E-10	1.993925E-10	1.993499E-10	1.973177E-10	1.958540E-10	1.962945E-10	1.976161E-10	1.988383E-10	1.991225E-10	1.989804E-10	2.004725E-10	1.978577E-10	1.984830E-10	1.981562E-10	1.981135E-10	1.989378E-10	1.973177E-10	1.966498E-10	1.966072E-10	1.954561E-10	1.935092E-10	1.911786E-10	1.892886E-10	1.872564E-10	1.856932E-10	1.846843E-10	1.824816E-10	1.809184E-10	1.786162E-10	1.745377E-10	1.693650E-10	1.648885E-10	1.618758E-10	1.593889E-10	1.560494E-10	1.534630E-10	1.480345E-10	1.430465E-10	1.391385E-10	1.343494E-10	1.300577E-10	1.247003E-10	1.194991E-10	1.151221E-10	1.109584E-10	1.066098E-10	1.020339E-10	9.572432E-11	9.049472E-11	8.486722E-11	7.896972E-11	7.347012E-11	6.782841E-11	6.259882E-11	5.641709E-11	5.209699E-11	4.403944E-11	3.552714E-11	2.931699E-11	2.241052E-11	1.612932E-11	9.222845E-12	2.586376E-12	-4.476419E-12	-1.045919E-11	-1.563194E-11	-2.212630E-11	-2.891909E-11	-3.379341E-11	-3.679190E-11	-4.041567E-11	-4.446576E-11	-4.739320E-11	-4.935430E-11	-5.194067E-11	-5.509548E-11	-5.515233E-11	-5.542233E-11	-5.550760E-11	-5.540812E-11	-5.421441E-11	-5.367440E-11	-5.395862E-11	-5.397283E-11	-5.374545E-11	-5.387335E-11	-5.472600E-11	-5.536549E-11	-5.464074E-11	-5.375966E-11	-5.216805E-11	-5.226752E-11	-5.317702E-11	-5.420020E-11	-5.449863E-11	-5.448442E-11	-5.570655E-11	-5.597656E-11	-5.559286E-11	-5.670131E-11	-5.780976E-11	-5.775291E-11	-5.718448E-11	-5.675815E-11	-5.566392E-11	-5.536549E-11	-5.680079E-11	-5.663026E-11	-5.880452E-11	-5.982770E-11	-6.245671E-11	-6.595258E-11	-6.778578E-11	-6.822631E-11	-6.907896E-11	-6.970424E-11	-6.976109E-11	-7.079848E-11	-7.092638E-11	-7.406697E-11	-7.602807E-11	-7.875656E-11	-8.098766E-11	-8.236611E-11	-8.435563E-11	-8.392931E-11	-8.328982E-11	-8.232348E-11	-8.175505E-11	-8.135714E-11	-8.242296E-11	-8.476775E-11	-8.745360E-11	-9.177370E-11	-9.578116E-11	-9.715961E-11	-9.694645E-11	-9.742962E-11	-9.625012E-11	-9.200107E-11	-8.911627E-11	-8.681411E-11	-8.523671E-11	-8.455459E-11	-8.357404E-11	-8.431300E-11	-8.377299E-11
1.678302E-11	1.352873E-11	9.904966E-12	8.427037E-12	7.631229E-12	7.602807E-12	8.981260E-12	1.108447E-11	1.303135E-11	1.509193E-11	1.712408E-11	1.962519E-11	2.326317E-11	2.532374E-11	2.859224E-11	3.248601E-11	3.527134E-11	3.713296E-11	4.069989E-11	4.342837E-11	4.501999E-11	4.770584E-11	5.027800E-11	5.489653E-11	5.725553E-11	5.829293E-11	5.834977E-11	5.867662E-11	5.974243E-11	5.934453E-11	5.742606E-11	5.687184E-11	5.800871E-11	5.876188E-11	5.891820E-11	5.846346E-11	5.840661E-11	5.839240E-11	5.572076E-11	5.705658E-11	6.085088E-11	6.380674E-11	6.500045E-11	6.183143E-11	5.657341E-11	5.132961E-11	4.398260E-11	3.704770E-11	3.124967E-11	2.937384E-11	2.539480E-11	2.064837E-11	1.823253E-11	1.530509E-11	1.341505E-11	1.165290E-11	6.551204E-12	5.258016E-12	5.059064E-12	5.030643E-12	8.441248E-12	1.267608E-11	1.628564E-11	2.015099E-11	2.407319E-11	2.886225E-11	3.353762E-11	3.755929E-11	4.330047E-11	4.891376E-11	5.371703E-11	5.914558E-11	6.401990E-11	6.895107E-11	7.433698E-11	7.992185E-11	8.466827E-11	8.962786E-11	9.255530E-11	9.646328E-11	9.907808E-11	1.013376E-10	1.042082E-10	1.073204E-10	1.103189E-10	1.121094E-10	1.129337E-10	1.116973E-10	1.108731E-10	1.103615E-10	1.088836E-10	1.054730E-10	1.033129E-10	1.014513E-10	9.896439E-11	9.464429E-11	9.156054E-11	8.927259E-11	8.432721E-11	7.982237E-11	7.069900E-11	6.218670E-11	5.404388E-11	4.594369E-11	3.899459E-11	3.211653E-11	2.845013E-11	2.307843E-11	1.874412E-11	1.413980E-11	8.370193E-12	6.863843E-12	4.135359E-12	2.671641E-12	2.131628E-12	7.105427E-14	-2.785328E-12	-5.570655E-12	-7.716494E-12	-1.047340E-11	-1.183764E-11	-1.189449E-11	-1.156764E-11	-1.196554E-11	-1.165290E-11	-1.247713E-11	-1.583089E-11	-1.959677E-11	-2.026468E-11	-2.056311E-11	-1.978151E-11	-1.922729E-11	-1.890044E-11	-2.003731E-11	-2.263789E-11	-2.339107E-11	-2.152944E-11	-2.061995E-11	-1.980993E-11	-1.736566E-11	-1.661249E-11	-1.439560E-11	-1.320188E-11	-1.091394E-11	-8.938628E-12	-8.654411E-12	-9.308110E-12	-9.777068E-12	-9.421797E-12	-7.489120E-12	-3.581135E-12	3.836931E-13	4.462208E-12	7.474910E-12	1.080025E-11	1.293188E-11	1.497824E-11	1.587352E-11	1.629985E-11	1.837464E-11	2.167155E-11	2.674483E-11	3.264233E-11	3.814193E-11	4.328626E-11	4.801848E-11	5.178435E-11	5.478284E-11	5.616130E-11	5.761081E-11	6.021139E-11	6.163248E-11	6.406253E-11	6.654943E-11	6.792789E-11	7.018741E-11	7.372591E-11	7.759127E-11	8.080292E-11	8.189716E-11	8.168399E-11	8.289192E-11	8.299139E-11	8.360246E-11	8.377299E-11	8.188294E-11	8.030554E-11	7.983658E-11	7.783285E-11	7.480594E-11	7.202061E-11	6.670575E-11	6.214407E-11	5.758238E-11	5.303491E-11	4.811795E-11	4.237677E-11	3.774403E-11	3.130651E-11	2.707168E-11	1.986677E-11	1.520561E-11	1.129763E-11	9.677592E-12	8.455459E-12	6.195933E-12	6.480150E-12	4.931167E-12	5.286438E-12	6.579626E-12	8.924417E-12	1.179501E-11	1.621459E-11	2.026468E-11	2.472689E-11	2.803802E-11	3.272760E-11	3.804246E-11	4.187939E-11	4.547474E-11	4.955325E-11	5.444178E-11	5.842082E-11	6.339462E-11	6.616574E-11	6.794210E-11	6.973266E-11	7.089795E-11	7.258905E-11	7.575807E-11	7.703704E-11	7.818812E-11	7.760548E-11	7.618439E-11	7.332801E-11	7.155165E-11	6.882317E-11	6.562573E-11	6.406253E-11	6.328094E-11	6.069456E-11	5.904610E-11	5.773870E-11	5.785239E-11	5.724132E-11	5.567813E-11	5.329071E-11	4.737899E-11	4.081357E-11	3.510081E-11	3.059597E-11	2.654588E-11	2.167155E-11	1.766409E-11	1.436717E-11	1.163869E-11	8.370193E-12	5.982770E-12	4.163780E-12	7.815970E-13	-2.231104E-12	-5.925926E-12	-1.024603E-11	-1.374190E-11	-1.787726E-11	-2.117417E-11	-2.340528E-11	-2.680167E-11	-2.945910E-11	-3.277023E-11	-3.578293E-11	-3.623768E-11	-3.485923E-11	-3.504397E-11	-3.451817E-11	-3.331024E-11	-3.106493E-11	-2.916067E-11	-3.092282E-11	-3.144862E-11	-3.097966E-11	-3.056755E-11	-2.978595E-11	-2.950173E-11	-2.810907E-11	-2.648903E-11	-2.506795E-11	-2.317790E-11	-2.263789E-11	-2.199840E-11	-2.002309E-11	-1.857359E-11	-1.804779E-11	-1.571721E-11	-1.421085E-11	-1.368505E-11	-1.371347E-11	-1.405454E-11	-1.401190E-11	-1.288925E-11	-1.008971E-11	-7.830181E-12	-5.755396E-12	-2.387424E-12	1.023182E-12	3.183231E-12	4.845901E-12	8.213874E-12	1.296030E-11	1.699618E-11	2.052047E-11	2.215472E-11	2.472689E-11	2.606271E-11	2.792433E-11	2.947331E-11	3.024070E-11	3.086598E-11	3.254286E-11	3.524292E-11	3.689138E-11	3.947775E-11	4.121148E-11	4.314415E-11	4.368417E-11	4.578737E-11	4.814638E-11	4.929746E-11	5.024958E-11	5.029221E-11	4.884271E-11	4.791900E-11	4.789058E-11	4.743583E-11	4.777689E-11	4.752110E-11	4.516210E-11	4.392575E-11	4.246203E-11	4.078515E-11	3.977618E-11	3.819878E-11	3.574030E-11	3.169021E-11	2.945910E-11	2.734168E-11	2.565059E-11	2.198419E-11	1.800515E-11	1.364242E-11	1.125500E-11	7.659651E-12	4.334311E-12	2.415845E-13	-4.064304E-12	-9.023893E-12	-1.477929E-11	-1.759304E-11	-2.123102E-11	-2.395950E-11	-2.374634E-11	-2.292211E-11	-2.086153E-11	-1.908518E-11	-1.810463E-11	-1.924150E-11	-1.877254E-11	-1.971046E-11	-2.255263E-11	-2.414424E-11	-2.481215E-11	-2.526690E-11	-2.349054E-11	-2.226841E-11	-2.067679E-11	-2.050626E-11	-2.205525E-11	-2.032152E-11	-1.911360E-11	-1.833200E-11	-1.857359E-11	-2.187051E-11	-2.590639E-11	-2.913225E-11	-3.366551E-11	-3.835510E-11	-4.182255E-11	-4.411049E-11	-4.500578E-11	-4.847323E-11	-5.070433E-11	-5.223910E-11	-5.238121E-11	-5.488232E-11	-5.728396E-11	-5.874767E-11	-5.977085E-11	-6.106404E-11	-6.369305E-11	-6.646417E-11	-7.021583E-11	-7.301537E-11	-7.581491E-11	-7.844392E-11	-8.105872E-11	-8.385825E-11	-8.465406E-11	-8.522250E-11	-8.638779E-11	-8.847678E-11	-8.961365E-11	-9.057999E-11	-9.224266E-11	-9.306689E-11	-9.582379E-11	-9.615064E-11	-9.642065E-11	-9.785595E-11	-9.860912E-11	-1.016929E-10	-1.032561E-10	-1.058424E-10	-1.069651E-10	-1.090825E-10	-1.112994E-10	-1.140990E-10	-1.166427E-10	-1.193996E-10	-1.213607E-10	-1.224265E-10	-1.249987E-10	-1.266329E-10	-1.278835E-10	-1.298304E-10	-1.320615E-10	-1.349321E-10	-1.351879E-10	-1.362537E-10	-1.365947E-10	-1.373763E-10	-1.372200E-10	-1.364526E-10	-1.363816E-10	-1.367368E-10	-1.370921E-10	-1.370637E-10	-1.376179E-10	-1.388969E-10	-1.392948E-10	-1.404317E-10	-1.392237E-10	-1.369216E-10	-1.342642E-10	-1.331273E-10	-1.313225E-10	-1.314362E-10	-1.328431E-10	-1.339657E-10	-1.325589E-10	-1.302993E-10	-1.278977E-10	-1.256382E-10	-1.233644E-10	-1.216307E-10	-1.196980E-10	-1.183338E-10	-1.189164E-10	-1.191438E-10	-1.184617E-10	-1.174811E-10	-1.158611E-10	-1.140847E-10	-1.123652E-10	-1.102762E-10	-1.104183E-10	-1.103047E-10	-1.103615E-10	-1.113420E-10	-1.117400E-10	-1.111147E-10	-1.092531E-10	-1.091394E-10	-1.068372E-10	-1.050893E-10	-1.054872E-10	-1.061125E-10	-1.079172E-10	-1.103757E-10	-1.138289E-10	-1.153495E-10	-1.167564E-10	-1.189164E-10	-1.195133E-10	-1.202949E-10	-1.200817E-10	-1.194707E-10	-1.180211E-10	-1.167990E-10	-1.156337E-10	-1.157190E-10	-1.155342E-10	-1.139284E-10	-1.120100E-10	-1.100773E-10	-1.079599E-10	-1.052882E-10	-1.019345E-10	-9.984547E-11	-9.706014E-11	-9.367795E-11	-8.964207E-11	-8.705570E-11	-8.553513E-11	-8.334666E-11	-8.175505E-11	-8.054712E-11	-7.983658E-11	-7.963763E-11	-7.992185E-11	-7.881340E-11	-7.848655E-11	-7.675283E-11	-7.621281E-11	-7.626966E-11	-7.483436E-11	-7.455014E-11	-7.501910E-11	-7.443646E-11	-7.453593E-11	-7.455014E-11	-7.720757E-11	-7.995027E-11	-8.301981E-11	-8.448353E-11	-8.775203E-11	-9.049472E-11	-9.266898E-11	-9.443113E-11	-9.754331E-11	-9.970336E-11	-1.027161E-10	-1.044640E-10	-1.069935E-10	-1.084572E-10	-1.096367E-10	-1.117826E-10	-1.153921E-10	-1.191012E-10	-1.215739E-10	-1.237908E-10	-1.275708E-10	-1.286224E-10	-1.301004E-10	-1.301856E-10	-1.319052E-10	-1.339799E-10	-1.341647E-10	-1.362963E-10	-1.383285E-10	-1.395080E-10	-1.385416E-10	-1.370069E-10	-1.357847E-10	-1.329994E-10	-1.299298E-10	-1.275851E-10	-1.260645E-10	-1.246008E-10	-1.227676E-10	-1.197407E-10	-1.158611E-10	-1.118821E-10	-1.069367E-10	-1.014513E-10	-9.603696E-11	-9.271162E-11	-9.092105E-11	-8.915890E-11	-8.847678E-11	-8.712675E-11	-8.279244E-11	-7.848655E-11	-7.301537E-11	-6.740208E-11	-6.139089E-11	-5.663026E-11	-5.390177E-11	-5.232437E-11	-5.023537E-11	-4.915535E-11	-4.909850E-11	-4.820322E-11	-4.750689E-11	-4.637002E-11	-4.486367E-11	-4.237677E-11	-3.862510E-11	-3.511502E-11	-3.123546E-11	-2.999911E-11	-2.808065E-11	-2.548006E-11	-2.184208E-11	-2.088996E-11	-1.851674E-11	-1.418243E-11	-9.876544E-12	-4.391154E-12	3.552714E-13	4.476419E-12	6.153300E-12	7.545964E-12	9.023893E-12	9.308110E-12	1.107026E-11	1.027445E-11	7.560175E-12	7.318590E-12	5.925926E-12	6.195933E-12	8.640200E-12	1.212186E-11	1.533351E-11	1.740830E-11	1.998046E-11	2.076206E-11	1.996625E-11	1.614353E-11	1.307399E-11	1.163869E-11	8.881784E-12	5.172751E-12	3.112177E-12	7.815970E-13	-2.586376E-12	-5.371703E-12	-4.732215E-12	-3.268497E-12	-1.548983E-12	-8.952838E-13	-1.207923E-12	-1.563194E-12	-2.003731E-12	-4.845901E-12	-6.849632E-12	-1.033129E-11	-1.520561E-11	-1.902833E-11	-2.223999E-11	-2.421530E-11	-2.602007E-11	-2.637535E-11	-2.502532E-11	-2.287948E-11	-2.060574E-11	-1.845990E-11	-1.723777E-11	-1.435296E-11	-1.125500E-11	-8.270717E-12	-4.916956E-12	-2.742695E-12	-3.694822E-13	2.344791E-12	5.101697E-12	9.109158E-12	1.297451E-11	1.602984E-11	1.901412E-11	2.042100E-11	2.303580E-11	2.441425E-11	2.448530E-11	2.633271E-11	2.813749E-11	2.978595E-11	2.937384E-11	2.603429E-11	2.596323E-11	2.549427E-11	2.620482E-11	2.768274E-11	2.764011E-11	2.727063E-11	2.611955E-11	2.549427E-11	2.513900E-11	2.324896E-11	2.003731E-11	1.963940E-11	1.733724E-11	1.641354E-11	1.439560E-11	1.089973E-11	7.261747E-12	4.320100E-12	3.211653E-12	2.842171E-14	-3.097966E-12	-5.186962E-12	-6.309619E-12	-7.815970E-12	-8.711254E-12	-9.947598E-12	-1.168132E-11	-1.151079E-11	-1.108447E-11	-1.158185E-11	-1.111289E-11	-1.291767E-11	-1.499245E-11	-1.691092E-11	-1.843148E-11	-1.928413E-11	-2.056311E-11	-2.202682E-11	-2.250999E-11	-2.407319E-11	-2.545164E-11	-2.542322E-11	-2.442846E-11	-2.401634E-11	-2.313527E-11	-2.273737E-11	-2.404477E-11	-2.046363E-11	-1.716671E-11	-1.197975E-11	-9.862333E-12	-8.697043E-12	-6.338041E-12	-4.902745E-12	-1.790568E-12	-9.947598E-14	-7.105427E-14	-5.968559E-13	-1.222134E-12	0.000000E+0	1.222134E-12	1.719513E-12	2.799538E-12	3.410605E-12	2.899014E-12	5.201173E-12	6.778578E-12	8.697043E-12	1.114131E-11	1.243450E-11	1.472245E-11	1.756462E-11	2.025047E-11	2.206946E-11	2.350475E-11	2.349054E-11	2.275158E-11	2.405898E-11	2.552270E-11	2.761169E-11	3.015543E-11	3.220180E-11	3.400658E-11	3.527134E-11	3.446132E-11	3.500134E-11	3.551293E-11	3.556977E-11	3.363709E-11	3.153389E-11	3.245759E-11	3.466027E-11	3.670664E-11	3.701928E-11	3.673506E-11	3.579714E-11	3.329603E-11	3.028333E-11	2.863487E-11	2.791012E-11	2.702905E-11	2.732747E-11	2.634692E-11	2.440004E-11	2.313527E-11	1.777778E-11	1.554668E-11	1.230660E-11	9.833911E-12	7.773338E-12	6.039613E-12	4.334311E-12	3.566925E-12	1.378453E-12	5.968559E-13	-1.861622E-12	-5.613288E-12	-6.863843E-12	-1.026024E-11	-1.179501E-11	-1.389822E-11	-1.774936E-11	-1.921308E-11	-1.992362E-11	-2.253842E-11	-2.258105E-11	-2.194156E-11	-2.071943E-11	-1.884359E-11	-1.661249E-11	-1.432454E-11	-1.180922E-11	-9.436008E-12	-5.073275E-12	-7.105427E-13	3.581135E-12	7.773338E-12	1.287503E-11	1.739409E-11	2.204104E-11	2.724221E-11	3.237233E-11	3.790035E-11	4.341416E-11	4.816059E-11	5.304912E-11	5.789502E-11	6.376411E-11	6.987477E-11	7.564438E-11	8.110135E-11	8.756729E-11	9.281109E-11	9.880807E-11	1.044640E-10	1.101483E-10	1.154916E-10	1.210196E-10	1.253966E-10	1.289493E-10	1.331699E-10	1.362679E-10	1.411280E-10	1.445102E-10	1.481624E-10	1.511751E-10	1.540741E-10	1.582663E-10	1.627285E-10	1.660112E-10	1.700329E-10	1.737988E-10	1.785452E-10	1.812595E-10	1.843432E-10	1.859490E-10	1.879954E-10	1.888765E-10	1.892460E-10	1.897575E-10	1.893312E-10	1.881943E-10	1.891465E-10	1.911076E-10	1.941913E-10	1.963940E-10	1.986109E-10	1.993783E-10	2.011120E-10	2.024763E-10	2.038973E-10	2.052047E-10	2.055174E-10	2.058158E-10	2.060574E-10	2.059295E-10	2.059721E-10	2.059721E-10	2.061995E-10	2.061995E-10	2.076490E-10	2.096243E-10	2.090843E-10	2.086153E-10	2.073506E-10	2.083027E-10	2.084448E-10	2.065832E-10	2.053753E-10	2.015810E-10	1.999467E-10	1.988951E-10	1.969198E-10	1.954135E-10	1.952714E-10	1.942624E-10	1.921734E-10	1.909228E-10	1.892460E-10	1.906812E-10	1.905107E-10	1.901270E-10	1.889191E-10	1.843574E-10	1.773088E-10	1.731451E-10	1.695071E-10	1.659686E-10	1.621601E-10	1.593747E-10	1.572715E-10	1.548983E-10	1.523830E-10	1.478782E-10	1.438138E-10	1.402753E-10	1.364242E-10	1.308536E-10	1.247287E-10	1.213749E-10	1.174669E-10	1.127773E-10	1.064393E-10	1.015081E-10	9.488588E-11	9.001155E-11	8.404299E-11	7.962342E-11	7.335643E-11	6.789946E-11	5.931611E-11	5.168488E-11	4.536105E-11	3.913669E-11	3.166178E-11	2.491163E-11	1.809042E-11	1.030287E-11	2.657430E-12	-6.366463E-12	-1.355716E-11	-2.063416E-11	-2.727063E-11	-3.433342E-11	-4.038725E-11	-4.456524E-11	-4.894218E-11	-5.380230E-11	-5.604761E-11	-5.844925E-11	-6.134826E-11	-6.342304E-11	-6.548362E-11	-6.541256E-11	-6.450307E-11	-6.322409E-11	-6.146195E-11	-6.018297E-11	-6.018297E-11	-5.884715E-11	-5.888978E-11	-5.816503E-11	-5.765344E-11	-5.668710E-11	-5.512391E-11	-5.236700E-11	-5.098855E-11	-4.936851E-11	-4.941114E-11	-4.932588E-11	-4.807532E-11	-4.942535E-11	-4.969536E-11	-5.145750E-11	-5.441336E-11	-5.516654E-11	-5.503864E-11	-5.570655E-11	-5.607603E-11	-5.518075E-11	-5.422862E-11	-5.240963E-11	-5.162804E-11	-5.182699E-11	-5.893241E-11	-6.244250E-11	-6.714629E-11	-7.273115E-11	-7.734968E-11	-7.875656E-11	-8.100187E-11	-8.290613E-11	-8.505197E-11	-8.735412E-11	-8.674306E-11	-8.682832E-11	-8.839152E-11	-9.134737E-11	-9.637802E-11	-1.011387E-10	-1.043361E-10	-1.075051E-10	-1.110010E-10	-1.138147E-10	-1.167137E-10	-1.178080E-10	-1.184191E-10	-1.179075E-10	-1.145253E-10	-1.147811E-10	-1.148805E-10	-1.159606E-10	-1.170264E-10	-1.192006E-10	-1.209060E-10	-1.228102E-10	-1.227534E-10	-1.213891E-10	-1.191438E-10	-1.171259E-10	-1.166285E-10	-1.153353E-10	-1.140279E-10	-1.119673E-10	-1.095941E-10	-1.070646E-10
2.019362E-11	1.709566E-11	1.703881E-11	1.804779E-11	2.023626E-11	2.404477E-11	2.853540E-11	3.198863E-11	3.551293E-11	3.919354E-11	4.085621E-11	3.926459E-11	3.727507E-11	3.825562E-11	4.179412E-11	4.688161E-11	4.823164E-11	4.814638E-11	4.780532E-11	4.708056E-11	4.571632E-11	4.426681E-11	4.314415E-11	4.442313E-11	4.591527E-11	4.872902E-11	5.087486E-11	5.682921E-11	6.549783E-11	7.312906E-11	7.966605E-11	8.509460E-11	8.914469E-11	8.958523E-11	8.603251E-11	8.121503E-11	7.619860E-11	6.993162E-11	6.244250E-11	5.499601E-11	4.918377E-11	4.384049E-11	4.031619E-11	3.872458E-11	3.814193E-11	3.842615E-11	3.707612E-11	3.625189E-11	3.390710E-11	3.079492E-11	2.707168E-11	2.332001E-11	1.855938E-11	1.615774E-11	1.244871E-11	1.149658E-11	1.230660E-11	1.253397E-11	1.215028E-11	1.230660E-11	1.369926E-11	1.568878E-11	2.084732E-11	2.641798E-11	3.214495E-11	3.549872E-11	3.998935E-11	4.497736E-11	4.980905E-11	5.526601E-11	6.262724E-11	6.973266E-11	7.591439E-11	8.316192E-11	8.958523E-11	9.423218E-11	9.865175E-11	1.003428E-10	9.879386E-11	9.818280E-11	9.713119E-11	9.688961E-11	9.596590E-11	9.536905E-11	9.296741E-11	8.910206E-11	8.610357E-11	8.436984E-11	8.222401E-11	7.881340E-11	7.736389E-11	7.628387E-11	7.196377E-11	6.728840E-11	6.559731E-11	6.592416E-11	6.535572E-11	6.251355E-11	6.025402E-11	5.928769E-11	5.655920E-11	5.242384E-11	4.692424E-11	3.986145E-11	3.139178E-11	2.494005E-11	2.047784E-11	1.411138E-11	9.151790E-12	4.988010E-12	1.165290E-12	-1.634248E-12	-1.548983E-12	-1.818989E-12	-4.348522E-12	-7.688072E-12	-9.947598E-12	-1.142553E-11	-1.195133E-11	-1.197975E-11	-1.190870E-11	-1.291767E-11	-1.469402E-11	-1.624301E-11	-1.674039E-11	-1.733724E-11	-1.767830E-11	-1.757883E-11	-1.766409E-11	-1.809042E-11	-1.885780E-11	-1.892886E-11	-2.074785E-11	-2.015099E-11	-2.044942E-11	-2.059153E-11	-2.030731E-11	-1.874412E-11	-1.703881E-11	-1.568878E-11	-1.438138E-11	-1.396927E-11	-1.337241E-11	-1.213607E-11	-1.087130E-11	-9.762857E-12	-8.270717E-12	-5.954348E-12	-3.851142E-12	-1.620037E-12	7.531753E-13	2.927436E-12	5.357492E-12	6.878054E-12	8.512302E-12	1.092815E-11	1.419664E-11	1.951150E-11	2.260947E-11	2.729905E-11	3.225864E-11	3.784351E-11	4.354206E-11	4.826006E-11	5.091749E-11	5.351808E-11	5.678658E-11	6.107825E-11	6.593837E-11	6.919265E-11	7.250378E-11	7.585754E-11	7.773338E-11	7.970868E-11	8.111556E-11	8.265033E-11	8.387246E-11	8.590462E-11	8.716938E-11	8.924417E-11	9.003998E-11	9.116263E-11	9.147527E-11	9.038104E-11	8.914469E-11	8.651568E-11	8.130030E-11	7.710810E-11	7.194956E-11	6.663470E-11	6.249934E-11	5.937295E-11	5.562129E-11	4.850165E-11	4.217782E-11	3.714717E-11	3.120704E-11	2.641798E-11	2.182787E-11	1.901412E-11	1.477929E-11	1.195133E-11	9.677592E-12	6.920686E-12	3.723244E-12	1.122658E-12	-1.321609E-12	-8.810730E-13	1.691092E-12	6.821210E-12	1.129763E-11	1.756462E-11	2.333422E-11	2.903278E-11	3.559819E-11	4.104095E-11	4.679634E-11	5.192646E-11	5.687184E-11	5.967138E-11	6.154721E-11	6.264145E-11	6.323830E-11	6.373568E-11	6.650680E-11	6.805578E-11	6.973266E-11	7.088374E-11	7.267431E-11	7.320011E-11	7.437961E-11	7.572964E-11	7.582912E-11	7.602807E-11	7.607071E-11	7.530332E-11	7.273115E-11	7.200640E-11	7.032952E-11	6.761525E-11	6.431833E-11	6.136247E-11	5.712764E-11	5.464074E-11	5.303491E-11	4.924061E-11	4.521894E-11	3.933565E-11	3.299760E-11	2.827960E-11	2.513900E-11	2.181366E-11	1.617195E-11	1.348610E-11	1.158185E-11	8.157031E-12	3.041123E-12	-1.804779E-12	-6.693313E-12	-1.125500E-11	-1.362821E-11	-1.618616E-11	-1.983835E-11	-2.165734E-11	-2.491163E-11	-2.650324E-11	-2.624745E-11	-2.694378E-11	-2.674483E-11	-2.856382E-11	-2.928857E-11	-2.944489E-11	-2.995648E-11	-3.089440E-11	-3.161915E-11	-3.103651E-11	-3.011280E-11	-2.928857E-11	-2.873435E-11	-2.943068E-11	-2.836487E-11	-2.610534E-11	-2.437162E-11	-2.387424E-11	-2.368949E-11	-2.316369E-11	-2.343370E-11	-2.354739E-11	-2.228262E-11	-2.242473E-11	-2.168576E-11	-2.002309E-11	-1.749356E-11	-1.546141E-11	-1.286082E-11	-1.077183E-11	-8.427037E-12	-6.721734E-12	-7.105427E-12	-6.650680E-12	-8.810730E-12	-1.088551E-11	-1.378453E-11	-1.530509E-11	-1.585931E-11	-1.516298E-11	-1.384137E-11	-1.229239E-11	-9.649170E-12	-4.604317E-12	1.122658E-12	8.967049E-12	1.627143E-11	2.432898E-11	3.031175E-11	3.544187E-11	4.048673E-11	4.457945E-11	4.713741E-11	4.794742E-11	4.814638E-11	4.929746E-11	4.955325E-11	5.125855E-11	5.256595E-11	5.367440E-11	5.361755E-11	5.272227E-11	5.081802E-11	4.712319E-11	4.519052E-11	4.222045E-11	4.038725E-11	4.075673E-11	3.960565E-11	3.880984E-11	3.777245E-11	3.782930E-11	3.815614E-11	3.900880E-11	3.873879E-11	3.957723E-11	4.010303E-11	3.949197E-11	3.647926E-11	3.275602E-11	2.752643E-11	2.263789E-11	1.594458E-11	1.146816E-11	5.471179E-12	-1.421085E-13	-3.836931E-12	-8.483880E-12	-1.114131E-11	-1.118394E-11	-1.358558E-11	-1.651301E-11	-1.995204E-11	-2.228262E-11	-2.316369E-11	-2.498268E-11	-2.515321E-11	-2.548006E-11	-2.461320E-11	-2.530953E-11	-2.528111E-11	-2.539480E-11	-2.492584E-11	-2.478373E-11	-2.405898E-11	-2.438583E-11	-2.437162E-11	-2.533795E-11	-2.594902E-11	-2.727063E-11	-2.721379E-11	-2.799538E-11	-2.678746E-11	-2.701483E-11	-2.893330E-11	-3.069545E-11	-3.231548E-11	-3.336709E-11	-3.579714E-11	-3.852563E-11	-4.010303E-11	-4.065726E-11	-4.145306E-11	-4.186518E-11	-4.332890E-11	-4.638423E-11	-4.804690E-11	-4.986589E-11	-5.323386E-11	-5.501022E-11	-5.682921E-11	-5.913137E-11	-6.255618E-11	-6.617995E-11	-6.895107E-11	-7.089795E-11	-7.126744E-11	-7.186429E-11	-7.332801E-11	-7.516121E-11	-7.754863E-11	-7.980816E-11	-8.145662E-11	-8.340351E-11	-8.506618E-11	-8.735412E-11	-8.991208E-11	-9.087842E-11	-9.308110E-11	-9.391954E-11	-9.619328E-11	-9.809753E-11	-1.005702E-10	-1.036113E-10	-1.077183E-10	-1.096936E-10	-1.119673E-10	-1.144542E-10	-1.167990E-10	-1.197265E-10	-1.228670E-10	-1.249134E-10	-1.274287E-10	-1.306830E-10	-1.324594E-10	-1.345200E-10	-1.374332E-10	-1.383569E-10	-1.395506E-10	-1.408438E-10	-1.414833E-10	-1.426059E-10	-1.431175E-10	-1.446949E-10	-1.466418E-10	-1.477929E-10	-1.496261E-10	-1.496829E-10	-1.502372E-10	-1.508624E-10	-1.493561E-10	-1.469118E-10	-1.434444E-10	-1.398348E-10	-1.383711E-10	-1.387974E-10	-1.389395E-10	-1.389964E-10	-1.379021E-10	-1.377032E-10	-1.369216E-10	-1.346336E-10	-1.321609E-10	-1.304699E-10	-1.292904E-10	-1.286367E-10	-1.278124E-10	-1.260787E-10	-1.245297E-10	-1.216023E-10	-1.194422E-10	-1.169553E-10	-1.145253E-10	-1.122942E-10	-1.092957E-10	-1.086562E-10	-1.082157E-10	-1.072920E-10	-1.059419E-10	-1.036824E-10	-1.024318E-10	-1.012097E-10	-1.008829E-10	-1.022471E-10	-1.032703E-10	-1.046629E-10	-1.054019E-10	-1.077609E-10	-1.089120E-10	-1.087841E-10	-1.106599E-10	-1.115978E-10	-1.139142E-10	-1.154916E-10	-1.169269E-10	-1.179501E-10	-1.205365E-10	-1.225544E-10	-1.236629E-10	-1.214318E-10	-1.207354E-10	-1.192433E-10	-1.181064E-10	-1.180069E-10	-1.158327E-10	-1.145395E-10	-1.131895E-10	-1.098925E-10	-1.068514E-10	-1.045635E-10	-1.008971E-10	-9.612222E-11	-9.266898E-11	-8.942891E-11	-8.705570E-11	-8.529355E-11	-8.472512E-11	-8.432721E-11	-8.552092E-11	-8.571988E-11	-8.532197E-11	-8.446932E-11	-8.454037E-11	-8.427037E-11	-8.334666E-11	-8.185452E-11	-8.091661E-11	-7.844392E-11	-7.779022E-11	-7.705125E-11	-7.639755E-11	-7.851497E-11	-8.047607E-11	-8.297718E-11	-8.627410E-11	-8.844836E-11	-9.060841E-11	-9.343637E-11	-9.433165E-11	-9.544010E-11	-9.742962E-11	-9.850964E-11	-1.001297E-10	-1.017497E-10	-1.050040E-10	-1.085709E-10	-1.117542E-10	-1.154632E-10	-1.172253E-10	-1.190728E-10	-1.209628E-10	-1.234781E-10	-1.248850E-10	-1.248850E-10	-1.254818E-10	-1.268177E-10	-1.284519E-10	-1.305409E-10	-1.331131E-10	-1.363105E-10	-1.410569E-10	-1.424354E-10	-1.413127E-10	-1.398206E-10	-1.358700E-10	-1.331983E-10	-1.281961E-10	-1.237197E-10	-1.205365E-10	-1.186748E-10	-1.162874E-10	-1.135589E-10	-1.122800E-10	-1.103615E-10	-1.081304E-10	-1.037819E-10	-9.927703E-11	-9.433165E-11	-9.038104E-11	-8.661516E-11	-8.468248E-11	-8.056134E-11	-7.715073E-11	-7.302958E-11	-6.787104E-11	-6.350831E-11	-5.836398E-11	-5.387335E-11	-4.915535E-11	-4.452261E-11	-4.004619E-11	-3.683454E-11	-3.390710E-11	-3.046807E-11	-2.688694E-11	-2.495426E-11	-2.710010E-11	-2.953016E-11	-3.069545E-11	-3.204548E-11	-3.304024E-11	-3.316813E-11	-3.186074E-11	-3.117862E-11	-2.879119E-11	-2.410161E-11	-1.951150E-11	-1.480771E-11	-1.269029E-11	-1.089973E-11	-9.777068E-12	-7.119638E-12	-3.993250E-12	-2.913225E-12	-3.694822E-13	1.932676E-12	2.955858E-12	2.572165E-12	3.367973E-12	2.671641E-12	4.746425E-12	6.707523E-12	7.872814E-12	8.327561E-12	6.821210E-12	4.945377E-12	3.993250E-12	3.524292E-12	4.021672E-12	4.760636E-12	4.703793E-12	6.522782E-12	8.640200E-12	1.026024E-11	1.168132E-11	1.290346E-11	1.354294E-11	1.274714E-11	1.003286E-11	7.275958E-12	3.907985E-12	1.847411E-12	-8.526513E-13	-3.936407E-12	-5.968559E-12	-8.313350E-12	-9.919177E-12	-1.156764E-11	-1.426770E-11	-1.503508E-11	-1.627143E-11	-1.769251E-11	-2.015099E-11	-2.134470E-11	-2.275158E-11	-2.269473E-11	-2.312106E-11	-2.272316E-11	-2.070522E-11	-1.837464E-11	-1.620037E-11	-1.374190E-11	-1.124079E-11	-7.162271E-12	-4.163780E-12	-1.378453E-12	3.055334E-12	5.812240E-12	8.498091E-12	1.162448E-11	1.362821E-11	1.600142E-11	1.790568E-11	1.983835E-11	2.280842E-11	2.323475E-11	2.279421E-11	2.228262E-11	2.198419E-11	2.151523E-11	2.178524E-11	2.086153E-11	2.134470E-11	2.263789E-11	2.295053E-11	2.332001E-11	2.314948E-11	2.140155E-11	2.002309E-11	1.746514E-11	1.659828E-11	1.318767E-11	1.229239E-11	1.359979E-11	1.455192E-11	1.786304E-11	2.043521E-11	2.162892E-11	2.054890E-11	1.917044E-11	1.647038E-11	1.340084E-11	9.620749E-12	2.359002E-12	-3.794298E-12	-9.691803E-12	-1.391243E-11	-1.497824E-11	-1.533351E-11	-1.620037E-11	-1.571721E-11	-1.701039E-11	-1.767830E-11	-1.875833E-11	-2.096101E-11	-2.077627E-11	-2.088996E-11	-2.114575E-11	-2.064837E-11	-1.979572E-11	-1.924150E-11	-1.816147E-11	-1.715250E-11	-1.571721E-11	-1.445244E-11	-1.178080E-11	-8.796519E-12	-6.934897E-12	-4.135359E-12	-4.249046E-12	-3.225864E-12	-4.064304E-12	-4.348522E-12	-4.163780E-12	-4.860112E-12	-5.528022E-12	-6.863843E-12	-7.702283E-12	-8.014922E-12	-7.830181E-12	-7.545964E-12	-6.181722E-12	-4.703793E-12	-2.046363E-12	2.088996E-12	6.139089E-12	1.054445E-11	1.288925E-11	1.418243E-11	1.413980E-11	1.459455E-11	1.561773E-11	1.671197E-11	1.790568E-11	1.797673E-11	1.541878E-11	1.591616E-11	1.702460E-11	1.678302E-11	1.807621E-11	1.979572E-11	2.131628E-11	2.435740E-11	2.856382E-11	3.187495E-11	3.508660E-11	3.673506E-11	4.014566E-11	4.095568E-11	4.105516E-11	3.906564E-11	3.750245E-11	3.760192E-11	3.856826E-11	3.913669E-11	3.981881E-11	3.988987E-11	3.888090E-11	3.916512E-11	3.845457E-11	3.635137E-11	3.434764E-11	3.174705E-11	2.762590E-11	2.452794E-11	2.250999E-11	2.003731E-11	1.794831E-11	1.637090E-11	1.644196E-11	1.469402E-11	1.246292E-11	1.051603E-11	8.810730E-12	5.442757E-12	1.776357E-12	-4.547474E-13	-3.012701E-12	-5.783818E-12	-7.830181E-12	-1.043077E-11	-1.374190E-11	-1.666933E-11	-1.868727E-11	-2.076206E-11	-2.265210E-11	-2.314948E-11	-2.216893E-11	-1.992362E-11	-1.982414E-11	-1.777778E-11	-1.666933E-11	-1.418243E-11	-1.084288E-11	-6.806999E-12	-1.961098E-12	1.989520E-12	6.878054E-12	1.152500E-11	1.570299E-11	2.152944E-11	2.715694E-11	3.258549E-11	3.778666E-11	4.381207E-11	4.935430E-11	5.459810E-11	5.930190E-11	6.383516E-11	6.878054E-11	7.489120E-11	8.039081E-11	8.634515E-11	9.146106E-11	9.630696E-11	1.021903E-10	1.076756E-10	1.125073E-10	1.170690E-10	1.211475E-10	1.264198E-10	1.305267E-10	1.355573E-10	1.404743E-10	1.457039E-10	1.506919E-10	1.544720E-10	1.575700E-10	1.609664E-10	1.650733E-10	1.692797E-10	1.729887E-10	1.754472E-10	1.770246E-10	1.779341E-10	1.800089E-10	1.817853E-10	1.848832E-10	1.879670E-10	1.898286E-10	1.913634E-10	1.916334E-10	1.938076E-10	1.955414E-10	1.965930E-10	1.982130E-10	1.985683E-10	1.999041E-10	2.014104E-10	2.006857E-10	2.000178E-10	2.014673E-10	2.034426E-10	2.048779E-10	2.064837E-10	2.061853E-10	2.072795E-10	2.087290E-10	2.092406E-10	2.099512E-10	2.102212E-10	2.107896E-10	2.114433E-10	2.105054E-10	2.083169E-10	2.057163E-10	2.030163E-10	2.012541E-10	2.008989E-10	2.018083E-10	2.010410E-10	2.000604E-10	1.996909E-10	1.957829E-10	1.924434E-10	1.902691E-10	1.903118E-10	1.889759E-10	1.899423E-10	1.903828E-10	1.900275E-10	1.905391E-10	1.901981E-10	1.872991E-10	1.843006E-10	1.802931E-10	1.765699E-10	1.724345E-10	1.673186E-10	1.645191E-10	1.617906E-10	1.602558E-10	1.579679E-10	1.536904E-10	1.490150E-10	1.435581E-10	1.385843E-10	1.326725E-10	1.274287E-10	1.223839E-10	1.170406E-10	1.121236E-10	1.071072E-10	1.021760E-10	9.697487E-11	9.168843E-11	8.499512E-11	7.861445E-11	7.267431E-11	6.535572E-11	5.704237E-11	5.152856E-11	4.351364E-11	3.662137E-11	3.089440E-11	2.508216E-11	2.019362E-11	1.163869E-11	3.296918E-12	-4.348522E-12	-9.947598E-12	-1.604405E-11	-2.231104E-11	-2.899014E-11	-3.753087E-11	-4.338574E-11	-4.872902E-11	-5.393019E-11	-5.903189E-11	-6.180301E-11	-6.403411E-11	-6.478729E-11	-6.559731E-11	-6.713208E-11	-6.809842E-11	-6.738787E-11	-6.617995E-11	-6.522782E-11	-6.377832E-11	-6.403411E-11	-6.200196E-11	-6.031087E-11	-5.846346E-11	-5.648815E-11	-5.599077E-11	-5.474021E-11	-5.375966E-11	-5.532286E-11	-5.658762E-11	-5.658762E-11	-5.559286E-11	-5.240963E-11	-4.875744E-11	-4.676792E-11	-4.554579E-11	-4.571632E-11	-5.067591E-11	-5.458389E-11	-5.732659E-11	-5.898926E-11	-5.908873E-11	-5.721290E-11	-5.495338E-11	-5.383072E-11	-5.132961E-11	-4.941114E-11	-5.101697E-11	-5.304912E-11	-5.655920E-11	-6.384937E-11	-6.976109E-11	-7.536016E-11	-8.171241E-11	-8.688517E-11	-9.036683E-11	-9.312373E-11	-9.256951E-11	-9.205792E-11	-9.191581E-11	-9.291057E-11	-9.318057E-11	-9.225687E-11	-9.389112E-11	-9.573853E-11	-9.815437E-11	-1.020624E-10	-1.056009E-10	-1.086704E-10	-1.122373E-10	-1.140847E-10	-1.157616E-10	-1.163443E-10	-1.157758E-10	-1.155627E-10	-1.159748E-10	-1.150511E-10	-1.142126E-10	-1.124079E-10	-1.111715E-10	-1.086988E-10	-1.060556E-10	-1.058709E-10	-1.050040E-10	-1.063967E-10	-1.061977E-10	-1.047340E-10	-1.040661E-10	-1.034550E-10
3.561240E-11	3.274181E-11	2.943068E-11	2.873435E-11	2.533795E-11	2.196998E-11	2.215472E-11	2.330580E-11	2.279421E-11	2.039258E-11	1.963940E-11	2.212630E-11	2.496847E-11	2.754064E-11	3.318235E-11	3.795719E-11	4.192202E-11	4.610001E-11	5.138645E-11	5.577760E-11	5.969980E-11	6.333778E-11	6.650680E-11	7.040057E-11	7.233325E-11	7.273115E-11	7.011636E-11	6.664891E-11	6.637890E-11	6.875212E-11	7.055689E-11	7.210588E-11	7.348433E-11	7.197798E-11	6.947687E-11	6.741629E-11	6.383516E-11	5.711343E-11	5.519496E-11	5.594814E-11	5.609024E-11	5.498180E-11	5.232437E-11	4.682477E-11	4.229150E-11	3.811351E-11	3.447553E-11	2.891909E-11	2.330580E-11	1.600142E-11	1.286082E-11	1.119815E-11	9.308110E-12	7.034373E-12	4.376943E-12	4.831691E-12	4.490630E-12	6.409095E-12	1.028866E-11	1.342926E-11	1.905676E-11	2.215472E-11	2.452794E-11	2.798117E-11	3.116440E-11	3.548450E-11	4.094147E-11	4.631318E-11	5.179857E-11	5.749712E-11	6.379253E-11	6.819789E-11	7.209167E-11	7.760548E-11	8.365930E-11	8.807888E-11	9.330847E-11	9.642065E-11	9.822543E-11	9.850964E-11	9.572432E-11	9.403323E-11	9.120527E-11	8.995471E-11	8.884626E-11	8.699885E-11	8.586198E-11	8.340351E-11	8.090240E-11	7.516121E-11	6.953371E-11	6.623679E-11	6.228618E-11	5.789502E-11	5.364598E-11	5.064749E-11	4.887113E-11	4.516210E-11	4.266099E-11	4.133938E-11	3.849721E-11	3.637979E-11	3.203127E-11	2.884804E-11	2.505374E-11	2.195577E-11	1.958256E-11	1.608669E-11	1.104183E-11	6.465939E-12	5.542233E-13	-3.865352E-12	-7.844392E-12	-1.053024E-11	-1.472245E-11	-1.736566E-11	-1.858780E-11	-1.845990E-11	-1.760725E-11	-1.710987E-11	-1.922729E-11	-1.939782E-11	-1.961098E-11	-1.948308E-11	-1.826095E-11	-1.988099E-11	-2.017941E-11	-1.917044E-11	-1.938361E-11	-1.938361E-11	-1.872991E-11	-1.972467E-11	-2.070522E-11	-2.070522E-11	-2.151523E-11	-2.150102E-11	-1.968203E-11	-1.800515E-11	-1.551825E-11	-1.239187E-11	-1.089973E-11	-8.952838E-12	-6.565415E-12	-5.300649E-12	-4.192202E-12	-2.174261E-12	-1.421085E-12	-1.705303E-13	2.287948E-12	4.916956E-12	7.119638E-12	9.805490E-12	1.350031E-11	1.698197E-11	1.811884E-11	2.003731E-11	2.216893E-11	2.678746E-11	3.049649E-11	3.383605E-11	3.900880E-11	4.301626E-11	4.668266E-11	5.125855E-11	5.459810E-11	5.422862E-11	5.486811E-11	5.476863E-11	5.429968E-11	5.542233E-11	5.826450E-11	6.096457E-11	6.431833E-11	6.865264E-11	7.275958E-11	7.651124E-11	8.169820E-11	8.505197E-11	8.800782E-11	8.972734E-11	9.035261E-11	9.120527E-11	9.038104E-11	8.803624E-11	8.647305E-11	8.273560E-11	7.742074E-11	7.257484E-11	6.751577E-11	6.157563E-11	5.539391E-11	4.820322E-11	4.223466E-11	3.713296E-11	2.960121E-11	2.366107E-11	1.860201E-11	1.323031E-11	8.682832E-12	4.192202E-12	1.051603E-12	-9.521273E-13	-3.510081E-12	-4.490630E-12	-5.982770E-12	-5.854872E-12	-4.561684E-12	-2.913225E-12	-6.252776E-13	2.472689E-12	6.210144E-12	1.203659E-11	1.804779E-11	2.262368E-11	2.799538E-11	3.230127E-11	3.582556E-11	4.037304E-11	4.436629E-11	4.831691E-11	5.304912E-11	5.678658E-11	5.988454E-11	6.286882E-11	6.902212E-11	7.491963E-11	7.925394E-11	8.138556E-11	8.124346E-11	8.205348E-11	8.313350E-11	8.334666E-11	8.299139E-11	8.344614E-11	8.138556E-11	8.230927E-11	8.488144E-11	8.546408E-11	8.536460E-11	8.468248E-11	8.347456E-11	7.921130E-11	7.082690E-11	6.501466E-11	5.915979E-11	5.239542E-11	4.696687E-11	3.942091E-11	3.345235E-11	2.835066E-11	2.492584E-11	2.077627E-11	1.776357E-11	1.264766E-11	8.299139E-12	5.115908E-12	6.110668E-13	-4.249046E-12	-9.634959E-12	-1.296030E-11	-1.566036E-11	-1.958256E-11	-2.150102E-11	-2.343370E-11	-2.374634E-11	-2.407319E-11	-2.351896E-11	-2.508216E-11	-2.526690E-11	-2.719958E-11	-2.819434E-11	-2.859224E-11	-2.955858E-11	-2.987122E-11	-3.079492E-11	-3.116440E-11	-3.119283E-11	-3.061018E-11	-3.001333E-11	-2.920331E-11	-2.951595E-11	-2.860645E-11	-2.643219E-11	-2.494005E-11	-2.511058E-11	-2.465583E-11	-2.462741E-11	-2.368949E-11	-2.341949E-11	-2.226841E-11	-2.164313E-11	-1.958256E-11	-1.838885E-11	-1.617195E-11	-1.470823E-11	-1.089973E-11	-7.986500E-12	-6.224354E-12	-8.242296E-12	-8.711254E-12	-9.862333E-12	-9.123369E-12	-5.982770E-12	-1.818989E-12	2.472689E-12	4.774847E-12	8.952838E-12	1.276135E-11	1.551825E-11	1.691092E-11	1.824674E-11	1.989520E-11	2.343370E-11	2.653167E-11	2.854961E-11	3.208811E-11	3.569767E-11	3.871037E-11	4.079936E-11	4.132517E-11	4.112621E-11	4.037304E-11	3.934986E-11	4.033041E-11	4.318679E-11	4.686740E-11	4.975220E-11	5.239542E-11	5.532286E-11	5.766765E-11	6.065193E-11	6.254197E-11	6.234302E-11	6.329515E-11	6.474465E-11	6.339462E-11	6.180301E-11	6.285461E-11	6.158984E-11	6.021139E-11	5.985612E-11	5.658762E-11	5.431389E-11	5.208278E-11	4.797585E-11	4.204992E-11	3.413447E-11	2.461320E-11	1.683986E-11	9.919177E-12	7.446488E-12	9.990231E-12	1.197975E-11	1.334399E-11	1.180922E-11	3.950618E-12	-5.968559E-12	-1.180922E-11	-1.413980E-11	-1.254818E-11	-9.634959E-12	-7.503331E-12	-5.641709E-12	-9.507062E-12	-1.158185E-11	-1.476508E-11	-1.857359E-11	-1.936939E-11	-2.000888E-11	-1.962519E-11	-2.070522E-11	-2.373213E-11	-2.619061E-11	-2.664535E-11	-2.786749E-11	-2.768274E-11	-2.951595E-11	-3.032596E-11	-3.231548E-11	-3.213074E-11	-3.258549E-11	-3.176126E-11	-3.069545E-11	-3.193179E-11	-3.383605E-11	-3.740297E-11	-4.132517E-11	-4.348522E-11	-4.564527E-11	-4.695266E-11	-4.530420E-11	-4.207834E-11	-4.142464E-11	-4.328626E-11	-4.314415E-11	-4.436629E-11	-4.835954E-11	-5.184120E-11	-5.283596E-11	-5.462653E-11	-5.582024E-11	-5.933032E-11	-6.157563E-11	-6.495782E-11	-6.957634E-11	-7.207746E-11	-7.396750E-11	-7.622702E-11	-7.825918E-11	-7.932499E-11	-8.253664E-11	-8.699885E-11	-8.965628E-11	-9.285372E-11	-9.636381E-11	-9.890755E-11	-1.010250E-10	-1.040377E-10	-1.059703E-10	-1.078035E-10	-1.103615E-10	-1.137010E-10	-1.159037E-10	-1.191722E-10	-1.210196E-10	-1.232081E-10	-1.253966E-10	-1.271161E-10	-1.276987E-10	-1.288214E-10	-1.318483E-10	-1.362395E-10	-1.394511E-10	-1.420375E-10	-1.452918E-10	-1.470113E-10	-1.475655E-10	-1.481197E-10	-1.456897E-10	-1.456044E-10	-1.460023E-10	-1.476650E-10	-1.482334E-10	-1.472102E-10	-1.464429E-10	-1.453344E-10	-1.438849E-10	-1.429328E-10	-1.437002E-10	-1.427054E-10	-1.414691E-10	-1.390816E-10	-1.367937E-10	-1.344205E-10	-1.314504E-10	-1.304130E-10	-1.283951E-10	-1.258513E-10	-1.249418E-10	-1.266756E-10	-1.275708E-10	-1.293756E-10	-1.301999E-10	-1.297735E-10	-1.301146E-10	-1.293756E-10	-1.283951E-10	-1.276277E-10	-1.262066E-10	-1.256382E-10	-1.241176E-10	-1.223128E-10	-1.213323E-10	-1.204938E-10	-1.203802E-10	-1.197975E-10	-1.184617E-10	-1.186322E-10	-1.191864E-10	-1.181490E-10	-1.174669E-10	-1.157474E-10	-1.141842E-10	-1.148095E-10	-1.130473E-10	-1.125926E-10	-1.138005E-10	-1.178080E-10	-1.210481E-10	-1.220144E-10	-1.236202E-10	-1.249276E-10	-1.242313E-10	-1.240039E-10	-1.249845E-10	-1.239897E-10	-1.232507E-10	-1.215028E-10	-1.194564E-10	-1.184759E-10	-1.146390E-10	-1.112568E-10	-1.089688E-10	-1.076472E-10	-1.061977E-10	-1.038671E-10	-1.013944E-10	-9.966072E-11	-9.664802E-11	-9.373480E-11	-9.177370E-11	-8.971313E-11	-8.803624E-11	-8.651568E-11	-8.603251E-11	-8.495249E-11	-8.469669E-11	-8.529355E-11	-8.604673E-11	-8.627410E-11	-8.637357E-11	-8.493828E-11	-8.327561E-11	-8.280665E-11	-8.321877E-11	-8.343193E-11	-8.435563E-11	-8.527934E-11	-8.398615E-11	-8.358825E-11	-8.466827E-11	-8.530776E-11	-8.807888E-11	-8.938628E-11	-9.302425E-11	-9.778489E-11	-9.995915E-11	-1.009965E-10	-1.009823E-10	-1.022471E-10	-1.043929E-10	-1.066098E-10	-1.098215E-10	-1.129479E-10	-1.164864E-10	-1.167564E-10	-1.201244E-10	-1.205649E-10	-1.219291E-10	-1.246008E-10	-1.287361E-10	-1.346478E-10	-1.377600E-10	-1.395080E-10	-1.397211E-10	-1.393943E-10	-1.397495E-10	-1.381011E-10	-1.374616E-10	-1.360689E-10	-1.345342E-10	-1.321325E-10	-1.304699E-10	-1.273150E-10	-1.232223E-10	-1.202665E-10	-1.159890E-10	-1.108589E-10	-1.070219E-10	-1.030571E-10	-9.889334E-11	-9.558221E-11	-9.239898E-11	-8.930101E-11	-8.427037E-11	-8.009238E-11	-7.582912E-11	-7.410961E-11	-7.085532E-11	-6.723155E-11	-6.318146E-11	-5.805134E-11	-5.397283E-11	-5.024958E-11	-4.730794E-11	-4.332890E-11	-3.949197E-11	-3.585399E-11	-3.171863E-11	-2.727063E-11	-2.371792E-11	-2.086153E-11	-1.966782E-11	-1.786304E-11	-1.716671E-11	-1.629985E-11	-1.793410E-11	-1.718092E-11	-1.583089E-11	-1.257661E-11	-1.016076E-11	-8.213874E-12	-5.826450E-12	-1.577405E-12	1.463718E-12	4.135359E-12	6.693313E-12	9.308110E-12	1.156764E-11	1.325873E-11	1.338663E-11	1.422507E-11	1.467981E-11	1.530509E-11	1.502087E-11	1.622880E-11	1.838885E-11	1.924150E-11	2.081890E-11	2.282263E-11	2.238210E-11	2.235367E-11	2.081890E-11	1.774936E-11	1.406875E-11	1.152500E-11	9.194423E-12	8.100187E-12	9.094947E-12	1.129763E-11	1.081446E-11	9.706014E-12	9.507062E-12	9.762857E-12	8.967049E-12	7.091217E-12	5.840661E-12	5.002221E-12	2.088996E-12	-1.008971E-12	-4.732215E-12	-7.972289E-12	-1.188027E-11	-1.358558E-11	-1.675460E-11	-1.995204E-11	-2.111733E-11	-2.225420E-11	-2.157208E-11	-2.185629E-11	-2.120260E-11	-1.978151E-11	-1.885780E-11	-1.752198E-11	-1.737988E-11	-1.622880E-11	-1.453770E-11	-1.220712E-11	-9.833911E-12	-6.409095E-12	-3.410605E-12	5.968559E-13	5.314860E-12	1.035971E-11	1.277556E-11	1.658407E-11	1.878675E-11	2.100364E-11	2.241052E-11	2.140155E-11	2.285105E-11	2.346212E-11	2.400213E-11	2.418687E-11	2.361844E-11	2.387424E-11	2.546585E-11	2.553691E-11	2.630429E-11	2.644640E-11	2.428635E-11	2.349054E-11	2.248157E-11	2.071943E-11	1.803357E-11	1.678302E-11	1.408296E-11	1.386979E-11	1.350031E-11	1.061551E-11	9.549694E-12	7.531753E-12	3.865352E-12	-7.673862E-13	-4.419576E-12	-8.114398E-12	-1.075762E-11	-1.372769E-11	-1.681144E-11	-2.081890E-11	-2.421530E-11	-2.627587E-11	-2.768274E-11	-2.765432E-11	-2.857803E-11	-2.812328E-11	-2.935963E-11	-3.085177E-11	-3.251444E-11	-3.494449E-11	-3.468870E-11	-3.433342E-11	-3.500134E-11	-3.547029E-11	-3.632294E-11	-3.555556E-11	-3.470291E-11	-3.460343E-11	-3.349498E-11	-3.186074E-11	-3.151968E-11	-2.955858E-11	-2.678746E-11	-2.484057E-11	-2.296474E-11	-2.047784E-11	-1.638512E-11	-1.257661E-11	-9.436008E-12	-6.011192E-12	-3.382183E-12	-2.302158E-12	-1.321609E-12	-7.815970E-13	-6.252776E-13	1.733724E-12	5.186962E-12	7.318590E-12	9.308110E-12	1.173817E-11	1.443823E-11	1.793410E-11	1.921308E-11	2.042100E-11	2.091838E-11	2.040679E-11	2.208367E-11	2.340528E-11	2.638956E-11	2.991385E-11	3.234391E-11	3.191758E-11	3.127809E-11	3.123546E-11	3.069545E-11	3.090861E-11	3.166178E-11	3.228706E-11	3.292655E-11	3.308287E-11	3.086598E-11	3.009859E-11	2.920331E-11	2.948752E-11	2.917488E-11	2.964384E-11	2.911804E-11	2.978595E-11	3.070966E-11	3.052492E-11	3.154810E-11	3.039702E-11	3.014122E-11	3.115019E-11	3.186074E-11	3.213074E-11	3.285550E-11	3.295497E-11	3.356604E-11	3.313971E-11	3.132072E-11	2.725642E-11	2.420109E-11	2.020784E-11	1.816147E-11	1.575984E-11	1.055867E-11	6.764367E-12	3.993250E-12	2.572165E-12	-1.023182E-12	-2.458478E-12	-5.869083E-12	-1.018918E-11	-1.213607E-11	-1.418243E-11	-1.654143E-11	-1.764988E-11	-1.872991E-11	-1.961098E-11	-2.125944E-11	-2.262368E-11	-2.381739E-11	-2.364686E-11	-2.287948E-11	-1.958256E-11	-1.691092E-11	-1.273293E-11	-8.355983E-12	-3.183231E-12	1.378453E-12	5.385914E-12	1.007550E-11	1.486455E-11	1.840306E-11	2.242473E-11	2.751221E-11	3.183231E-11	3.736034E-11	4.285994E-11	4.796163E-11	5.397283E-11	6.031087E-11	6.708945E-11	7.391066E-11	8.037659E-11	8.625989E-11	9.147527E-11	9.677592E-11	1.002860E-10	1.043361E-10	1.095941E-10	1.148663E-10	1.189164E-10	1.240323E-10	1.302709E-10	1.358273E-10	1.414548E-10	1.454907E-10	1.483471E-10	1.510898E-10	1.537472E-10	1.566747E-10	1.597584E-10	1.623306E-10	1.654428E-10	1.695355E-10	1.724487E-10	1.757883E-10	1.785878E-10	1.811031E-10	1.837606E-10	1.855085E-10	1.879386E-10	1.903544E-10	1.917613E-10	1.938218E-10	1.950724E-10	1.964366E-10	1.987388E-10	2.000888E-10	2.013252E-10	2.004583E-10	1.977014E-10	1.956977E-10	1.955840E-10	1.965503E-10	1.966498E-10	1.993214E-10	2.010978E-10	2.022915E-10	2.029026E-10	2.030731E-10	2.036131E-10	2.041105E-10	2.039684E-10	2.038263E-10	2.030447E-10	2.028600E-10	2.033858E-10	2.049774E-10	2.071943E-10	2.066542E-10	2.066969E-10	2.040963E-10	1.992362E-10	1.969909E-10	1.962519E-10	1.945750E-10	1.938787E-10	1.939640E-10	1.931397E-10	1.932960E-10	1.931113E-10	1.944187E-10	1.933387E-10	1.915197E-10	1.912639E-10	1.890470E-10	1.857927E-10	1.819558E-10	1.786447E-10	1.760156E-10	1.731735E-10	1.691234E-10	1.665796E-10	1.621316E-10	1.594884E-10	1.557225E-10	1.514877E-10	1.470681E-10	1.441833E-10	1.395648E-10	1.340084E-10	1.278124E-10	1.241176E-10	1.194280E-10	1.135163E-10	1.090257E-10	1.025171E-10	9.704593E-11	9.156054E-11	8.510881E-11	7.769074E-11	7.057110E-11	6.323830E-11	5.725553E-11	4.874323E-11	4.278888E-11	3.848299E-11	3.181810E-11	2.572165E-11	1.941203E-11	1.288925E-11	4.376943E-12	-2.430056E-12	-9.478640E-12	-1.632827E-11	-2.265210E-11	-2.901857E-11	-3.515765E-11	-4.223466E-11	-4.868639E-11	-5.319123E-11	-5.664447E-11	-5.999823E-11	-6.190248E-11	-6.387779E-11	-6.367884E-11	-6.436096E-11	-6.470202E-11	-6.367884E-11	-6.411938E-11	-6.345147E-11	-6.161827E-11	-5.938716E-11	-5.746870E-11	-5.520917E-11	-5.486811E-11	-5.324807E-11	-5.255174E-11	-5.087486E-11	-4.891376E-11	-4.850165E-11	-4.678213E-11	-4.659739E-11	-4.618528E-11	-4.611422E-11	-4.666845E-11	-4.561684E-11	-4.658318E-11	-4.780532E-11	-4.936851E-11	-5.061906E-11	-5.061906E-11	-5.157119E-11	-5.542233E-11	-5.923084E-11	-6.032508E-11	-6.217249E-11	-6.367884E-11	-6.586731E-11	-6.930634E-11	-6.969003E-11	-6.967582E-11	-6.978951E-11	-7.074163E-11	-7.342749E-11	-7.634071E-11	-7.906920E-11	-8.439827E-11	-8.897416E-11	-9.056578E-11	-9.498535E-11	-9.677592E-11	-9.917756E-11	-1.015223E-10	-1.035687E-10	-1.079883E-10	-1.110436E-10	-1.134595E-10	-1.158611E-10	-1.170264E-10	-1.178080E-10	-1.192433E-10	-1.201528E-10	-1.201244E-10	-1.212470E-10	-1.229239E-10	-1.259366E-10	-1.275566E-10	-1.277840E-10	-1.281961E-10	-1.262634E-10	-1.237339E-10	-1.211333E-10	-1.186891E-10	-1.165290E-10	-1.147384E-10	-1.138005E-10	-1.111857E-10	-1.090541E-10	-1.078462E-10	-1.071925E-10
2.322054E-11	1.783462E-11	1.477929E-11	1.452349E-11	1.509193E-11	1.563194E-11	1.777778E-11	2.135891E-11	2.282263E-11	2.269473E-11	2.658851E-11	2.954437E-11	3.105072E-11	3.389289E-11	3.650769E-11	3.699085E-11	3.937828E-11	4.445155E-11	4.881429E-11	5.307754E-11	5.785239E-11	6.262724E-11	6.592416E-11	6.997425E-11	7.366907E-11	7.588596E-11	7.719336E-11	7.717915E-11	7.671019E-11	7.764811E-11	7.921130E-11	8.213874E-11	8.280665E-11	8.463985E-11	8.500933E-11	8.226664E-11	7.875656E-11	7.101164E-11	6.467360E-11	5.718448E-11	5.094591E-11	4.735057E-11	4.501999E-11	4.267520E-11	4.126832E-11	3.851142E-11	3.484502E-11	3.139178E-11	2.587797E-11	2.005152E-11	1.590195E-11	1.239187E-11	9.151790E-12	5.243805E-12	2.700062E-12	2.870593E-12	3.382183E-12	6.210144E-12	9.976020E-12	1.547562E-11	1.973888E-11	2.420109E-11	2.921752E-11	3.534240E-11	4.052936E-11	4.580158E-11	5.256595E-11	5.981349E-11	6.659207E-11	7.209167E-11	7.726442E-11	8.057555E-11	8.317613E-11	8.540724E-11	8.498091E-11	8.574830E-11	8.711254E-11	8.897416E-11	9.121948E-11	9.377743E-11	9.458745E-11	9.546852E-11	9.357848E-11	9.173107E-11	8.965628E-11	8.746781E-11	8.455459E-11	8.313350E-11	7.986500E-11	7.649703E-11	7.344170E-11	6.947687E-11	6.549783E-11	6.245671E-11	5.833556E-11	5.486811E-11	5.148593E-11	4.642686E-11	3.996092E-11	3.475975E-11	2.937384E-11	2.476952E-11	1.928413E-11	1.487876E-11	1.249134E-11	7.531753E-12	4.050094E-12	2.572165E-12	2.543743E-12	1.435296E-12	1.847411E-13	-8.242296E-13	-3.723244E-12	-7.020162E-12	-9.350742E-12	-1.197975E-11	-1.534772E-11	-1.872991E-11	-2.016520E-11	-1.919886E-11	-1.880096E-11	-1.783462E-11	-1.848832E-11	-1.769251E-11	-1.698197E-11	-1.661249E-11	-1.810463E-11	-1.914202E-11	-1.971046E-11	-1.926992E-11	-1.861622E-11	-1.978151E-11	-2.152944E-11	-2.181366E-11	-2.209788E-11	-2.029310E-11	-1.901412E-11	-1.762146E-11	-1.611511E-11	-1.485034E-11	-1.422507E-11	-1.303135E-11	-1.212186E-11	-1.232081E-11	-1.044498E-11	-8.995471E-12	-6.764367E-12	-4.064304E-12	-3.183231E-12	-1.506351E-12	1.364242E-12	4.661160E-12	8.014922E-12	1.132605E-11	1.649880E-11	2.141576E-11	2.727063E-11	3.328182E-11	3.835510E-11	4.256151E-11	4.587264E-11	4.818901E-11	5.032064E-11	5.283596E-11	5.604761E-11	5.985612E-11	6.367884E-11	6.629364E-11	6.856737E-11	6.978951E-11	7.240430E-11	7.509016E-11	7.730705E-11	7.916867E-11	8.120082E-11	8.370193E-11	8.580514E-11	8.772361E-11	8.648726E-11	8.549250E-11	8.466827E-11	8.449774E-11	8.289192E-11	8.054712E-11	8.010659E-11	7.744916E-11	7.358381E-11	6.991741E-11	6.467360E-11	5.910294E-11	5.495338E-11	4.962430E-11	4.519052E-11	3.991829E-11	3.356604E-11	2.890488E-11	2.536638E-11	1.907097E-11	1.460876E-11	1.050182E-11	6.608047E-12	3.410605E-12	3.268497E-13	-4.263256E-13	-6.252776E-13	7.673862E-13	3.097966E-12	5.201173E-12	8.952838E-12	1.342926E-11	1.767830E-11	2.106049E-11	2.482636E-11	3.058176E-11	3.633716E-11	4.226308E-11	4.712319E-11	5.205436E-11	5.569234E-11	5.910294E-11	6.252776E-11	6.504308E-11	6.804157E-11	7.092638E-11	7.379697E-11	7.673862E-11	7.644019E-11	7.699441E-11	7.752021E-11	7.683809E-11	7.716494E-11	7.726442E-11	7.679546E-11	7.680967E-11	7.662493E-11	7.447909E-11	7.104006E-11	6.917844E-11	6.758683E-11	6.507150E-11	6.413359E-11	6.225775E-11	5.900347E-11	5.429968E-11	5.076117E-11	4.560263E-11	4.172307E-11	3.704770E-11	3.232969E-11	2.854961E-11	2.326317E-11	1.847411E-11	1.351452E-11	8.142820E-12	3.765876E-12	-1.520561E-12	-4.575895E-12	-7.588596E-12	-1.054445E-11	-1.396927E-11	-1.683986E-11	-1.951150E-11	-2.192735E-11	-2.418687E-11	-2.631850E-11	-2.708589E-11	-2.809486E-11	-2.962963E-11	-3.076650E-11	-3.193179E-11	-3.166178E-11	-3.072387E-11	-2.906120E-11	-2.746958E-11	-2.782485E-11	-2.788170E-11	-2.711431E-11	-2.803802E-11	-2.738432E-11	-2.714273E-11	-2.734168E-11	-2.830802E-11	-2.833644E-11	-2.852119E-11	-2.705747E-11	-2.620482E-11	-2.305001E-11	-2.100364E-11	-1.941203E-11	-1.899991E-11	-1.830358E-11	-1.736566E-11	-1.496403E-11	-1.297451E-11	-1.033129E-11	-9.151790E-12	-7.574386E-12	-5.329071E-12	-3.396394E-12	-8.810730E-13	1.605827E-12	3.481659E-12	4.888534E-12	7.517542E-12	1.037392E-11	1.287503E-11	1.449507E-11	1.624301E-11	1.767830E-11	1.953993E-11	2.073364E-11	2.289369E-11	2.515321E-11	2.832223E-11	3.142020E-11	3.431921E-11	3.713296E-11	3.953460E-11	4.217782E-11	4.507683E-11	4.848744E-11	5.174172E-11	5.269385E-11	5.437073E-11	5.677236E-11	5.906031E-11	6.068035E-11	6.350831E-11	6.575362E-11	6.619416E-11	6.605205E-11	6.441780E-11	6.313883E-11	6.266987E-11	5.944401E-11	5.755396E-11	5.329071E-11	4.985168E-11	4.611422E-11	4.378364E-11	4.057199E-11	3.758771E-11	3.510081E-11	3.308287E-11	2.972911E-11	2.592060E-11	2.228262E-11	1.838885E-11	1.338663E-11	6.835421E-12	-3.268497E-13	-5.044853E-12	-9.691803E-12	-1.591616E-11	-1.953993E-11	-2.312106E-11	-2.444267E-11	-2.621903E-11	-2.722800E-11	-2.766853E-11	-2.893330E-11	-2.933120E-11	-2.910383E-11	-2.829381E-11	-2.619061E-11	-2.420109E-11	-2.209788E-11	-2.044942E-11	-2.052047E-11	-2.198419E-11	-2.445688E-11	-2.633271E-11	-2.741274E-11	-2.792433E-11	-2.918910E-11	-3.113598E-11	-3.298339E-11	-3.350920E-11	-3.413447E-11	-3.220180E-11	-3.190337E-11	-3.242917E-11	-3.537082E-11	-3.623768E-11	-3.780087E-11	-4.128253E-11	-4.362732E-11	-4.570211E-11	-4.786216E-11	-5.022116E-11	-5.201173E-11	-5.327649E-11	-5.472600E-11	-5.645973E-11	-5.836398E-11	-6.025402E-11	-6.296830E-11	-6.600942E-11	-6.916423E-11	-7.344170E-11	-7.770495E-11	-7.953815E-11	-8.141399E-11	-8.324719E-11	-8.554935E-11	-8.600409E-11	-8.543566E-11	-8.625989E-11	-8.553513E-11	-8.566303E-11	-8.550671E-11	-8.546408E-11	-8.593304E-11	-8.753887E-11	-8.880363E-11	-9.153212E-11	-9.416112E-11	-9.599432E-11	-9.897860E-11	-1.017213E-10	-1.037392E-10	-1.074483E-10	-1.105036E-10	-1.128484E-10	-1.150227E-10	-1.174811E-10	-1.209770E-10	-1.251976E-10	-1.280966E-10	-1.311946E-10	-1.343068E-10	-1.390106E-10	-1.434017E-10	-1.469687E-10	-1.482334E-10	-1.485461E-10	-1.501803E-10	-1.503224E-10	-1.503935E-10	-1.517151E-10	-1.530651E-10	-1.519993E-10	-1.510330E-10	-1.494271E-10	-1.490292E-10	-1.483471E-10	-1.472102E-10	-1.482334E-10	-1.477787E-10	-1.444107E-10	-1.437570E-10	-1.405027E-10	-1.405311E-10	-1.400622E-10	-1.389537E-10	-1.373195E-10	-1.354437E-10	-1.344773E-10	-1.333120E-10	-1.329994E-10	-1.307114E-10	-1.298446E-10	-1.283240E-10	-1.281819E-10	-1.278266E-10	-1.265477E-10	-1.245866E-10	-1.233076E-10	-1.219007E-10	-1.201244E-10	-1.190017E-10	-1.191296E-10	-1.187885E-10	-1.166853E-10	-1.169553E-10	-1.163301E-10	-1.149658E-10	-1.156764E-10	-1.148237E-10	-1.136726E-10	-1.128342E-10	-1.115694E-10	-1.114984E-10	-1.126068E-10	-1.146958E-10	-1.143263E-10	-1.139711E-10	-1.149516E-10	-1.158895E-10	-1.181348E-10	-1.193143E-10	-1.207638E-10	-1.208349E-10	-1.208917E-10	-1.211902E-10	-1.202238E-10	-1.187601E-10	-1.181633E-10	-1.171543E-10	-1.153921E-10	-1.131468E-10	-1.109584E-10	-1.075904E-10	-1.042082E-10	-1.017924E-10	-1.001723E-10	-9.656276E-11	-9.470114E-11	-9.380585E-11	-9.215739E-11	-9.006840E-11	-8.675727E-11	-8.375878E-11	-8.144241E-11	-7.896972E-11	-7.722178E-11	-7.565859E-11	-7.655387E-11	-7.645440E-11	-7.558754E-11	-7.641177E-11	-7.575807E-11	-7.612755E-11	-7.634071E-11	-7.730705E-11	-8.023449E-11	-8.409984E-11	-8.644463E-11	-8.871837E-11	-9.163159E-11	-9.195844E-11	-9.217160E-11	-9.225687E-11	-9.156054E-11	-9.008261E-11	-9.140422E-11	-9.288215E-11	-9.376322E-11	-9.544010E-11	-9.964651E-11	-1.044214E-10	-1.098073E-10	-1.136726E-10	-1.177938E-10	-1.217018E-10	-1.240750E-10	-1.270308E-10	-1.303277E-10	-1.341220E-10	-1.360831E-10	-1.370495E-10	-1.368079E-10	-1.357989E-10	-1.335110E-10	-1.308536E-10	-1.296883E-10	-1.286793E-10	-1.280824E-10	-1.278408E-10	-1.274856E-10	-1.273150E-10	-1.265335E-10	-1.242739E-10	-1.216307E-10	-1.194138E-10	-1.152642E-10	-1.117257E-10	-1.069509E-10	-1.026024E-10	-9.838175E-11	-9.414691E-11	-9.131895E-11	-8.876100E-11	-8.603251E-11	-8.253664E-11	-7.908341E-11	-7.575807E-11	-7.156586E-11	-6.657785E-11	-6.255618E-11	-5.866241E-11	-5.556444E-11	-5.300649E-11	-5.132961E-11	-4.743583E-11	-4.359890E-11	-3.960565E-11	-3.814193E-11	-3.629452E-11	-3.421974E-11	-3.210232E-11	-2.945910E-11	-2.808065E-11	-2.755485E-11	-2.420109E-11	-1.935518E-11	-1.389822E-11	-9.706014E-12	-5.798029E-12	-3.012701E-12	1.563194E-13	2.188472E-12	4.050094E-12	5.130119E-12	5.542233E-12	6.536993E-12	7.332801E-12	5.968559E-12	7.204903E-12	8.100187E-12	9.691803E-12	1.219291E-11	1.382716E-11	1.654143E-11	1.861622E-11	1.917044E-11	2.015099E-11	1.993783E-11	1.924150E-11	1.986677E-11	1.841727E-11	1.706724E-11	1.665512E-11	1.706724E-11	1.843148E-11	1.895728E-11	1.848832E-11	1.909939E-11	1.881517E-11	1.767830E-11	1.598721E-11	1.459455E-11	1.372769E-11	1.105604E-11	9.407586E-12	7.375434E-12	4.789058E-12	1.250555E-12	-2.444267E-12	-4.632739E-12	-4.945377E-12	-6.551204E-12	-9.194423E-12	-1.153921E-11	-1.361400E-11	-1.602984E-11	-1.804779E-11	-1.836042E-11	-1.847411E-11	-1.973888E-11	-1.979572E-11	-1.932676E-11	-1.902833E-11	-1.800515E-11	-1.470823E-11	-1.315925E-11	-1.149658E-11	-7.460699E-12	-4.490630E-12	-7.673862E-13	2.074785E-12	5.002221E-12	6.934897E-12	9.961809E-12	1.365663E-11	1.551825E-11	1.664091E-11	1.867306E-11	2.204104E-11	2.590639E-11	2.923173E-11	3.089440E-11	3.187495E-11	3.170442E-11	3.242917E-11	3.366551E-11	3.491607E-11	3.473133E-11	3.417711E-11	3.424816E-11	3.376499E-11	3.254286E-11	3.200284E-11	3.029754E-11	2.714273E-11	2.378897E-11	1.867306E-11	1.438138E-11	9.350742E-12	4.803269E-12	1.534772E-12	-1.747935E-12	-2.216893E-12	-2.756906E-12	-2.842171E-12	-1.222134E-12	-5.826450E-13	-1.165290E-12	-2.614797E-12	-4.192202E-12	-6.437517E-12	-1.001865E-11	-1.317346E-11	-1.463718E-11	-1.824674E-11	-2.000888E-11	-2.177103E-11	-2.425793E-11	-2.444267E-11	-2.495426E-11	-2.428635E-11	-2.407319E-11	-2.478373E-11	-2.627587E-11	-2.718537E-11	-2.697220E-11	-2.761169E-11	-2.641798E-11	-2.536638E-11	-2.231104E-11	-1.909939E-11	-1.560352E-11	-1.456613E-11	-1.402611E-11	-1.320188E-11	-1.291767E-11	-1.018918E-11	-7.759127E-12	-6.835421E-12	-6.153300E-12	-3.723244E-12	-2.359002E-12	6.963319E-13	3.453238E-12	5.186962E-12	6.380674E-12	7.361223E-12	8.512302E-12	1.065814E-11	1.151079E-11	1.530509E-11	1.907097E-11	2.266631E-11	2.492584E-11	2.752643E-11	2.972911E-11	2.846434E-11	2.458478E-11	1.985256E-11	1.459455E-11	1.094236E-11	1.215028E-11	1.796252E-11	2.408740E-11	3.149125E-11	3.845457E-11	4.045830E-11	3.798561E-11	3.382183E-11	3.011280E-11	2.800959E-11	2.454215E-11	2.309264E-11	2.400213E-11	2.509637E-11	2.683009E-11	2.748379E-11	2.954437E-11	2.935963E-11	2.984279E-11	2.820855E-11	2.694378E-11	2.550848E-11	2.432898E-11	2.526690E-11	2.728484E-11	3.011280E-11	3.248601E-11	3.478817E-11	3.561240E-11	3.542766E-11	3.433342E-11	2.971490E-11	2.570744E-11	2.191314E-11	1.637090E-11	1.278977E-11	8.895995E-12	5.599077E-12	2.970069E-12	1.421085E-14	-2.302158E-12	-7.588596E-12	-1.219291E-11	-1.554668E-11	-2.017941E-11	-2.360423E-11	-2.818012E-11	-3.041123E-11	-3.218759E-11	-3.402079E-11	-3.406342E-11	-3.399236E-11	-3.274181E-11	-3.002754E-11	-2.725642E-11	-2.265210E-11	-1.719513E-11	-1.180922E-11	-7.176482E-12	-1.591616E-12	3.765876E-12	7.815970E-12	1.359979E-11	1.863043E-11	2.471268E-11	3.164757E-11	3.623768E-11	4.152412E-11	4.837375E-11	5.438494E-11	6.068035E-11	6.561152E-11	7.032952E-11	7.422329E-11	8.022027E-11	8.523671E-11	9.029577E-11	9.504220E-11	1.011955E-10	1.060840E-10	1.116831E-10	1.173248E-10	1.219433E-10	1.266329E-10	1.294183E-10	1.318199E-10	1.349179E-10	1.377458E-10	1.394369E-10	1.410427E-10	1.432312E-10	1.471960E-10	1.508340E-10	1.518146E-10	1.522125E-10	1.538325E-10	1.560494E-10	1.587779E-10	1.601137E-10	1.625011E-10	1.664660E-10	1.692655E-10	1.703029E-10	1.715108E-10	1.726761E-10	1.755183E-10	1.774794E-10	1.795115E-10	1.811742E-10	1.844143E-10	1.887628E-10	1.946177E-10	1.986820E-10	1.996625E-10	1.991651E-10	1.983835E-10	1.968772E-10	1.972182E-10	1.957261E-10	1.938361E-10	1.930687E-10	1.903118E-10	1.878249E-10	1.860201E-10	1.885496E-10	1.896723E-10	1.896581E-10	1.947456E-10	1.975735E-10	2.002594E-10	2.026610E-10	2.011689E-10	2.009983E-10	2.014247E-10	2.005294E-10	2.018936E-10	2.017515E-10	2.008420E-10	1.993925E-10	1.946461E-10	1.924008E-10	1.901981E-10	1.891749E-10	1.906670E-10	1.919460E-10	1.926850E-10	1.929550E-10	1.933671E-10	1.911076E-10	1.880238E-10	1.828226E-10	1.801510E-10	1.762857E-10	1.718234E-10	1.666933E-10	1.643912E-10	1.608953E-10	1.587352E-10	1.549694E-10	1.497682E-10	1.457181E-10	1.401190E-10	1.342784E-10	1.291625E-10	1.239044E-10	1.194280E-10	1.112852E-10	1.051319E-10	9.991652E-11	9.339374E-11	8.807888E-11	8.245138E-11	7.514700E-11	6.717471E-11	5.969980E-11	5.204015E-11	4.474998E-11	3.620926E-11	2.970069E-11	2.305001E-11	1.674039E-11	9.038104E-12	1.278977E-13	-5.670131E-12	-1.190870E-11	-1.760725E-11	-2.461320E-11	-2.991385E-11	-3.630873E-11	-4.096989E-11	-4.540368E-11	-4.790479E-11	-5.225331E-11	-5.634604E-11	-5.897505E-11	-6.077983E-11	-6.008349E-11	-5.969980E-11	-5.780976E-11	-5.636025E-11	-5.589129E-11	-5.593392E-11	-5.547918E-11	-5.483969E-11	-5.491074E-11	-5.472600E-11	-5.388756E-11	-5.299228E-11	-5.124434E-11	-5.087486E-11	-4.970957E-11	-4.877165E-11	-4.682477E-11	-4.489209E-11	-4.504841E-11	-4.600054E-11	-4.747847E-11	-4.773426E-11	-4.713741E-11	-4.762057E-11	-4.568790E-11	-4.528999E-11	-4.746425E-11	-4.935430E-11	-5.127276E-11	-5.393019E-11	-5.667289E-11	-6.043877E-11	-6.417622E-11	-6.612311E-11	-6.669154E-11	-6.809842E-11	-6.961898E-11	-7.075585E-11	-7.399592E-11	-7.791812E-11	-8.056134E-11	-8.313350E-11	-8.509460E-11	-8.752465E-11	-8.995471E-11	-9.343637E-11	-9.546852E-11	-9.700329E-11	-1.015081E-10	-1.054588E-10	-1.074341E-10	-1.097646E-10	-1.106599E-10	-1.107168E-10	-1.114415E-10	-1.110578E-10	-1.119389E-10	-1.127916E-10	-1.124079E-10	-1.139142E-10	-1.143121E-10	-1.139568E-10	-1.120384E-10	-1.095515E-10	-1.081872E-10	-1.077893E-10	-1.065956E-10	-1.054872E-10	-1.054161E-10	-1.053166E-10	-1.042366E-10	-1.021618E-10	-1.004992E-10	-9.865175E-11	-9.583800E-11	-9.498535E-11	-9.445955E-11
4.540368E-11	4.368417E-11	4.210676E-11	4.203571E-11	4.254730E-11	4.159517E-11	4.112621E-11	3.750245E-11	3.595346E-11	3.872458E-11	4.135359E-11	4.291678E-11	4.294520E-11	4.438050E-11	4.543210E-11	4.811795E-11	5.252332E-11	5.759659E-11	6.285461E-11	6.711787E-11	7.098322E-11	7.364065E-11	7.536016E-11	7.752021E-11	7.912604E-11	8.023449E-11	8.157031E-11	8.239454E-11	8.459722E-11	8.520828E-11	8.529355E-11	8.613199E-11	8.706991E-11	8.833467E-11	8.763834E-11	8.570566E-11	8.370193E-11	7.973711E-11	7.514700E-11	7.112533E-11	6.677681E-11	6.176037E-11	5.886136E-11	5.594814E-11	5.030643E-11	4.250467E-11	3.691980E-11	3.258549E-11	2.759748E-11	2.350475E-11	1.826095E-11	1.739409E-11	1.540457E-11	1.527667E-11	1.567457E-11	1.699618E-11	1.875833E-11	2.019362E-11	2.283684E-11	2.584954E-11	2.874856E-11	3.215916E-11	3.353762E-11	3.811351E-11	4.300205E-11	4.681056E-11	4.698109E-11	4.872902E-11	5.110223E-11	5.617551E-11	6.401990E-11	7.217693E-11	7.921130E-11	8.439827E-11	8.910206E-11	9.333689E-11	9.455903E-11	9.418955E-11	9.357848E-11	9.319479E-11	9.279688E-11	9.188739E-11	9.114842E-11	8.900258E-11	8.495249E-11	8.094503E-11	7.689493E-11	7.310064E-11	7.152323E-11	6.826895E-11	6.608047E-11	6.340883E-11	5.839240E-11	5.485390E-11	5.005063E-11	4.526157E-11	4.064304E-11	3.483080E-11	3.154810E-11	2.660272E-11	2.361844E-11	2.134470E-11	1.898570E-11	1.534772E-11	1.209344E-11	8.739676E-12	4.263256E-12	-5.258016E-13	-3.836931E-12	-7.077006E-12	-8.739676E-12	-1.099920E-11	-1.317346E-11	-1.547562E-11	-1.671197E-11	-1.739409E-11	-1.844569E-11	-1.980993E-11	-2.015099E-11	-2.070522E-11	-1.934097E-11	-1.864464E-11	-1.844569E-11	-1.863043E-11	-1.925571E-11	-1.988099E-11	-1.949729E-11	-1.966782E-11	-1.990941E-11	-1.961098E-11	-1.905676E-11	-1.881517E-11	-1.826095E-11	-1.712408E-11	-1.759304E-11	-1.757883E-11	-1.865885E-11	-1.783462E-11	-1.746514E-11	-1.779199E-11	-1.909939E-11	-1.770672E-11	-1.584510E-11	-1.305978E-11	-8.881784E-12	-3.979039E-12	-5.115908E-13	2.359002E-12	5.201173E-12	8.128609E-12	1.119815E-11	1.253397E-11	1.300293E-11	1.359979E-11	1.503508E-11	1.730882E-11	1.801936E-11	2.059153E-11	2.482636E-11	3.045386E-11	3.731770E-11	4.293099E-11	4.824585E-11	5.472600E-11	5.941558E-11	6.208722E-11	6.302514E-11	6.639311E-11	6.752998E-11	6.863843E-11	6.781420E-11	6.882317E-11	6.907896E-11	7.105427E-11	7.254641E-11	7.383960E-11	7.592860E-11	7.867129E-11	8.249401E-11	8.638779E-11	8.817835E-11	9.042367E-11	9.148948E-11	9.029577E-11	8.972734E-11	8.695622E-11	8.148504E-11	7.568701E-11	7.021583E-11	6.285461E-11	5.722711E-11	5.167067E-11	4.700951E-11	4.156675E-11	3.586820E-11	2.964384E-11	2.451372E-11	1.980993E-11	1.560352E-11	1.124079E-11	7.048584E-12	4.476419E-12	2.401634E-12	4.831691E-13	-5.400125E-13	5.826450E-13	1.875833E-12	3.140599E-12	6.593837E-12	9.634959E-12	1.192291E-11	1.580247E-11	1.986677E-11	2.309264E-11	2.683009E-11	3.041123E-11	3.420553E-11	3.925038E-11	4.180833E-11	4.411049E-11	4.500578E-11	4.476419E-11	4.584422E-11	4.499157E-11	4.580158E-11	4.503420E-11	4.506262E-11	4.551737E-11	4.462208E-11	4.136780E-11	3.861089E-11	3.434764E-11	3.062439E-11	3.019807E-11	2.957279E-11	2.812328E-11	2.626166E-11	2.142997E-11	1.999467E-11	1.760725E-11	1.259082E-11	1.149658E-11	1.237765E-11	1.131184E-11	1.087130E-11	8.725465E-12	7.318590E-12	9.649170E-12	1.190870E-11	9.620749E-12	6.011192E-12	2.316369E-12	9.947598E-14	-3.424816E-12	-7.332801E-12	-1.118394E-11	-1.547562E-11	-1.902833E-11	-2.103206E-11	-2.151523E-11	-2.074785E-11	-2.090417E-11	-2.182787E-11	-2.299316E-11	-2.488321E-11	-2.516742E-11	-2.523848E-11	-2.565059E-11	-2.715694E-11	-2.850697E-11	-2.889067E-11	-2.864908E-11	-2.967226E-11	-3.039702E-11	-3.143441E-11	-3.198863E-11	-3.120704E-11	-3.069545E-11	-3.086598E-11	-3.096545E-11	-3.173284E-11	-3.183231E-11	-3.245759E-11	-3.193179E-11	-3.113598E-11	-3.143441E-11	-3.163336E-11	-3.059597E-11	-2.926015E-11	-2.829381E-11	-2.776801E-11	-2.653167E-11	-2.458478E-11	-2.302158E-11	-1.993783E-11	-1.725198E-11	-1.445244E-11	-1.232081E-11	-1.021760E-11	-8.029133E-12	-6.991741E-12	-5.414336E-12	-3.993250E-12	8.100187E-13	4.646949E-12	7.688072E-12	9.819701E-12	1.313083E-11	1.590195E-11	2.005152E-11	2.273737E-11	2.533795E-11	2.785328E-11	3.028333E-11	3.335288E-11	3.738876E-11	4.111200E-11	4.361311E-11	4.673950E-11	4.942535E-11	5.205436E-11	5.503864E-11	5.852030E-11	6.134826E-11	6.237144E-11	6.414780E-11	6.666312E-11	6.893686E-11	7.032952E-11	7.085532E-11	7.213430E-11	7.298695E-11	7.375434E-11	7.301537E-11	7.203482E-11	7.045742E-11	6.858158E-11	6.706102E-11	6.303935E-11	5.809397E-11	5.317702E-11	4.641265E-11	4.317258E-11	3.929301E-11	3.545608E-11	3.106493E-11	2.758327E-11	2.387424E-11	2.026468E-11	1.632827E-11	1.074341E-11	4.945377E-12	2.842171E-14	-4.419576E-12	-9.194423E-12	-1.541878E-11	-2.007994E-11	-2.243894E-11	-2.296474E-11	-2.140155E-11	-1.756462E-11	-1.440981E-11	-1.202238E-11	-1.092815E-11	-1.109868E-11	-9.379164E-12	-9.080736E-12	-1.075762E-11	-1.389822E-11	-1.708145E-11	-1.990941E-11	-2.036415E-11	-1.959677E-11	-1.891465E-11	-1.858780E-11	-1.863043E-11	-1.760725E-11	-1.736566E-11	-1.799094E-11	-1.867306E-11	-2.007994E-11	-2.003731E-11	-2.017941E-11	-2.042100E-11	-2.050626E-11	-2.181366E-11	-2.268052E-11	-2.391687E-11	-2.584954E-11	-3.024070E-11	-3.582556E-11	-4.010303E-11	-4.467893E-11	-4.686740E-11	-4.945377E-11	-5.105960E-11	-5.255174E-11	-5.468337E-11	-5.692868E-11	-5.914558E-11	-5.945822E-11	-6.161827E-11	-6.120615E-11	-6.231460E-11	-6.538414E-11	-6.762946E-11	-6.988898E-11	-7.287326E-11	-7.457857E-11	-7.428014E-11	-7.565859E-11	-7.658230E-11	-7.860024E-11	-8.041923E-11	-8.257928E-11	-8.694201E-11	-9.043788E-11	-9.481482E-11	-1.000728E-10	-1.032845E-10	-1.061409E-10	-1.073630E-10	-1.073204E-10	-1.074767E-10	-1.065956E-10	-1.050324E-10	-1.043503E-10	-1.045350E-10	-1.033413E-10	-1.035545E-10	-1.043077E-10	-1.054872E-10	-1.072493E-10	-1.085994E-10	-1.119105E-10	-1.141558E-10	-1.164153E-10	-1.209912E-10	-1.247429E-10	-1.291909E-10	-1.341789E-10	-1.391101E-10	-1.410712E-10	-1.419522E-10	-1.418812E-10	-1.414833E-10	-1.382716E-10	-1.356995E-10	-1.355716E-10	-1.348042E-10	-1.342073E-10	-1.344773E-10	-1.344205E-10	-1.347047E-10	-1.327862E-10	-1.295746E-10	-1.271729E-10	-1.247145E-10	-1.245439E-10	-1.254392E-10	-1.274714E-10	-1.293898E-10	-1.317346E-10	-1.328146E-10	-1.334399E-10	-1.324736E-10	-1.332268E-10	-1.343778E-10	-1.338947E-10	-1.342215E-10	-1.317488E-10	-1.301714E-10	-1.291767E-10	-1.274145E-10	-1.249134E-10	-1.231655E-10	-1.212186E-10	-1.214602E-10	-1.218581E-10	-1.212470E-10	-1.219007E-10	-1.222986E-10	-1.219718E-10	-1.218723E-10	-1.207638E-10	-1.193001E-10	-1.200817E-10	-1.200675E-10	-1.210196E-10	-1.222134E-10	-1.234213E-10	-1.243166E-10	-1.239613E-10	-1.223128E-10	-1.218012E-10	-1.220570E-10	-1.215170E-10	-1.196980E-10	-1.173817E-10	-1.153921E-10	-1.129905E-10	-1.111005E-10	-1.091536E-10	-1.070362E-10	-1.056719E-10	-1.037108E-10	-1.022613E-10	-1.018918E-10	-1.002718E-10	-9.841017E-11	-9.710277E-11	-9.514167E-11	-9.437429E-11	-9.247003E-11	-9.049472E-11	-8.932943E-11	-8.657253E-11	-8.469669E-11	-8.409984E-11	-8.466827E-11	-8.552092E-11	-8.601830E-11	-8.732570E-11	-9.029577E-11	-9.171686E-11	-9.229950E-11	-9.156054E-11	-9.177370E-11	-9.140422E-11	-9.156054E-11	-9.303847E-11	-9.391954E-11	-9.411849E-11	-9.518430E-11	-9.710277E-11	-9.815437E-11	-9.995915E-11	-1.030429E-10	-1.048335E-10	-1.078462E-10	-1.122942E-10	-1.143974E-10	-1.190301E-10	-1.205507E-10	-1.206928E-10	-1.235776E-10	-1.259508E-10	-1.285656E-10	-1.320473E-10	-1.323599E-10	-1.338236E-10	-1.355147E-10	-1.359552E-10	-1.372911E-10	-1.354579E-10	-1.327152E-10	-1.298019E-10	-1.286509E-10	-1.286509E-10	-1.287361E-10	-1.274998E-10	-1.249134E-10	-1.211191E-10	-1.156764E-10	-1.097362E-10	-1.047908E-10	-1.017497E-10	-9.961809E-11	-9.568168E-11	-9.262635E-11	-8.952838E-11	-8.503775E-11	-8.165557E-11	-7.911183E-11	-7.652545E-11	-7.345591E-11	-7.034373E-11	-6.680523E-11	-6.549783E-11	-6.663470E-11	-6.758683E-11	-6.644996E-11	-6.707523E-11	-6.926371E-11	-7.105427E-11	-7.069900E-11	-6.828316E-11	-6.411938E-11	-5.884715E-11	-5.351808E-11	-5.131540E-11	-4.962430E-11	-5.026379E-11	-4.874323E-11	-4.746425E-11	-4.501999E-11	-4.263256E-11	-4.133938E-11	-3.869616E-11	-3.613820E-11	-3.456080E-11	-3.164757E-11	-2.796696E-11	-2.219736E-11	-1.502087E-11	-9.876544E-12	-4.845901E-12	-9.663381E-13	3.225864E-12	5.812240E-12	7.176482E-12	1.027445E-11	1.249134E-11	1.426770E-11	1.431033E-11	1.449507E-11	1.431033E-11	1.395506E-11	1.234923E-11	1.172396E-11	1.179501E-11	1.330136E-11	1.635669E-11	1.993783E-11	2.340528E-11	2.630429E-11	2.961542E-11	3.127809E-11	3.203127E-11	3.096545E-11	2.911804E-11	2.364686E-11	1.996625E-11	1.672618E-11	1.188027E-11	7.105427E-12	3.154810E-12	-6.252776E-13	-3.225864E-12	-6.906475E-12	-9.748646E-12	-1.095657E-11	-1.472245E-11	-1.703881E-11	-1.799094E-11	-2.121681E-11	-2.147260E-11	-2.297895E-11	-2.351896E-11	-2.191314E-11	-2.086153E-11	-1.875833E-11	-1.679723E-11	-1.472245E-11	-1.180922E-11	-1.044498E-11	-8.782308E-12	-5.229595E-12	-1.193712E-12	3.382183E-12	6.252776E-12	9.990231E-12	1.394085E-11	1.750777E-11	2.080469E-11	2.559375E-11	2.863487E-11	3.224443E-11	3.502976E-11	3.443290E-11	3.241496E-11	3.051071E-11	2.900435E-11	2.869172E-11	2.719958E-11	2.481215E-11	2.347633E-11	2.398792E-11	2.398792E-11	2.343370E-11	2.381739E-11	2.523848E-11	2.546585E-11	2.340528E-11	2.050626E-11	1.502087E-11	1.274714E-11	1.040235E-11	8.427037E-12	8.029133E-12	7.290168E-12	5.798029E-12	5.229595E-12	3.680611E-12	2.273737E-12	2.771117E-12	2.827960E-12	3.183231E-12	2.259526E-12	-5.684342E-13	-3.680611E-12	-9.421797E-12	-1.362821E-11	-1.411138E-11	-1.725198E-11	-1.877254E-11	-2.022205E-11	-1.864464E-11	-1.669775E-11	-1.519140E-11	-1.655565E-11	-1.915623E-11	-2.194156E-11	-2.314948E-11	-2.432898E-11	-2.600586E-11	-2.675904E-11	-2.721379E-11	-2.853540E-11	-2.643219E-11	-2.275158E-11	-1.921308E-11	-1.622880E-11	-1.438138E-11	-1.151079E-11	-8.540724E-12	-7.730705E-12	-8.284928E-12	-9.293899E-12	-1.135447E-11	-1.443823E-11	-1.465139E-11	-1.369926E-11	-1.286082E-11	-1.054445E-11	-9.606538E-12	-9.535484E-12	-8.199663E-12	-6.266987E-12	-5.428547E-12	-3.311129E-12	8.526513E-14	2.359002E-12	5.371703E-12	7.361223E-12	8.100187E-12	1.050182E-11	1.246292E-11	1.490719E-11	1.801936E-11	2.066258E-11	2.280842E-11	2.367528E-11	2.584954E-11	3.093703E-11	3.770140E-11	4.465051E-11	4.899903E-11	5.201173E-11	5.522338E-11	6.099299E-11	6.357936E-11	6.407674E-11	6.173195E-11	6.198775E-11	6.514256E-11	6.770051E-11	7.032952E-11	6.822631E-11	6.676260E-11	6.517098E-11	6.191669E-11	5.967138E-11	5.846346E-11	5.847767E-11	5.880452E-11	5.570655E-11	5.088907E-11	4.361311E-11	3.606715E-11	3.086598E-11	2.583533E-11	2.322054E-11	2.326317E-11	2.356160E-11	2.347633E-11	2.123102E-11	1.952571E-11	1.710987E-11	1.293188E-11	7.517542E-12	4.973799E-13	-4.149570E-12	-9.336532E-12	-1.281819E-11	-1.672618E-11	-1.796252E-11	-2.044942E-11	-2.061995E-11	-1.871570E-11	-1.703881E-11	-1.796252E-11	-1.878675E-11	-1.848832E-11	-1.668354E-11	-1.298872E-11	-1.006129E-11	-7.915446E-12	-5.073275E-12	-1.350031E-12	3.097966E-12	8.668621E-12	1.381295E-11	1.968203E-11	2.545164E-11	3.089440E-11	3.625189E-11	4.133938E-11	4.641265E-11	5.236700E-11	5.681500E-11	6.284040E-11	6.703260E-11	7.088374E-11	7.581491E-11	8.070344E-11	8.600409E-11	9.242740E-11	9.836754E-11	1.046629E-10	1.106031E-10	1.140137E-10	1.186606E-10	1.204654E-10	1.236344E-10	1.269882E-10	1.296030E-10	1.316351E-10	1.345342E-10	1.378879E-10	1.403038E-10	1.422791E-10	1.453202E-10	1.484466E-10	1.525109E-10	1.586926E-10	1.652012E-10	1.696776E-10	1.743530E-10	1.763851E-10	1.773088E-10	1.806200E-10	1.819984E-10	1.836753E-10	1.875549E-10	1.902549E-10	1.936797E-10	1.953850E-10	1.968488E-10	1.977156E-10	1.980709E-10	1.977583E-10	1.977440E-10	1.980567E-10	1.975593E-10	1.975451E-10	1.951577E-10	1.954845E-10	1.954277E-10	1.944187E-10	1.923439E-10	1.908234E-10	1.888907E-10	1.879954E-10	1.888054E-10	1.918750E-10	1.953850E-10	1.996767E-10	2.051763E-10	2.089422E-10	2.110312E-10	2.121681E-10	2.124949E-10	2.117133E-10	2.098659E-10	2.079616E-10	2.045795E-10	1.982983E-10	1.909939E-10	1.884501E-10	1.843432E-10	1.844569E-10	1.850111E-10	1.876401E-10	1.901839E-10	1.906670E-10	1.890328E-10	1.880807E-10	1.867164E-10	1.846558E-10	1.810889E-10	1.763141E-10	1.736566E-10	1.720224E-10	1.677023E-10	1.644054E-10	1.586500E-10	1.498819E-10	1.441833E-10	1.344631E-10	1.292761E-10	1.240892E-10	1.195986E-10	1.159037E-10	1.109726E-10	1.067235E-10	1.051887E-10	1.031424E-10	1.003002E-10	9.526957E-11	9.032419E-11	8.364509E-11	7.359802E-11	6.170353E-11	5.321965E-11	4.607159E-11	3.811351E-11	3.225864E-11	2.486900E-11	1.890044E-11	1.422507E-11	8.725465E-12	3.538503E-12	-5.314860E-12	-1.163869E-11	-1.796252E-11	-2.421530E-11	-3.026912E-11	-3.474554E-11	-4.017409E-11	-4.698109E-11	-5.398704E-11	-5.873346E-11	-6.178880E-11	-6.374989E-11	-6.535572E-11	-6.505729E-11	-6.474465E-11	-6.473044E-11	-6.335199E-11	-6.313883E-11	-6.214407E-11	-6.156142E-11	-6.139089E-11	-5.987033E-11	-6.025402E-11	-5.731238E-11	-5.604761E-11	-5.368861E-11	-5.155698E-11	-4.983747E-11	-4.922640E-11	-4.871481E-11	-4.811795E-11	-4.780532E-11	-4.952483E-11	-4.915535E-11	-4.949641E-11	-5.121592E-11	-5.321965E-11	-5.307754E-11	-5.232437E-11	-5.186962E-11	-5.114487E-11	-5.269385E-11	-5.320544E-11	-5.344702E-11	-5.518075E-11	-5.611867E-11	-5.775291E-11	-6.166090E-11	-6.497203E-11	-6.852474E-11	-7.095480E-11	-7.348433E-11	-7.507595E-11	-7.646861E-11	-7.877077E-11	-8.161294E-11	-8.311929E-11	-8.411405E-11	-8.567724E-11	-8.802203E-11	-9.177370E-11	-9.424639E-11	-9.795542E-11	-1.025739E-10	-1.048051E-10	-1.060130E-10	-1.086562E-10	-1.104041E-10	-1.120526E-10	-1.135874E-10	-1.142979E-10	-1.148948E-10	-1.141416E-10	-1.136726E-10	-1.146105E-10	-1.153779E-10	-1.151221E-10	-1.149232E-10	-1.140847E-10	-1.139000E-10	-1.132889E-10	-1.118963E-10	-1.106315E-10	-1.087983E-10	-1.066809E-10	-1.043361E-10	-1.022187E-10	-1.006981E-10	-9.849543E-11	-9.764278E-11	-9.742962E-11
1.796252E-11	1.284661E-11	9.166001E-12	1.062972E-11	1.466560E-11	1.843148E-11	2.242473E-11	2.549427E-11	2.727063E-11	2.692957E-11	2.897593E-11	3.210232E-11	3.694822E-11	4.038725E-11	4.453682E-11	4.540368E-11	4.401102E-11	4.128253E-11	4.034462E-11	4.470735E-11	4.969536E-11	5.398704E-11	5.937295E-11	6.457412E-11	6.940581E-11	7.418066E-11	7.877077E-11	8.128609E-11	8.370193E-11	8.544987E-11	8.465406E-11	8.415668E-11	8.260770E-11	8.172663E-11	8.020606E-11	7.598544E-11	7.258905E-11	6.893686E-11	6.512835E-11	6.072298E-11	5.566392E-11	5.121592E-11	4.563105E-11	4.007461E-11	3.460343E-11	3.005596E-11	2.329159E-11	1.899991E-11	1.459455E-11	1.115552E-11	8.654411E-12	6.252776E-12	6.124878E-12	5.314860E-12	5.016432E-12	7.204903E-12	1.018918E-11	1.384137E-11	1.826095E-11	2.255263E-11	2.515321E-11	2.891909E-11	3.299760E-11	3.682032E-11	4.099832E-11	4.523315E-11	5.063328E-11	5.609024E-11	6.056666E-11	6.592416E-11	7.098322E-11	7.744916E-11	8.310508E-11	8.739676E-11	9.082157E-11	9.301004E-11	9.518430E-11	9.639223E-11	9.524115E-11	9.193002E-11	8.898837E-11	8.661516E-11	8.496670E-11	8.361667E-11	8.169820E-11	8.247980E-11	8.223822E-11	7.813128E-11	7.509016E-11	7.212009E-11	6.792789E-11	6.313883E-11	5.915979E-11	5.449863E-11	5.080381E-11	4.679634E-11	4.240519E-11	3.907985E-11	3.343814E-11	2.971490E-11	2.393108E-11	1.791989E-11	1.384137E-11	8.839152E-12	6.480150E-12	2.941647E-12	2.273737E-13	-1.747935E-12	-4.078515E-12	-5.314860E-12	-7.048584E-12	-8.682832E-12	-1.050182E-11	-1.254818E-11	-1.406875E-11	-1.588774E-11	-1.710987E-11	-1.784883E-11	-1.908518E-11	-2.034994E-11	-2.121681E-11	-2.069100E-11	-1.944045E-11	-2.007994E-11	-2.113154E-11	-2.310685E-11	-2.459899E-11	-2.540901E-11	-2.455636E-11	-2.339107E-11	-2.000888E-11	-1.776357E-11	-1.610090E-11	-1.622880E-11	-1.701039E-11	-1.720935E-11	-1.597300E-11	-1.432454E-11	-1.328715E-11	-1.102762E-11	-8.824941E-12	-8.824941E-12	-8.697043E-12	-8.967049E-12	-8.711254E-12	-7.631229E-12	-5.883294E-12	-2.003731E-12	2.813749E-12	8.029133E-12	1.352873E-11	1.720935E-11	2.093259E-11	2.378897E-11	2.741274E-11	3.143441E-11	3.545608E-11	4.072831E-11	4.442313E-11	4.811795E-11	5.071854E-11	5.316281E-11	5.429968E-11	5.766765E-11	6.055245E-11	6.363621E-11	6.689049E-11	6.957634E-11	7.125323E-11	7.378276E-11	7.747758E-11	8.112977E-11	8.401457E-11	8.553513E-11	8.836309E-11	8.944312E-11	8.944312E-11	8.954260E-11	9.018208E-11	8.890311E-11	8.749623E-11	8.519407E-11	8.193979E-11	7.835865E-11	7.352696E-11	6.974687E-11	6.538414E-11	6.062351E-11	5.439915E-11	4.912692E-11	4.557421E-11	4.079936E-11	3.342393E-11	2.683009E-11	2.009415E-11	1.524825E-11	1.138289E-11	5.840661E-12	3.723244E-12	1.847411E-13	-4.490630E-12	-7.716494E-12	-1.048761E-11	-9.094947E-12	-8.824941E-12	-7.773338E-12	-5.172751E-12	-2.515321E-12	1.904255E-12	7.062795E-12	1.152500E-11	1.648459E-11	2.192735E-11	2.728484E-11	3.181810E-11	3.640821E-11	3.986145E-11	4.432366E-11	4.835954E-11	5.286438E-11	5.594814E-11	5.756817E-11	6.114931E-11	6.448886E-11	6.764367E-11	7.023004E-11	7.194956E-11	7.406697E-11	7.717915E-11	7.818812E-11	7.878498E-11	7.855760E-11	7.730705E-11	7.709389E-11	7.675283E-11	7.629808E-11	7.366907E-11	7.122480E-11	6.792789E-11	6.599521E-11	6.110668E-11	5.762502E-11	5.341860E-11	4.840217E-11	4.442313E-11	4.042988E-11	3.792877E-11	3.460343E-11	3.194600E-11	2.847855E-11	2.307843E-11	1.742251E-11	1.058709E-11	4.874323E-12	-2.557954E-13	-3.154810E-12	-7.986500E-12	-1.104183E-11	-1.466560E-11	-1.882938E-11	-2.063416E-11	-2.253842E-11	-2.390266E-11	-2.508216E-11	-2.677325E-11	-2.739853E-11	-2.802381E-11	-2.769696E-11	-2.910383E-11	-2.948752E-11	-2.816591E-11	-2.772538E-11	-2.818012E-11	-2.704326E-11	-2.572165E-11	-2.700062E-11	-2.644640E-11	-2.674483E-11	-2.746958E-11	-2.734168E-11	-2.715694E-11	-2.670220E-11	-2.548006E-11	-2.459899E-11	-2.314948E-11	-2.236789E-11	-2.103206E-11	-2.042100E-11	-1.942624E-11	-2.000888E-11	-1.809042E-11	-1.644196E-11	-1.561773E-11	-1.372769E-11	-1.183764E-11	-1.070077E-11	-9.720225E-12	-8.071765E-12	-5.357492E-12	-2.955858E-12	-1.605827E-12	1.804779E-12	4.561684E-12	6.693313E-12	8.782308E-12	1.186606E-11	1.401190E-11	1.745093E-11	2.056311E-11	2.214051E-11	2.491163E-11	2.846434E-11	3.211653E-11	3.338130E-11	3.399236E-11	3.326761E-11	3.134915E-11	3.041123E-11	2.987122E-11	3.051071E-11	3.184653E-11	3.331024E-11	3.586820E-11	3.932143E-11	4.217782E-11	4.686740E-11	4.912692E-11	5.115908E-11	5.202594E-11	5.289280E-11	5.472600E-11	5.705658E-11	5.856293E-11	5.815082E-11	5.707079E-11	5.630341E-11	5.439915E-11	5.121592E-11	4.870060E-11	4.615686E-11	4.206413E-11	3.954881E-11	3.696243E-11	3.366551E-11	2.941647E-11	2.503953E-11	2.155787E-11	1.872991E-11	1.637090E-11	1.180922E-11	5.726974E-12	-7.105427E-14	-5.357492E-12	-8.071765E-12	-9.009682E-12	-1.104183E-11	-1.374190E-11	-1.561773E-11	-1.925571E-11	-2.069100E-11	-2.029310E-11	-2.047784E-11	-2.023626E-11	-2.026468E-11	-2.152944E-11	-2.211209E-11	-2.270895E-11	-2.393108E-11	-2.350475E-11	-2.276579E-11	-2.174261E-11	-1.965361E-11	-1.952571E-11	-1.844569E-11	-1.793410E-11	-1.892886E-11	-1.986677E-11	-1.976730E-11	-2.006573E-11	-2.019362E-11	-2.314948E-11	-2.681588E-11	-3.115019E-11	-3.585399E-11	-4.050094E-11	-4.277467E-11	-4.536105E-11	-4.337153E-11	-4.341416E-11	-4.303047E-11	-4.327205E-11	-4.430945E-11	-4.662581E-11	-4.756373E-11	-4.868639E-11	-5.069012E-11	-5.439915E-11	-5.765344E-11	-6.158984E-11	-6.546941E-11	-6.791367E-11	-7.092638E-11	-7.261747E-11	-7.477752E-11	-7.621281E-11	-7.639755E-11	-7.791812E-11	-7.946710E-11	-7.999290E-11	-8.145662E-11	-8.357404E-11	-8.502354E-11	-8.932943E-11	-9.048051E-11	-9.299583E-11	-9.384848E-11	-9.653434E-11	-9.769963E-11	-9.968915E-11	-9.956125E-11	-1.015081E-10	-1.055014E-10	-1.096367E-10	-1.129479E-10	-1.158469E-10	-1.192717E-10	-1.228386E-10	-1.245866E-10	-1.269598E-10	-1.278835E-10	-1.306120E-10	-1.339231E-10	-1.369500E-10	-1.387832E-10	-1.402753E-10	-1.409859E-10	-1.412417E-10	-1.414833E-10	-1.401901E-10	-1.382148E-10	-1.363247E-10	-1.338236E-10	-1.334115E-10	-1.326583E-10	-1.320899E-10	-1.328431E-10	-1.329141E-10	-1.334115E-10	-1.333973E-10	-1.333973E-10	-1.322604E-10	-1.301146E-10	-1.279687E-10	-1.259366E-10	-1.239329E-10	-1.225402E-10	-1.210054E-10	-1.185470E-10	-1.174243E-10	-1.158753E-10	-1.136584E-10	-1.153353E-10	-1.157474E-10	-1.156479E-10	-1.158043E-10	-1.154916E-10	-1.161169E-10	-1.172822E-10	-1.180638E-10	-1.199396E-10	-1.224549E-10	-1.240892E-10	-1.250839E-10	-1.271729E-10	-1.265761E-10	-1.260787E-10	-1.240750E-10	-1.235918E-10	-1.234497E-10	-1.219718E-10	-1.220428E-10	-1.201812E-10	-1.197975E-10	-1.210907E-10	-1.215454E-10	-1.223555E-10	-1.221139E-10	-1.221707E-10	-1.234497E-10	-1.245866E-10	-1.243023E-10	-1.236344E-10	-1.225544E-10	-1.223981E-10	-1.221849E-10	-1.202380E-10	-1.189164E-10	-1.173959E-10	-1.169980E-10	-1.159037E-10	-1.147242E-10	-1.130189E-10	-1.107594E-10	-1.077751E-10	-1.035119E-10	-1.003997E-10	-9.762857E-11	-9.534062E-11	-9.373480E-11	-9.333689E-11	-9.148948E-11	-8.928680E-11	-8.675727E-11	-8.483880E-11	-8.279244E-11	-8.043344E-11	-8.007817E-11	-7.821654E-11	-7.744916E-11	-7.823076E-11	-7.919709E-11	-8.267875E-11	-8.353140E-11	-8.483880E-11	-8.451195E-11	-8.570566E-11	-8.651568E-11	-8.812151E-11	-9.015366E-11	-9.200107E-11	-9.326584E-11	-9.470114E-11	-9.738699E-11	-9.968915E-11	-1.005844E-10	-1.024034E-10	-1.032703E-10	-1.020908E-10	-1.018066E-10	-1.032987E-10	-1.037108E-10	-1.049330E-10	-1.078462E-10	-1.111715E-10	-1.135732E-10	-1.164864E-10	-1.200249E-10	-1.241460E-10	-1.274003E-10	-1.306404E-10	-1.340794E-10	-1.360547E-10	-1.373195E-10	-1.376463E-10	-1.360831E-10	-1.335536E-10	-1.308962E-10	-1.290488E-10	-1.274998E-10	-1.251692E-10	-1.220712E-10	-1.198686E-10	-1.184333E-10	-1.152216E-10	-1.129337E-10	-1.134453E-10	-1.141132E-10	-1.126352E-10	-1.103615E-10	-1.071214E-10	-1.015366E-10	-9.414691E-11	-8.665779E-11	-7.985079E-11	-7.506173E-11	-7.121059E-11	-6.812684E-11	-6.495782E-11	-6.323830E-11	-6.207301E-11	-6.120615E-11	-5.759659E-11	-5.395862E-11	-4.958167E-11	-4.585843E-11	-4.257572E-11	-4.257572E-11	-4.446576E-11	-4.692424E-11	-4.804690E-11	-4.649792E-11	-4.224887E-11	-3.574030E-11	-2.911804E-11	-2.340528E-11	-1.620037E-11	-1.038813E-11	-5.826450E-12	-1.833200E-12	1.705303E-13	3.325340E-12	4.504841E-12	6.565415E-12	9.691803E-12	1.291767E-11	1.459455E-11	1.408296E-11	1.419664E-11	1.486455E-11	1.426770E-11	1.362821E-11	1.348610E-11	1.406875E-11	1.531930E-11	1.678302E-11	1.590195E-11	1.698197E-11	1.666933E-11	1.584510E-11	1.641354E-11	1.671197E-11	1.787726E-11	2.025047E-11	2.125944E-11	2.270895E-11	2.403056E-11	2.449951E-11	2.465583E-11	2.349054E-11	2.130207E-11	1.737988E-11	1.480771E-11	1.301714E-11	9.819701E-12	6.068035E-12	2.955858E-12	2.842171E-14	-2.614797E-12	-4.675371E-12	-6.181722E-12	-9.137580E-12	-1.176659E-11	-1.496403E-11	-1.654143E-11	-2.067679E-11	-2.376055E-11	-2.381739E-11	-2.424372E-11	-2.435740E-11	-2.550848E-11	-2.661693E-11	-2.462741E-11	-2.344791E-11	-2.030731E-11	-1.641354E-11	-1.328715E-11	-9.336532E-12	-4.831691E-12	-1.506351E-12	2.884804E-12	5.314860E-12	7.844392E-12	1.158185E-11	1.422507E-11	1.793410E-11	2.233946E-11	2.562217E-11	2.985701E-11	3.321077E-11	3.635137E-11	3.973355E-11	4.351364E-11	4.610001E-11	4.804690E-11	4.895639E-11	5.110223E-11	5.255174E-11	5.204015E-11	5.033485E-11	4.501999E-11	3.765876E-11	3.298339E-11	3.068124E-11	2.900435E-11	2.673062E-11	2.329159E-11	1.847411E-11	1.365663E-11	9.649170E-12	6.124878E-12	2.458478E-12	-2.003731E-12	-6.608047E-12	-1.389822E-11	-1.593037E-11	-1.287503E-11	-7.133849E-12	-1.563194E-12	1.989520E-13	-1.151079E-12	-1.776357E-12	-2.785328E-12	-5.599077E-12	-7.943868E-12	-1.152500E-11	-1.631406E-11	-1.803357E-11	-2.157208E-11	-2.381739E-11	-2.609113E-11	-2.940226E-11	-3.018386E-11	-3.062439E-11	-2.985701E-11	-2.874856E-11	-2.854961E-11	-2.731326E-11	-2.744116E-11	-2.677325E-11	-2.563638E-11	-2.610534E-11	-2.444267E-11	-1.993783E-11	-1.733724E-11	-1.614353E-11	-1.345768E-11	-1.116973E-11	-7.830181E-12	-5.314860E-12	-9.322321E-12	-1.355716E-11	-2.067679E-11	-2.434319E-11	-2.903278E-11	-3.446132E-11	-3.751666E-11	-3.782930E-11	-3.639400E-11	-3.335288E-11	-3.218759E-11	-2.918910E-11	-1.989520E-11	-7.872814E-12	4.661160E-12	1.789147E-11	3.143441E-11	4.304468E-11	4.921219E-11	4.945377E-11	4.662581E-11	3.919354E-11	3.137757E-11	2.361844E-11	1.983835E-11	2.137313E-11	2.341949E-11	2.476952E-11	2.845013E-11	3.524292E-11	4.030198E-11	4.207834E-11	4.429523E-11	4.391154E-11	4.702372E-11	4.820322E-11	4.915535E-11	5.246648E-11	5.434231E-11	5.688605E-11	5.681500E-11	5.810818E-11	5.807976E-11	5.697132E-11	5.918821E-11	5.688605E-11	5.192646E-11	4.526157E-11	3.967671E-11	3.615241E-11	3.399236E-11	3.008438E-11	2.560796E-11	2.144418E-11	1.716671E-11	1.374190E-11	1.068656E-11	7.574386E-12	5.172751E-12	3.240075E-12	3.495870E-12	1.634248E-12	-1.492140E-12	-6.181722E-12	-1.024603E-11	-1.135447E-11	-1.404032E-11	-1.610090E-11	-1.793410E-11	-2.113154E-11	-2.252420E-11	-2.599165E-11	-2.738432E-11	-2.617639E-11	-2.400213E-11	-2.120260E-11	-1.752198E-11	-1.185185E-11	-6.053824E-12	-2.984279E-13	5.272227E-12	1.124079E-11	1.759304E-11	2.464162E-11	3.194600E-11	3.723244E-11	4.082779E-11	4.386891E-11	4.678213E-11	5.015011E-11	5.314860E-11	5.755396E-11	6.312462E-11	6.880896E-11	7.344170E-11	7.885603E-11	8.407142E-11	8.986945E-11	9.511325E-11	9.991652E-11	1.050040E-10	1.109015E-10	1.152358E-10	1.190017E-10	1.234639E-10	1.260929E-10	1.302567E-10	1.338805E-10	1.360263E-10	1.400338E-10	1.439133E-10	1.470823E-10	1.501945E-10	1.530793E-10	1.573568E-10	1.602984E-10	1.621885E-10	1.643912E-10	1.671481E-10	1.685976E-10	1.701324E-10	1.698623E-10	1.723919E-10	1.731308E-10	1.749640E-10	1.769678E-10	1.796110E-10	1.823963E-10	1.851390E-10	1.879670E-10	1.902123E-10	1.900133E-10	1.928981E-10	1.947598E-10	1.946177E-10	1.955556E-10	1.962945E-10	1.963087E-10	1.963514E-10	1.961666E-10	1.970193E-10	2.000178E-10	2.014815E-10	2.028173E-10	2.007567E-10	1.961524E-10	1.893738E-10	1.862190E-10	1.864890E-10	1.878817E-10	1.919602E-10	1.956408E-10	2.009699E-10	2.051479E-10	2.084590E-10	2.111165E-10	2.110028E-10	2.113438E-10	2.074216E-10	2.057874E-10	2.020357E-10	1.979430E-10	1.947882E-10	1.924718E-10	1.903970E-10	1.898286E-10	1.895444E-10	1.878675E-10	1.853948E-10	1.829363E-10	1.826663E-10	1.814016E-10	1.782752E-10	1.735856E-10	1.689671E-10	1.660965E-10	1.627853E-10	1.588063E-10	1.539888E-10	1.504361E-10	1.455618E-10	1.419664E-10	1.365237E-10	1.315215E-10	1.282814E-10	1.245439E-10	1.193285E-10	1.140137E-10	1.068230E-10	1.007123E-10	9.478640E-11	8.783729E-11	8.246559E-11	7.588596E-11	6.924950E-11	6.073719E-11	5.240963E-11	4.533263E-11	3.801404E-11	3.078071E-11	2.165734E-11	1.509193E-11	7.574386E-12	-7.673862E-13	-6.693313E-12	-1.448086E-11	-1.945466E-11	-2.739853E-11	-3.278444E-11	-3.753087E-11	-4.163780E-11	-4.578737E-11	-5.032064E-11	-5.630341E-11	-5.928769E-11	-6.147616E-11	-6.392042E-11	-6.349410E-11	-6.325251E-11	-6.335199E-11	-6.301093E-11	-6.266987E-11	-6.006928E-11	-5.680079E-11	-5.374545E-11	-5.118750E-11	-5.202594E-11	-5.138645E-11	-5.091749E-11	-5.002221E-11	-5.027800E-11	-5.218226E-11	-5.317702E-11	-5.286438E-11	-5.235279E-11	-5.347545E-11	-5.458389E-11	-5.408651E-11	-5.394440E-11	-5.535128E-11	-5.674394E-11	-5.833556E-11	-5.931611E-11	-6.050982E-11	-6.183143E-11	-6.284040E-11	-6.431833E-11	-6.581047E-11	-6.690470E-11	-6.842527E-11	-6.940581E-11	-7.064216E-11	-6.981793E-11	-7.098322E-11	-7.378276E-11	-7.445067E-11	-7.597123E-11	-7.858603E-11	-7.990764E-11	-8.266454E-11	-8.739676E-11	-9.093526E-11	-9.683276E-11	-9.947598E-11	-1.028155E-10	-1.046772E-10	-1.071641E-10	-1.096652E-10	-1.112284E-10	-1.132605E-10	-1.135447E-10	-1.139000E-10	-1.145821E-10	-1.140990E-10	-1.137721E-10	-1.134879E-10	-1.136158E-10	-1.141984E-10	-1.158327E-10	-1.158185E-10	-1.151079E-10	-1.138005E-10	-1.136016E-10	-1.135589E-10	-1.129763E-10	-1.130900E-10	-1.133174E-10	-1.119389E-10	-1.107026E-10	-1.090257E-10	-1.065672E-10	-1.053166E-10	-1.038956E-10	-1.042224E-10	-1.037250E-10
3.046807E-11	2.675904E-11	2.324896E-11	2.052047E-11	1.699618E-11	1.584510E-11	1.647038E-11	1.770672E-11	2.125944E-11	2.636114E-11	3.201706E-11	3.524292E-11	3.710454E-11	3.799983E-11	4.123990E-11	4.530420E-11	4.921219E-11	5.049117E-11	5.124434E-11	4.935430E-11	4.808953E-11	4.645528E-11	4.358469E-11	3.964828E-11	4.051515E-11	4.615686E-11	5.400125E-11	6.092193E-11	6.960477E-11	7.685230E-11	7.899814E-11	7.611334E-11	6.818368E-11	6.254197E-11	5.883294E-11	5.314860E-11	4.872902E-11	4.490630E-11	3.954881E-11	3.646505E-11	3.483080E-11	3.701928E-11	3.790035E-11	3.811351E-11	4.062883E-11	4.112621E-11	3.787193E-11	3.345235E-11	2.786749E-11	2.219736E-11	1.746514E-11	1.229239E-11	1.132605E-11	1.040235E-11	1.013234E-11	1.180922E-11	1.460876E-11	1.671197E-11	1.935518E-11	2.279421E-11	2.590639E-11	3.106493E-11	3.551293E-11	4.143885E-11	4.651213E-11	5.384493E-11	6.097878E-11	6.755840E-11	7.050005E-11	7.320011E-11	7.534595E-11	7.698020E-11	7.877077E-11	8.091661E-11	8.444090E-11	8.778045E-11	9.096368E-11	9.468692E-11	9.643486E-11	9.754331E-11	9.710277E-11	9.355006E-11	8.965628E-11	8.772361E-11	8.668621E-11	8.270717E-11	7.975132E-11	7.557333E-11	7.301537E-11	6.961898E-11	6.453149E-11	6.113510E-11	5.958611E-11	5.779555E-11	5.600498E-11	5.432810E-11	4.926903E-11	4.291678E-11	3.876721E-11	3.228706E-11	2.692957E-11	2.205525E-11	1.936939E-11	1.666933E-11	1.381295E-11	8.313350E-12	3.026912E-12	-2.671641E-12	-6.778578E-12	-1.050182E-11	-1.111289E-11	-1.291767E-11	-1.494982E-11	-1.536193E-11	-1.595879E-11	-1.791989E-11	-1.963940E-11	-2.154366E-11	-2.115996E-11	-2.125944E-11	-2.097522E-11	-2.181366E-11	-2.171419E-11	-2.044942E-11	-1.858780E-11	-1.715250E-11	-1.649880E-11	-1.597300E-11	-1.773515E-11	-1.902833E-11	-1.983835E-11	-2.032152E-11	-2.111733E-11	-1.939782E-11	-1.895728E-11	-1.614353E-11	-1.220712E-11	-9.833911E-12	-8.029133E-12	-6.238565E-12	-5.528022E-12	-4.874323E-12	-4.064304E-12	-2.543743E-12	-6.252776E-13	4.973799E-13	1.264766E-12	1.762146E-12	3.993250E-12	4.945377E-12	5.627498E-12	5.769607E-12	9.563905E-12	1.494982E-11	2.093259E-11	2.683009E-11	3.340972E-11	3.942091E-11	4.318679E-11	4.635581E-11	4.909850E-11	5.145750E-11	5.238121E-11	5.370282E-11	5.425704E-11	5.488232E-11	5.634604E-11	5.854872E-11	6.060930E-11	6.248513E-11	6.575362E-11	7.024425E-11	7.489120E-11	8.004974E-11	8.513723E-11	8.859047E-11	9.173107E-11	9.373480E-11	9.197265E-11	9.114842E-11	8.908785E-11	8.677148E-11	8.411405E-11	8.192558E-11	7.891288E-11	7.453593E-11	6.991741E-11	6.512835E-11	5.907452E-11	5.506706E-11	5.012168E-11	4.436629E-11	3.711875E-11	3.143441E-11	2.455636E-11	1.939782E-11	1.445244E-11	8.924417E-12	5.698553E-12	1.492140E-12	-1.165290E-12	-3.282707E-12	-3.566925E-12	-3.822720E-12	-3.069545E-12	-2.231104E-12	3.126388E-13	2.330580E-12	6.210144E-12	1.057288E-11	1.566036E-11	2.115996E-11	2.532374E-11	3.001333E-11	3.628031E-11	4.061462E-11	4.524736E-11	4.982326E-11	5.249490E-11	5.591971E-11	5.965717E-11	6.315304E-11	6.519940E-11	6.816947E-11	7.101164E-11	7.388223E-11	7.585754E-11	7.813128E-11	7.862866E-11	8.002132E-11	8.030554E-11	7.796075E-11	7.666756E-11	7.612755E-11	7.381118E-11	7.140954E-11	7.004530E-11	6.684786E-11	6.572520E-11	6.460255E-11	6.178880E-11	5.798029E-11	5.361755E-11	4.958167E-11	4.483525E-11	4.027356E-11	3.568346E-11	3.011280E-11	2.502532E-11	2.231104E-11	1.880096E-11	1.529088E-11	1.354294E-11	1.051603E-11	7.958079E-12	5.002221E-12	-8.526513E-14	-4.220624E-12	-8.668621E-12	-1.278977E-11	-1.581668E-11	-1.938361E-11	-2.295053E-11	-2.435740E-11	-2.631850E-11	-2.678746E-11	-2.737011E-11	-2.890488E-11	-2.864908E-11	-2.897593E-11	-2.904699E-11	-2.890488E-11	-2.876277E-11	-2.704326E-11	-2.555112E-11	-2.432898E-11	-2.384581E-11	-2.344791E-11	-2.290790E-11	-2.313527E-11	-2.341949E-11	-2.236789E-11	-2.188472E-11	-2.194156E-11	-2.036415E-11	-1.952571E-11	-1.865885E-11	-1.662670E-11	-1.553246E-11	-1.369926E-11	-1.239187E-11	-1.017497E-11	-8.512302E-12	-6.636469E-12	-4.831691E-12	-3.254286E-12	-1.023182E-12	1.222134E-12	4.035883E-12	4.234835E-12	5.513812E-12	7.275958E-12	9.592327E-12	1.070077E-11	1.209344E-11	1.395506E-11	1.716671E-11	2.060574E-11	2.353318E-11	2.563638E-11	2.714273E-11	3.002754E-11	3.319656E-11	3.581135E-11	4.033041E-11	4.379785E-11	4.773426E-11	5.178435E-11	5.441336E-11	5.458389E-11	5.435652E-11	5.309175E-11	5.118750E-11	5.029221E-11	5.351808E-11	5.702816E-11	6.023981E-11	6.274092E-11	6.446044E-11	6.508571E-11	6.693313E-11	6.797052E-11	6.748735E-11	6.536993E-11	6.292566E-11	6.036771E-11	5.654499E-11	5.159961E-11	4.774847E-11	4.442313E-11	4.011724E-11	3.619505E-11	3.136336E-11	2.756906E-11	2.303580E-11	1.614353E-11	1.149658E-11	5.968559E-12	1.264766E-12	-5.698553E-12	-1.287503E-11	-1.809042E-11	-2.265210E-11	-2.697220E-11	-3.093703E-11	-3.343814E-11	-3.338130E-11	-3.359446E-11	-3.365130E-11	-3.539924E-11	-3.696243E-11	-3.683454E-11	-3.667822E-11	-3.595346E-11	-3.358025E-11	-3.237233E-11	-3.265654E-11	-3.335288E-11	-3.426237E-11	-3.518608E-11	-3.686296E-11	-3.799983E-11	-3.785772E-11	-3.588241E-11	-3.565503E-11	-3.647926E-11	-3.826983E-11	-4.170886E-11	-4.493472E-11	-4.702372E-11	-4.891376E-11	-4.970957E-11	-5.117329E-11	-5.280754E-11	-5.337597E-11	-5.388756E-11	-5.547918E-11	-5.744027E-11	-5.822187E-11	-6.005507E-11	-6.156142E-11	-6.399148E-11	-6.538414E-11	-6.788525E-11	-6.825474E-11	-6.745893E-11	-6.954792E-11	-7.189271E-11	-7.386802E-11	-7.680967E-11	-7.806022E-11	-8.148504E-11	-8.286349E-11	-8.387246E-11	-8.439827E-11	-8.482459E-11	-8.741097E-11	-8.905943E-11	-9.039525E-11	-9.242740E-11	-9.292478E-11	-9.410428E-11	-9.342216E-11	-9.671908E-11	-9.681855E-11	-9.688961E-11	-9.897860E-11	-1.012666E-10	-1.036682E-10	-1.063256E-10	-1.083009E-10	-1.110720E-10	-1.148948E-10	-1.194422E-10	-1.244445E-10	-1.296172E-10	-1.320046E-10	-1.328004E-10	-1.352447E-10	-1.378595E-10	-1.423359E-10	-1.462581E-10	-1.476366E-10	-1.456186E-10	-1.438565E-10	-1.433165E-10	-1.419096E-10	-1.420517E-10	-1.414833E-10	-1.420233E-10	-1.446807E-10	-1.474376E-10	-1.471676E-10	-1.483897E-10	-1.491145E-10	-1.496687E-10	-1.499245E-10	-1.501661E-10	-1.485745E-10	-1.449934E-10	-1.416822E-10	-1.393516E-10	-1.365947E-10	-1.357989E-10	-1.343352E-10	-1.315072E-10	-1.292761E-10	-1.281109E-10	-1.284093E-10	-1.303846E-10	-1.325162E-10	-1.327010E-10	-1.311946E-10	-1.284519E-10	-1.258087E-10	-1.248708E-10	-1.231797E-10	-1.217160E-10	-1.219576E-10	-1.213323E-10	-1.205933E-10	-1.178648E-10	-1.153921E-10	-1.154206E-10	-1.145253E-10	-1.150937E-10	-1.148521E-10	-1.127773E-10	-1.116547E-10	-1.104752E-10	-1.100346E-10	-1.108305E-10	-1.131042E-10	-1.169838E-10	-1.188596E-10	-1.198117E-10	-1.208207E-10	-1.216023E-10	-1.247713E-10	-1.242739E-10	-1.237908E-10	-1.234071E-10	-1.223839E-10	-1.217160E-10	-1.213465E-10	-1.192433E-10	-1.174101E-10	-1.145679E-10	-1.127347E-10	-1.115552E-10	-1.100062E-10	-1.084004E-10	-1.076188E-10	-1.046061E-10	-1.025597E-10	-9.980283E-11	-9.649170E-11	-9.475798E-11	-9.185896E-11	-9.016787E-11	-8.840573E-11	-8.691359E-11	-8.580514E-11	-8.489565E-11	-8.496670E-11	-8.451195E-11	-8.374457E-11	-8.189716E-11	-8.094503E-11	-7.999290E-11	-7.869971E-11	-7.962342E-11	-8.009238E-11	-8.093082E-11	-8.209611E-11	-8.336087E-11	-8.513723E-11	-8.591883E-11	-8.643042E-11	-8.888890E-11	-8.975576E-11	-9.208634E-11	-9.438850E-11	-9.589485E-11	-9.846701E-11	-1.014371E-10	-1.040945E-10	-1.074341E-10	-1.118821E-10	-1.149516E-10	-1.191722E-10	-1.228670E-10	-1.243308E-10	-1.270450E-10	-1.285656E-10	-1.303704E-10	-1.328004E-10	-1.353300E-10	-1.366516E-10	-1.374616E-10	-1.390106E-10	-1.404317E-10	-1.414833E-10	-1.418954E-10	-1.423217E-10	-1.428049E-10	-1.448370E-10	-1.441123E-10	-1.423643E-10	-1.401048E-10	-1.354294E-10	-1.319052E-10	-1.274572E-10	-1.219576E-10	-1.170264E-10	-1.123794E-10	-1.082014E-10	-1.036540E-10	-9.971757E-11	-9.526957E-11	-9.097789E-11	-8.695622E-11	-8.465406E-11	-8.348877E-11	-8.250822E-11	-7.962342E-11	-7.582912E-11	-7.209167E-11	-6.967582E-11	-6.791367E-11	-6.504308E-11	-6.207301E-11	-5.753975E-11	-5.488232E-11	-5.222489E-11	-4.806111E-11	-4.435208E-11	-4.034462E-11	-3.660716E-11	-3.400658E-11	-3.528555E-11	-3.760192E-11	-4.008882E-11	-4.344258E-11	-4.168044E-11	-3.574030E-11	-2.911804E-11	-2.181366E-11	-1.432454E-11	-7.688072E-12	-2.202682E-12	2.557954E-12	5.655920E-12	8.796519E-12	1.054445E-11	1.220712E-11	1.404032E-11	1.422507E-11	1.466560E-11	1.433875E-11	1.507772E-11	1.686828E-11	1.818989E-11	1.942624E-11	2.053469E-11	1.965361E-11	2.083311E-11	1.909939E-11	1.614353E-11	1.335820E-11	7.801759E-12	4.931167E-12	4.433787E-12	3.780087E-12	4.490630E-12	5.513812E-12	6.536993E-12	6.849632E-12	7.318590E-12	8.000711E-12	6.508571E-12	5.243805E-12	4.476419E-12	3.410605E-12	2.557954E-12	6.536993E-13	-1.108447E-12	-2.088996E-12	-5.158540E-12	-8.157031E-12	-1.229239E-11	-1.550404E-11	-1.774936E-11	-1.956835E-11	-2.196998E-11	-2.381739E-11	-2.611955E-11	-2.744116E-11	-2.738432E-11	-2.810907E-11	-2.771117E-11	-2.725642E-11	-2.442846E-11	-2.204104E-11	-1.929834E-11	-1.642775E-11	-1.259082E-11	-8.384404E-12	-4.405365E-12	-9.805490E-13	1.350031E-12	4.135359E-12	7.844392E-12	1.038813E-11	1.345768E-11	1.821832E-11	2.056311E-11	2.172840E-11	2.164313E-11	1.995204E-11	1.936939E-11	1.743672E-11	1.610090E-11	1.534772E-11	1.510614E-11	1.594458E-11	1.604405E-11	1.622880E-11	1.588774E-11	1.342926E-11	1.129763E-11	9.890755E-12	6.991741E-12	4.405365E-12	5.925926E-12	8.981260E-12	1.396927E-11	1.929834E-11	2.235367E-11	2.405898E-11	2.557954E-11	2.783906E-11	2.943068E-11	2.985701E-11	2.813749E-11	2.562217E-11	2.215472E-11	1.917044E-11	1.459455E-11	1.178080E-11	1.648459E-11	2.486900E-11	3.420553E-11	4.325784E-11	5.077538E-11	5.805134E-11	6.249934E-11	6.531309E-11	6.762946E-11	6.917844E-11	6.853895E-11	6.659207E-11	6.403411E-11	6.622258E-11	6.566836E-11	6.195933E-11	5.857714E-11	5.597656E-11	5.213963E-11	5.015011E-11	4.902745E-11	5.100276E-11	5.381651E-11	5.566392E-11	5.466916E-11	5.073275E-11	4.925482E-11	4.750689E-11	4.108358E-11	3.532818E-11	2.891909E-11	2.361844E-11	1.980993E-11	1.718092E-11	1.480771E-11	1.593037E-11	1.884359E-11	2.488321E-11	3.197442E-11	3.682032E-11	3.923617E-11	4.092726E-11	4.298784E-11	4.551737E-11	4.844480E-11	5.017853E-11	4.955325E-11	4.675371E-11	4.820322E-11	4.526157E-11	4.112621E-11	4.094147E-11	4.396838E-11	4.550316E-11	4.556000E-11	4.332890E-11	4.312994E-11	4.439471E-11	4.777689E-11	5.260858E-11	5.590550E-11	6.053824E-11	6.404832E-11	6.563994E-11	6.500045E-11	6.485834E-11	6.541256E-11	6.552625E-11	6.562573E-11	6.751577E-11	6.943424E-11	6.842527E-11	6.588152E-11	6.460255E-11	6.158984E-11	5.960032E-11	5.690026E-11	5.043432E-11	4.558842E-11	3.871037E-11	3.305445E-11	2.786749E-11	2.152944E-11	1.728040E-11	1.381295E-11	9.961809E-12	6.195933E-12	2.827960E-12	2.415845E-13	-3.879563E-12	-7.446488E-12	-1.058709E-11	-1.472245E-11	-1.688250E-11	-1.983835E-11	-2.077627E-11	-2.155787E-11	-2.319211E-11	-2.366107E-11	-2.313527E-11	-2.239631E-11	-2.222578E-11	-2.147260E-11	-2.044942E-11	-1.857359E-11	-1.620037E-11	-1.220712E-11	-9.634959E-12	-5.783818E-12	-1.634248E-12	3.211653E-12	7.744916E-12	1.286082E-11	1.800515E-11	2.289369E-11	2.908962E-11	3.470291E-11	4.041567E-11	4.577316E-11	5.172751E-11	5.726974E-11	6.265566E-11	6.727419E-11	7.185008E-11	7.858603E-11	8.529355E-11	9.131895E-11	9.592327E-11	1.005418E-10	1.054303E-10	1.089262E-10	1.137721E-10	1.172396E-10	1.215312E-10	1.262777E-10	1.304556E-10	1.345200E-10	1.384279E-10	1.433023E-10	1.473097E-10	1.513030E-10	1.559215E-10	1.606537E-10	1.646754E-10	1.666507E-10	1.683702E-10	1.704308E-10	1.733724E-10	1.752483E-10	1.783036E-10	1.814300E-10	1.831211E-10	1.850964E-10	1.869864E-10	1.887912E-10	1.887628E-10	1.899423E-10	1.918039E-10	1.929124E-10	1.949445E-10	1.957119E-10	1.966214E-10	1.983551E-10	1.999751E-10	2.017515E-10	2.026042E-10	2.026610E-10	2.030731E-10	2.041389E-10	2.033715E-10	2.052047E-10	2.056879E-10	2.066116E-10	2.082317E-10	2.077911E-10	2.075353E-10	2.069243E-10	2.068248E-10	2.057305E-10	2.044658E-10	2.024905E-10	2.014389E-10	2.005436E-10	1.996767E-10	2.006004E-10	2.004441E-10	2.009983E-10	2.005578E-10	1.986535E-10	1.979288E-10	1.955982E-10	1.928839E-10	1.903402E-10	1.880380E-10	1.870148E-10	1.847269E-10	1.841016E-10	1.817284E-10	1.790426E-10	1.757172E-10	1.707718E-10	1.676028E-10	1.645191E-10	1.594742E-10	1.558789E-10	1.530509E-10	1.488019E-10	1.450786E-10	1.410996E-10	1.356284E-10	1.316778E-10	1.284945E-10	1.239755E-10	1.187601E-10	1.121805E-10	1.058282E-10	9.944756E-11	9.137580E-11	8.485301E-11	7.950973E-11	7.385381E-11	6.785683E-11	6.096457E-11	5.546497E-11	5.054801E-11	4.482104E-11	3.647926E-11	2.796696E-11	1.757883E-11	9.748646E-12	1.818989E-12	-5.044853E-12	-1.192291E-11	-1.863043E-11	-2.653167E-11	-3.306866E-11	-3.909406E-11	-4.466472E-11	-5.077538E-11	-5.842082E-11	-6.238565E-11	-6.676260E-11	-7.047163E-11	-7.212009E-11	-7.362644E-11	-7.564438E-11	-7.625545E-11	-7.683809E-11	-7.624124E-11	-7.578649E-11	-7.510437E-11	-7.396750E-11	-7.348433E-11	-7.122480E-11	-6.855316E-11	-6.785683E-11	-6.735945E-11	-6.414780E-11	-6.204459E-11	-6.015455E-11	-6.203038E-11	-6.440359E-11	-6.446044E-11	-6.411938E-11	-6.545520E-11	-6.740208E-11	-6.963319E-11	-6.886580E-11	-6.806999E-11	-6.926371E-11	-7.058532E-11	-7.227641E-11	-7.288747E-11	-7.565859E-11	-7.912604E-11	-8.157031E-11	-8.107293E-11	-8.107293E-11	-8.100187E-11	-8.198242E-11	-8.492407E-11	-8.678569E-11	-8.876100E-11	-9.140422E-11	-9.467271E-11	-9.906387E-11	-1.005276E-10	-1.037819E-10	-1.056151E-10	-1.064251E-10	-1.088551E-10	-1.113278E-10	-1.142979E-10	-1.167280E-10	-1.185470E-10	-1.194280E-10	-1.209060E-10	-1.217586E-10	-1.234213E-10	-1.254250E-10	-1.269740E-10	-1.299014E-10	-1.306404E-10	-1.323599E-10	-1.329141E-10	-1.317915E-10	-1.329425E-10	-1.333831E-10	-1.334257E-10	-1.325873E-10	-1.303277E-10	-1.297025E-10	-1.285656E-10	-1.282814E-10	-1.278124E-10	-1.264482E-10	-1.247855E-10	-1.251976E-10	-1.247287E-10	-1.245155E-10	-1.242597E-10	-1.244018E-10	-1.234497E-10	-1.212470E-10
4.459366E-11	4.347100E-11	4.079936E-11	3.689138E-11	3.609557E-11	3.365130E-11	3.240075E-11	3.296918E-11	3.566925E-11	3.740297E-11	3.952039E-11	4.301626E-11	4.706635E-11	5.043432E-11	5.378809E-11	5.870504E-11	6.340883E-11	6.654943E-11	6.878054E-11	7.132428E-11	7.356959E-11	7.491963E-11	7.671019E-11	7.743495E-11	7.773338E-11	7.996448E-11	8.236611E-11	8.520828E-11	8.668621E-11	8.827783E-11	8.836309E-11	8.628831E-11	8.392931E-11	8.165557E-11	7.899814E-11	7.651124E-11	7.391066E-11	6.784262E-11	6.208722E-11	5.644551E-11	5.120171E-11	4.767742E-11	4.321521E-11	3.768719E-11	3.527134E-11	3.284129E-11	2.879119E-11	2.457057E-11	2.039258E-11	1.499245E-11	1.155342E-11	7.929657E-12	6.551204E-12	5.258016E-12	4.874323E-12	7.162271E-12	9.308110E-12	1.111289E-11	1.335820E-11	1.652722E-11	2.026468E-11	2.413003E-11	2.954437E-11	3.636558E-11	4.510525E-11	5.317702E-11	6.131984E-11	6.755840E-11	7.038636E-11	7.237588E-11	7.302958E-11	7.484857E-11	7.803180E-11	8.230927E-11	8.571988E-11	8.860468E-11	9.211476E-11	9.278267E-11	9.362111E-11	9.352163E-11	9.326584E-11	9.214318E-11	9.023893E-11	8.728307E-11	8.539303E-11	8.192558E-11	7.769074E-11	7.540280E-11	7.128165E-11	6.727419E-11	6.451728E-11	6.011192E-11	5.660183E-11	5.383072E-11	5.201173E-11	5.107381E-11	4.813216E-11	4.237677E-11	3.846878E-11	3.359446E-11	3.012701E-11	2.737011E-11	2.310685E-11	1.918465E-11	1.537614E-11	1.178080E-11	7.062795E-12	2.714273E-12	-9.947598E-13	-3.709033E-12	-7.403855E-12	-1.180922E-11	-1.655565E-11	-1.972467E-11	-2.275158E-11	-2.441425E-11	-2.486900E-11	-2.457057E-11	-2.458478E-11	-2.413003E-11	-2.368949E-11	-2.394529E-11	-2.391687E-11	-2.316369E-11	-2.289369E-11	-2.353318E-11	-2.410161E-11	-2.478373E-11	-2.472689E-11	-2.729905E-11	-2.832223E-11	-2.644640E-11	-2.383160E-11	-2.175682E-11	-1.901412E-11	-1.789147E-11	-2.090417E-11	-2.174261E-11	-2.123102E-11	-1.891465E-11	-1.843148E-11	-1.692513E-11	-1.554668E-11	-1.428191E-11	-1.224976E-11	-8.370193E-12	-2.060574E-12	3.424816E-12	8.199663E-12	1.136868E-11	1.303135E-11	1.436717E-11	1.789147E-11	2.032152E-11	2.160050E-11	2.475531E-11	2.648903E-11	3.080913E-11	3.333867E-11	3.507239E-11	3.623768E-11	3.549872E-11	3.987566E-11	4.537526E-11	4.840217E-11	5.226752E-11	5.489653E-11	5.815082E-11	6.082246E-11	6.416201E-11	6.845369E-11	7.224799E-11	7.570122E-11	7.963763E-11	8.415668E-11	8.802203E-11	9.055157E-11	9.264056E-11	9.258372E-11	9.166001E-11	8.925838E-11	8.814993E-11	8.472512E-11	8.046186E-11	7.496226E-11	6.997425E-11	6.687628E-11	6.332357E-11	5.869083E-11	5.421441E-11	4.892797E-11	4.300205E-11	3.922196E-11	3.322498E-11	2.590639E-11	1.928413E-11	1.533351E-11	1.084288E-11	7.702283E-12	1.904255E-12	-1.122658E-12	-3.055334E-12	-6.295409E-12	-6.778578E-12	-6.110668E-12	-3.780087E-12	1.080025E-12	7.190692E-12	1.341505E-11	1.826095E-11	2.238210E-11	2.506795E-11	2.923173E-11	3.255707E-11	3.591083E-11	3.849721E-11	4.136780E-11	4.477840E-11	4.806111E-11	5.124434E-11	5.452705E-11	5.755396E-11	6.008349E-11	6.322409E-11	6.581047E-11	6.828316E-11	6.937739E-11	7.088374E-11	7.226220E-11	7.329959E-11	7.493384E-11	7.476331E-11	7.355538E-11	7.217693E-11	7.003109E-11	6.789946E-11	6.707523E-11	6.446044E-11	6.170353E-11	5.918821E-11	5.792344E-11	5.681500E-11	5.385914E-11	5.195488E-11	4.581580E-11	4.118306E-11	3.608136E-11	2.921752E-11	2.417266E-11	1.971046E-11	1.598721E-11	1.205080E-11	1.054445E-11	5.712764E-12	1.463718E-12	-2.586376E-12	-6.679102E-12	-9.862333E-12	-1.300293E-11	-1.507772E-11	-1.558931E-11	-1.676881E-11	-1.861622E-11	-2.033573E-11	-2.162892E-11	-2.275158E-11	-2.448530E-11	-2.610534E-11	-2.607692E-11	-2.705747E-11	-2.751221E-11	-2.867750E-11	-2.954437E-11	-3.048228E-11	-3.059597E-11	-2.924594E-11	-2.768274E-11	-2.924594E-11	-2.862066E-11	-2.894751E-11	-3.224443E-11	-3.380762E-11	-3.494449E-11	-3.620926E-11	-3.636558E-11	-3.471712E-11	-3.369394E-11	-3.117862E-11	-2.856382E-11	-2.825118E-11	-2.754064E-11	-2.796696E-11	-2.678746E-11	-2.508216E-11	-2.300737E-11	-2.175682E-11	-2.060574E-11	-1.936939E-11	-1.860201E-11	-1.911360E-11	-1.617195E-11	-1.314504E-11	-1.031708E-11	-7.204903E-12	-5.471179E-12	-3.652190E-12	-1.719513E-12	-1.179501E-12	2.458478E-12	5.485390E-12	6.991741E-12	9.023893E-12	1.338663E-11	1.500666E-11	1.794831E-11	2.110312E-11	2.458478E-11	2.805223E-11	2.999911E-11	3.306866E-11	3.440448E-11	3.556977E-11	3.686296E-11	3.966250E-11	4.150991E-11	4.465051E-11	4.669687E-11	4.793321E-11	4.975220E-11	4.953904E-11	4.789058E-11	4.629896E-11	4.591527E-11	4.597212E-11	4.341416E-11	4.156675E-11	4.028777E-11	3.713296E-11	3.582556E-11	3.478817E-11	3.143441E-11	2.849276E-11	2.765432E-11	2.745537E-11	2.609113E-11	2.164313E-11	1.523404E-11	6.139089E-12	-2.003731E-12	-8.327561E-12	-1.222134E-11	-1.540457E-11	-1.784883E-11	-1.691092E-11	-1.428191E-11	-1.080025E-11	-8.242296E-12	-8.142820E-12	-1.048761E-11	-1.369926E-11	-1.841727E-11	-2.448530E-11	-2.829381E-11	-2.951595E-11	-2.732747E-11	-2.431477E-11	-2.189893E-11	-1.956835E-11	-2.010836E-11	-2.178524E-11	-2.530953E-11	-3.018386E-11	-3.569767E-11	-4.030198E-11	-4.240519E-11	-4.240519E-11	-4.128253E-11	-3.953460E-11	-3.829825E-11	-3.504397E-11	-3.208811E-11	-2.985701E-11	-3.025491E-11	-3.495870E-11	-3.940670E-11	-4.423839E-11	-4.888534E-11	-5.486811E-11	-5.869083E-11	-6.164669E-11	-6.164669E-11	-6.340883E-11	-6.639311E-11	-6.775736E-11	-7.027268E-11	-7.241852E-11	-7.304379E-11	-7.418066E-11	-7.641177E-11	-7.923973E-11	-8.239454E-11	-8.330403E-11	-8.422774E-11	-8.525092E-11	-8.655832E-11	-8.802203E-11	-8.837731E-11	-8.969891E-11	-8.915890E-11	-9.076473E-11	-9.266898E-11	-9.359269E-11	-9.346479E-11	-9.403323E-11	-9.538326E-11	-9.681855E-11	-9.686119E-11	-9.818280E-11	-1.005986E-10	-1.038103E-10	-1.089830E-10	-1.143974E-10	-1.184333E-10	-1.256097E-10	-1.301430E-10	-1.335962E-10	-1.382006E-10	-1.374758E-10	-1.378169E-10	-1.392095E-10	-1.396643E-10	-1.422933E-10	-1.435154E-10	-1.424922E-10	-1.422933E-10	-1.436433E-10	-1.448797E-10	-1.464286E-10	-1.481482E-10	-1.500524E-10	-1.514024E-10	-1.502656E-10	-1.487592E-10	-1.482192E-10	-1.483045E-10	-1.475229E-10	-1.470397E-10	-1.477360E-10	-1.473097E-10	-1.447518E-10	-1.424354E-10	-1.397780E-10	-1.359695E-10	-1.348610E-10	-1.320473E-10	-1.310667E-10	-1.297877E-10	-1.298304E-10	-1.312799E-10	-1.327720E-10	-1.318767E-10	-1.314930E-10	-1.290203E-10	-1.258940E-10	-1.229239E-10	-1.209628E-10	-1.195133E-10	-1.183906E-10	-1.144969E-10	-1.124789E-10	-1.088836E-10	-1.051177E-10	-1.029008E-10	-1.000444E-10	-9.903545E-11	-9.985968E-11	-1.010960E-10	-1.054019E-10	-1.069225E-10	-1.083862E-10	-1.106741E-10	-1.110863E-10	-1.123510E-10	-1.146105E-10	-1.164153E-10	-1.184617E-10	-1.199112E-10	-1.199396E-10	-1.207070E-10	-1.226113E-10	-1.231655E-10	-1.224123E-10	-1.217160E-10	-1.213465E-10	-1.200533E-10	-1.189733E-10	-1.179785E-10	-1.164722E-10	-1.152216E-10	-1.138147E-10	-1.108162E-10	-1.076046E-10	-1.032703E-10	-9.966072E-11	-9.808332E-11	-9.596590E-11	-9.455903E-11	-9.235634E-11	-9.089263E-11	-8.886047E-11	-8.819256E-11	-8.748202E-11	-8.721202E-11	-8.695622E-11	-8.741097E-11	-8.733991E-11	-8.573409E-11	-8.367351E-11	-8.172663E-11	-8.157031E-11	-8.012080E-11	-8.030554E-11	-7.882761E-11	-7.793233E-11	-8.036238E-11	-8.192558E-11	-8.296297E-11	-8.277823E-11	-8.353140E-11	-8.650147E-11	-9.049472E-11	-9.389112E-11	-9.639223E-11	-9.990231E-11	-1.033271E-10	-1.070504E-10	-1.105178E-10	-1.122089E-10	-1.143121E-10	-1.159037E-10	-1.187601E-10	-1.196412E-10	-1.210338E-10	-1.209628E-10	-1.230660E-10	-1.239755E-10	-1.247855E-10	-1.277982E-10	-1.307114E-10	-1.337810E-10	-1.369358E-10	-1.411991E-10	-1.424070E-10	-1.418243E-10	-1.405027E-10	-1.391811E-10	-1.371490E-10	-1.353868E-10	-1.351026E-10	-1.336815E-10	-1.308251E-10	-1.289067E-10	-1.256097E-10	-1.211333E-10	-1.169127E-10	-1.116405E-10	-1.066809E-10	-1.022613E-10	-9.781331E-11	-9.303847E-11	-8.859047E-11	-8.400036E-11	-7.992185E-11	-7.482015E-11	-7.015899E-11	-6.657785E-11	-6.309619E-11	-5.972822E-11	-5.722711E-11	-5.442757E-11	-5.185541E-11	-5.155698E-11	-5.361755E-11	-5.533707E-11	-5.688605E-11	-5.772449E-11	-5.702816E-11	-5.722711E-11	-5.651657E-11	-5.293543E-11	-4.634160E-11	-3.882406E-11	-3.049649E-11	-2.334843E-11	-1.695355E-11	-1.135447E-11	-7.375434E-12	-3.822720E-12	-4.405365E-13	6.679102E-13	3.879563E-12	6.224354E-12	7.148060E-12	8.199663E-12	9.563905E-12	1.129763E-11	1.352873E-11	1.506351E-11	1.544720E-11	1.679723E-11	1.759304E-11	1.894307E-11	2.034994E-11	2.130207E-11	2.172840E-11	2.248157E-11	2.408740E-11	2.323475E-11	2.323475E-11	2.228262E-11	2.160050E-11	2.171419E-11	2.032152E-11	2.023626E-11	2.027889E-11	2.074785E-11	1.985256E-11	1.885780E-11	1.853095E-11	1.703881E-11	1.553246E-11	1.418243E-11	1.355716E-11	1.035971E-11	7.432277E-12	3.367973E-12	1.023182E-12	-1.193712E-12	-4.177991E-12	-7.418066E-12	-1.044498E-11	-1.305978E-11	-1.548983E-11	-1.597300E-11	-1.742251E-11	-1.992362E-11	-2.245315E-11	-2.485478E-11	-2.465583E-11	-2.454215E-11	-2.472689E-11	-2.447109E-11	-2.255263E-11	-1.988099E-11	-1.639933E-11	-1.482192E-11	-1.148237E-11	-8.697043E-12	-5.243805E-12	-1.406875E-12	2.515321E-12	6.281198E-12	1.030287E-11	1.377032E-11	1.773515E-11	2.158629E-11	2.562217E-11	2.926015E-11	3.264233E-11	3.490186E-11	3.747402E-11	3.838352E-11	4.023093E-11	4.386891E-11	4.462208E-11	4.605738E-11	4.783374E-11	4.899903E-11	5.121592E-11	5.428547E-11	5.459810E-11	5.360334E-11	5.120171E-11	4.912692E-11	4.618528E-11	4.305889E-11	4.092726E-11	3.754508E-11	3.316813E-11	2.999911E-11	2.657430E-11	2.283684E-11	2.039258E-11	1.800515E-11	1.739409E-11	1.683986E-11	1.678302E-11	1.638512E-11	1.777778E-11	1.915623E-11	1.931255E-11	2.131628E-11	2.428635E-11	2.623324E-11	2.616218E-11	2.567901E-11	2.518163E-11	2.364686E-11	2.133049E-11	2.070522E-11	2.137313E-11	2.354739E-11	2.522427E-11	2.624745E-11	2.768274E-11	2.857803E-11	2.776801E-11	2.604850E-11	2.300737E-11	2.306422E-11	2.171419E-11	1.763567E-11	9.649170E-12	6.679102E-13	-9.222845E-12	-1.551825E-11	-1.932676E-11	-2.300737E-11	-2.442846E-11	-2.371792E-11	-1.698197E-11	-1.132605E-11	-8.981260E-12	-8.597567E-12	-1.024603E-11	-1.035971E-11	-1.105604E-11	-1.266187E-11	-6.593837E-12	1.278977E-13	3.680611E-12	5.996981E-12	6.522782E-12	7.702283E-12	7.759127E-12	7.744916E-12	9.663381E-12	1.125500E-11	1.544720E-11	2.543743E-11	3.581135E-11	4.686740E-11	6.151879E-11	7.649703E-11	9.279688E-11	1.072067E-10	1.186891E-10	1.285656E-10	1.380727E-10	1.455618E-10	1.516725E-10	1.535341E-10	1.527525E-10	1.506208E-10	1.466134E-10	1.418670E-10	1.348042E-10	1.280256E-10	1.216023E-10	1.160316E-10	1.107878E-10	1.059988E-10	9.978862E-11	9.366374E-11	8.971313E-11	8.343193E-11	7.608492E-11	6.782841E-11	6.120615E-11	5.515233E-11	4.789058E-11	4.260414E-11	3.467449E-11	2.857803E-11	2.498268E-11	1.789147E-11	1.158185E-11	5.044853E-12	-2.273737E-13	-2.955858E-12	-6.124878E-12	-9.819701E-12	-1.097078E-11	-1.521983E-11	-1.871570E-11	-2.270895E-11	-2.704326E-11	-2.849276E-11	-2.967226E-11	-3.079492E-11	-3.035439E-11	-2.877698E-11	-2.540901E-11	-2.256684E-11	-1.826095E-11	-1.389822E-11	-9.990231E-12	-5.229595E-12	3.979039E-13	4.746425E-12	9.535484E-12	1.510614E-11	2.042100E-11	2.511058E-11	3.032596E-11	3.468870E-11	3.936407E-11	4.455103E-11	5.012168E-11	5.523759E-11	6.001244E-11	6.558309E-11	7.113954E-11	7.635492E-11	8.098766E-11	8.520828E-11	8.982681E-11	9.588064E-11	1.015081E-10	1.079741E-10	1.134737E-10	1.174669E-10	1.220855E-10	1.263345E-10	1.291340E-10	1.312088E-10	1.341363E-10	1.365521E-10	1.394795E-10	1.440270E-10	1.491571E-10	1.534488E-10	1.574989E-10	1.592895E-10	1.597584E-10	1.570015E-10	1.567031E-10	1.583658E-10	1.620180E-10	1.650022E-10	1.661107E-10	1.649738E-10	1.609664E-10	1.552820E-10	1.519282E-10	1.524825E-10	1.573852E-10	1.640217E-10	1.717098E-10	1.742961E-10	1.716103E-10	1.676312E-10	1.647038E-10	1.667217E-10	1.667786E-10	1.655280E-10	1.629274E-10	1.625295E-10	1.651017E-10	1.668070E-10	1.653717E-10	1.644338E-10	1.642917E-10	1.676739E-10	1.700755E-10	1.674607E-10	1.662386E-10	1.676028E-10	1.665938E-10	1.630838E-10	1.647038E-10	1.693223E-10	1.735998E-10	1.802789E-10	1.851674E-10	1.888196E-10	1.894023E-10	1.890754E-10	1.904255E-10	1.930545E-10	1.944755E-10	1.947456E-10	1.939213E-10	1.922444E-10	1.897433E-10	1.880807E-10	1.861906E-10	1.844285E-10	1.816005E-10	1.780478E-10	1.743103E-10	1.698481E-10	1.660112E-10	1.627569E-10	1.584795E-10	1.546567E-10	1.480345E-10	1.434586E-10	1.396501E-10	1.354152E-10	1.300151E-10	1.241318E-10	1.188312E-10	1.129052E-10	1.071498E-10	1.025739E-10	9.683276E-11	9.256951E-11	8.836309E-11	8.232348E-11	7.493384E-11	6.814105E-11	6.107825E-11	5.303491E-11	4.656897E-11	4.058620E-11	3.315392E-11	2.727063E-11	1.924150E-11	1.301714E-11	5.172751E-12	-2.899014E-12	-9.933387E-12	-1.688250E-11	-2.337686E-11	-2.876277E-11	-3.439027E-11	-4.102674E-11	-4.659739E-11	-5.331913E-11	-5.732659E-11	-6.200196E-11	-6.586731E-11	-6.743051E-11	-6.946266E-11	-7.038636E-11	-7.065637E-11	-7.094059E-11	-7.096901E-11	-6.930634E-11	-6.835421E-11	-6.629364E-11	-6.535572E-11	-6.288303E-11	-6.134826E-11	-6.158984E-11	-6.026823E-11	-5.981349E-11	-5.927348E-11	-5.618972E-11	-5.439915E-11	-5.398704E-11	-5.688605E-11	-5.999823E-11	-6.370726E-11	-6.670575E-11	-6.856737E-11	-6.957634E-11	-6.994583E-11	-6.971845E-11	-6.788525E-11	-6.625100E-11	-6.241407E-11	-6.120615E-11	-6.139089E-11	-6.158984E-11	-6.343726E-11	-6.654943E-11	-7.028689E-11	-7.389644E-11	-7.872814E-11	-8.178347E-11	-8.323298E-11	-8.529355E-11	-8.624568E-11	-8.759571E-11	-8.729728E-11	-8.762413E-11	-9.026735E-11	-9.191581E-11	-9.626433E-11	-1.001865E-10	-1.042650E-10	-1.076899E-10	-1.110578E-10	-1.132747E-10	-1.160601E-10	-1.165574E-10	-1.177369E-10	-1.179075E-10	-1.185896E-10	-1.196696E-10	-1.201528E-10	-1.214602E-10	-1.232650E-10	-1.248992E-10	-1.261782E-10	-1.272724E-10	-1.287646E-10	-1.301430E-10	-1.303704E-10	-1.302425E-10	-1.307399E-10	-1.292477E-10	-1.275851E-10	-1.242739E-10	-1.228813E-10	-1.198259E-10	-1.175380E-10	-1.144258E-10	-1.118110E-10	-1.097789E-10	-1.084146E-10	-1.072635E-10
3.687717E-11	3.745981E-11	3.635137E-11	3.450396E-11	3.224443E-11	2.978595E-11	2.957279E-11	3.070966E-11	3.151968E-11	3.221601E-11	3.623768E-11	4.030198E-11	4.348522E-11	4.601475E-11	4.996537E-11	5.252332E-11	5.191225E-11	5.050538E-11	4.799006E-11	4.919798E-11	5.374545E-11	6.002665E-11	6.724576E-11	7.354117E-11	7.815970E-11	8.269296E-11	8.262191E-11	7.906920E-11	7.248957E-11	6.902212E-11	6.393464E-11	5.947243E-11	5.557865E-11	5.185541E-11	5.043432E-11	5.077538E-11	5.044853E-11	4.938272E-11	4.948220E-11	5.037748E-11	4.945377E-11	4.895639E-11	4.756373E-11	4.365575E-11	3.960565E-11	3.433342E-11	2.592060E-11	1.979572E-11	1.344347E-11	9.450218E-12	7.091217E-12	6.195933E-12	6.735945E-12	8.256507E-12	1.084288E-11	1.224976E-11	1.234923E-11	1.539036E-11	2.047784E-11	2.546585E-11	2.921752E-11	3.470291E-11	3.866774E-11	4.264678E-11	4.747847E-11	5.205436E-11	5.604761E-11	5.988454E-11	6.401990E-11	7.017320E-11	7.656809E-11	8.363088E-11	8.900258E-11	9.397638E-11	9.742962E-11	1.001439E-10	1.009255E-10	1.010108E-10	1.011244E-10	9.991652E-11	9.909229E-11	9.519852E-11	9.374901E-11	9.070789E-11	8.647305E-11	8.195400E-11	7.823076E-11	7.473488E-11	7.429435E-11	7.422329E-11	7.541701E-11	7.457857E-11	7.140954E-11	6.721734E-11	5.952927E-11	5.424283E-11	4.941114E-11	4.280309E-11	3.686296E-11	2.923173E-11	2.225420E-11	1.639933E-11	1.261924E-11	9.421797E-12	6.181722E-12	3.439027E-12	-2.131628E-13	-4.547474E-12	-7.204903E-12	-9.038104E-12	-9.620749E-12	-1.065814E-11	-1.278977E-11	-1.500666E-11	-1.784883E-11	-2.037837E-11	-2.245315E-11	-2.350475E-11	-2.395950E-11	-2.333422E-11	-2.221157E-11	-2.140155E-11	-2.060574E-11	-1.983835E-11	-2.057732E-11	-2.009415E-11	-2.128786E-11	-2.232525E-11	-2.401634E-11	-2.414424E-11	-2.516742E-11	-2.535216E-11	-2.496847E-11	-2.413003E-11	-2.148681E-11	-2.042100E-11	-1.733724E-11	-1.587352E-11	-1.494982E-11	-1.352873E-11	-1.135447E-11	-7.929657E-12	-5.741185E-12	-5.357492E-12	-3.439027E-12	-5.258016E-13	2.245315E-12	4.817480E-12	6.536993E-12	6.906475E-12	6.792789E-12	5.542233E-12	6.266987E-12	8.682832E-12	1.401190E-11	2.009415E-11	2.829381E-11	3.400658E-11	3.790035E-11	4.047251E-11	4.250467E-11	4.408207E-11	4.415313E-11	4.418155E-11	4.556000E-11	4.838796E-11	5.212542E-11	5.647394E-11	6.281198E-11	6.821210E-11	7.236167E-11	7.555911E-11	7.706547E-11	8.003553E-11	8.274981E-11	8.635936E-11	8.810730E-11	8.857626E-11	8.814993E-11	8.792256E-11	8.567724E-11	8.478196E-11	8.265033E-11	7.855760E-11	7.305800E-11	6.977530E-11	6.610890E-11	6.235723E-11	5.732659E-11	4.877165E-11	4.168044E-11	3.507239E-11	2.977174E-11	2.442846E-11	1.917044E-11	1.340084E-11	9.947598E-12	6.835421E-12	5.499601E-12	4.334311E-12	3.922196E-12	1.307399E-12	-1.065814E-12	-2.827960E-12	-1.804779E-12	-2.231104E-12	-1.477929E-12	2.287948E-12	6.551204E-12	1.206502E-11	1.766409E-11	2.337686E-11	2.826539E-11	3.333867E-11	3.697664E-11	4.241940E-11	4.730794E-11	5.161382E-11	5.435652E-11	5.755396E-11	6.058087E-11	6.289724E-11	6.626522E-11	6.879475E-11	6.910739E-11	7.081269E-11	7.190692E-11	7.388223E-11	7.602807E-11	7.641177E-11	7.709389E-11	7.646861E-11	7.457857E-11	7.163692E-11	6.895107E-11	6.608047E-11	6.372147E-11	5.910294E-11	5.636025E-11	5.299228E-11	4.943956E-11	4.592948E-11	4.314415E-11	4.101253E-11	3.751666E-11	3.275602E-11	2.961542E-11	2.576428E-11	2.003731E-11	1.590195E-11	1.197975E-11	8.071765E-12	4.064304E-12	7.389644E-13	-3.609557E-12	-6.650680E-12	-9.364953E-12	-1.368505E-11	-1.546141E-11	-1.834621E-11	-1.995204E-11	-2.071943E-11	-2.155787E-11	-2.278000E-11	-2.373213E-11	-2.393108E-11	-2.414424E-11	-2.589218E-11	-2.583533E-11	-2.678746E-11	-2.791012E-11	-2.792433E-11	-2.786749E-11	-2.788170E-11	-2.768274E-11	-2.673062E-11	-2.708589E-11	-2.594902E-11	-2.698641E-11	-2.809486E-11	-2.867750E-11	-2.887646E-11	-2.918910E-11	-2.857803E-11	-2.773959E-11	-2.677325E-11	-2.432898E-11	-2.395950E-11	-2.351896E-11	-2.209788E-11	-1.895728E-11	-1.683986E-11	-1.691092E-11	-1.621459E-11	-1.557510E-11	-1.273293E-11	-1.007550E-11	-7.261747E-12	-3.709033E-12	-1.918465E-12	1.421085E-13	2.714273E-12	4.661160E-12	8.611778E-12	1.124079E-11	1.347189E-11	1.560352E-11	1.783462E-11	1.817568E-11	1.998046E-11	2.258105E-11	2.486900E-11	2.815170E-11	3.008438E-11	3.511502E-11	3.805667E-11	4.033041E-11	4.480682E-11	4.833112E-11	5.186962E-11	5.422862E-11	5.518075E-11	5.582024E-11	5.610445E-11	5.506706E-11	5.452705E-11	5.202594E-11	5.185541E-11	5.329071E-11	5.296386E-11	5.256595E-11	5.252332E-11	5.252332E-11	5.277911E-11	5.194067E-11	5.088907E-11	4.780532E-11	4.342837E-11	4.021672E-11	3.642242E-11	3.039702E-11	2.648903E-11	2.096101E-11	1.674039E-11	1.222134E-11	7.943868E-12	4.817480E-12	1.548983E-12	-2.430056E-12	-5.655920E-12	-8.725465E-12	-1.259082E-11	-1.631406E-11	-1.868727E-11	-2.059153E-11	-2.093259E-11	-2.239631E-11	-2.343370E-11	-2.613376E-11	-2.818012E-11	-2.832223E-11	-2.795275E-11	-2.708589E-11	-2.583533E-11	-2.567901E-11	-2.545164E-11	-2.442846E-11	-2.314948E-11	-2.141576E-11	-2.046363E-11	-2.141576E-11	-2.150102E-11	-2.278000E-11	-2.422951E-11	-2.484057E-11	-2.700062E-11	-2.827960E-11	-2.991385E-11	-3.063860E-11	-3.058176E-11	-3.144862E-11	-3.244338E-11	-3.596767E-11	-3.885248E-11	-4.045830E-11	-4.231993E-11	-4.459366E-11	-4.615686E-11	-4.914114E-11	-5.266543E-11	-5.502443E-11	-5.704237E-11	-5.766765E-11	-5.857714E-11	-6.015455E-11	-6.349410E-11	-6.782841E-11	-7.037215E-11	-7.202061E-11	-7.379697E-11	-7.575807E-11	-7.862866E-11	-8.155610E-11	-8.213874E-11	-8.358825E-11	-8.471090E-11	-8.574830E-11	-8.709833E-11	-8.833467E-11	-8.901679E-11	-9.156054E-11	-9.274004E-11	-9.330847E-11	-9.579537E-11	-9.899281E-11	-1.004565E-10	-1.024603E-10	-1.061267E-10	-1.093525E-10	-1.126779E-10	-1.154348E-10	-1.188027E-10	-1.213749E-10	-1.248850E-10	-1.290630E-10	-1.328857E-10	-1.355716E-10	-1.391811E-10	-1.412701E-10	-1.437428E-10	-1.444391E-10	-1.459455E-10	-1.456328E-10	-1.447091E-10	-1.449365E-10	-1.455192E-10	-1.449081E-10	-1.451923E-10	-1.444675E-10	-1.440412E-10	-1.438565E-10	-1.436149E-10	-1.436717E-10	-1.439986E-10	-1.444391E-10	-1.450928E-10	-1.459455E-10	-1.449081E-10	-1.443397E-10	-1.427480E-10	-1.423786E-10	-1.412417E-10	-1.394369E-10	-1.367511E-10	-1.361116E-10	-1.355289E-10	-1.349747E-10	-1.345910E-10	-1.327294E-10	-1.307825E-10	-1.305978E-10	-1.287219E-10	-1.265192E-10	-1.255387E-10	-1.235207E-10	-1.211475E-10	-1.187033E-10	-1.164580E-10	-1.162732E-10	-1.161027E-10	-1.151790E-10	-1.148095E-10	-1.148379E-10	-1.153921E-10	-1.145395E-10	-1.145537E-10	-1.144684E-10	-1.144684E-10	-1.142979E-10	-1.137863E-10	-1.131468E-10	-1.141132E-10	-1.156053E-10	-1.179501E-10	-1.191722E-10	-1.199538E-10	-1.216733E-10	-1.208917E-10	-1.217302E-10	-1.216875E-10	-1.209486E-10	-1.222276E-10	-1.213749E-10	-1.219860E-10	-1.217302E-10	-1.214175E-10	-1.194422E-10	-1.186322E-10	-1.166995E-10	-1.139000E-10	-1.123226E-10	-1.102194E-10	-1.068940E-10	-1.034692E-10	-1.006413E-10	-9.781331E-11	-9.518430E-11	-9.424639E-11	-9.183054E-11	-9.121948E-11	-8.802203E-11	-8.483880E-11	-8.240875E-11	-8.009238E-11	-8.014922E-11	-7.953815E-11	-8.047607E-11	-8.196821E-11	-8.358825E-11	-8.381562E-11	-8.351719E-11	-8.590462E-11	-8.542145E-11	-8.597567E-11	-8.604673E-11	-8.570566E-11	-8.704149E-11	-8.664358E-11	-8.635936E-11	-8.758150E-11	-8.820678E-11	-8.886047E-11	-9.116263E-11	-9.295320E-11	-9.380585E-11	-9.664802E-11	-1.008971E-10	-1.035545E-10	-1.076046E-10	-1.119105E-10	-1.162874E-10	-1.196128E-10	-1.230660E-10	-1.259934E-10	-1.305409E-10	-1.336957E-10	-1.352021E-10	-1.368505E-10	-1.371490E-10	-1.366374E-10	-1.361968E-10	-1.367084E-10	-1.376037E-10	-1.370211E-10	-1.367226E-10	-1.375327E-10	-1.385985E-10	-1.377600E-10	-1.353442E-10	-1.337241E-10	-1.308820E-10	-1.282245E-10	-1.266613E-10	-1.241318E-10	-1.200817E-10	-1.150227E-10	-1.101910E-10	-1.051319E-10	-9.853807E-11	-9.303847E-11	-8.797940E-11	-8.266454E-11	-7.936762E-11	-7.682388E-11	-7.457857E-11	-7.304379E-11	-6.997425E-11	-6.683365E-11	-6.269829E-11	-5.819345E-11	-5.492495E-11	-5.070433E-11	-4.638423E-11	-4.305889E-11	-3.805667E-11	-3.653611E-11	-3.352341E-11	-3.134915E-11	-3.085177E-11	-3.093703E-11	-3.028333E-11	-2.935963E-11	-2.816591E-11	-2.589218E-11	-2.265210E-11	-1.901412E-11	-1.453770E-11	-1.033129E-11	-7.020162E-12	-3.481659E-12	9.379164E-13	3.808509E-12	6.394885E-12	8.640200E-12	1.141132E-11	1.327294E-11	1.462297E-11	1.530509E-11	1.628564E-11	1.716671E-11	1.776357E-11	1.909939E-11	2.047784E-11	2.148681E-11	2.286527E-11	2.285105E-11	2.373213E-11	2.361844E-11	2.428635E-11	2.508216E-11	2.359002E-11	2.289369E-11	2.160050E-11	1.949729E-11	1.948308E-11	1.709566E-11	1.689671E-11	1.536193E-11	1.425349E-11	1.442402E-11	1.274714E-11	8.881784E-12	5.982770E-12	4.220624E-12	1.548983E-12	8.810730E-13	-1.449507E-12	-4.149570E-12	-6.309619E-12	-9.222845E-12	-1.264766E-11	-1.546141E-11	-1.953993E-11	-2.202682E-11	-2.360423E-11	-2.508216E-11	-2.398792E-11	-2.425793E-11	-2.425793E-11	-2.310685E-11	-2.212630E-11	-2.222578E-11	-2.120260E-11	-2.067679E-11	-1.936939E-11	-1.830358E-11	-1.521983E-11	-1.156764E-11	-7.503331E-12	-2.600586E-12	4.234835E-12	1.010392E-11	1.554668E-11	1.956835E-11	2.336265E-11	2.557954E-11	2.668799E-11	2.800959E-11	2.980016E-11	3.218759E-11	3.556977E-11	3.788614E-11	3.950618E-11	4.227729E-11	4.368417E-11	4.597212E-11	4.767742E-11	4.956746E-11	4.958167E-11	5.006484E-11	5.067591E-11	5.171330E-11	5.320544E-11	5.428547E-11	5.594814E-11	5.788081E-11	5.925926E-11	6.014034E-11	5.795187E-11	5.682921E-11	5.390177E-11	4.916956E-11	4.430945E-11	4.331469E-11	4.344258E-11	4.375522E-11	4.142464E-11	3.845457E-11	3.036860E-11	2.478373E-11	1.894307E-11	1.750777E-11	1.764988E-11	1.818989E-11	1.961098E-11	1.901412E-11	1.777778E-11	1.634248E-11	1.618616E-11	1.648459E-11	1.836042E-11	2.039258E-11	2.077627E-11	1.942624E-11	1.872991E-11	1.907097E-11	1.942624E-11	1.851674E-11	1.840306E-11	2.121681E-11	2.201261E-11	2.307843E-11	2.279421E-11	2.363265E-11	2.540901E-11	2.643219E-11	2.697220E-11	2.629008E-11	2.474110E-11	2.162892E-11	2.009415E-11	1.826095E-11	1.857359E-11	1.928413E-11	1.789147E-11	1.759304E-11	1.837464E-11	1.821832E-11	1.651301E-11	1.675460E-11	1.718092E-11	1.790568E-11	1.706724E-11	1.374190E-11	1.026024E-11	7.617018E-12	7.418066E-12	1.121236E-11	1.659828E-11	1.897149E-11	1.945466E-11	2.025047E-11	2.260947E-11	2.580691E-11	2.997069E-11	3.433342E-11	3.896616E-11	4.294520E-11	4.524736E-11	4.806111E-11	5.192646E-11	5.621814E-11	6.092193E-11	6.346568E-11	6.528467E-11	6.666312E-11	6.727419E-11	6.856737E-11	6.848211E-11	6.639311E-11	6.531309E-11	5.977085E-11	5.418599E-11	5.084644E-11	4.699530E-11	4.403944E-11	4.106937E-11	3.760192E-11	3.737455E-11	3.858247E-11	4.075673E-11	4.200729E-11	3.967671E-11	3.574030E-11	3.079492E-11	2.222578E-11	1.597300E-11	8.711254E-12	7.531753E-13	-7.943868E-12	-1.452349E-11	-1.905676E-11	-2.459899E-11	-2.881961E-11	-3.127809E-11	-3.291234E-11	-3.203127E-11	-3.031175E-11	-2.901857E-11	-2.835066E-11	-2.651745E-11	-2.488321E-11	-2.167155E-11	-1.878675E-11	-1.730882E-11	-1.534772E-11	-1.367084E-11	-1.146816E-11	-7.531753E-12	-2.955858E-12	3.211653E-12	1.055867E-11	1.652722E-11	2.259526E-11	2.849276E-11	3.403500E-11	4.112621E-11	4.733636E-11	5.253753E-11	5.663026E-11	6.114931E-11	6.697576E-11	7.258905E-11	7.747758E-11	8.319034E-11	8.878942E-11	9.379164E-11	9.907808E-11	1.042224E-10	1.089688E-10	1.137437E-10	1.181633E-10	1.229523E-10	1.279545E-10	1.326868E-10	1.360689E-10	1.387122E-10	1.407017E-10	1.437002E-10	1.450218E-10	1.473524E-10	1.511751E-10	1.557510E-10	1.613643E-10	1.648033E-10	1.679012E-10	1.711129E-10	1.754614E-10	1.774652E-10	1.808189E-10	1.834621E-10	1.849969E-10	1.863185E-10	1.884075E-10	1.883365E-10	1.851532E-10	1.804779E-10	1.768967E-10	1.744240E-10	1.749498E-10	1.785878E-10	1.844143E-10	1.887486E-10	1.921165E-10	1.938929E-10	1.949587E-10	1.962945E-10	1.994209E-10	2.034000E-10	2.038831E-10	2.034000E-10	2.016520E-10	1.961240E-10	1.900986E-10	1.883791E-10	1.874412E-10	1.878675E-10	1.896296E-10	1.893312E-10	1.849827E-10	1.826521E-10	1.847269E-10	1.895017E-10	1.949729E-10	1.971472E-10	1.959393E-10	1.953708E-10	1.931539E-10	1.901412E-10	1.897575E-10	1.880807E-10	1.865175E-10	1.848548E-10	1.807905E-10	1.781473E-10	1.760583E-10	1.748361E-10	1.736282E-10	1.718945E-10	1.699192E-10	1.687255E-10	1.665512E-10	1.638512E-10	1.593747E-10	1.566320E-10	1.524540E-10	1.467839E-10	1.411991E-10	1.361400E-10	1.314930E-10	1.271587E-10	1.227534E-10	1.189306E-10	1.135305E-10	1.081162E-10	1.038956E-10	9.615064E-11	8.724044E-11	7.956658E-11	7.429435E-11	6.671996E-11	6.083667E-11	5.893241E-11	5.377387E-11	4.702372E-11	3.824141E-11	3.110756E-11	2.202682E-11	1.503508E-11	7.176482E-12	4.121148E-13	-5.357492E-12	-1.315925E-11	-2.064837E-11	-2.708589E-11	-3.413447E-11	-3.858247E-11	-4.489209E-11	-4.855849E-11	-5.255174E-11	-5.647394E-11	-6.045298E-11	-6.464518E-11	-6.809842E-11	-7.079848E-11	-7.214851E-11	-7.160850E-11	-7.192114E-11	-7.084111E-11	-6.997425E-11	-7.001688E-11	-6.824052E-11	-6.615153E-11	-6.379253E-11	-6.245671E-11	-6.163248E-11	-6.133405E-11	-6.106404E-11	-6.190248E-11	-6.149037E-11	-6.167511E-11	-6.161827E-11	-6.252776E-11	-6.276935E-11	-6.252776E-11	-6.289724E-11	-6.316725E-11	-6.271250E-11	-6.164669E-11	-5.975664E-11	-5.921663E-11	-6.006928E-11	-6.409095E-11	-6.768630E-11	-7.048584E-11	-7.338485E-11	-7.530332E-11	-7.680967E-11	-7.761969E-11	-7.636913E-11	-7.639755E-11	-7.754863E-11	-7.975132E-11	-8.107293E-11	-8.367351E-11	-8.792256E-11	-9.158896E-11	-9.518430E-11	-9.906387E-11	-1.032703E-10	-1.079030E-10	-1.107168E-10	-1.122515E-10	-1.124079E-10	-1.126494E-10	-1.127916E-10	-1.147953E-10	-1.175806E-10	-1.203091E-10	-1.239755E-10	-1.239187E-10	-1.256382E-10	-1.269171E-10	-1.271161E-10	-1.268461E-10	-1.259934E-10	-1.237197E-10	-1.215881E-10	-1.201386E-10	-1.192717E-10	-1.181206E-10	-1.177369E-10	-1.154774E-10	-1.148521E-10	-1.146105E-10	-1.125500E-10	-1.113705E-10	-1.106457E-10	-1.088125E-10	-1.070219E-10	-1.055724E-10	-1.048193E-10	-1.037392E-10	-1.039524E-10
3.662137E-11	2.792433E-11	2.332001E-11	2.135891E-11	2.115996E-11	2.046363E-11	2.091838E-11	2.181366E-11	2.479794E-11	2.830802E-11	3.393552E-11	4.003198E-11	4.408207E-11	4.691003E-11	4.988010E-11	5.366019E-11	5.528022E-11	5.755396E-11	6.221512E-11	6.701839E-11	7.104006E-11	7.351275E-11	7.682388E-11	7.987921E-11	8.316192E-11	8.709833E-11	8.809309E-11	8.803624E-11	8.674306E-11	8.664358E-11	8.573409E-11	8.392931E-11	8.371615E-11	8.259349E-11	7.975132E-11	7.739231E-11	7.402434E-11	6.913581E-11	6.326673E-11	5.832135E-11	5.135803E-11	4.517631E-11	3.824141E-11	3.261391E-11	2.842171E-11	2.377476E-11	2.088996E-11	1.878675E-11	1.689671E-11	1.477929E-11	1.337241E-11	1.320188E-11	1.315925E-11	1.324452E-11	1.278977E-11	1.358558E-11	1.574563E-11	1.838885E-11	2.263789E-11	2.694378E-11	3.066702E-11	3.504397E-11	3.940670E-11	4.455103E-11	5.030643E-11	5.636025E-11	6.220091E-11	6.861001E-11	7.490542E-11	8.058976E-11	8.586198E-11	9.133316E-11	9.661960E-11	9.943335E-11	9.923440E-11	9.694645E-11	9.627854E-11	9.565326E-11	9.642065E-11	9.710277E-11	9.582379E-11	9.528378E-11	9.495693E-11	9.384848E-11	9.151790E-11	8.856205E-11	8.692780E-11	8.384404E-11	8.121503E-11	7.864287E-11	7.484857E-11	7.045742E-11	6.814105E-11	6.529888E-11	6.221512E-11	5.859135E-11	5.340439E-11	4.800427E-11	4.173728E-11	3.527134E-11	2.745537E-11	2.154366E-11	1.551825E-11	8.796519E-12	5.044853E-12	9.663381E-13	-1.520561E-12	-1.890044E-12	-3.453238E-12	-3.822720E-12	-2.657430E-12	-2.941647E-12	-2.572165E-12	-4.789058E-12	-7.716494E-12	-9.649170E-12	-1.354294E-11	-1.588774E-11	-1.753619E-11	-1.784883E-11	-1.699618E-11	-1.715250E-11	-1.820410E-11	-1.834621E-11	-1.847411E-11	-1.905676E-11	-2.037837E-11	-2.047784E-11	-1.853095E-11	-1.884359E-11	-1.941203E-11	-1.820410E-11	-1.821832E-11	-1.608669E-11	-1.395506E-11	-1.186606E-11	-1.013234E-11	-1.131184E-11	-1.077183E-11	-1.044498E-11	-9.080736E-12	-7.148060E-12	-6.707523E-12	-6.849632E-12	-6.124878E-12	-5.059064E-12	-1.733724E-12	3.282707E-12	9.535484E-12	1.583089E-11	1.996625E-11	2.357581E-11	2.611955E-11	2.863487E-11	3.174705E-11	3.531397E-11	3.841194E-11	4.240519E-11	4.554579E-11	4.899903E-11	5.277911E-11	5.741185E-11	6.075140E-11	6.484413E-11	6.818368E-11	7.165113E-11	7.506173E-11	7.671019E-11	7.928236E-11	7.986500E-11	8.212453E-11	8.496670E-11	8.644463E-11	8.557777E-11	8.589041E-11	8.606094E-11	8.640200E-11	8.621726E-11	8.608936E-11	8.543566E-11	8.550671E-11	8.584777E-11	8.455459E-11	8.310508E-11	7.841550E-11	7.469225E-11	6.906475E-11	6.293988E-11	5.618972E-11	5.087486E-11	4.604317E-11	3.966250E-11	3.436185E-11	3.052492E-11	2.522427E-11	2.111733E-11	1.791989E-11	1.249134E-11	7.318590E-12	3.879563E-12	1.278977E-12	1.094236E-12	2.515321E-12	3.680611E-12	5.613288E-12	8.270717E-12	1.200817E-11	1.556089E-11	1.843148E-11	2.340528E-11	3.008438E-11	3.672085E-11	4.226308E-11	4.918377E-11	5.618972E-11	6.157563E-11	6.436096E-11	6.913581E-11	7.246115E-11	7.575807E-11	7.989343E-11	8.259349E-11	8.444090E-11	8.498091E-11	8.522250E-11	8.660095E-11	8.591883E-11	8.517986E-11	8.598988E-11	8.536460E-11	8.502354E-11	8.397194E-11	8.228085E-11	8.051870E-11	7.932499E-11	7.820233E-11	7.496226E-11	7.122480E-11	6.917844E-11	6.529888E-11	6.161827E-11	5.826450E-11	5.495338E-11	5.213963E-11	4.841638E-11	4.381207E-11	3.949197E-11	3.470291E-11	3.024070E-11	2.600586E-11	2.079048E-11	1.686828E-11	1.344347E-11	9.322321E-12	5.655920E-12	5.542233E-13	-4.206413E-12	-9.492851E-12	-1.364242E-11	-1.682565E-11	-1.816147E-11	-1.993783E-11	-2.157208E-11	-2.283684E-11	-2.644640E-11	-2.752643E-11	-2.864908E-11	-2.894751E-11	-2.836487E-11	-2.755485E-11	-2.677325E-11	-2.656009E-11	-2.758327E-11	-2.810907E-11	-2.873435E-11	-2.816591E-11	-2.890488E-11	-2.947331E-11	-2.921752E-11	-2.786749E-11	-2.833644E-11	-2.647482E-11	-2.508216E-11	-2.333422E-11	-2.226841E-11	-2.158629E-11	-2.080469E-11	-2.150102E-11	-2.138734E-11	-2.070522E-11	-1.973888E-11	-1.776357E-11	-1.696776E-11	-1.514877E-11	-1.267608E-11	-1.016076E-11	-7.275958E-12	-6.266987E-12	-4.675371E-12	-2.728484E-12	-4.973799E-13	6.821210E-13	1.847411E-12	4.092726E-12	6.863843E-12	9.890755E-12	1.189449E-11	1.612932E-11	1.986677E-11	2.202682E-11	2.376055E-11	2.692957E-11	2.970069E-11	3.251444E-11	3.473133E-11	3.466027E-11	3.572609E-11	3.821299E-11	3.831246E-11	4.001777E-11	4.206413E-11	4.352785E-11	4.325784E-11	4.521894E-11	4.521894E-11	4.646949E-11	4.610001E-11	4.760636E-11	4.797585E-11	4.857270E-11	4.854428E-11	4.604317E-11	4.361311E-11	4.280309E-11	4.044409E-11	3.923617E-11	3.886669E-11	3.626610E-11	3.382183E-11	3.150546E-11	2.883382E-11	2.755485E-11	2.384581E-11	2.027889E-11	1.807621E-11	1.531930E-11	9.293899E-12	4.561684E-12	-4.263256E-13	-3.993250E-12	-8.611778E-12	-1.153921E-11	-1.382716E-11	-1.655565E-11	-1.637090E-11	-1.671197E-11	-1.801936E-11	-2.016520E-11	-2.187051E-11	-2.124523E-11	-2.007994E-11	-2.107470E-11	-2.469847E-11	-2.442846E-11	-2.508216E-11	-2.440004E-11	-2.489742E-11	-2.582112E-11	-2.550848E-11	-2.405898E-11	-2.253842E-11	-2.299316E-11	-2.366107E-11	-2.408740E-11	-2.469847E-11	-2.523848E-11	-2.559375E-11	-2.590639E-11	-2.800959E-11	-2.961542E-11	-3.053913E-11	-3.107914E-11	-3.393552E-11	-3.772982E-11	-3.927880E-11	-3.964828E-11	-4.096989E-11	-4.126832E-11	-4.118306E-11	-4.324363E-11	-4.553158E-11	-5.066170E-11	-5.671552E-11	-6.161827E-11	-6.504308E-11	-6.838263E-11	-6.978951E-11	-7.005951E-11	-6.953371E-11	-7.143797E-11	-7.079848E-11	-7.084111E-11	-7.139533E-11	-7.226220E-11	-7.450751E-11	-7.938183E-11	-8.341772E-11	-8.591883E-11	-8.904522E-11	-9.157475E-11	-9.326584E-11	-9.474377E-11	-9.752910E-11	-9.762857E-11	-9.765699E-11	-9.752910E-11	-9.742962E-11	-9.806911E-11	-1.000586E-10	-1.054161E-10	-1.118110E-10	-1.172538E-10	-1.222418E-10	-1.267182E-10	-1.292761E-10	-1.305551E-10	-1.318341E-10	-1.323599E-10	-1.330278E-10	-1.326157E-10	-1.319620E-10	-1.345057E-10	-1.360689E-10	-1.373479E-10	-1.400480E-10	-1.422080E-10	-1.429044E-10	-1.418670E-10	-1.407443E-10	-1.408438E-10	-1.423075E-10	-1.422222E-10	-1.412701E-10	-1.398632E-10	-1.380727E-10	-1.376890E-10	-1.382574E-10	-1.381011E-10	-1.372200E-10	-1.352163E-10	-1.342784E-10	-1.339799E-10	-1.332694E-10	-1.309246E-10	-1.303277E-10	-1.308109E-10	-1.297451E-10	-1.282672E-10	-1.278124E-10	-1.263487E-10	-1.245439E-10	-1.237055E-10	-1.225260E-10	-1.240181E-10	-1.257376E-10	-1.259224E-10	-1.250839E-10	-1.249560E-10	-1.242597E-10	-1.238760E-10	-1.246860E-10	-1.254250E-10	-1.261782E-10	-1.257234E-10	-1.241887E-10	-1.236060E-10	-1.231939E-10	-1.229523E-10	-1.229807E-10	-1.242313E-10	-1.259366E-10	-1.286367E-10	-1.296740E-10	-1.316494E-10	-1.331841E-10	-1.324167E-10	-1.314504E-10	-1.304556E-10	-1.304699E-10	-1.303277E-10	-1.281251E-10	-1.273861E-10	-1.267892E-10	-1.250413E-10	-1.232223E-10	-1.207923E-10	-1.179927E-10	-1.159322E-10	-1.140137E-10	-1.117968E-10	-1.101199E-10	-1.088267E-10	-1.093525E-10	-1.104041E-10	-1.094946E-10	-1.100062E-10	-1.089546E-10	-1.083720E-10	-1.074767E-10	-1.052456E-10	-1.038813E-10	-1.021192E-10	-1.009113E-10	-9.912071E-11	-9.690382E-11	-9.811174E-11	-9.970336E-11	-1.007407E-10	-1.011244E-10	-1.014229E-10	-1.029150E-10	-1.052172E-10	-1.082157E-10	-1.090399E-10	-1.108162E-10	-1.117257E-10	-1.116263E-10	-1.125926E-10	-1.145111E-10	-1.160601E-10	-1.177654E-10	-1.183338E-10	-1.184191E-10	-1.205080E-10	-1.233360E-10	-1.252403E-10	-1.256097E-10	-1.255245E-10	-1.252261E-10	-1.267608E-10	-1.281677E-10	-1.280256E-10	-1.283098E-10	-1.295604E-10	-1.298588E-10	-1.324736E-10	-1.355573E-10	-1.370353E-10	-1.373621E-10	-1.364384E-10	-1.369784E-10	-1.375753E-10	-1.384848E-10	-1.377884E-10	-1.369216E-10	-1.361116E-10	-1.361116E-10	-1.350031E-10	-1.327294E-10	-1.303135E-10	-1.285940E-10	-1.267750E-10	-1.232223E-10	-1.196412E-10	-1.164580E-10	-1.116405E-10	-1.087557E-10	-1.055298E-10	-1.017355E-10	-9.787016E-11	-9.409007E-11	-9.066525E-11	-8.817835E-11	-8.738255E-11	-8.657253E-11	-8.550671E-11	-8.463985E-11	-8.260770E-11	-8.172663E-11	-8.168399E-11	-8.233769E-11	-8.294876E-11	-8.387246E-11	-8.402878E-11	-8.124346E-11	-7.875656E-11	-7.581491E-11	-7.398171E-11	-7.374013E-11	-7.146639E-11	-6.858158E-11	-6.592416E-11	-6.338041E-11	-6.056666E-11	-5.668710E-11	-5.333334E-11	-5.111644E-11	-4.838796E-11	-4.746425E-11	-4.642686E-11	-4.443734E-11	-4.237677E-11	-4.003198E-11	-3.683454E-11	-3.367973E-11	-3.032596E-11	-2.734168E-11	-2.533795E-11	-2.438583E-11	-2.299316E-11	-1.941203E-11	-1.388401E-11	-9.350742E-12	-4.192202E-12	-1.548983E-12	1.406875E-12	4.533263E-12	7.602807E-12	8.171241E-12	9.194423E-12	7.943868E-12	6.451728E-12	4.760636E-12	1.605827E-12	7.815970E-13	-3.552714E-13	-1.293188E-12	-3.126388E-13	-4.689582E-13	1.421085E-13	1.136868E-12	2.387424E-12	2.927436E-12	3.879563E-12	3.609557E-12	2.714273E-12	1.506351E-12	-1.023182E-12	-2.771117E-12	-5.499601E-12	-8.867573E-12	-1.163869E-11	-1.281819E-11	-1.230660E-11	-1.330136E-11	-1.460876E-11	-1.608669E-11	-1.791989E-11	-1.834621E-11	-1.865885E-11	-1.854517E-11	-1.807621E-11	-1.593037E-11	-1.257661E-11	-9.137580E-12	-6.181722E-12	-1.435296E-12	2.870593E-12	7.531753E-12	1.094236E-11	1.418243E-11	1.551825E-11	1.806200E-11	1.955414E-11	2.046363E-11	2.243894E-11	2.394529E-11	2.533795E-11	2.779643E-11	3.011280E-11	3.059597E-11	2.984279E-11	2.697220E-11	2.586376E-11	2.509637E-11	2.485478E-11	2.366107E-11	2.198419E-11	2.189893E-11	2.287948E-11	2.387424E-11	2.512479E-11	2.575007E-11	2.559375E-11	2.400213E-11	1.899991E-11	1.536193E-11	1.224976E-11	8.768097E-12	5.670131E-12	2.472689E-12	-2.259526E-12	-5.712764E-12	-1.155342E-11	-1.418243E-11	-1.729461E-11	-2.093259E-11	-2.239631E-11	-2.495426E-11	-2.452794E-11	-2.464162E-11	-2.667377E-11	-2.940226E-11	-2.954437E-11	-2.994227E-11	-2.933120E-11	-3.056755E-11	-3.056755E-11	-3.041123E-11	-3.150546E-11	-3.083755E-11	-2.610534E-11	-1.875833E-11	-1.033129E-11	-3.751666E-12	1.335820E-12	5.556444E-12	8.057555E-12	1.146816E-11	1.389822E-11	1.485034E-11	1.541878E-11	1.516298E-11	1.477929E-11	1.145395E-11	8.085976E-12	8.341772E-12	8.881784E-12	9.279688E-12	9.748646E-12	1.112710E-11	1.242029E-11	1.269029E-11	1.251976E-11	1.175238E-11	1.229239E-11	1.398348E-11	1.540457E-11	1.594458E-11	1.584510E-11	1.567457E-11	1.728040E-11	1.791989E-11	1.938361E-11	2.222578E-11	2.253842E-11	2.322054E-11	2.548006E-11	2.873435E-11	3.123546E-11	3.228706E-11	3.397815E-11	3.331024E-11	3.406342E-11	3.477396E-11	3.616663E-11	3.821299E-11	3.817036E-11	4.015988E-11	4.204992E-11	4.347100E-11	4.477840E-11	4.693845E-11	4.810374E-11	4.838796E-11	4.752110E-11	4.659739E-11	4.524736E-11	4.320100E-11	4.334311E-11	4.432366E-11	4.480682E-11	4.327205E-11	4.216361E-11	4.025935E-11	3.973355E-11	3.937828E-11	3.775824E-11	3.356604E-11	2.580691E-11	1.800515E-11	1.186606E-11	6.139089E-12	1.534772E-12	5.684342E-14	-1.136868E-12	-1.321609E-12	-1.591616E-12	-2.586376E-12	-2.202682E-12	-2.273737E-12	-2.714273E-12	-5.357492E-12	-7.688072E-12	-9.947598E-12	-1.203659E-11	-1.369926E-11	-1.460876E-11	-1.440981E-11	-1.340084E-11	-1.199396E-11	-1.122658E-11	-8.469669E-12	-4.035883E-12	-4.263256E-14	2.430056E-12	4.035883E-12	6.451728E-12	9.805490E-12	1.335820E-11	1.688250E-11	2.081890E-11	2.512479E-11	3.046807E-11	3.660716E-11	4.206413E-11	4.838796E-11	5.461231E-11	5.954348E-11	6.538414E-11	7.059953E-11	7.592860E-11	8.172663E-11	8.760992E-11	9.296741E-11	9.818280E-11	1.042935E-10	1.093383E-10	1.140847E-10	1.176517E-10	1.222702E-10	1.267608E-10	1.323173E-10	1.367511E-10	1.414122E-10	1.463292E-10	1.497540E-10	1.532499E-10	1.557936E-10	1.579252E-10	1.603553E-10	1.646612E-10	1.675602E-10	1.707861E-10	1.749072E-10	1.798526E-10	1.833911E-10	1.857501E-10	1.866738E-10	1.892602E-10	1.903828E-10	1.917186E-10	1.944329E-10	1.958966E-10	1.980567E-10	2.001315E-10	2.005720E-10	2.015810E-10	2.040252E-10	2.046221E-10	2.046079E-10	2.049916E-10	2.059437E-10	2.069100E-10	2.074501E-10	2.064269E-10	2.050626E-10	2.059579E-10	2.067537E-10	2.067253E-10	2.078622E-10	2.089138E-10	2.104059E-10	2.125375E-10	2.141292E-10	2.146692E-10	2.139302E-10	2.144844E-10	2.146834E-10	2.141576E-10	2.129639E-10	2.104343E-10	2.087006E-10	2.063274E-10	2.043237E-10	2.040537E-10	2.037268E-10	2.039968E-10	2.031157E-10	2.025615E-10	2.014247E-10	1.987956E-10	1.977298E-10	1.948450E-10	1.934666E-10	1.908944E-10	1.881517E-10	1.854801E-10	1.829221E-10	1.790852E-10	1.771383E-10	1.729603E-10	1.690950E-10	1.655138E-10	1.627143E-10	1.600142E-10	1.556373E-10	1.512888E-10	1.471818E-10	1.419522E-10	1.359979E-10	1.294893E-10	1.227107E-10	1.174811E-10	1.135589E-10	1.103473E-10	1.056009E-10	9.913492E-11	9.372059E-11	8.903100E-11	8.162715E-11	7.540280E-11	6.795631E-11	6.193090E-11	5.478284E-11	4.800427E-11	4.204992E-11	3.356604E-11	2.646061E-11	1.939782E-11	1.337241E-11	7.929657E-12	-1.421085E-14	-7.801759E-12	-1.341505E-11	-2.019362E-11	-2.523848E-11	-3.052492E-11	-3.514344E-11	-4.133938E-11	-4.752110E-11	-5.076117E-11	-5.354650E-11	-5.699974E-11	-5.930190E-11	-5.931611E-11	-5.864820E-11	-5.906031E-11	-5.930190E-11	-5.853451E-11	-5.810818E-11	-5.631762E-11	-5.492495E-11	-5.381651E-11	-5.202594E-11	-5.013590E-11	-4.752110E-11	-4.530420E-11	-4.510525E-11	-4.654055E-11	-4.590106E-11	-4.561684E-11	-4.597212E-11	-4.587264E-11	-4.560263E-11	-4.361311E-11	-4.183676E-11	-3.976197E-11	-3.906564E-11	-3.849721E-11	-4.122569E-11	-4.420997E-11	-4.628475E-11	-4.634160E-11	-4.691003E-11	-4.580158E-11	-4.676792E-11	-4.999379E-11	-5.046275E-11	-5.242384E-11	-5.243805E-11	-5.196910E-11	-5.368861E-11	-5.709921E-11	-6.376411E-11	-6.897949E-11	-7.489120E-11	-8.077450E-11	-8.523671E-11	-8.695622E-11	-9.137580E-11	-9.630696E-11	-9.933387E-11	-1.038671E-10	-1.070930E-10	-1.089973E-10	-1.093241E-10	-1.075477E-10	-1.056151E-10	-1.041087E-10	-1.049187E-10	-1.052740E-10	-1.067662E-10	-1.080025E-10	-1.088978E-10	-1.096652E-10	-1.113847E-10	-1.139568E-10	-1.148805E-10	-1.168132E-10	-1.194422E-10	-1.182485E-10	-1.163443E-10	-1.140847E-10	-1.104894E-10	-1.100346E-10	-1.087130E-10	-1.095088E-10	-1.087415E-10	-1.047340E-10	-1.018918E-10	-1.019771E-10	-1.026450E-10	-1.019629E-10
3.061018E-11	2.776801E-11	2.685852E-11	2.755485E-11	2.961542E-11	3.194600E-11	3.457501E-11	3.416289E-11	3.288392E-11	3.207390E-11	3.329603E-11	3.574030E-11	4.091305E-11	4.742162E-11	5.533707E-11	6.163248E-11	6.411938E-11	6.812684E-11	7.102585E-11	7.349854E-11	7.440804E-11	7.123901E-11	6.902212E-11	6.689049E-11	6.335199E-11	6.076561E-11	5.793765E-11	5.533707E-11	5.391598E-11	5.456968E-11	5.601919E-11	6.178880E-11	6.792789E-11	7.388223E-11	7.779022E-11	7.935341E-11	7.970868E-11	7.717915E-11	7.271694E-11	6.765788E-11	5.955769E-11	5.157119E-11	4.583001E-11	3.784351E-11	3.021228E-11	2.387424E-11	2.046363E-11	1.612932E-11	1.118394E-11	7.986500E-12	6.764367E-12	6.707523E-12	7.943868E-12	9.791279E-12	1.246292E-11	1.530509E-11	1.909939E-11	2.452794E-11	2.930278E-11	3.386447E-11	3.770140E-11	4.234835E-11	4.622791E-11	5.174172E-11	5.718448E-11	6.335199E-11	6.903633E-11	7.513279E-11	8.012080E-11	8.549250E-11	9.093526E-11	9.447376E-11	9.804069E-11	1.002718E-10	1.031992E-10	1.063398E-10	1.087130E-10	1.119531E-10	1.147384E-10	1.165574E-10	1.187743E-10	1.193854E-10	1.198970E-10	1.194564E-10	1.156764E-10	1.080025E-10	1.005418E-10	9.208634E-11	8.179768E-11	7.217693E-11	6.639311E-11	6.171774E-11	5.765344E-11	5.505285E-11	5.003642E-11	4.608580E-11	4.250467E-11	3.809930E-11	3.529976E-11	3.269918E-11	3.100808E-11	2.701483E-11	2.250999E-11	1.881517E-11	1.429612E-11	8.725465E-12	3.623768E-12	-1.705303E-13	-4.106937E-12	-7.432277E-12	-9.848122E-12	-1.089973E-11	-1.200817E-11	-1.199396E-11	-1.227818E-11	-1.243450E-11	-1.337241E-11	-1.386979E-11	-1.472245E-11	-1.570299E-11	-1.713829E-11	-1.838885E-11	-1.909939E-11	-1.986677E-11	-2.179945E-11	-2.199840E-11	-2.106049E-11	-2.046363E-11	-1.786304E-11	-1.611511E-11	-1.587352E-11	-1.483613E-11	-1.585931E-11	-1.551825E-11	-1.482192E-11	-1.384137E-11	-1.223555E-11	-1.132605E-11	-1.017497E-11	-7.247536E-12	-6.707523E-12	-5.911716E-12	-4.220624E-12	-3.922196E-12	-1.008971E-12	4.831691E-13	7.247536E-13	3.410605E-12	4.817480E-12	5.016432E-12	5.741185E-12	8.256507E-12	1.338663E-11	1.763567E-11	2.371792E-11	3.031175E-11	3.639400E-11	4.182255E-11	4.743583E-11	5.151435E-11	5.441336E-11	5.637446E-11	5.792344E-11	6.133405E-11	6.360779E-11	6.691891E-11	6.910739E-11	7.038636E-11	7.251799E-11	7.447909E-11	7.692336E-11	7.926815E-11	8.083134E-11	8.365930E-11	8.587620E-11	8.695622E-11	8.972734E-11	9.039525E-11	8.888890E-11	8.753887E-11	8.520828E-11	8.232348E-11	8.019185E-11	7.563017E-11	7.079848E-11	6.801315E-11	6.302514E-11	5.711343E-11	5.117329E-11	4.339995E-11	3.629452E-11	3.001333E-11	2.390266E-11	1.818989E-11	1.357137E-11	8.782308E-12	4.490630E-12	9.379164E-13	-2.003731E-12	-5.513812E-12	-6.934897E-12	-6.494361E-12	-5.329071E-12	-3.879563E-12	-1.378453E-12	3.268497E-13	2.344791E-12	5.940137E-12	9.166001E-12	1.287503E-11	1.654143E-11	2.209788E-11	2.778222E-11	3.278444E-11	3.956302E-11	4.602896E-11	5.192646E-11	5.772449E-11	6.232881E-11	6.701839E-11	6.913581E-11	7.082690E-11	7.254641E-11	7.324275E-11	7.500489E-11	7.446488E-11	7.413803E-11	7.450751E-11	7.460699E-11	7.496226E-11	7.420908E-11	7.376855E-11	7.401013E-11	7.453593E-11	7.285905E-11	6.960477E-11	6.502887E-11	6.200196E-11	5.938716E-11	5.515233E-11	5.127276E-11	4.558842E-11	4.203571E-11	3.969092E-11	3.932143E-11	3.728928E-11	3.473133E-11	3.095124E-11	2.980016E-11	2.610534E-11	2.144418E-11	1.489298E-11	1.118394E-11	7.219114E-12	3.169021E-12	-1.179501E-12	-5.186962E-12	-8.768097E-12	-1.382716E-11	-1.709566E-11	-1.871570E-11	-2.080469E-11	-2.283684E-11	-2.356160E-11	-2.518163E-11	-2.772538E-11	-3.012701E-11	-3.339551E-11	-3.387868E-11	-3.343814E-11	-3.267075E-11	-3.171863E-11	-2.970069E-11	-2.883382E-11	-2.813749E-11	-2.759748E-11	-2.691536E-11	-2.837908E-11	-2.894751E-11	-2.964384E-11	-2.884804E-11	-2.799538E-11	-2.619061E-11	-2.378897E-11	-2.236789E-11	-2.049205E-11	-2.083311E-11	-2.053469E-11	-2.080469E-11	-1.989520E-11	-1.830358E-11	-1.661249E-11	-1.477929E-11	-1.254818E-11	-1.077183E-11	-9.620749E-12	-7.588596E-12	-5.854872E-12	-3.694822E-12	-3.694822E-12	-1.492140E-12	1.506351E-12	4.163780E-12	6.991741E-12	9.649170E-12	1.234923E-11	1.527667E-11	1.733724E-11	2.020784E-11	2.228262E-11	2.435740E-11	2.650324E-11	2.894751E-11	2.999911E-11	3.252865E-11	3.443290E-11	3.608136E-11	3.932143E-11	4.230571E-11	4.526157E-11	4.776268E-11	4.968115E-11	4.845901E-11	4.867218E-11	5.046275E-11	5.140066E-11	5.240963E-11	5.287859E-11	5.317702E-11	5.215384E-11	5.026379E-11	4.698109E-11	4.411049E-11	4.095568E-11	3.623768E-11	3.460343E-11	3.193179E-11	2.977174E-11	2.926015E-11	2.721379E-11	2.587797E-11	2.196998E-11	1.752198E-11	1.298872E-11	8.128609E-12	4.604317E-12	-1.008971E-12	-4.888534E-12	-1.045919E-11	-1.560352E-11	-2.052047E-11	-2.471268E-11	-2.685852E-11	-2.891909E-11	-3.134915E-11	-3.399236E-11	-3.440448E-11	-3.529976E-11	-3.431921E-11	-3.385026E-11	-3.321077E-11	-3.383605E-11	-3.390710E-11	-3.436185E-11	-3.394973E-11	-3.255707E-11	-3.255707E-11	-3.083755E-11	-3.053913E-11	-3.007017E-11	-2.951595E-11	-3.008438E-11	-3.039702E-11	-3.150546E-11	-3.331024E-11	-3.679190E-11	-3.748823E-11	-4.018830E-11	-4.231993E-11	-4.374101E-11	-4.563105E-11	-4.715162E-11	-4.770584E-11	-5.016432E-11	-5.134382E-11	-5.184120E-11	-5.390177E-11	-5.576339E-11	-5.810818E-11	-5.977085E-11	-6.158984E-11	-6.365042E-11	-6.495782E-11	-6.906475E-11	-7.109691E-11	-7.186429E-11	-7.473488E-11	-7.675283E-11	-7.902656E-11	-8.154188E-11	-8.347456E-11	-8.525092E-11	-8.716938E-11	-8.840573E-11	-9.104895E-11	-9.266898E-11	-9.137580E-11	-9.249845E-11	-9.313794E-11	-9.279688E-11	-9.322321E-11	-9.600853E-11	-9.690382E-11	-9.815437E-11	-9.909229E-11	-1.020339E-10	-1.039808E-10	-1.066951E-10	-1.087557E-10	-1.123794E-10	-1.140705E-10	-1.166285E-10	-1.173248E-10	-1.193428E-10	-1.208065E-10	-1.228386E-10	-1.257803E-10	-1.282814E-10	-1.304272E-10	-1.332836E-10	-1.364100E-10	-1.371774E-10	-1.376605E-10	-1.371205E-10	-1.361968E-10	-1.356284E-10	-1.362821E-10	-1.360405E-10	-1.342642E-10	-1.338236E-10	-1.360547E-10	-1.376037E-10	-1.378311E-10	-1.362253E-10	-1.354579E-10	-1.357279E-10	-1.353726E-10	-1.364100E-10	-1.361542E-10	-1.340226E-10	-1.319620E-10	-1.301999E-10	-1.283667E-10	-1.283951E-10	-1.273008E-10	-1.264766E-10	-1.264056E-10	-1.252118E-10	-1.241744E-10	-1.242597E-10	-1.242739E-10	-1.257092E-10	-1.265335E-10	-1.261640E-10	-1.271587E-10	-1.271729E-10	-1.258371E-10	-1.245439E-10	-1.208491E-10	-1.198543E-10	-1.198828E-10	-1.194991E-10	-1.200533E-10	-1.210054E-10	-1.201386E-10	-1.203944E-10	-1.207212E-10	-1.206075E-10	-1.216591E-10	-1.213749E-10	-1.225970E-10	-1.228813E-10	-1.239897E-10	-1.255387E-10	-1.267750E-10	-1.271303E-10	-1.255387E-10	-1.242739E-10	-1.231797E-10	-1.235065E-10	-1.217160E-10	-1.193996E-10	-1.183906E-10	-1.165290E-10	-1.170974E-10	-1.151790E-10	-1.128058E-10	-1.102620E-10	-1.071925E-10	-1.042508E-10	-1.021618E-10	-9.890755E-11	-9.630696E-11	-9.386270E-11	-9.237056E-11	-9.096368E-11	-8.952838E-11	-8.871837E-11	-8.822099E-11	-8.638779E-11	-8.510881E-11	-8.495249E-11	-8.380141E-11	-8.326140E-11	-8.134293E-11	-8.131451E-11	-8.051870E-11	-8.033396E-11	-7.986500E-11	-7.987921E-11	-7.965184E-11	-8.148504E-11	-8.276402E-11	-8.441248E-11	-8.570566E-11	-8.677148E-11	-8.789414E-11	-8.854784E-11	-8.814993E-11	-8.967049E-11	-9.190160E-11	-9.275425E-11	-9.586643E-11	-9.998757E-11	-1.037535E-10	-1.048903E-10	-1.051745E-10	-1.060982E-10	-1.069083E-10	-1.071214E-10	-1.091252E-10	-1.102052E-10	-1.138289E-10	-1.163869E-10	-1.188880E-10	-1.233786E-10	-1.277272E-10	-1.301572E-10	-1.322888E-10	-1.346478E-10	-1.373621E-10	-1.387690E-10	-1.403038E-10	-1.405027E-10	-1.395932E-10	-1.370353E-10	-1.357705E-10	-1.338236E-10	-1.322036E-10	-1.292619E-10	-1.270308E-10	-1.240181E-10	-1.217302E-10	-1.179217E-10	-1.138147E-10	-1.099920E-10	-1.077467E-10	-1.047482E-10	-1.012950E-10	-9.723067E-11	-9.382006E-11	-9.197265E-11	-8.922996E-11	-8.783729E-11	-8.590462E-11	-8.381562E-11	-8.367351E-11	-8.378720E-11	-8.131451E-11	-7.754863E-11	-7.150902E-11	-6.679102E-11	-6.295409E-11	-5.964296E-11	-5.675815E-11	-5.377387E-11	-5.195488E-11	-5.044853E-11	-5.090328E-11	-5.086065E-11	-4.639844E-11	-4.123990E-11	-3.666401E-11	-3.230127E-11	-3.021228E-11	-2.788170E-11	-2.661693E-11	-2.722800E-11	-2.474110E-11	-1.988099E-11	-1.480771E-11	-8.839152E-12	-3.055334E-12	6.963319E-13	4.305889E-12	7.318590E-12	9.663381E-12	9.947598E-12	7.759127E-12	5.513812E-12	2.231104E-12	3.694822E-13	1.847411E-13	9.947598E-14	-4.689582E-13	-1.165290E-12	4.405365E-13	1.335820E-12	2.501110E-12	1.321609E-12	5.542233E-13	-1.946887E-12	-4.121148E-12	-4.163780E-12	-8.100187E-13	2.131628E-12	3.581135E-12	7.190692E-12	8.839152E-12	8.824941E-12	6.707523E-12	4.604317E-12	3.595346E-12	1.364242E-12	-1.591616E-12	-4.675371E-12	-6.693313E-12	-9.535484E-12	-1.116973E-11	-1.344347E-11	-1.601563E-11	-2.040679E-11	-2.279421E-11	-2.494005E-11	-2.620482E-11	-2.629008E-11	-2.664535E-11	-2.746958E-11	-2.681588E-11	-2.539480E-11	-2.540901E-11	-2.316369E-11	-1.999467E-11	-1.671197E-11	-1.313083E-11	-9.976020E-12	-7.105427E-12	-3.581135E-12	-2.557954E-13	3.524292E-12	6.394885E-12	9.478640E-12	1.288925E-11	1.574563E-11	1.844569E-11	2.084732E-11	2.295053E-11	2.503953E-11	2.604850E-11	2.678746E-11	2.737011E-11	2.719958E-11	2.653167E-11	2.671641E-11	2.933120E-11	3.191758E-11	3.571188E-11	3.947775E-11	4.069989E-11	4.230571E-11	4.570211E-11	4.710898E-11	4.678213E-11	4.361311E-11	3.893774E-11	3.642242E-11	3.353762E-11	3.171863E-11	2.948752E-11	2.742695E-11	2.347633E-11	1.912781E-11	1.391243E-11	8.228085E-12	4.078515E-12	6.679102E-13	-2.032152E-12	-1.676881E-12	-2.870593E-12	-3.325340E-12	-1.648459E-12	3.836931E-13	1.818989E-12	4.618528E-12	5.840661E-12	6.849632E-12	7.531753E-12	7.190692E-12	8.341772E-12	1.050182E-11	1.055867E-11	1.048761E-11	1.017497E-11	1.050182E-11	1.094236E-11	1.226397E-11	1.178080E-11	1.278977E-11	1.290346E-11	1.345768E-11	1.249134E-11	1.182343E-11	1.188027E-11	1.156764E-11	1.078604E-11	9.706014E-12	8.128609E-12	6.252776E-12	5.030643E-12	3.652190E-12	1.634248E-12	-1.946887E-12	-4.192202E-12	-6.565415E-12	-7.631229E-12	-8.455459E-12	-9.549694E-12	-9.066525E-12	-7.972289E-12	-5.968559E-12	-5.314860E-12	-4.988010E-12	-6.195933E-12	-5.698553E-12	-4.220624E-12	-2.117417E-12	1.946887E-12	6.480150E-12	9.421797E-12	1.111289E-11	1.284661E-11	1.662670E-11	1.990941E-11	2.222578E-11	2.526690E-11	2.935963E-11	3.240075E-11	3.508660E-11	3.780087E-11	4.024514E-11	4.244782E-11	4.425260E-11	4.622791E-11	4.784795E-11	4.904166E-11	5.064749E-11	5.130119E-11	5.213963E-11	5.337597E-11	5.339018E-11	5.310596E-11	5.016432E-11	4.574474E-11	4.388312E-11	4.500578E-11	4.499157E-11	4.332890E-11	4.193623E-11	4.094147E-11	3.660716E-11	3.197442E-11	2.916067E-11	2.680167E-11	2.027889E-11	1.440981E-11	6.679102E-12	1.477929E-12	-1.918465E-12	-5.300649E-12	-7.986500E-12	-1.031708E-11	-1.121236E-11	-1.310241E-11	-1.512035E-11	-1.644196E-11	-1.563194E-11	-1.566036E-11	-1.534772E-11	-1.496403E-11	-1.519140E-11	-1.362821E-11	-1.176659E-11	-9.265477E-12	-7.304379E-12	-4.689582E-12	-2.359002E-12	-1.421085E-14	3.453238E-12	7.716494E-12	1.226397E-11	1.676881E-11	2.098943E-11	2.511058E-11	2.999911E-11	3.559819E-11	4.079936E-11	4.702372E-11	5.249490E-11	5.670131E-11	6.285461E-11	6.838263E-11	7.301537E-11	7.906920E-11	8.532197E-11	9.180212E-11	9.686119E-11	1.028724E-10	1.075620E-10	1.124647E-10	1.182627E-10	1.236202E-10	1.282530E-10	1.328146E-10	1.361968E-10	1.398064E-10	1.436575E-10	1.464286E-10	1.516156E-10	1.560068E-10	1.598579E-10	1.628848E-10	1.666933E-10	1.695355E-10	1.722498E-10	1.748646E-10	1.772662E-10	1.799094E-10	1.828937E-10	1.847837E-10	1.859348E-10	1.873417E-10	1.904539E-10	1.944898E-10	1.973035E-10	1.983267E-10	2.004299E-10	2.021494E-10	2.031584E-10	2.044800E-10	2.045795E-10	2.038973E-10	2.030873E-10	2.034710E-10	2.036984E-10	2.039826E-10	2.052332E-10	2.052047E-10	2.077627E-10	2.093401E-10	2.097806E-10	2.096527E-10	2.083453E-10	2.100791E-10	2.104628E-10	2.097806E-10	2.093401E-10	2.086580E-10	2.084306E-10	2.082743E-10	2.088001E-10	2.093401E-10	2.088996E-10	2.094396E-10	2.088001E-10	2.079759E-10	2.066258E-10	2.049916E-10	2.030163E-10	1.983125E-10	1.957261E-10	1.946603E-10	1.938929E-10	1.932960E-10	1.912355E-10	1.883080E-10	1.846701E-10	1.819700E-10	1.813873E-10	1.783178E-10	1.763709E-10	1.742961E-10	1.705871E-10	1.668923E-10	1.625438E-10	1.594032E-10	1.555094E-10	1.513314E-10	1.460307E-10	1.424638E-10	1.386979E-10	1.352305E-10	1.294325E-10	1.247145E-10	1.197122E-10	1.152927E-10	1.090399E-10	1.016929E-10	9.569590E-11	8.972734E-11	8.316192E-11	7.676704E-11	6.954792E-11	6.296830E-11	5.566392E-11	4.902745E-11	4.065726E-11	3.409184E-11	2.748379E-11	2.030731E-11	1.487876E-11	1.006129E-11	3.296918E-12	-5.400125E-12	-1.257661E-11	-1.917044E-11	-2.592060E-11	-3.268497E-11	-3.821299E-11	-4.385470E-11	-4.902745E-11	-5.351808E-11	-5.871925E-11	-6.292566E-11	-6.403411E-11	-6.527046E-11	-6.552625E-11	-6.637890E-11	-6.565415E-11	-6.426149E-11	-6.178880E-11	-5.942979E-11	-5.775291E-11	-5.722711E-11	-5.653078E-11	-5.476863E-11	-5.391598E-11	-5.273648E-11	-5.155698E-11	-5.057643E-11	-5.064749E-11	-5.047696E-11	-5.196910E-11	-5.208278E-11	-5.354650E-11	-5.566392E-11	-5.758238E-11	-5.749712E-11	-5.458389E-11	-5.333334E-11	-5.404388E-11	-5.586287E-11	-6.033929E-11	-6.363621E-11	-6.446044E-11	-6.662049E-11	-6.910739E-11	-7.317169E-11	-7.486278E-11	-7.634071E-11	-7.692336E-11	-7.594281E-11	-7.722178E-11	-7.992185E-11	-8.262191E-11	-8.657253E-11	-8.907364E-11	-9.310952E-11	-9.532641E-11	-9.775647E-11	-9.907808E-11	-1.001439E-10	-1.025597E-10	-1.037535E-10	-1.034692E-10	-1.071925E-10	-1.092388E-10	-1.124789E-10	-1.135305E-10	-1.132321E-10	-1.121094E-10	-1.117257E-10	-1.110720E-10	-1.098357E-10	-1.107310E-10	-1.120668E-10	-1.128484E-10	-1.147100E-10	-1.163301E-10	-1.170690E-10	-1.172680E-10	-1.152500E-10	-1.138574E-10	-1.132889E-10	-1.114557E-10	-1.081304E-10	-1.054303E-10	-1.048761E-10	-1.041087E-10	-1.030998E-10	-1.019913E-10	-1.005418E-10	-9.931966E-11	-9.880807E-11	-9.458745E-11
3.232969E-11	3.116440E-11	2.809486E-11	2.589218E-11	2.336265E-11	2.272316E-11	2.152944E-11	2.175682E-11	2.363265E-11	2.694378E-11	3.115019E-11	3.470291E-11	3.724665E-11	3.851142E-11	3.815614E-11	4.142464E-11	4.665424E-11	5.330492E-11	6.029666E-11	6.662049E-11	7.219114E-11	7.777601E-11	8.253664E-11	8.317613E-11	7.985079E-11	7.349854E-11	6.589573E-11	5.853451E-11	5.529444E-11	5.262280E-11	5.161382E-11	5.076117E-11	4.919798E-11	5.213963E-11	5.709921E-11	6.185985E-11	6.545520E-11	6.539835E-11	6.480150E-11	5.942979E-11	5.465495E-11	4.772005E-11	3.880984E-11	3.052492E-11	2.150102E-11	1.341505E-11	7.688072E-12	3.012701E-12	1.605827E-12	4.263256E-13	1.364242E-12	1.023182E-12	2.188472E-12	3.083755E-12	5.854872E-12	7.361223E-12	9.919177E-12	1.328715E-11	1.726619E-11	2.088996E-11	2.553691E-11	3.055334E-11	3.564082E-11	4.099832E-11	4.689582E-11	5.331913E-11	6.018297E-11	6.608047E-11	7.221956E-11	7.744916E-11	8.321877E-11	8.905943E-11	9.411849E-11	9.738699E-11	9.993073E-11	1.019913E-10	1.033413E-10	1.047198E-10	1.063682E-10	1.063825E-10	1.041940E-10	1.047624E-10	1.051461E-10	1.041371E-10	1.014939E-10	9.903545E-11	9.656276E-11	9.470114E-11	9.310952E-11	9.235634E-11	9.117684E-11	8.799361E-11	8.401457E-11	7.813128E-11	7.226220E-11	6.522782E-11	5.823608E-11	5.216805E-11	4.368417E-11	3.812772E-11	3.109335E-11	2.508216E-11	1.973888E-11	1.607248E-11	1.291767E-11	9.009682E-12	5.229595E-12	2.373213E-12	6.963319E-13	-1.520561E-12	-3.936407E-12	-4.973799E-12	-5.897505E-12	-8.384404E-12	-1.014655E-11	-1.264766E-11	-1.475087E-11	-1.654143E-11	-1.571721E-11	-1.476508E-11	-1.406875E-11	-1.426770E-11	-1.520561E-11	-1.547562E-11	-1.675460E-11	-1.843148E-11	-1.803357E-11	-1.800515E-11	-1.847411E-11	-1.884359E-11	-1.951150E-11	-1.995204E-11	-1.914202E-11	-1.824674E-11	-1.669775E-11	-1.564615E-11	-1.426770E-11	-1.334399E-11	-1.054445E-11	-8.441248E-12	-7.332801E-12	-6.338041E-12	-6.423306E-12	-4.817480E-12	-4.604317E-12	-3.552714E-12	-2.017941E-12	-3.694822E-13	1.676881E-12	3.268497E-12	4.519052E-12	6.295409E-12	9.549694E-12	1.314504E-11	1.661249E-11	1.934097E-11	2.309264E-11	2.641798E-11	2.962963E-11	3.304024E-11	3.795719E-11	4.280309E-11	4.642686E-11	5.010747E-11	5.310596E-11	5.491074E-11	5.753975E-11	6.019718E-11	6.231460E-11	6.629364E-11	6.772893E-11	7.109691E-11	7.268852E-11	7.430856E-11	7.666756E-11	7.668177E-11	7.716494E-11	7.835865E-11	7.773338E-11	7.804601E-11	7.776180E-11	7.807444E-11	7.662493E-11	7.476331E-11	7.150902E-11	6.770051E-11	6.373568E-11	5.950085E-11	5.317702E-11	4.645528E-11	3.886669E-11	3.079492E-11	2.593481E-11	2.154366E-11	1.729461E-11	1.536193E-11	1.196554E-11	7.517542E-12	3.666401E-12	-9.947598E-14	-4.064304E-12	-4.405365E-12	-4.703793E-12	-4.192202E-12	-1.548983E-12	5.258016E-13	3.851142E-12	8.370193E-12	1.399769E-11	2.025047E-11	2.600586E-11	3.161915E-11	3.720402E-11	4.098410E-11	4.440892E-11	4.671108E-11	5.086065E-11	5.691447E-11	6.346568E-11	6.888001E-11	7.115375E-11	7.204903E-11	7.165113E-11	7.062795E-11	6.923528E-11	6.998846E-11	7.364065E-11	7.852918E-11	8.084555E-11	7.932499E-11	7.524648E-11	7.165113E-11	6.728840E-11	6.363621E-11	5.894663E-11	5.587708E-11	5.393019E-11	5.404388E-11	5.582024E-11	5.721290E-11	5.516654E-11	5.088907E-11	4.673950E-11	4.116885E-11	3.652190E-11	3.007017E-11	2.452794E-11	1.993783E-11	1.502087E-11	8.810730E-12	5.329071E-12	-7.247536E-13	-5.016432E-12	-7.332801E-12	-8.270717E-12	-9.208634E-12	-9.819701E-12	-9.464429E-12	-9.890755E-12	-1.170974E-11	-1.521983E-11	-2.003731E-11	-2.373213E-11	-2.737011E-11	-3.133493E-11	-3.399236E-11	-3.487344E-11	-3.609557E-11	-3.608136E-11	-3.485923E-11	-3.299760E-11	-3.265654E-11	-3.214495E-11	-3.100808E-11	-2.994227E-11	-2.962963E-11	-2.957279E-11	-3.079492E-11	-3.139178E-11	-3.117862E-11	-3.024070E-11	-2.981437E-11	-2.842171E-11	-2.707168E-11	-2.395950E-11	-2.134470E-11	-2.005152E-11	-1.800515E-11	-1.814726E-11	-1.651301E-11	-1.465139E-11	-1.361400E-11	-1.207923E-11	-1.068656E-11	-7.503331E-12	-5.115908E-12	-3.154810E-12	-1.037392E-12	1.662670E-12	3.879563E-12	4.462208E-12	3.325340E-12	1.577405E-12	5.826450E-13	2.316369E-12	5.584866E-12	9.876544E-12	1.605827E-11	2.182787E-11	2.653167E-11	3.046807E-11	3.467449E-11	3.869616E-11	4.197886E-11	4.341416E-11	4.386891E-11	4.501999E-11	4.585843E-11	4.673950E-11	4.581580E-11	4.544631E-11	4.628475E-11	4.699530E-11	4.760636E-11	4.837375E-11	4.914114E-11	5.078959E-11	5.138645E-11	5.101697E-11	5.053380E-11	5.107381E-11	4.932588E-11	4.762057E-11	4.476419E-11	4.219203E-11	3.964828E-11	3.629452E-11	3.495870E-11	3.247180E-11	2.991385E-11	2.664535E-11	2.380318E-11	1.956835E-11	1.693934E-11	1.347189E-11	9.592327E-12	7.105427E-12	4.561684E-12	1.534772E-12	-1.961098E-12	-5.712764E-12	-8.654411E-12	-1.010392E-11	-1.129763E-11	-1.398348E-11	-1.588774E-11	-1.807621E-11	-1.840306E-11	-1.810463E-11	-1.895728E-11	-1.855938E-11	-1.830358E-11	-1.730882E-11	-1.676881E-11	-1.668354E-11	-1.593037E-11	-1.730882E-11	-1.804779E-11	-2.057732E-11	-1.982414E-11	-2.047784E-11	-1.944045E-11	-2.003731E-11	-2.054890E-11	-2.043521E-11	-2.310685E-11	-2.660272E-11	-3.116440E-11	-3.421974E-11	-3.684875E-11	-3.696243E-11	-3.774403E-11	-3.815614E-11	-4.129674E-11	-4.351364E-11	-4.462208E-11	-4.618528E-11	-4.732215E-11	-4.912692E-11	-5.113066E-11	-5.258016E-11	-5.617551E-11	-6.214407E-11	-6.716050E-11	-7.037215E-11	-7.229062E-11	-7.325696E-11	-7.678125E-11	-7.891288E-11	-8.330403E-11	-8.631673E-11	-8.697043E-11	-8.677148E-11	-8.662937E-11	-8.668621E-11	-8.675727E-11	-8.755308E-11	-8.920154E-11	-9.141843E-11	-9.386270E-11	-9.548273E-11	-9.676171E-11	-9.865175E-11	-1.018350E-10	-1.049187E-10	-1.078035E-10	-1.118536E-10	-1.138574E-10	-1.162022E-10	-1.174101E-10	-1.185470E-10	-1.177369E-10	-1.182769E-10	-1.189733E-10	-1.204370E-10	-1.226397E-10	-1.257092E-10	-1.293898E-10	-1.303420E-10	-1.333404E-10	-1.346052E-10	-1.365947E-10	-1.374900E-10	-1.373479E-10	-1.349605E-10	-1.301572E-10	-1.269456E-10	-1.272582E-10	-1.301999E-10	-1.354863E-10	-1.393374E-10	-1.425065E-10	-1.457607E-10	-1.465139E-10	-1.456755E-10	-1.449223E-10	-1.430891E-10	-1.395222E-10	-1.359126E-10	-1.324736E-10	-1.305693E-10	-1.304272E-10	-1.283667E-10	-1.264056E-10	-1.232365E-10	-1.198970E-10	-1.186464E-10	-1.164011E-10	-1.141700E-10	-1.132889E-10	-1.110436E-10	-1.092531E-10	-1.080878E-10	-1.073204E-10	-1.062546E-10	-1.057288E-10	-1.051319E-10	-1.062261E-10	-1.053166E-10	-1.046487E-10	-1.047482E-10	-1.066240E-10	-1.065672E-10	-1.053877E-10	-1.033413E-10	-1.025171E-10	-1.019345E-10	-1.019345E-10	-1.025455E-10	-1.055724E-10	-1.072067E-10	-1.090257E-10	-1.126921E-10	-1.163585E-10	-1.186748E-10	-1.205791E-10	-1.209770E-10	-1.211902E-10	-1.214602E-10	-1.208917E-10	-1.208491E-10	-1.193996E-10	-1.180922E-10	-1.158469E-10	-1.138574E-10	-1.126779E-10	-1.100489E-10	-1.065530E-10	-1.046203E-10	-1.026592E-10	-1.007550E-10	-9.887913E-11	-9.677592E-11	-9.529799E-11	-9.247003E-11	-8.891732E-11	-8.610357E-11	-8.346035E-11	-8.105872E-11	-7.918288E-11	-7.722178E-11	-7.609913E-11	-7.639755E-11	-7.763390E-11	-7.732126E-11	-7.639755E-11	-7.614176E-11	-7.553069E-11	-7.602807E-11	-7.517542E-11	-7.466383E-11	-7.580070E-11	-7.437961E-11	-7.537437E-11	-7.688072E-11	-7.763390E-11	-8.120082E-11	-8.346035E-11	-8.664358E-11	-9.046630E-11	-9.286794E-11	-9.583800E-11	-9.738699E-11	-9.946177E-11	-1.024745E-10	-1.046487E-10	-1.060130E-10	-1.064677E-10	-1.097504E-10	-1.124647E-10	-1.148948E-10	-1.164722E-10	-1.176375E-10	-1.198543E-10	-1.210338E-10	-1.255387E-10	-1.290772E-10	-1.318909E-10	-1.338520E-10	-1.358842E-10	-1.381721E-10	-1.384990E-10	-1.384279E-10	-1.387690E-10	-1.380869E-10	-1.390106E-10	-1.382858E-10	-1.383427E-10	-1.361116E-10	-1.351594E-10	-1.327578E-10	-1.290914E-10	-1.244160E-10	-1.200107E-10	-1.158753E-10	-1.128768E-10	-1.105604E-10	-1.065246E-10	-1.019060E-10	-9.586643E-11	-9.043788E-11	-8.675727E-11	-8.299139E-11	-7.878498E-11	-7.456435E-11	-7.048584E-11	-6.737366E-11	-6.363621E-11	-5.965717E-11	-5.604761E-11	-5.290701E-11	-5.027800E-11	-4.682477E-11	-4.331469E-11	-4.041567E-11	-3.831246E-11	-3.564082E-11	-3.331024E-11	-3.029754E-11	-2.800959E-11	-2.597744E-11	-2.479794E-11	-2.346212E-11	-2.192735E-11	-1.907097E-11	-1.763567E-11	-1.743672E-11	-1.531930E-11	-1.448086E-11	-1.361400E-11	-1.236344E-11	-1.075762E-11	-8.753887E-12	-7.162271E-12	-5.016432E-12	-4.078515E-12	-2.216893E-12	-1.662670E-12	-9.094947E-13	-4.973799E-13	1.591616E-12	3.879563E-12	7.105427E-12	1.195133E-11	1.529088E-11	1.720935E-11	1.871570E-11	1.735145E-11	1.483613E-11	1.227818E-11	1.008971E-11	7.332801E-12	5.186962E-12	3.524292E-12	3.524292E-12	4.234835E-12	4.973799E-12	4.973799E-12	3.993250E-12	3.154810E-12	1.662670E-12	-8.668621E-13	-3.311129E-12	-4.391154E-12	-7.219114E-12	-9.578116E-12	-1.071498E-11	-1.344347E-11	-1.411138E-11	-1.679723E-11	-1.743672E-11	-1.782041E-11	-1.773515E-11	-1.877254E-11	-1.909939E-11	-2.060574E-11	-2.133049E-11	-2.430056E-11	-2.637535E-11	-2.732747E-11	-2.701483E-11	-2.532374E-11	-2.110312E-11	-1.811884E-11	-1.423928E-11	-9.521273E-12	-5.684342E-12	-1.918465E-12	2.472689E-12	5.641709E-12	9.322321E-12	1.413980E-11	1.728040E-11	1.986677E-11	2.053469E-11	2.265210E-11	2.494005E-11	2.680167E-11	2.826539E-11	2.974332E-11	3.065281E-11	3.251444E-11	3.447553E-11	3.529976E-11	3.514344E-11	3.532818E-11	3.670664E-11	3.625189E-11	3.616663E-11	3.650769E-11	3.689138E-11	3.795719E-11	3.780087E-11	3.433342E-11	3.150546E-11	2.829381E-11	2.397371E-11	2.150102E-11	1.976730E-11	1.604405E-11	1.375611E-11	1.230660E-11	1.162448E-11	1.048761E-11	8.768097E-12	6.920686E-12	3.836931E-12	2.572165E-12	1.094236E-12	-2.927436E-12	-8.213874E-12	-1.242029E-11	-1.463718E-11	-1.813305E-11	-2.103206E-11	-2.592060E-11	-2.793854E-11	-2.864908E-11	-2.667377E-11	-1.794831E-11	-7.887024E-12	-1.421085E-14	6.977530E-12	1.304556E-11	1.618616E-11	1.946887E-11	2.178524E-11	2.280842E-11	2.376055E-11	2.285105E-11	2.205525E-11	2.127365E-11	1.941203E-11	1.737988E-11	1.509193E-11	1.213607E-11	9.876544E-12	9.563905E-12	9.777068E-12	9.478640E-12	1.045919E-11	1.284661E-11	1.371347E-11	1.425349E-11	1.409717E-11	1.536193E-11	1.496403E-11	1.523404E-11	1.419664E-11	1.328715E-11	1.291767E-11	1.389822E-11	1.385558E-11	1.502087E-11	1.588774E-11	1.597300E-11	1.682565E-11	1.708145E-11	1.671197E-11	1.672618E-11	1.789147E-11	1.809042E-11	1.911360E-11	2.169998E-11	2.380318E-11	2.557954E-11	2.754064E-11	2.872014E-11	2.978595E-11	3.247180E-11	3.440448E-11	3.548450E-11	3.562661E-11	3.410605E-11	3.223022E-11	3.183231E-11	3.288392E-11	3.458922E-11	3.572609E-11	3.581135E-11	3.471712E-11	3.188916E-11	3.113598E-11	2.842171E-11	2.386003E-11	2.168576E-11	2.020784E-11	2.084732E-11	2.107470E-11	2.080469E-11	1.766409E-11	1.377032E-11	1.075762E-11	6.011192E-12	2.032152E-12	-1.193712E-12	-4.561684E-12	-6.465939E-12	-7.318590E-12	-8.867573E-12	-1.047340E-11	-1.243450E-11	-1.492140E-11	-1.375611E-11	-1.351452E-11	-1.382716E-11	-1.406875E-11	-1.426770E-11	-1.523404E-11	-1.561773E-11	-1.510614E-11	-1.503508E-11	-1.263345E-11	-9.592327E-12	-7.048584E-12	-3.012701E-12	4.973799E-13	3.822720E-12	8.469669E-12	1.270450E-11	1.851674E-11	2.368949E-11	2.772538E-11	3.176126E-11	3.626610E-11	3.994671E-11	4.551737E-11	4.955325E-11	5.620393E-11	6.157563E-11	6.696155E-11	7.345591E-11	7.962342E-11	8.552092E-11	9.092105E-11	9.643486E-11	1.014939E-10	1.059419E-10	1.106457E-10	1.153495E-10	1.184191E-10	1.219007E-10	1.264766E-10	1.308536E-10	1.352163E-10	1.398917E-10	1.444675E-10	1.483471E-10	1.523688E-10	1.557652E-10	1.594884E-10	1.633822E-10	1.659402E-10	1.706155E-10	1.739551E-10	1.762999E-10	1.789289E-10	1.802221E-10	1.824674E-10	1.845848E-10	1.846843E-10	1.859348E-10	1.864464E-10	1.855938E-10	1.879954E-10	1.897433E-10	1.915907E-10	1.919034E-10	1.911360E-10	1.896154E-10	1.892317E-10	1.893028E-10	1.913918E-10	1.935234E-10	1.965930E-10	1.999183E-10	2.028884E-10	2.051053E-10	2.061000E-10	2.048921E-10	2.041816E-10	2.033573E-10	2.028884E-10	2.045226E-10	2.049632E-10	2.031584E-10	2.030163E-10	2.042810E-10	2.047074E-10	2.058158E-10	2.051621E-10	2.051337E-10	2.042668E-10	2.019789E-10	2.010125E-10	1.992504E-10	1.971330E-10	1.936229E-10	1.907381E-10	1.899565E-10	1.883365E-10	1.869438E-10	1.863469E-10	1.846416E-10	1.818989E-10	1.807621E-10	1.775078E-10	1.758451E-10	1.739409E-10	1.707292E-10	1.672760E-10	1.629417E-10	1.598153E-10	1.553815E-10	1.504077E-10	1.465565E-10	1.431744E-10	1.402185E-10	1.370637E-10	1.332552E-10	1.291625E-10	1.251976E-10	1.204228E-10	1.155911E-10	1.101341E-10	1.048335E-10	9.617906E-11	8.773782E-11	7.956658E-11	7.383960E-11	6.788525E-11	6.099299E-11	5.522338E-11	5.007905E-11	4.301626E-11	3.596767E-11	2.782485E-11	2.179945E-11	1.445244E-11	8.256507E-12	3.410605E-12	-2.458478E-12	-8.199663E-12	-1.588774E-11	-2.256684E-11	-2.791012E-11	-3.453238E-11	-4.183676E-11	-4.762057E-11	-5.228173E-11	-5.442757E-11	-5.724132E-11	-5.890399E-11	-6.095036E-11	-6.313883E-11	-6.504308E-11	-6.517098E-11	-6.519940E-11	-6.333778E-11	-6.313883E-11	-6.197354E-11	-6.083667E-11	-6.043877E-11	-5.964296E-11	-5.910294E-11	-5.864820E-11	-5.798029E-11	-5.748291E-11	-5.728396E-11	-5.564971E-11	-5.532286E-11	-5.599077E-11	-5.670131E-11	-5.705658E-11	-5.661605E-11	-5.633183E-11	-5.640288E-11	-5.560707E-11	-5.535128E-11	-5.576339E-11	-5.863399E-11	-6.079404E-11	-6.275513E-11	-6.369305E-11	-6.424727E-11	-6.552625E-11	-6.745893E-11	-7.010215E-11	-7.199219E-11	-7.469225E-11	-7.604228E-11	-7.776180E-11	-7.990764E-11	-8.088819E-11	-8.263612E-11	-8.449774E-11	-8.732570E-11	-9.141843E-11	-9.413270E-11	-9.571011E-11	-9.833911E-11	-1.001865E-10	-1.016929E-10	-1.033698E-10	-1.052314E-10	-1.082725E-10	-1.095088E-10	-1.099494E-10	-1.087130E-10	-1.091109E-10	-1.106315E-10	-1.110578E-10	-1.100489E-10	-1.104041E-10	-1.114842E-10	-1.116405E-10	-1.120384E-10	-1.114273E-10	-1.124789E-10	-1.111573E-10	-1.092815E-10	-1.068088E-10	-1.038245E-10	-1.008544E-10	-9.752910E-11	-9.528378E-11	-9.488588E-11	-9.451639E-11	-9.414691E-11	-9.373480E-11	-9.309531E-11	-9.276846E-11	-9.234213E-11	-8.863310E-11
4.321521E-11	3.937828E-11	3.782930E-11	3.610978E-11	3.583978E-11	3.569767E-11	3.637979E-11	3.819878E-11	3.980460E-11	4.081357E-11	4.243361E-11	4.666845E-11	4.988010E-11	5.516654E-11	6.163248E-11	6.640732E-11	7.153744E-11	7.518963E-11	7.811707E-11	7.901235E-11	7.892709E-11	8.039081E-11	8.230927E-11	8.307666E-11	8.554935E-11	8.716938E-11	8.837731E-11	8.964207E-11	8.932943E-11	8.463985E-11	8.100187E-11	7.892709E-11	7.699441E-11	7.582912E-11	7.581491E-11	7.320011E-11	6.976109E-11	6.508571E-11	5.820766E-11	5.297807E-11	4.578737E-11	3.983303E-11	3.404921E-11	2.660272E-11	2.253842E-11	1.871570E-11	1.357137E-11	9.649170E-12	6.195933E-12	4.334311E-12	2.756906E-12	2.415845E-12	2.032152E-12	4.845901E-12	8.100187E-12	1.250555E-11	1.742251E-11	2.319211E-11	2.781064E-11	3.001333E-11	3.427658E-11	3.782930E-11	4.077094E-11	4.312994E-11	4.605738E-11	5.037748E-11	5.526601E-11	6.276935E-11	7.148060E-11	7.899814E-11	8.594725E-11	9.254109E-11	9.721646E-11	1.008829E-10	1.035971E-10	1.052456E-10	1.057430E-10	1.067377E-10	1.065956E-10	1.052314E-10	1.035403E-10	1.014513E-10	9.835333E-11	9.649170E-11	9.653434E-11	9.542589E-11	9.328005E-11	9.126211E-11	8.785150E-11	8.272139E-11	7.787548E-11	7.374013E-11	6.896528E-11	6.313883E-11	5.708500E-11	4.945377E-11	4.315837E-11	3.777245E-11	3.215916E-11	2.695799E-11	2.434319E-11	2.438583E-11	2.270895E-11	2.042100E-11	1.587352E-11	1.251976E-11	8.853362E-12	1.350031E-12	-4.021672E-12	-9.308110E-12	-1.341505E-11	-1.615774E-11	-1.652722E-11	-1.624301E-11	-1.595879E-11	-1.625722E-11	-1.642775E-11	-1.732303E-11	-1.841727E-11	-1.897149E-11	-2.047784E-11	-2.238210E-11	-2.364686E-11	-2.390266E-11	-2.359002E-11	-2.313527E-11	-2.289369E-11	-2.150102E-11	-2.233946E-11	-2.120260E-11	-2.084732E-11	-1.942624E-11	-1.830358E-11	-1.581668E-11	-1.610090E-11	-1.772094E-11	-1.959677E-11	-2.012257E-11	-1.810463E-11	-1.514877E-11	-1.219291E-11	-9.450218E-12	-6.295409E-12	-2.998490E-12	7.958079E-13	3.907985E-12	5.471179E-12	7.617018E-12	9.194423E-12	9.919177E-12	9.592327E-12	8.114398E-12	8.682832E-12	9.762857E-12	1.250555E-11	1.561773E-11	1.899991E-11	2.307843E-11	3.016964E-11	3.728928E-11	4.442313E-11	4.938272E-11	5.324807E-11	5.623235E-11	5.795187E-11	5.914558E-11	5.880452E-11	5.995560E-11	6.319567E-11	6.544099E-11	6.768630E-11	7.013057E-11	7.145218E-11	7.295853E-11	7.469225E-11	7.555911E-11	7.725021E-11	7.999290E-11	8.193979E-11	8.287770E-11	8.161294E-11	8.031975E-11	7.625545E-11	7.004530E-11	6.357936E-11	5.772449E-11	5.169909E-11	4.517631E-11	3.929301E-11	3.406342E-11	3.008438E-11	2.678746E-11	2.305001E-11	1.691092E-11	1.078604E-11	5.229595E-12	-2.557954E-13	-5.144329E-12	-7.531753E-12	-8.952838E-12	-1.088551E-11	-1.121236E-11	-1.058709E-11	-9.194423E-12	-7.588596E-12	-4.135359E-12	2.842171E-13	3.879563E-12	7.730705E-12	1.290346E-11	2.032152E-11	2.697220E-11	3.277023E-11	3.673506E-11	4.014566E-11	4.293099E-11	4.506262E-11	4.745004E-11	4.955325E-11	5.287859E-11	5.707079E-11	6.080825E-11	6.484413E-11	6.863843E-11	7.129586E-11	7.413803E-11	7.590018E-11	7.659651E-11	7.618439E-11	7.527490E-11	7.203482E-11	7.054268E-11	6.926371E-11	6.777157E-11	6.453149E-11	5.995560E-11	5.518075E-11	5.020695E-11	4.899903E-11	4.943956E-11	4.895639E-11	4.735057E-11	4.436629E-11	4.061462E-11	3.853984E-11	3.534240E-11	2.921752E-11	2.494005E-11	2.162892E-11	1.703881E-11	1.179501E-11	3.936407E-12	-1.534772E-12	-5.854872E-12	-8.924417E-12	-1.114131E-11	-1.159606E-11	-1.359979E-11	-1.656986E-11	-2.165734E-11	-2.540901E-11	-2.835066E-11	-3.211653E-11	-3.410605E-11	-3.490186E-11	-3.518608E-11	-3.618084E-11	-3.687717E-11	-3.754508E-11	-3.699085E-11	-3.596767E-11	-3.454659E-11	-3.406342E-11	-3.339551E-11	-3.329603E-11	-3.254286E-11	-3.042544E-11	-3.035439E-11	-3.039702E-11	-2.970069E-11	-2.975753E-11	-2.776801E-11	-2.617639E-11	-2.565059E-11	-2.384581E-11	-2.344791E-11	-2.169998E-11	-1.894307E-11	-1.756462E-11	-1.618616E-11	-1.503508E-11	-1.324452E-11	-1.188027E-11	-1.053024E-11	-8.355983E-12	-6.068035E-12	-4.206413E-12	-7.389644E-13	1.051603E-12	3.609557E-12	5.556444E-12	8.739676E-12	1.070077E-11	1.242029E-11	1.332978E-11	1.442402E-11	1.506351E-11	1.710987E-11	1.951150E-11	2.320633E-11	2.688694E-11	3.156231E-11	3.525713E-11	3.777245E-11	4.044409E-11	4.327205E-11	4.357048E-11	4.433787E-11	4.449419E-11	4.371259E-11	4.246203E-11	4.172307E-11	4.312994E-11	4.382628E-11	4.271783E-11	4.077094E-11	3.801404E-11	3.420553E-11	3.068124E-11	2.781064E-11	2.570744E-11	2.421530E-11	2.427214E-11	2.539480E-11	2.469847E-11	2.334843E-11	2.133049E-11	2.012257E-11	2.157208E-11	2.140155E-11	2.000888E-11	1.772094E-11	1.585931E-11	1.331557E-11	8.597567E-12	3.510081E-12	-2.842171E-14	-4.447998E-12	-9.222845E-12	-1.300293E-11	-1.602984E-11	-1.845990E-11	-2.059153E-11	-2.151523E-11	-2.063416E-11	-2.070522E-11	-2.061995E-11	-2.088996E-11	-1.979572E-11	-1.989520E-11	-2.061995E-11	-2.158629E-11	-2.387424E-11	-2.609113E-11	-2.808065E-11	-2.718537E-11	-2.719958E-11	-2.644640E-11	-2.710010E-11	-2.648903E-11	-2.641798E-11	-2.596323E-11	-2.491163E-11	-2.549427E-11	-2.583533E-11	-2.734168E-11	-2.846434E-11	-2.977174E-11	-3.306866E-11	-3.552714E-11	-3.676348E-11	-3.943512E-11	-4.142464E-11	-4.138201E-11	-4.159517E-11	-4.240519E-11	-4.436629E-11	-4.895639E-11	-5.437073E-11	-5.812240E-11	-6.239986E-11	-6.652101E-11	-6.977530E-11	-7.115375E-11	-7.376855E-11	-7.615597E-11	-7.756285E-11	-7.899814E-11	-8.037659E-11	-8.327561E-11	-8.392931E-11	-8.560619E-11	-8.631673E-11	-8.839152E-11	-8.989787E-11	-9.084999E-11	-9.262635E-11	-9.450218E-11	-9.390533E-11	-9.559642E-11	-9.708856E-11	-9.876544E-11	-1.004992E-10	-1.047624E-10	-1.088125E-10	-1.114557E-10	-1.138716E-10	-1.176375E-10	-1.211333E-10	-1.244871E-10	-1.263913E-10	-1.279972E-10	-1.283240E-10	-1.289067E-10	-1.310241E-10	-1.315357E-10	-1.332268E-10	-1.339799E-10	-1.353442E-10	-1.360831E-10	-1.367937E-10	-1.384848E-10	-1.408864E-10	-1.427622E-10	-1.441123E-10	-1.437996E-10	-1.430607E-10	-1.421796E-10	-1.420943E-10	-1.421938E-10	-1.420943E-10	-1.397922E-10	-1.381011E-10	-1.372342E-10	-1.364810E-10	-1.355716E-10	-1.350458E-10	-1.325589E-10	-1.304841E-10	-1.288498E-10	-1.272440E-10	-1.258513E-10	-1.242455E-10	-1.222702E-10	-1.220286E-10	-1.205080E-10	-1.219007E-10	-1.226823E-10	-1.247713E-10	-1.271587E-10	-1.284803E-10	-1.284235E-10	-1.272298E-10	-1.245297E-10	-1.221849E-10	-1.199822E-10	-1.183054E-10	-1.157474E-10	-1.138005E-10	-1.128058E-10	-1.106173E-10	-1.097646E-10	-1.093383E-10	-1.100773E-10	-1.096510E-10	-1.102904E-10	-1.112568E-10	-1.121663E-10	-1.135589E-10	-1.144400E-10	-1.146105E-10	-1.167422E-10	-1.194138E-10	-1.211191E-10	-1.216307E-10	-1.219291E-10	-1.236913E-10	-1.237765E-10	-1.237623E-10	-1.238760E-10	-1.221423E-10	-1.213465E-10	-1.212328E-10	-1.198543E-10	-1.186180E-10	-1.178790E-10	-1.155342E-10	-1.141842E-10	-1.120384E-10	-1.094804E-10	-1.062830E-10	-1.025029E-10	-9.883649E-11	-9.664802E-11	-9.420376E-11	-9.184475E-11	-8.938628E-11	-8.860468E-11	-8.790835E-11	-8.608936E-11	-8.520828E-11	-8.392931E-11	-8.370193E-11	-8.427037E-11	-8.417089E-11	-8.424195E-11	-8.382983E-11	-8.522250E-11	-8.600409E-11	-8.566303E-11	-8.542145E-11	-8.688517E-11	-8.719780E-11	-8.793677E-11	-8.806467E-11	-8.792256E-11	-8.780887E-11	-8.735412E-11	-8.745360E-11	-8.805046E-11	-8.866152E-11	-8.979839E-11	-9.337953E-11	-9.644907E-11	-9.988810E-11	-1.042650E-10	-1.067519E-10	-1.097078E-10	-1.121805E-10	-1.153069E-10	-1.170122E-10	-1.183196E-10	-1.189875E-10	-1.226255E-10	-1.252403E-10	-1.280256E-10	-1.307825E-10	-1.343778E-10	-1.357705E-10	-1.371916E-10	-1.384279E-10	-1.380442E-10	-1.366374E-10	-1.357989E-10	-1.353300E-10	-1.371490E-10	-1.390816E-10	-1.398917E-10	-1.410285E-10	-1.430465E-10	-1.421654E-10	-1.407301E-10	-1.395648E-10	-1.387406E-10	-1.366374E-10	-1.333973E-10	-1.286651E-10	-1.242881E-10	-1.188027E-10	-1.148663E-10	-1.110578E-10	-1.093952E-10	-1.084004E-10	-1.072493E-10	-1.065672E-10	-1.053877E-10	-1.029719E-10	-9.748646E-11	-9.129053E-11	-8.418510E-11	-7.939605E-11	-7.811707E-11	-7.612755E-11	-7.524648E-11	-7.307221E-11	-6.714629E-11	-6.086509E-11	-5.549339E-11	-5.121592E-11	-4.673950E-11	-4.244782E-11	-3.942091E-11	-3.647926E-11	-3.208811E-11	-2.860645E-11	-2.799538E-11	-2.692957E-11	-2.697220E-11	-2.702905E-11	-2.887646E-11	-2.813749E-11	-2.802381E-11	-2.819434E-11	-2.593481E-11	-2.337686E-11	-2.059153E-11	-1.666933E-11	-1.442402E-11	-1.180922E-11	-1.070077E-11	-1.109868E-11	-1.183764E-11	-1.426770E-11	-1.610090E-11	-1.793410E-11	-1.885780E-11	-1.803357E-11	-1.591616E-11	-1.344347E-11	-9.976020E-12	-5.115908E-12	-5.400125E-13	1.861622E-12	4.789058E-12	6.636469E-12	8.014922E-12	6.068035E-12	3.424816E-12	6.394885E-13	-2.700062E-12	-5.442757E-12	-8.597567E-12	-9.720225E-12	-1.209344E-11	-1.315925E-11	-1.590195E-11	-1.735145E-11	-2.053469E-11	-2.320633E-11	-2.653167E-11	-2.873435E-11	-3.034017E-11	-3.335288E-11	-3.403500E-11	-3.505818E-11	-3.548450E-11	-3.615241E-11	-3.609557E-11	-3.485923E-11	-3.298339E-11	-3.038281E-11	-2.729905E-11	-2.421530E-11	-2.052047E-11	-1.566036E-11	-1.315925E-11	-1.020339E-11	-6.593837E-12	-3.240075E-12	9.805490E-13	2.998490E-12	5.911716E-12	1.013234E-11	1.389822E-11	1.683986E-11	1.998046E-11	2.476952E-11	2.938805E-11	3.424816E-11	3.706191E-11	3.878142E-11	3.902301E-11	3.920775E-11	4.200729E-11	4.439471E-11	4.703793E-11	5.118750E-11	5.552181E-11	5.861978E-11	6.066614E-11	6.194512E-11	6.392042E-11	6.464518E-11	6.704681E-11	6.926371E-11	6.816947E-11	6.399148E-11	6.188827E-11	5.832135E-11	5.348966E-11	4.474998E-11	3.869616E-11	3.761613E-11	4.182255E-11	4.341416E-11	3.994671E-11	3.298339E-11	2.779643E-11	2.137313E-11	1.737988E-11	1.354294E-11	9.634959E-12	8.014922E-12	8.043344E-12	6.863843E-12	9.919177E-12	1.722356E-11	2.607692E-11	3.183231E-11	3.913669E-11	4.601475E-11	4.952483E-11	5.142908E-11	5.313439E-11	5.853451E-11	6.393464E-11	6.984635E-11	7.490542E-11	7.904077E-11	8.316192E-11	8.836309E-11	9.536905E-11	9.974599E-11	1.027303E-10	1.051887E-10	1.070504E-10	1.086136E-10	1.101057E-10	1.099636E-10	1.104468E-10	1.112284E-10	1.109441E-10	1.105889E-10	1.105462E-10	1.084999E-10	1.089688E-10	1.086988E-10	1.085425E-10	1.042082E-10	9.717382E-11	9.310952E-11	9.323742E-11	9.161738E-11	8.911627E-11	8.766676E-11	8.880363E-11	9.353585E-11	9.956125E-11	1.020908E-10	1.018066E-10	9.622170E-11	8.712675E-11	7.905498E-11	7.372591E-11	7.659651E-11	8.547829E-11	9.634959E-11	1.058140E-10	1.124647E-10	1.196270E-10	1.249987E-10	1.247429E-10	1.245439E-10	1.258655E-10	1.245581E-10	1.191438E-10	1.112710E-10	1.011813E-10	9.110579E-11	8.262191E-11	7.467804E-11	6.578205E-11	5.701395E-11	4.494893E-11	3.393552E-11	2.512479E-11	2.037837E-11	1.467981E-11	1.412559E-11	1.152500E-11	1.020339E-11	8.739676E-12	7.119638E-12	6.281198E-12	3.453238E-12	-1.847411E-13	-5.272227E-12	-1.134026E-11	-1.591616E-11	-2.015099E-11	-2.616218E-11	-2.985701E-11	-3.225864E-11	-3.385026E-11	-3.446132E-11	-3.508660E-11	-3.596767E-11	-3.583978E-11	-3.511502E-11	-3.424816E-11	-3.166178E-11	-3.119283E-11	-2.896172E-11	-2.560796E-11	-2.286527E-11	-1.975309E-11	-1.595879E-11	-1.264766E-11	-6.664891E-12	-2.643219E-12	1.790568E-12	5.982770E-12	1.053024E-11	1.595879E-11	2.168576E-11	2.785328E-11	3.463185E-11	4.048673E-11	4.511946E-11	5.042011E-11	5.555023E-11	6.225775E-11	6.846790E-11	7.277379E-11	7.770495E-11	8.212453E-11	8.640200E-11	9.096368E-11	9.519852E-11	9.991652E-11	1.052030E-10	1.094236E-10	1.121094E-10	1.150653E-10	1.185612E-10	1.231228E-10	1.268461E-10	1.286509E-10	1.328573E-10	1.358700E-10	1.395932E-10	1.420375E-10	1.456613E-10	1.489582E-10	1.522551E-10	1.545999E-10	1.554668E-10	1.566605E-10	1.578258E-10	1.592753E-10	1.614069E-10	1.659117E-10	1.695639E-10	1.710134E-10	1.734719E-10	1.750635E-10	1.761009E-10	1.766267E-10	1.788720E-10	1.810605E-10	1.817568E-10	1.833484E-10	1.834763E-10	1.831353E-10	1.826237E-10	1.839169E-10	1.855938E-10	1.879101E-10	1.890470E-10	1.904112E-10	1.910649E-10	1.917755E-10	1.915623E-10	1.907949E-10	1.896723E-10	1.887202E-10	1.877112E-10	1.865601E-10	1.865175E-10	1.852811E-10	1.843290E-10	1.829648E-10	1.818137E-10	1.806768E-10	1.806626E-10	1.809042E-10	1.792415E-10	1.788436E-10	1.781473E-10	1.770815E-10	1.759446E-10	1.739124E-10	1.735998E-10	1.692797E-10	1.657270E-10	1.639648E-10	1.621743E-10	1.594032E-10	1.558647E-10	1.543157E-10	1.518004E-10	1.473524E-10	1.445244E-10	1.419522E-10	1.367795E-10	1.342926E-10	1.313083E-10	1.287503E-10	1.269171E-10	1.223839E-10	1.197975E-10	1.139711E-10	1.082583E-10	1.038529E-10	9.947598E-11	9.421797E-11	8.722623E-11	7.891288E-11	7.310064E-11	6.716050E-11	5.906031E-11	5.101697E-11	4.344258E-11	3.576872E-11	2.860645E-11	2.400213E-11	1.710987E-11	9.364953E-12	1.591616E-12	-5.996981E-12	-1.070077E-11	-1.502087E-11	-2.141576E-11	-2.641798E-11	-3.146283E-11	-3.605294E-11	-4.105516E-11	-4.780532E-11	-5.213963E-11	-5.594814E-11	-5.941558E-11	-6.323830E-11	-6.674838E-11	-6.909318E-11	-7.089795E-11	-7.221956E-11	-7.172218E-11	-7.118217E-11	-7.089795E-11	-7.042900E-11	-7.109691E-11	-6.984635E-11	-6.936318E-11	-6.907896E-11	-6.730261E-11	-6.549783E-11	-6.264145E-11	-6.231460E-11	-6.326673E-11	-6.437517E-11	-6.548362E-11	-6.757261E-11	-6.900791E-11	-6.942003E-11	-6.949108E-11	-6.912160E-11	-7.000267E-11	-7.069900E-11	-7.131007E-11	-7.240430E-11	-7.408119E-11	-7.672440E-11	-7.669598E-11	-7.607071E-11	-7.547385E-11	-7.435119E-11	-7.426593E-11	-7.466383E-11	-7.594281E-11	-7.761969E-11	-7.987921E-11	-8.361667E-11	-8.625989E-11	-8.867573E-11	-9.134737E-11	-9.325163E-11	-9.609380E-11	-9.988810E-11	-1.002434E-10	-1.013092E-10	-1.035829E-10	-1.047766E-10	-1.049614E-10	-1.062119E-10	-1.075620E-10	-1.099920E-10	-1.129337E-10	-1.155200E-10	-1.198686E-10	-1.222560E-10	-1.247713E-10	-1.257803E-10	-1.251692E-10	-1.240750E-10	-1.244160E-10	-1.245439E-10	-1.238760E-10	-1.224265E-10	-1.211049E-10	-1.202096E-10	-1.187885E-10	-1.183622E-10	-1.164437E-10	-1.137295E-10	-1.122231E-10	-1.107168E-10	-1.083578E-10	-1.084004E-10	-1.069509E-10	-1.060272E-10	-1.051035E-10	-1.021760E-10	-9.913492E-11	-9.833911E-11
3.926459E-11	3.974776E-11	3.920775E-11	3.677769E-11	3.542766E-11	3.474554E-11	3.537082E-11	3.682032E-11	3.912248E-11	4.166623E-11	4.473577E-11	4.720846E-11	5.030643E-11	5.327649E-11	5.628920E-11	5.830714E-11	5.897505E-11	5.960032E-11	6.096457E-11	6.387779E-11	6.615153E-11	6.706102E-11	6.878054E-11	7.025847E-11	6.943424E-11	6.896528E-11	6.842527E-11	6.663470E-11	6.407674E-11	6.377832E-11	6.713208E-11	6.774314E-11	6.964740E-11	7.095480E-11	7.241852E-11	7.288747E-11	7.237588E-11	7.051426E-11	6.731682E-11	6.238565E-11	5.687184E-11	4.807532E-11	4.266099E-11	3.731770E-11	3.177547E-11	2.854961E-11	2.560796E-11	2.137313E-11	1.725198E-11	1.338663E-11	8.711254E-12	7.247536E-12	6.394885E-12	6.536993E-12	9.308110E-12	1.291767E-11	1.683986E-11	2.071943E-11	2.422951E-11	2.798117E-11	3.171863E-11	3.541345E-11	4.071410E-11	4.519052E-11	5.067591E-11	5.753975E-11	6.541256E-11	7.435119E-11	8.066081E-11	8.718359E-11	9.129053E-11	9.568168E-11	9.718804E-11	9.815437E-11	9.589485E-11	9.278267E-11	9.239898E-11	9.116263E-11	8.792256E-11	8.411405E-11	7.919709E-11	7.705125E-11	7.648282E-11	7.530332E-11	7.588596E-11	7.730705E-11	7.780443E-11	7.568701E-11	7.295853E-11	6.473044E-11	5.937295E-11	5.610445E-11	5.374545E-11	5.211120E-11	4.891376E-11	4.753531E-11	4.770584E-11	4.423839E-11	3.777245E-11	2.808065E-11	2.152944E-11	1.641354E-11	1.170974E-11	8.071765E-12	5.172751E-12	2.970069E-12	-2.117417E-12	-4.746425E-12	-7.034373E-12	-8.498091E-12	-1.182343E-11	-1.348610E-11	-1.405454E-11	-1.250555E-11	-1.345768E-11	-1.512035E-11	-1.698197E-11	-1.961098E-11	-2.293632E-11	-2.506795E-11	-2.611955E-11	-2.728484E-11	-2.648903E-11	-2.731326E-11	-2.724221E-11	-2.664535E-11	-2.604850E-11	-2.499689E-11	-2.511058E-11	-2.692957E-11	-2.737011E-11	-2.626166E-11	-2.582112E-11	-2.566480E-11	-2.486900E-11	-2.290790E-11	-2.076206E-11	-1.895728E-11	-1.617195E-11	-1.287503E-11	-9.990231E-12	-7.418066E-12	-6.551204E-12	-5.215384E-12	-2.955858E-12	-2.145839E-12	-1.946887E-12	-1.321609E-12	-7.531753E-13	9.094947E-13	3.268497E-12	5.201173E-12	7.389644E-12	1.132605E-11	1.577405E-11	1.999467E-11	2.476952E-11	2.884804E-11	3.294076E-11	3.659295E-11	4.028777E-11	4.364153E-11	4.769163E-11	5.128697E-11	5.397283E-11	5.809397E-11	6.149037E-11	6.419043E-11	6.806999E-11	7.219114E-11	7.447909E-11	7.685230E-11	7.938183E-11	8.100187E-11	8.357404E-11	8.351719E-11	8.502354E-11	8.367351E-11	8.267875E-11	8.347456E-11	8.084555E-11	7.794654E-11	7.582912E-11	7.295853E-11	7.048584E-11	6.568257E-11	6.012613E-11	5.458389E-11	5.006484E-11	4.474998E-11	3.868195E-11	3.210232E-11	2.478373E-11	1.978151E-11	1.509193E-11	1.071498E-11	6.181722E-12	3.026912E-12	1.691092E-12	2.202682E-12	3.026912E-12	4.916956E-12	5.627498E-12	6.167511E-12	7.446488E-12	9.251266E-12	1.236344E-11	1.553246E-11	2.049205E-11	2.515321E-11	3.026912E-11	3.663558E-11	4.283152E-11	4.787637E-11	5.232437E-11	5.704237E-11	6.056666E-11	6.548362E-11	6.890843E-11	7.227641E-11	7.484857E-11	7.867129E-11	8.114398E-11	8.382983E-11	8.573409E-11	8.891732E-11	9.040946E-11	9.289636E-11	9.382006E-11	9.288215E-11	8.985523E-11	8.581935E-11	8.387246E-11	8.174084E-11	7.980816E-11	7.639755E-11	7.212009E-11	6.905054E-11	6.721734E-11	6.521361E-11	6.238565E-11	5.972822E-11	5.418599E-11	5.006484E-11	4.536105E-11	4.234835E-11	3.861089E-11	3.582556E-11	3.268497E-11	3.011280E-11	2.751221E-11	2.407319E-11	2.017941E-11	1.652722E-11	1.131184E-11	6.352252E-12	3.410605E-12	-2.472689E-12	-6.210144E-12	-1.011813E-11	-1.359979E-11	-1.801936E-11	-2.124523E-11	-2.353318E-11	-2.472689E-11	-2.562217E-11	-2.670220E-11	-2.809486E-11	-2.913225E-11	-2.771117E-11	-2.910383E-11	-2.843592E-11	-2.825118E-11	-2.796696E-11	-2.815170E-11	-2.830802E-11	-2.842171E-11	-2.860645E-11	-2.870593E-11	-2.961542E-11	-3.110756E-11	-3.224443E-11	-3.245759E-11	-3.294076E-11	-3.188916E-11	-3.026912E-11	-2.927436E-11	-2.607692E-11	-2.471268E-11	-2.430056E-11	-2.452794E-11	-2.509637E-11	-2.437162E-11	-2.484057E-11	-2.407319E-11	-2.142997E-11	-1.826095E-11	-1.548983E-11	-1.273293E-11	-1.082867E-11	-8.071765E-12	-3.723244E-12	-4.121148E-13	9.947598E-13	3.154810E-12	5.883294E-12	9.393375E-12	1.325873E-11	1.563194E-11	1.655565E-11	1.755041E-11	1.827516E-11	2.191314E-11	2.513900E-11	2.808065E-11	3.051071E-11	3.362288E-11	3.667822E-11	3.899459E-11	4.037304E-11	3.957723E-11	3.895195E-11	3.909406E-11	3.939249E-11	4.065726E-11	4.195044E-11	4.217782E-11	4.419576E-11	4.619949E-11	4.669687E-11	4.862954E-11	4.594369E-11	4.050094E-11	3.417711E-11	3.115019E-11	2.796696E-11	2.438583E-11	2.135891E-11	1.823253E-11	1.544720E-11	1.324452E-11	1.178080E-11	1.135447E-11	1.169553E-11	1.236344E-11	9.649170E-12	7.730705E-12	5.542233E-12	2.842171E-12	4.689582E-13	-1.122658E-12	-2.515321E-12	-1.676881E-12	2.572165E-12	5.670131E-12	9.066525E-12	1.128342E-11	1.365663E-11	1.504930E-11	1.246292E-11	1.132605E-11	1.051603E-11	9.947598E-12	9.279688E-12	8.839152E-12	8.029133E-12	2.529532E-12	-1.989520E-12	-4.845901E-12	-5.144329E-12	-5.570655E-12	-6.096457E-12	-6.892265E-12	-6.878054E-12	-7.943868E-12	-7.517542E-12	-7.304379E-12	-7.261747E-12	-7.773338E-12	-8.270717E-12	-9.379164E-12	-1.197975E-11	-1.516298E-11	-1.784883E-11	-2.049205E-11	-2.506795E-11	-3.258549E-11	-3.853984E-11	-4.311573E-11	-4.372680E-11	-4.182255E-11	-4.025935E-11	-3.807088E-11	-3.932143E-11	-4.266099E-11	-4.727951E-11	-5.375966E-11	-5.894663E-11	-6.305356E-11	-6.612311E-11	-6.937739E-11	-7.123901E-11	-7.530332E-11	-7.840129E-11	-7.979395E-11	-7.992185E-11	-8.066081E-11	-8.100187E-11	-8.225243E-11	-8.456880E-11	-8.689938E-11	-8.741097E-11	-8.917311E-11	-9.114842E-11	-9.553958E-11	-9.713119E-11	-9.735857E-11	-9.613643E-11	-9.670487E-11	-9.794121E-11	-1.009113E-10	-1.055156E-10	-1.099636E-10	-1.164437E-10	-1.200533E-10	-1.239897E-10	-1.265903E-10	-1.279119E-10	-1.288498E-10	-1.296172E-10	-1.311946E-10	-1.335536E-10	-1.324025E-10	-1.318199E-10	-1.310383E-10	-1.304272E-10	-1.319620E-10	-1.336815E-10	-1.359979E-10	-1.386269E-10	-1.401901E-10	-1.425065E-10	-1.430323E-10	-1.422507E-10	-1.408438E-10	-1.400053E-10	-1.383995E-10	-1.346621E-10	-1.324878E-10	-1.312372E-10	-1.305409E-10	-1.298162E-10	-1.282530E-10	-1.274856E-10	-1.265903E-10	-1.260503E-10	-1.238760E-10	-1.228670E-10	-1.228955E-10	-1.237908E-10	-1.246434E-10	-1.259650E-10	-1.263487E-10	-1.239897E-10	-1.220002E-10	-1.189164E-10	-1.171969E-10	-1.164295E-10	-1.158327E-10	-1.151363E-10	-1.150227E-10	-1.158753E-10	-1.171685E-10	-1.186322E-10	-1.206502E-10	-1.206786E-10	-1.196554E-10	-1.181206E-10	-1.149090E-10	-1.129763E-10	-1.129763E-10	-1.147669E-10	-1.147811E-10	-1.152927E-10	-1.180922E-10	-1.189022E-10	-1.205223E-10	-1.231655E-10	-1.242313E-10	-1.242881E-10	-1.232792E-10	-1.228102E-10	-1.224123E-10	-1.211902E-10	-1.200391E-10	-1.185185E-10	-1.189733E-10	-1.167706E-10	-1.136726E-10	-1.126494E-10	-1.097078E-10	-1.077041E-10	-1.057572E-10	-1.055724E-10	-1.049898E-10	-1.029150E-10	-1.014513E-10	-1.007834E-10	-9.835333E-11	-9.509904E-11	-9.377743E-11	-9.178791E-11	-9.005419E-11	-8.893153E-11	-8.854784E-11	-8.749623E-11	-8.857626E-11	-8.907364E-11	-9.038104E-11	-9.030998E-11	-9.200107E-11	-9.359269E-11	-9.140422E-11	-8.846257E-11	-8.492407E-11	-8.361667E-11	-8.228085E-11	-8.103029E-11	-8.269296E-11	-8.569145E-11	-8.907364E-11	-9.291057E-11	-9.630696E-11	-9.906387E-11	-1.010108E-10	-1.030571E-10	-1.045066E-10	-1.061409E-10	-1.066098E-10	-1.094662E-10	-1.098641E-10	-1.128768E-10	-1.152216E-10	-1.187175E-10	-1.203091E-10	-1.220286E-10	-1.247003E-10	-1.290630E-10	-1.312941E-10	-1.343494E-10	-1.367226E-10	-1.389822E-10	-1.405027E-10	-1.403322E-10	-1.394653E-10	-1.385416E-10	-1.372626E-10	-1.361116E-10	-1.333120E-10	-1.291056E-10	-1.248139E-10	-1.203659E-10	-1.168416E-10	-1.154632E-10	-1.163158E-10	-1.158611E-10	-1.127205E-10	-1.096652E-10	-1.063540E-10	-1.037108E-10	-1.010676E-10	-9.909229E-11	-9.694645E-11	-9.293899E-11	-8.844836E-11	-8.635936E-11	-8.442669E-11	-8.466827E-11	-8.714096E-11	-8.812151E-11	-8.834888E-11	-8.708412E-11	-8.472512E-11	-8.080292E-11	-7.628387E-11	-7.115375E-11	-6.707523E-11	-6.303935E-11	-6.104983E-11	-6.141931E-11	-6.065193E-11	-6.070877E-11	-6.247092E-11	-6.313883E-11	-6.265566E-11	-6.197354E-11	-5.914558E-11	-5.293543E-11	-4.662581E-11	-4.062883E-11	-3.691980E-11	-3.639400E-11	-3.439027E-11	-3.315392E-11	-3.166178E-11	-2.926015E-11	-2.741274E-11	-2.474110E-11	-2.199840E-11	-1.932676E-11	-1.753619E-11	-1.656986E-11	-1.493561E-11	-1.391243E-11	-1.185185E-11	-9.777068E-12	-8.185452E-12	-7.887024E-12	-6.679102E-12	-5.911716E-12	-4.689582E-12	-4.035883E-12	-2.472689E-12	-1.605827E-12	-9.237056E-13	-4.973799E-13	-9.521273E-13	-6.963319E-13	-1.705303E-12	-3.964828E-12	-6.281198E-12	-7.347012E-12	-7.474910E-12	-8.583356E-12	-9.947598E-12	-1.028866E-11	-1.115552E-11	-1.266187E-11	-1.504930E-11	-1.578826E-11	-1.810463E-11	-1.767830E-11	-1.919886E-11	-2.026468E-11	-2.080469E-11	-2.074785E-11	-2.169998E-11	-2.232525E-11	-2.312106E-11	-2.250999E-11	-2.063416E-11	-1.823253E-11	-1.395506E-11	-1.134026E-11	-6.451728E-12	-1.932676E-12	2.131628E-12	5.158540E-12	8.299139E-12	1.212186E-11	1.543299E-11	1.813305E-11	2.032152E-11	2.265210E-11	2.535216E-11	2.765432E-11	3.133493E-11	3.333867E-11	3.575451E-11	3.755929E-11	3.875300E-11	3.986145E-11	4.055778E-11	4.099832E-11	4.204992E-11	4.224887E-11	4.088463E-11	4.088463E-11	3.954881E-11	3.875300E-11	3.434764E-11	2.977174E-11	2.408740E-11	1.685407E-11	1.352873E-11	8.398615E-12	5.570655E-12	6.522782E-12	8.697043E-12	1.045919E-11	1.013234E-11	1.021760E-11	9.549694E-12	9.990231E-12	7.673862E-12	5.314860E-12	2.557954E-13	-6.480150E-12	-1.220712E-11	-1.554668E-11	-1.969624E-11	-2.353318E-11	-2.454215E-11	-2.621903E-11	-2.469847E-11	-2.106049E-11	-1.715250E-11	-1.497824E-11	-1.391243E-11	-1.395506E-11	-1.676881E-11	-1.979572E-11	-1.976730E-11	-1.837464E-11	-1.672618E-11	-1.509193E-11	-1.369926E-11	-1.337241E-11	-1.367084E-11	-1.324452E-11	-1.374190E-11	-1.159606E-11	-1.054445E-11	-7.759127E-12	-4.362732E-12	-8.952838E-13	1.790568E-12	4.035883E-12	4.533263E-12	3.822720E-12	3.183231E-12	1.492140E-12	1.605827E-12	8.668621E-13	1.335820E-12	2.103206E-12	3.112177E-12	5.485390E-12	6.934897E-12	8.085976E-12	8.327561E-12	9.933387E-12	1.085709E-11	1.149658E-11	1.445244E-11	1.737988E-11	1.969624E-11	2.326317E-11	2.853540E-11	3.450396E-11	4.129674E-11	4.958167E-11	5.968559E-11	6.767209E-11	7.102585E-11	7.047163E-11	6.608047E-11	6.298251E-11	6.339462E-11	6.400569E-11	6.761525E-11	7.148060E-11	7.536016E-11	7.608492E-11	7.612755E-11	7.389644E-11	7.372591E-11	7.410961E-11	7.614176E-11	7.572964E-11	7.381118E-11	6.905054E-11	6.514256E-11	5.896084E-11	5.260858E-11	4.865797E-11	4.524736E-11	4.357048E-11	4.193623E-11	4.024514E-11	3.517187E-11	2.961542E-11	2.225420E-11	1.534772E-11	9.151790E-12	2.373213E-12	-2.685852E-12	-6.892265E-12	-9.066525E-12	-8.824941E-12	-7.474910E-12	-6.238565E-12	-6.082246E-12	-5.599077E-12	-8.043344E-12	-1.237765E-11	-1.810463E-11	-2.286527E-11	-2.646061E-11	-2.683009E-11	-2.506795E-11	-2.268052E-11	-1.847411E-11	-1.476508E-11	-1.108447E-11	-6.551204E-12	-1.804779E-12	2.771117E-12	6.494361E-12	1.124079E-11	1.749356E-11	2.313527E-11	2.864908E-11	3.393552E-11	3.930722E-11	4.348522E-11	4.678213E-11	5.121592E-11	5.603340E-11	6.038192E-11	6.525624E-11	7.176482E-11	7.734968E-11	8.292034E-11	8.851941E-11	9.383427E-11	9.841017E-11	1.026166E-10	1.078320E-10	1.116831E-10	1.160032E-10	1.199822E-10	1.229807E-10	1.262634E-10	1.294467E-10	1.331557E-10	1.370921E-10	1.414975E-10	1.451497E-10	1.496403E-10	1.537614E-10	1.562910E-10	1.565041E-10	1.560210E-10	1.556515E-10	1.559926E-10	1.587068E-10	1.636380E-10	1.685123E-10	1.732587E-10	1.783604E-10	1.832774E-10	1.849969E-10	1.868159E-10	1.895586E-10	1.914913E-10	1.923297E-10	1.930829E-10	1.929550E-10	1.933671E-10	1.937934E-10	1.930829E-10	1.929550E-10	1.937650E-10	1.958540E-10	1.966924E-10	1.987246E-10	1.996625E-10	1.994778E-10	1.986535E-10	1.978435E-10	1.964793E-10	1.967493E-10	1.982698E-10	1.969482E-10	1.956835E-10	1.945182E-10	1.933245E-10	1.954419E-10	1.969198E-10	1.975451E-10	1.998188E-10	1.998615E-10	1.990657E-10	1.963798E-10	1.962519E-10	1.942766E-10	1.919744E-10	1.899139E-10	1.887486E-10	1.876970E-10	1.860485E-10	1.845279E-10	1.815863E-10	1.774225E-10	1.756462E-10	1.735572E-10	1.698623E-10	1.674323E-10	1.664091E-10	1.648601E-10	1.626148E-10	1.605827E-10	1.567741E-10	1.536051E-10	1.500950E-10	1.467413E-10	1.417533E-10	1.374616E-10	1.322746E-10	1.282672E-10	1.233502E-10	1.178080E-10	1.120526E-10	1.060272E-10	1.013802E-10	9.639223E-11	9.045209E-11	8.546408E-11	8.063239E-11	7.274537E-11	6.735945E-11	6.015455E-11	5.280754E-11	4.747847E-11	4.106937E-11	3.501555E-11	2.960121E-11	2.233946E-11	1.573142E-11	7.815970E-12	1.691092E-12	-5.044853E-12	-1.107026E-11	-1.777778E-11	-2.142997E-11	-2.728484E-11	-3.429079E-11	-3.666401E-11	-4.223466E-11	-4.567369E-11	-4.922640E-11	-5.174172E-11	-5.277911E-11	-5.422862E-11	-5.510969E-11	-5.530865E-11	-5.410072E-11	-5.242384E-11	-5.131540E-11	-4.973799E-11	-4.961009E-11	-4.865797E-11	-4.911271E-11	-4.932588E-11	-4.817480E-11	-4.675371E-11	-4.594369E-11	-4.756373E-11	-4.658318E-11	-4.557421E-11	-4.590106E-11	-4.543210E-11	-4.713741E-11	-4.925482E-11	-5.168488E-11	-5.307754E-11	-5.459810E-11	-5.697132E-11	-5.840661E-11	-5.948664E-11	-5.981349E-11	-5.962875E-11	-5.918821E-11	-5.901768E-11	-5.871925E-11	-5.934453E-11	-6.103562E-11	-6.438938E-11	-6.617995E-11	-6.915002E-11	-7.177903E-11	-7.342749E-11	-7.597123E-11	-7.791812E-11	-8.017764E-11	-8.297718E-11	-8.644463E-11	-8.900258E-11	-9.021051E-11	-9.198686E-11	-9.347900E-11	-9.555379E-11	-9.698908E-11	-9.846701E-11	-9.806911E-11	-9.920598E-11	-1.011813E-10	-1.048051E-10	-1.061125E-10	-1.071925E-10	-1.076472E-10	-1.081446E-10	-1.094378E-10	-1.088551E-10	-1.091962E-10	-1.080167E-10	-1.068940E-10	-1.053877E-10	-1.042793E-10	-1.016502E-10	-9.976020E-11	-1.001013E-10	-9.771384E-11	-9.711698E-11	-9.649170E-11	-9.481482E-11	-9.281109E-11	-9.048051E-11	-8.797940E-11	-8.580514E-11	-8.358825E-11	-8.040502E-11	-7.725021E-11
3.187495E-11	2.847855E-11	2.603429E-11	2.313527E-11	2.241052E-11	2.135891E-11	2.127365E-11	2.287948E-11	2.702905E-11	3.225864E-11	3.865352E-11	4.473577E-11	5.036327E-11	5.616130E-11	5.950085E-11	6.158984E-11	6.070877E-11	5.884715E-11	5.751133E-11	5.717027E-11	5.634604E-11	5.674394E-11	5.690026E-11	6.095036E-11	6.794210E-11	7.365486E-11	7.757706E-11	7.997869E-11	8.212453E-11	8.139978E-11	7.732126E-11	7.381118E-11	6.936318E-11	6.637890E-11	6.318146E-11	6.122036E-11	5.799450E-11	5.438494E-11	5.194067E-11	4.993694E-11	4.506262E-11	3.896616E-11	3.292655E-11	2.818012E-11	2.347633E-11	1.995204E-11	1.553246E-11	1.182343E-11	9.990231E-12	8.355983E-12	7.119638E-12	6.920686E-12	7.233325E-12	9.052314E-12	1.161027E-11	1.529088E-11	1.929834E-11	2.360423E-11	2.961542E-11	3.413447E-11	3.842615E-11	4.234835E-11	4.696687E-11	5.294964E-11	5.917400E-11	6.566836E-11	7.109691E-11	7.608492E-11	8.229506E-11	8.782308E-11	9.234213E-11	9.772805E-11	1.015223E-10	1.049898E-10	1.082014E-10	1.094094E-10	1.112426E-10	1.109868E-10	1.107310E-10	1.094094E-10	1.093241E-10	1.115126E-10	1.135874E-10	1.134453E-10	1.114131E-10	1.077183E-10	1.039808E-10	9.799805E-11	8.910206E-11	8.110135E-11	7.344170E-11	6.876633E-11	6.103562E-11	4.740741E-11	3.437606E-11	2.374634E-11	1.710987E-11	1.384137E-11	1.456613E-11	1.639933E-11	2.090417E-11	2.545164E-11	2.724221E-11	2.623324E-11	2.206946E-11	1.656986E-11	9.904966E-12	2.359002E-12	-3.510081E-12	-1.006129E-11	-1.460876E-11	-1.568878E-11	-1.666933E-11	-1.911360E-11	-1.915623E-11	-1.884359E-11	-1.814726E-11	-1.655565E-11	-1.857359E-11	-2.069100E-11	-2.535216E-11	-2.937384E-11	-3.127809E-11	-3.294076E-11	-3.416289E-11	-3.406342E-11	-3.366551E-11	-3.207390E-11	-3.119283E-11	-3.117862E-11	-2.877698E-11	-2.783906E-11	-2.783906E-11	-2.671641E-11	-2.478373E-11	-2.479794E-11	-2.424372E-11	-2.312106E-11	-2.137313E-11	-1.941203E-11	-1.541878E-11	-1.271871E-11	-1.105604E-11	-8.526513E-12	-7.219114E-12	-5.798029E-12	-3.410605E-12	-3.836931E-13	3.552714E-12	8.128609E-12	1.321609E-11	1.759304E-11	2.232525E-11	2.442846E-11	2.636114E-11	2.772538E-11	3.031175E-11	3.235812E-11	3.609557E-11	4.051515E-11	4.443734E-11	4.881429E-11	5.226752E-11	5.647394E-11	6.082246E-11	6.399148E-11	6.743051E-11	7.035794E-11	7.281642E-11	7.548806E-11	7.635492E-11	7.894130E-11	8.087397E-11	8.301981E-11	8.505197E-11	8.525092E-11	8.549250E-11	8.481038E-11	8.458301E-11	8.405721E-11	8.249401E-11	7.885603E-11	7.470646E-11	6.900791E-11	6.201617E-11	5.567813E-11	4.841638E-11	4.334311E-11	3.825562E-11	3.137757E-11	2.609113E-11	2.076206E-11	1.587352E-11	1.239187E-11	9.393375E-12	7.290168E-12	4.447998E-12	2.145839E-12	6.821210E-13	3.268497E-13	7.247536E-13	1.989520E-12	4.192202E-12	6.451728E-12	9.393375E-12	1.176659E-11	1.445244E-11	1.800515E-11	2.259526E-11	2.637535E-11	3.053913E-11	3.554135E-11	4.038725E-11	4.511946E-11	4.810374E-11	5.192646E-11	5.731238E-11	6.150458E-11	6.467360E-11	6.818368E-11	7.111112E-11	7.334222E-11	7.565859E-11	7.766232E-11	7.821654E-11	7.932499E-11	7.894130E-11	7.806022E-11	7.806022E-11	7.754863E-11	7.730705E-11	7.676704E-11	7.642598E-11	7.374013E-11	6.735945E-11	6.343726E-11	5.979928E-11	5.820766E-11	5.647394E-11	5.270806E-11	5.019274E-11	4.774847E-11	4.634160E-11	4.358469E-11	3.855405E-11	3.561240E-11	3.224443E-11	2.694378E-11	2.286527E-11	1.837464E-11	1.449507E-11	1.155342E-11	8.171241E-12	4.405365E-12	-1.207923E-12	-6.565415E-12	-1.168132E-11	-1.718092E-11	-2.070522E-11	-2.535216E-11	-2.869172E-11	-2.994227E-11	-3.258549E-11	-3.487344E-11	-3.531397E-11	-3.628031E-11	-3.794298E-11	-3.859668E-11	-3.625189E-11	-3.474554E-11	-3.447553E-11	-3.473133E-11	-3.555556E-11	-3.534240E-11	-3.373657E-11	-3.250022E-11	-3.225864E-11	-3.089440E-11	-2.894751E-11	-2.755485E-11	-2.734168E-11	-2.634692E-11	-2.569323E-11	-2.397371E-11	-2.128786E-11	-1.887202E-11	-1.685407E-11	-1.641354E-11	-1.740830E-11	-1.608669E-11	-1.497824E-11	-1.307399E-11	-1.155342E-11	-1.047340E-11	-8.952838E-12	-7.460699E-12	-4.746425E-12	-2.756906E-12	1.136868E-13	2.103206E-12	5.158540E-12	8.185452E-12	9.237056E-12	1.223555E-11	1.514877E-11	1.938361E-11	2.266631E-11	2.484057E-11	2.673062E-11	2.857803E-11	2.999911E-11	3.213074E-11	3.423395E-11	3.467449E-11	3.724665E-11	3.993250E-11	4.217782E-11	4.332890E-11	4.180833E-11	4.162359E-11	4.163780E-11	4.241940E-11	4.337153E-11	4.447998E-11	4.401102E-11	4.537526E-11	4.438050E-11	4.222045E-11	4.236256E-11	3.991829E-11	3.866774E-11	3.703349E-11	3.436185E-11	3.234391E-11	3.034017E-11	2.818012E-11	2.660272E-11	2.401634E-11	2.067679E-11	1.728040E-11	1.342926E-11	9.350742E-12	6.238565E-12	2.941647E-12	-8.384404E-13	-4.462208E-12	-8.711254E-12	-1.102762E-11	-1.365663E-11	-1.662670E-11	-2.012257E-11	-2.414424E-11	-2.525269E-11	-2.887646E-11	-2.948752E-11	-2.916067E-11	-2.754064E-11	-2.572165E-11	-2.492584E-11	-2.383160E-11	-2.293632E-11	-2.292211E-11	-2.380318E-11	-2.540901E-11	-2.762590E-11	-2.999911E-11	-3.204548E-11	-3.254286E-11	-3.278444E-11	-3.309708E-11	-3.247180E-11	-3.123546E-11	-3.099387E-11	-3.170442E-11	-3.299760E-11	-3.457501E-11	-3.620926E-11	-3.741718E-11	-3.808509E-11	-3.875300E-11	-4.041567E-11	-4.271783E-11	-4.396838E-11	-4.665424E-11	-4.797585E-11	-5.086065E-11	-5.334755E-11	-5.438494E-11	-5.479706E-11	-5.728396E-11	-5.910294E-11	-6.242828E-11	-6.430412E-11	-6.713208E-11	-6.870948E-11	-7.128165E-11	-7.365486E-11	-7.695178E-11	-7.986500E-11	-8.358825E-11	-8.645884E-11	-8.782308E-11	-8.866152E-11	-8.917311E-11	-9.029577E-11	-9.201528E-11	-9.359269E-11	-9.512746E-11	-9.684697E-11	-9.812595E-11	-1.015934E-10	-1.045777E-10	-1.063682E-10	-1.089120E-10	-1.100773E-10	-1.102052E-10	-1.105889E-10	-1.115126E-10	-1.148521E-10	-1.164295E-10	-1.180211E-10	-1.190728E-10	-1.211902E-10	-1.239044E-10	-1.273008E-10	-1.286651E-10	-1.306262E-10	-1.323599E-10	-1.322320E-10	-1.348326E-10	-1.337952E-10	-1.345768E-10	-1.344063E-10	-1.344631E-10	-1.339515E-10	-1.354437E-10	-1.362110E-10	-1.383142E-10	-1.399343E-10	-1.403464E-10	-1.401474E-10	-1.390958E-10	-1.370637E-10	-1.336105E-10	-1.306830E-10	-1.293756E-10	-1.274003E-10	-1.264482E-10	-1.256382E-10	-1.250129E-10	-1.249845E-10	-1.244445E-10	-1.231939E-10	-1.207496E-10	-1.182059E-10	-1.159322E-10	-1.149232E-10	-1.125500E-10	-1.120384E-10	-1.114131E-10	-1.120100E-10	-1.116831E-10	-1.115126E-10	-1.106741E-10	-1.092246E-10	-1.078178E-10	-1.079883E-10	-1.073346E-10	-1.054019E-10	-1.036113E-10	-1.023608E-10	-1.005702E-10	-1.008544E-10	-1.009113E-10	-1.007123E-10	-1.012239E-10	-1.025882E-10	-1.033698E-10	-1.037392E-10	-1.062403E-10	-1.075193E-10	-1.089830E-10	-1.114984E-10	-1.130473E-10	-1.139284E-10	-1.131895E-10	-1.137721E-10	-1.143974E-10	-1.140563E-10	-1.150795E-10	-1.143547E-10	-1.138432E-10	-1.129195E-10	-1.111857E-10	-1.099920E-10	-1.078746E-10	-1.054730E-10	-1.037108E-10	-1.015223E-10	-9.853807E-11	-9.521273E-11	-9.180212E-11	-8.874679E-11	-8.613199E-11	-8.452616E-11	-8.246559E-11	-8.189716E-11	-8.056134E-11	-8.030554E-11	-8.159873E-11	-8.098766E-11	-7.953815E-11	-7.911183E-11	-7.850076E-11	-7.860024E-11	-7.713652E-11	-7.641177E-11	-7.428014E-11	-7.398171E-11	-7.270273E-11	-7.193535E-11	-7.105427E-11	-6.953371E-11	-6.959056E-11	-6.976109E-11	-7.152323E-11	-7.332801E-11	-7.483436E-11	-7.838707E-11	-8.081713E-11	-8.397194E-11	-8.681411E-11	-8.881784E-11	-9.129053E-11	-9.519852E-11	-9.774226E-11	-1.006839E-10	-1.028155E-10	-1.050608E-10	-1.071498E-10	-1.095515E-10	-1.115978E-10	-1.129195E-10	-1.159179E-10	-1.178222E-10	-1.192859E-10	-1.211760E-10	-1.242029E-10	-1.255245E-10	-1.261640E-10	-1.278124E-10	-1.291340E-10	-1.296740E-10	-1.332978E-10	-1.372769E-10	-1.382716E-10	-1.396927E-10	-1.398774E-10	-1.383142E-10	-1.360547E-10	-1.329425E-10	-1.283524E-10	-1.235918E-10	-1.168559E-10	-1.111431E-10	-1.063114E-10	-1.003997E-10	-9.629275E-11	-9.275425E-11	-9.015366E-11	-8.665779E-11	-8.432721E-11	-8.472512E-11	-8.495249E-11	-8.695622E-11	-8.894574E-11	-8.853362E-11	-8.525092E-11	-8.014922E-11	-7.302958E-11	-6.608047E-11	-5.874767E-11	-5.232437E-11	-4.850165E-11	-4.699530E-11	-4.477840E-11	-4.209255E-11	-3.743139E-11	-3.191758E-11	-2.896172E-11	-2.528111E-11	-2.111733E-11	-1.614353E-11	-1.227818E-11	-8.455459E-12	-6.991741E-12	-6.451728E-12	-4.945377E-12	-3.879563E-12	-3.083755E-12	-1.946887E-12	9.947598E-14	3.282707E-12	5.698553E-12	9.237056E-12	1.159606E-11	1.119815E-11	9.819701E-12	6.679102E-12	3.751666E-12	8.526513E-13	-1.222134E-12	-2.728484E-12	-3.396394E-12	-4.121148E-12	-4.718004E-12	-4.305889E-12	-3.709033E-12	-3.424816E-12	-2.501110E-12	-3.197442E-12	-3.112177E-12	-2.799538E-12	-2.131628E-12	-7.815970E-13	2.103206E-12	4.220624E-12	7.432277E-12	8.313350E-12	8.597567E-12	5.400125E-12	1.051603E-12	-2.415845E-12	-6.565415E-12	-1.085709E-11	-1.230660E-11	-1.277556E-11	-1.382716E-11	-1.429612E-11	-1.679723E-11	-1.872991E-11	-1.959677E-11	-2.098943E-11	-2.130207E-11	-2.310685E-11	-2.376055E-11	-2.324896E-11	-2.287948E-11	-2.233946E-11	-2.113154E-11	-1.834621E-11	-1.703881E-11	-1.426770E-11	-1.107026E-11	-7.858603E-12	-6.153300E-12	-4.263256E-12	-2.771117E-12	-1.307399E-12	6.821210E-13	2.899014E-12	3.467449E-12	4.902745E-12	7.673862E-12	1.119815E-11	1.413980E-11	1.631406E-11	1.892886E-11	2.100364E-11	2.327738E-11	2.579270E-11	2.695799E-11	2.783906E-11	2.938805E-11	3.105072E-11	2.974332E-11	2.954437E-11	2.711431E-11	2.395950E-11	2.276579E-11	2.042100E-11	2.009415E-11	1.836042E-11	1.823253E-11	1.618616E-11	1.513456E-11	1.443823E-11	9.620749E-12	3.169021E-12	-3.410605E-12	-7.929657E-12	-1.222134E-11	-1.519140E-11	-1.814726E-11	-1.747935E-11	-1.267608E-11	-7.801759E-12	-4.206413E-12	-1.463718E-12	-1.563194E-12	-2.543743E-12	-2.430056E-12	-1.662670E-12	-2.316369E-12	-4.305889E-12	-7.020162E-12	-1.037392E-11	-1.340084E-11	-1.369926E-11	-1.246292E-11	-1.078604E-11	-7.915446E-12	-4.774847E-12	-2.344791E-12	-8.526513E-14	2.557954E-12	5.755396E-12	8.270717E-12	1.151079E-11	1.507772E-11	1.722356E-11	1.810463E-11	1.698197E-11	1.810463E-11	2.646061E-11	3.778666E-11	4.671108E-11	5.124434E-11	5.064749E-11	4.483525E-11	3.953460E-11	3.565503E-11	3.086598E-11	2.636114E-11	2.157208E-11	1.908518E-11	1.935518E-11	1.769251E-11	1.676881E-11	1.695355E-11	1.769251E-11	1.871570E-11	2.053469E-11	2.401634E-11	2.845013E-11	3.070966E-11	3.666401E-11	5.132961E-11	6.752998E-11	8.333245E-11	9.622170E-11	1.007692E-10	9.933387E-11	9.450218E-11	8.979839E-11	8.284928E-11	7.624124E-11	7.405276E-11	7.155165E-11	7.045742E-11	6.792789E-11	6.293988E-11	5.776712E-11	4.995115E-11	4.409628E-11	3.973355E-11	3.589662E-11	3.521450E-11	4.128253E-11	4.909850E-11	5.648815E-11	6.346568E-11	6.971845E-11	7.425172E-11	7.564438E-11	7.342749E-11	6.967582E-11	6.505729E-11	5.834977E-11	5.022116E-11	4.092726E-11	3.281286E-11	2.506795E-11	1.686828E-11	9.720225E-12	4.035883E-12	1.094236E-12	-2.202682E-12	-4.646949E-12	-6.863843E-12	-9.691803E-12	-1.220712E-11	-1.466560E-11	-1.477929E-11	-1.625722E-11	-1.855938E-11	-2.208367E-11	-2.391687E-11	-2.441425E-11	-2.336265E-11	-1.969624E-11	-1.752198E-11	-1.489298E-11	-1.257661E-11	-8.924417E-12	-4.590106E-12	-8.810730E-13	1.463718E-12	5.854872E-12	9.919177E-12	1.412559E-11	1.909939E-11	2.442846E-11	2.971490E-11	3.512923E-11	4.033041E-11	4.618528E-11	5.161382E-11	5.680079E-11	6.167511E-11	6.652101E-11	7.153744E-11	7.746337E-11	8.380141E-11	8.881784E-11	9.335110E-11	9.828227E-11	1.036256E-10	1.088551E-10	1.143832E-10	1.189306E-10	1.231939E-10	1.268603E-10	1.294751E-10	1.343778E-10	1.390532E-10	1.433733E-10	1.484892E-10	1.519567E-10	1.556799E-10	1.578968E-10	1.598153E-10	1.616485E-10	1.629417E-10	1.653717E-10	1.666649E-10	1.686544E-10	1.727614E-10	1.750919E-10	1.792131E-10	1.824390E-10	1.833769E-10	1.829505E-10	1.802078E-10	1.786162E-10	1.767262E-10	1.770672E-10	1.782183E-10	1.804352E-10	1.821974E-10	1.835758E-10	1.833058E-10	1.848832E-10	1.872991E-10	1.865743E-10	1.838174E-10	1.804779E-10	1.760014E-10	1.731451E-10	1.722071E-10	1.726050E-10	1.688107E-10	1.665086E-10	1.681002E-10	1.730598E-10	1.800657E-10	1.833200E-10	1.893170E-10	1.954987E-10	1.998899E-10	2.008562E-10	2.007141E-10	1.989946E-10	1.954703E-10	1.949161E-10	1.937792E-10	1.917613E-10	1.907665E-10	1.908660E-10	1.901839E-10	1.897575E-10	1.869722E-10	1.850822E-10	1.832632E-10	1.800942E-10	1.762714E-10	1.705160E-10	1.655849E-10	1.619611E-10	1.578826E-10	1.565041E-10	1.550120E-10	1.544578E-10	1.531362E-10	1.520561E-10	1.487592E-10	1.445954E-10	1.410427E-10	1.360974E-10	1.322746E-10	1.265192E-10	1.188738E-10	1.127773E-10	1.090541E-10	1.024887E-10	9.515588E-11	9.087842E-11	8.620304E-11	8.128609E-11	7.584333E-11	6.949108E-11	6.357936E-11	5.780976E-11	4.914114E-11	4.148148E-11	3.339551E-11	2.407319E-11	1.693934E-11	7.858603E-12	-8.100187E-13	-5.428547E-12	-1.186606E-11	-1.651301E-11	-2.081890E-11	-2.467004E-11	-2.972911E-11	-3.464606E-11	-3.861089E-11	-4.382628E-11	-4.834533E-11	-5.120171E-11	-5.441336E-11	-5.844925E-11	-6.238565E-11	-6.548362E-11	-6.774314E-11	-6.825474E-11	-6.832579E-11	-6.882317E-11	-6.662049E-11	-6.508571E-11	-6.362200E-11	-6.150458E-11	-6.157563E-11	-6.149037E-11	-5.998402E-11	-6.022560E-11	-5.972822E-11	-5.957190E-11	-5.948664E-11	-5.969980E-11	-6.045298E-11	-6.127721E-11	-6.266987E-11	-6.176037E-11	-6.096457E-11	-5.996981E-11	-5.941558E-11	-5.924505E-11	-6.235723E-11	-6.521361E-11	-6.895107E-11	-7.241852E-11	-7.435119E-11	-7.592860E-11	-7.722178E-11	-7.734968E-11	-7.871392E-11	-7.992185E-11	-8.131451E-11	-8.336087E-11	-8.418510E-11	-8.840573E-11	-9.160317E-11	-9.407586E-11	-9.492851E-11	-9.490009E-11	-9.556800E-11	-9.583800E-11	-9.700329E-11	-9.703172E-11	-9.873702E-11	-1.014939E-10	-1.040945E-10	-1.062261E-10	-1.091536E-10	-1.119957E-10	-1.133031E-10	-1.168416E-10	-1.175380E-10	-1.176375E-10	-1.169695E-10	-1.150795E-10	-1.128768E-10	-1.122800E-10	-1.110152E-10	-1.103473E-10	-1.094094E-10	-1.092815E-10	-1.068514E-10	-1.053593E-10	-1.016929E-10	-9.897860E-11	-9.718804E-11	-9.576695E-11	-9.596590E-11	-9.369217E-11	-9.166001E-11	-8.755308E-11	-8.533618E-11	-8.378720E-11	-8.039081E-11	-7.580070E-11	-6.997425E-11
3.876721E-11	3.443290E-11	3.062439E-11	2.866329E-11	2.832223E-11	2.917488E-11	3.113598E-11	3.463185E-11	3.956302E-11	4.504841E-11	5.046275E-11	5.589129E-11	5.668710E-11	5.658762E-11	5.412915E-11	4.980905E-11	4.797585E-11	4.752110E-11	4.908429E-11	5.286438E-11	5.880452E-11	6.259882E-11	6.568257E-11	6.839684E-11	6.913581E-11	6.906475E-11	6.954792E-11	6.821210E-11	6.602363E-11	6.309619E-11	6.492940E-11	6.862422E-11	7.172218E-11	7.389644E-11	7.665335E-11	7.553069E-11	7.294432E-11	6.794210E-11	6.450307E-11	5.776712E-11	5.233858E-11	4.588685E-11	3.946354E-11	3.122125E-11	2.481215E-11	1.914202E-11	1.442402E-11	1.190870E-11	1.180922E-11	1.307399E-11	1.125500E-11	1.159606E-11	1.270450E-11	1.537614E-11	1.753619E-11	1.935518E-11	2.201261E-11	2.417266E-11	2.954437E-11	3.669243E-11	4.375522E-11	5.145750E-11	5.996981E-11	6.735945E-11	7.298695E-11	7.362644E-11	7.138112E-11	7.428014E-11	8.006396E-11	8.617462E-11	9.180212E-11	9.610801E-11	9.737278E-11	9.619328E-11	9.281109E-11	9.221424E-11	9.488588E-11	9.990231E-11	1.037250E-10	1.074483E-10	1.103757E-10	1.111999E-10	1.114984E-10	1.087699E-10	1.069083E-10	1.048477E-10	1.007550E-10	9.690382E-11	9.211476E-11	8.884626E-11	8.631673E-11	8.014922E-11	6.885159E-11	6.220091E-11	5.761081E-11	5.351808E-11	5.033485E-11	4.574474E-11	3.953460E-11	3.397815E-11	2.864908E-11	2.528111E-11	2.195577E-11	2.106049E-11	1.863043E-11	1.409717E-11	1.014655E-11	7.602807E-12	5.428547E-12	2.685852E-12	1.563194E-13	-2.714273E-12	-5.869083E-12	-8.981260E-12	-9.407586E-12	-1.047340E-11	-1.244871E-11	-1.277556E-11	-1.298872E-11	-1.651301E-11	-1.858780E-11	-2.056311E-11	-2.151523E-11	-2.053469E-11	-1.973888E-11	-2.057732E-11	-2.228262E-11	-2.148681E-11	-2.019362E-11	-1.826095E-11	-1.737988E-11	-1.585931E-11	-1.398348E-11	-1.374190E-11	-1.539036E-11	-1.737988E-11	-1.894307E-11	-1.836042E-11	-1.777778E-11	-1.567457E-11	-1.361400E-11	-1.108447E-11	-8.057555E-12	-5.542233E-12	-4.376943E-12	-2.970069E-12	-1.435296E-12	5.542233E-13	4.845901E-12	9.507062E-12	1.433875E-11	1.891465E-11	2.172840E-11	2.403056E-11	2.566480E-11	2.816591E-11	2.971490E-11	3.196021E-11	3.440448E-11	3.679190E-11	3.969092E-11	4.354206E-11	4.911271E-11	5.491074E-11	5.958611E-11	6.374989E-11	6.690470E-11	7.018741E-11	7.364065E-11	7.740653E-11	8.020606E-11	8.250822E-11	8.546408E-11	8.682832E-11	8.861889E-11	9.072210E-11	9.201528E-11	9.121948E-11	8.969891E-11	8.961365E-11	8.708412E-11	8.415668E-11	7.996448E-11	7.565859E-11	7.192114E-11	6.757261E-11	6.485834E-11	6.058087E-11	5.665868E-11	5.125855E-11	4.570211E-11	4.102674E-11	3.478817E-11	2.975753E-11	2.569323E-11	2.042100E-11	1.627143E-11	1.217870E-11	1.028866E-11	1.006129E-11	9.336532E-12	1.226397E-11	1.473666E-11	1.752198E-11	2.115996E-11	2.481215E-11	2.924594E-11	3.436185E-11	3.811351E-11	4.186518E-11	4.511946E-11	4.726530E-11	5.010747E-11	5.310596E-11	5.482548E-11	5.584866E-11	5.462653E-11	5.557865E-11	5.807976E-11	6.019718E-11	6.102141E-11	6.173195E-11	6.232881E-11	6.325251E-11	6.303935E-11	6.266987E-11	6.069456E-11	5.833556E-11	5.753975E-11	5.734080E-11	5.680079E-11	5.560707E-11	5.557865E-11	5.424283E-11	5.205436E-11	5.046275E-11	4.789058E-11	4.411049E-11	4.074252E-11	3.819878E-11	3.731770E-11	3.480238E-11	2.837908E-11	2.064837E-11	1.502087E-11	1.153921E-11	8.910206E-12	7.915446E-12	7.730705E-12	7.105427E-12	5.030643E-12	2.600586E-12	-1.847411E-13	-5.528022E-12	-7.744916E-12	-1.095657E-11	-1.378453E-11	-1.472245E-11	-1.611511E-11	-1.722356E-11	-1.887202E-11	-2.032152E-11	-2.236789E-11	-2.374634E-11	-2.542322E-11	-2.660272E-11	-2.808065E-11	-2.953016E-11	-2.991385E-11	-3.053913E-11	-2.982858E-11	-2.812328E-11	-2.883382E-11	-2.853540E-11	-2.800959E-11	-2.752643E-11	-2.749800E-11	-2.694378E-11	-2.650324E-11	-2.707168E-11	-2.667377E-11	-2.710010E-11	-2.859224E-11	-3.016964E-11	-3.139178E-11	-3.204548E-11	-3.390710E-11	-3.593925E-11	-3.703349E-11	-3.602452E-11	-3.346656E-11	-3.134915E-11	-2.934541E-11	-2.806644E-11	-2.698641E-11	-2.793854E-11	-2.941647E-11	-2.877698E-11	-2.714273E-11	-2.636114E-11	-2.565059E-11	-2.299316E-11	-2.120260E-11	-1.935518E-11	-1.699618E-11	-1.401190E-11	-1.082867E-11	-8.029133E-12	-4.874323E-12	-1.904255E-12	1.676881E-12	4.277467E-12	6.266987E-12	7.503331E-12	8.455459E-12	9.535484E-12	1.124079E-11	1.318767E-11	1.467981E-11	1.794831E-11	2.080469E-11	2.286527E-11	2.555112E-11	2.836487E-11	3.051071E-11	3.275602E-11	3.507239E-11	3.694822E-11	3.920775E-11	3.910827E-11	3.828404E-11	3.755929E-11	3.710454E-11	3.760192E-11	3.595346E-11	3.502976E-11	3.360867E-11	3.224443E-11	3.265654E-11	3.257128E-11	3.160494E-11	3.171863E-11	2.998490E-11	2.803802E-11	2.555112E-11	2.172840E-11	1.939782E-11	1.593037E-11	1.155342E-11	7.034373E-12	4.206413E-12	2.586376E-12	1.946887E-12	2.003731E-12	2.387424E-12	-8.952838E-13	-9.094947E-13	-1.051603E-12	-1.620037E-12	-3.041123E-12	-5.684342E-12	-9.691803E-12	-1.647038E-11	-2.219736E-11	-2.884804E-11	-3.176126E-11	-3.291234E-11	-3.292655E-11	-3.205969E-11	-3.034017E-11	-2.884804E-11	-2.718537E-11	-2.509637E-11	-2.415845E-11	-2.437162E-11	-2.479794E-11	-2.535216E-11	-2.680167E-11	-2.860645E-11	-3.068124E-11	-3.367973E-11	-3.598188E-11	-3.709033E-11	-3.760192E-11	-3.582556E-11	-3.426237E-11	-3.274181E-11	-3.220180E-11	-3.622347E-11	-4.031619E-11	-4.213518E-11	-4.692424E-11	-4.968115E-11	-5.418599E-11	-5.745449E-11	-6.238565E-11	-6.798473E-11	-7.226220E-11	-7.513279E-11	-7.837286E-11	-8.002132E-11	-8.168399E-11	-8.346035E-11	-8.543566E-11	-8.787993E-11	-9.029577E-11	-9.261214E-11	-9.488588E-11	-9.674750E-11	-9.906387E-11	-1.005418E-10	-9.973178E-11	-1.006839E-10	-1.008402E-10	-1.015792E-10	-1.044924E-10	-1.056293E-10	-1.051177E-10	-1.067377E-10	-1.091536E-10	-1.110863E-10	-1.139711E-10	-1.139568E-10	-1.121236E-10	-1.112710E-10	-1.129479E-10	-1.132889E-10	-1.146390E-10	-1.167990E-10	-1.184901E-10	-1.201954E-10	-1.226113E-10	-1.261071E-10	-1.278977E-10	-1.286082E-10	-1.280540E-10	-1.269882E-10	-1.272440E-10	-1.274003E-10	-1.255245E-10	-1.245866E-10	-1.243308E-10	-1.244445E-10	-1.248566E-10	-1.238192E-10	-1.215170E-10	-1.189591E-10	-1.159890E-10	-1.153921E-10	-1.163585E-10	-1.187033E-10	-1.215597E-10	-1.220428E-10	-1.212328E-10	-1.202523E-10	-1.187317E-10	-1.163585E-10	-1.148663E-10	-1.133174E-10	-1.137010E-10	-1.134737E-10	-1.140990E-10	-1.140847E-10	-1.119815E-10	-1.101057E-10	-1.104326E-10	-1.104468E-10	-1.106173E-10	-1.085851E-10	-1.076046E-10	-1.067235E-10	-1.080878E-10	-1.085141E-10	-1.085994E-10	-1.094094E-10	-1.105036E-10	-1.118110E-10	-1.134595E-10	-1.153637E-10	-1.166995E-10	-1.172680E-10	-1.170690E-10	-1.163585E-10	-1.154774E-10	-1.154632E-10	-1.155769E-10	-1.156195E-10	-1.159890E-10	-1.163301E-10	-1.172680E-10	-1.181775E-10	-1.200675E-10	-1.199112E-10	-1.181064E-10	-1.155769E-10	-1.147527E-10	-1.132747E-10	-1.106883E-10	-1.078604E-10	-1.057572E-10	-1.025029E-10	-9.997336E-11	-9.765699E-11	-9.778489E-11	-9.831069E-11	-9.869439E-11	-9.707435E-11	-9.391954E-11	-8.982681E-11	-8.708412E-11	-8.519407E-11	-8.377299E-11	-8.385825E-11	-8.577672E-11	-8.817835E-11	-9.043788E-11	-9.116263E-11	-9.131895E-11	-9.146106E-11	-9.180212E-11	-9.200107E-11	-9.124790E-11	-9.181633E-11	-9.232792E-11	-9.163159E-11	-9.133316E-11	-9.116263E-11	-9.265477E-11	-9.438850E-11	-9.477219E-11	-9.472956E-11	-9.612222E-11	-9.858070E-11	-1.007976E-10	-1.043077E-10	-1.084715E-10	-1.120100E-10	-1.157900E-10	-1.162448E-10	-1.172396E-10	-1.154064E-10	-1.140705E-10	-1.131042E-10	-1.139000E-10	-1.150937E-10	-1.168559E-10	-1.179217E-10	-1.205791E-10	-1.247997E-10	-1.290488E-10	-1.294040E-10	-1.297877E-10	-1.293188E-10	-1.283667E-10	-1.275993E-10	-1.274003E-10	-1.268177E-10	-1.267466E-10	-1.269882E-10	-1.245155E-10	-1.224123E-10	-1.210481E-10	-1.181917E-10	-1.159606E-10	-1.121236E-10	-1.089830E-10	-1.063682E-10	-1.025597E-10	-1.008260E-10	-9.903545E-11	-9.856649E-11	-9.602275E-11	-9.431744E-11	-9.224266E-11	-8.782308E-11	-8.328982E-11	-8.051870E-11	-7.720757E-11	-7.364065E-11	-7.135270E-11	-7.109691E-11	-6.785683E-11	-6.387779E-11	-6.137668E-11	-5.979928E-11	-5.827872E-11	-5.488232E-11	-5.208278E-11	-4.962430E-11	-4.686740E-11	-4.372680E-11	-4.266099E-11	-4.160938E-11	-3.919354E-11	-3.673506E-11	-3.214495E-11	-2.988543E-11	-2.907541E-11	-2.793854E-11	-2.525269E-11	-2.265210E-11	-2.034994E-11	-1.706724E-11	-1.367084E-11	-1.151079E-11	-8.952838E-12	-6.991741E-12	-7.787548E-12	-8.100187E-12	-7.418066E-12	-8.000711E-12	-7.645440E-12	-8.697043E-12	-8.768097E-12	-8.768097E-12	-8.881784E-12	-8.114398E-12	-7.275958E-12	-8.043344E-12	-6.963319E-12	-8.370193E-12	-8.711254E-12	-1.028866E-11	-9.791279E-12	-1.065814E-11	-1.031708E-11	-1.068656E-11	-9.720225E-12	-7.716494E-12	-7.744916E-12	-6.679102E-12	-6.565415E-12	-6.480150E-12	-6.863843E-12	-8.725465E-12	-8.526513E-12	-1.098499E-11	-1.296030E-11	-1.712408E-11	-1.897149E-11	-2.027889E-11	-1.988099E-11	-2.012257E-11	-2.019362E-11	-2.160050E-11	-2.313527E-11	-2.276579E-11	-2.216893E-11	-2.076206E-11	-1.831779E-11	-1.654143E-11	-1.428191E-11	-1.166711E-11	-8.995471E-12	-5.627498E-12	-1.236344E-12	1.577405E-12	5.442757E-12	9.080736E-12	1.256240E-11	1.591616E-11	1.874412E-11	2.133049E-11	2.431477E-11	2.584954E-11	2.707168E-11	2.934541E-11	3.068124E-11	3.124967E-11	3.103651E-11	3.174705E-11	3.045386E-11	2.839329E-11	2.671641E-11	2.603429E-11	2.363265E-11	2.138734E-11	2.124523E-11	2.073364E-11	1.998046E-11	2.228262E-11	2.343370E-11	2.522427E-11	2.526690E-11	2.651745E-11	2.594902E-11	2.351896E-11	2.283684E-11	2.100364E-11	1.978151E-11	1.961098E-11	1.766409E-11	1.583089E-11	1.122658E-11	5.940137E-12	2.032152E-12	-1.620037E-12	-8.526513E-12	-1.288925E-11	-1.509193E-11	-1.651301E-11	-2.049205E-11	-2.229683E-11	-2.616218E-11	-2.812328E-11	-2.867750E-11	-2.880540E-11	-2.904699E-11	-2.934541E-11	-2.992806E-11	-2.940226E-11	-2.677325E-11	-2.486900E-11	-2.235367E-11	-2.053469E-11	-1.899991E-11	-1.809042E-11	-1.627143E-11	-1.608669E-11	-1.547562E-11	-1.348610E-11	-1.062972E-11	-9.251266E-12	-6.238565E-12	-1.136868E-13	4.320100E-12	5.044853E-12	8.085976E-12	1.219291E-11	1.912781E-11	2.498268E-11	2.781064E-11	2.729905E-11	2.820855E-11	2.907541E-11	3.159073E-11	3.349498E-11	3.750245E-11	4.173728E-11	4.499157E-11	4.557421E-11	4.600054E-11	4.308731E-11	3.771561E-11	3.396394E-11	3.142020E-11	2.786749E-11	2.712852E-11	2.724221E-11	2.766853E-11	2.870593E-11	3.261391E-11	3.706191E-11	4.196465E-11	4.443734E-11	4.577316E-11	4.691003E-11	4.737899E-11	4.907008E-11	5.003642E-11	5.086065E-11	5.243805E-11	5.620393E-11	6.059508E-11	6.261303E-11	6.363621E-11	6.482992E-11	6.426149E-11	5.972822E-11	5.348966E-11	4.716583E-11	4.207834E-11	3.556977E-11	3.173284E-11	2.786749E-11	2.467004E-11	2.009415E-11	1.860201E-11	1.955414E-11	2.084732E-11	2.111733E-11	1.921308E-11	1.770672E-11	1.645617E-11	1.418243E-11	1.148237E-11	9.720225E-12	3.751666E-12	-2.117417E-12	-5.059064E-12	-7.815970E-12	-9.592327E-12	-1.010392E-11	-1.024603E-11	-1.205080E-11	-1.325873E-11	-1.324452E-11	-1.277556E-11	-1.253397E-11	-1.229239E-11	-1.192291E-11	-1.068656E-11	-8.341772E-12	-6.124878E-12	-3.751666E-12	-5.684342E-14	3.254286E-12	6.153300E-12	9.606538E-12	1.340084E-11	1.814726E-11	2.353318E-11	2.880540E-11	3.534240E-11	3.960565E-11	4.357048E-11	4.862954E-11	5.364598E-11	5.979928E-11	6.579626E-11	7.088374E-11	7.601386E-11	8.074608E-11	8.600409E-11	9.075052E-11	9.484324E-11	9.988810E-11	1.048477E-10	1.108589E-10	1.152358E-10	1.198686E-10	1.246150E-10	1.294183E-10	1.331131E-10	1.345200E-10	1.387406E-10	1.410996E-10	1.429754E-10	1.469829E-10	1.498961E-10	1.542020E-10	1.578258E-10	1.608953E-10	1.650733E-10	1.691660E-10	1.726619E-10	1.766836E-10	1.802647E-10	1.810179E-10	1.817853E-10	1.825811E-10	1.842295E-10	1.850822E-10	1.864464E-10	1.865743E-10	1.879670E-10	1.904112E-10	1.913492E-10	1.900702E-10	1.906670E-10	1.910365E-10	1.925997E-10	1.935945E-10	1.933955E-10	1.950298E-10	1.955129E-10	1.965788E-10	1.972040E-10	1.977440E-10	1.997478E-10	2.015810E-10	2.022631E-10	2.020215E-10	2.012968E-10	2.012399E-10	2.009415E-10	2.005436E-10	1.985825E-10	1.982841E-10	1.966356E-10	1.955698E-10	1.953424E-10	1.945324E-10	1.950156E-10	1.961666E-10	1.967351E-10	1.943761E-10	1.929692E-10	1.910507E-10	1.883365E-10	1.853380E-10	1.816431E-10	1.782325E-10	1.739693E-10	1.720935E-10	1.726050E-10	1.730456E-10	1.731308E-10	1.731166E-10	1.717240E-10	1.687965E-10	1.646043E-10	1.602842E-10	1.549978E-10	1.496119E-10	1.446665E-10	1.401759E-10	1.356142E-10	1.313225E-10	1.288498E-10	1.256240E-10	1.221991E-10	1.175238E-10	1.129479E-10	1.065530E-10	9.939072E-11	9.168843E-11	8.533618E-11	8.121503E-11	7.324275E-11	6.583889E-11	6.012613E-11	5.408651E-11	4.990852E-11	4.476419E-11	3.865352E-11	2.982858E-11	2.231104E-11	1.459455E-11	8.554935E-12	3.083755E-12	-3.865352E-12	-1.053024E-11	-1.517719E-11	-2.032152E-11	-2.710010E-11	-3.289813E-11	-3.760192E-11	-4.220624E-11	-4.577316E-11	-5.007905E-11	-5.472600E-11	-5.518075E-11	-5.516654E-11	-5.412915E-11	-5.206857E-11	-5.194067E-11	-5.420020E-11	-5.712764E-11	-6.005507E-11	-6.224354E-11	-6.181722E-11	-5.981349E-11	-5.613288E-11	-5.296386E-11	-5.034906E-11	-4.729372E-11	-4.558842E-11	-4.580158E-11	-4.730794E-11	-5.115908E-11	-5.587708E-11	-5.870504E-11	-6.096457E-11	-6.308198E-11	-6.447465E-11	-6.549783E-11	-6.539835E-11	-6.474465E-11	-6.325251E-11	-6.346568E-11	-6.170353E-11	-6.137668E-11	-6.420464E-11	-6.488676E-11	-6.703260E-11	-7.047163E-11	-7.204903E-11	-7.494805E-11	-7.707968E-11	-7.969447E-11	-8.110135E-11	-8.181189E-11	-8.100187E-11	-8.266454E-11	-8.414247E-11	-8.687095E-11	-9.042367E-11	-9.393375E-11	-9.805490E-11	-1.024887E-10	-1.057145E-10	-1.044214E-10	-1.038529E-10	-1.023892E-10	-1.004423E-10	-9.852386E-11	-9.823964E-11	-9.808332E-11	-9.906387E-11	-9.858070E-11	-9.735857E-11	-9.723067E-11	-9.671908E-11	-9.669066E-11	-9.640644E-11	-9.519852E-11	-9.386270E-11	-9.276846E-11	-9.134737E-11	-8.934364E-11	-8.813572E-11	-8.839152E-11	-8.655832E-11	-8.557777E-11	-8.375878E-11	-8.211032E-11	-7.902656E-11	-7.601386E-11	-7.345591E-11	-7.040057E-11	-6.713208E-11	-6.536993E-11	-6.326673E-11
3.667822E-11	3.345235E-11	3.085177E-11	2.803802E-11	2.670220E-11	2.725642E-11	3.002754E-11	3.373657E-11	3.625189E-11	3.846878E-11	4.169465E-11	4.658318E-11	5.260858E-11	5.891820E-11	6.373568E-11	6.831158E-11	7.281642E-11	7.537437E-11	7.558754E-11	7.345591E-11	7.261747E-11	7.210588E-11	7.145218E-11	6.866685E-11	6.365042E-11	5.989875E-11	5.590550E-11	5.529444E-11	5.563550E-11	5.553602E-11	5.800871E-11	6.365042E-11	6.859580E-11	7.149481E-11	7.339906E-11	7.453593E-11	7.416645E-11	6.868106E-11	6.518519E-11	5.881873E-11	5.130119E-11	4.276046E-11	3.507239E-11	2.600586E-11	2.047784E-11	1.641354E-11	1.215028E-11	1.173817E-11	1.136868E-11	1.095657E-11	1.081446E-11	1.197975E-11	1.477929E-11	1.698197E-11	2.049205E-11	2.169998E-11	2.235367E-11	2.340528E-11	2.319211E-11	2.597744E-11	3.046807E-11	3.851142E-11	4.801848E-11	5.714185E-11	6.625100E-11	7.163692E-11	7.536016E-11	7.679546E-11	7.682388E-11	7.710810E-11	7.878498E-11	8.354561E-11	8.965628E-11	9.700329E-11	1.039666E-10	1.096225E-10	1.132037E-10	1.150369E-10	1.150084E-10	1.143832E-10	1.135874E-10	1.124363E-10	1.113563E-10	1.071783E-10	1.047482E-10	1.017924E-10	9.737278E-11	9.143264E-11	8.660095E-11	8.246559E-11	7.953815E-11	7.455014E-11	7.248957E-11	6.915002E-11	6.518519E-11	6.340883E-11	5.984191E-11	5.533707E-11	5.113066E-11	4.614265E-11	4.060041E-11	3.626610E-11	3.220180E-11	2.567901E-11	2.117417E-11	1.581668E-11	1.256240E-11	8.853362E-12	5.698553E-12	3.424816E-12	7.958079E-13	-2.387424E-12	-5.883294E-12	-7.730705E-12	-9.634959E-12	-1.000444E-11	-9.734435E-12	-1.092815E-11	-1.124079E-11	-1.203659E-11	-1.303135E-11	-1.305978E-11	-1.320188E-11	-1.460876E-11	-1.435296E-11	-1.502087E-11	-1.476508E-11	-1.557510E-11	-1.550404E-11	-1.590195E-11	-1.601563E-11	-1.665512E-11	-1.587352E-11	-1.600142E-11	-1.455192E-11	-1.338663E-11	-1.286082E-11	-1.236344E-11	-9.961809E-12	-8.768097E-12	-7.901235E-12	-6.551204E-12	-4.419576E-12	-1.591616E-12	2.600586E-12	5.087486E-12	7.815970E-12	9.237056E-12	1.115552E-11	1.347189E-11	1.578826E-11	1.747935E-11	2.084732E-11	2.444267E-11	2.609113E-11	2.782485E-11	3.069545E-11	3.470291E-11	3.961986E-11	4.317258E-11	4.600054E-11	4.845901E-11	5.090328E-11	5.381651E-11	5.742606E-11	6.153300E-11	6.475886E-11	6.666312E-11	6.804157E-11	7.023004E-11	7.275958E-11	7.599965E-11	7.922552E-11	8.279244E-11	8.415668E-11	8.552092E-11	8.468248E-11	8.222401E-11	8.120082E-11	8.078871E-11	7.838707E-11	7.398171E-11	7.158008E-11	6.616574E-11	6.166090E-11	5.847767E-11	5.432810E-11	4.993694E-11	4.429523E-11	3.963407E-11	3.436185E-11	3.063860E-11	2.602007E-11	2.046363E-11	1.676881E-11	1.453770E-11	1.227818E-11	1.095657E-11	9.649170E-12	7.958079E-12	5.883294E-12	4.803269E-12	7.034373E-12	1.064393E-11	1.506351E-11	1.959677E-11	2.467004E-11	2.864908E-11	3.430500E-11	3.898037E-11	4.332890E-11	4.739320E-11	5.313439E-11	5.776712E-11	6.100720E-11	6.437517E-11	6.762946E-11	7.193535E-11	7.548806E-11	7.777601E-11	8.114398E-11	8.283507E-11	8.326140E-11	8.388668E-11	8.512302E-11	8.489565E-11	8.432721E-11	8.425616E-11	8.334666E-11	8.270717E-11	8.144241E-11	7.909762E-11	7.653966E-11	7.366907E-11	7.122480E-11	7.038636E-11	6.791367E-11	6.613732E-11	6.346568E-11	6.231460E-11	5.964296E-11	5.748291E-11	5.445600E-11	4.835954E-11	4.155254E-11	3.588241E-11	3.234391E-11	2.846434E-11	2.451372E-11	2.144418E-11	1.605827E-11	1.195133E-11	8.057555E-12	4.959588E-12	1.278977E-13	-3.552714E-12	-9.237056E-12	-1.209344E-11	-1.392664E-11	-1.718092E-11	-1.841727E-11	-2.152944E-11	-2.404477E-11	-2.394529E-11	-2.357581E-11	-2.553691E-11	-2.711431E-11	-2.839329E-11	-2.908962E-11	-2.948752E-11	-2.989964E-11	-3.053913E-11	-3.177547E-11	-3.082334E-11	-3.028333E-11	-2.924594E-11	-2.872014E-11	-2.775380E-11	-2.657430E-11	-2.545164E-11	-2.499689E-11	-2.555112E-11	-2.431477E-11	-2.209788E-11	-2.120260E-11	-1.988099E-11	-1.899991E-11	-1.766409E-11	-1.564615E-11	-1.371347E-11	-1.256240E-11	-1.080025E-11	-1.260503E-11	-1.732303E-11	-2.214051E-11	-2.302158E-11	-2.094680E-11	-2.006573E-11	-2.067679E-11	-2.160050E-11	-2.332001E-11	-2.340528E-11	-2.324896E-11	-2.046363E-11	-1.814726E-11	-1.577405E-11	-1.286082E-11	-9.990231E-12	-6.366463E-12	-2.188472E-12	4.263256E-13	2.941647E-12	5.542233E-12	6.522782E-12	8.341772E-12	1.045919E-11	1.344347E-11	1.688250E-11	2.054890E-11	2.265210E-11	2.306422E-11	2.320633E-11	2.202682E-11	1.979572E-11	1.746514E-11	1.530509E-11	1.324452E-11	1.182343E-11	1.148237E-11	1.250555E-11	1.335820E-11	1.304556E-11	1.261924E-11	1.260503E-11	1.152500E-11	1.044498E-11	1.013234E-11	7.446488E-12	4.931167E-12	3.623768E-12	3.097966E-12	3.154810E-12	1.534772E-12	1.421085E-13	-1.904255E-12	-5.584866E-12	-7.318590E-12	-1.001865E-11	-1.278977E-11	-1.411138E-11	-1.627143E-11	-1.888623E-11	-2.067679E-11	-2.404477E-11	-2.543743E-11	-2.739853E-11	-2.785328E-11	-2.727063E-11	-2.776801E-11	-2.748379E-11	-2.627587E-11	-2.570744E-11	-2.363265E-11	-2.006573E-11	-1.571721E-11	-1.367084E-11	-1.352873E-11	-1.318767E-11	-1.396927E-11	-1.558931E-11	-1.725198E-11	-1.817568E-11	-1.858780E-11	-2.026468E-11	-2.165734E-11	-2.343370E-11	-2.613376E-11	-2.901857E-11	-2.998490E-11	-3.197442E-11	-3.483080E-11	-3.812772E-11	-4.014566E-11	-4.408207E-11	-5.034906E-11	-5.283596E-11	-5.543654E-11	-5.641709E-11	-5.675815E-11	-5.782397E-11	-5.903189E-11	-6.144774E-11	-6.279777E-11	-6.392042E-11	-6.671996E-11	-6.993162E-11	-7.376855E-11	-7.788969E-11	-8.141399E-11	-8.434142E-11	-8.573409E-11	-8.645884E-11	-8.822099E-11	-8.974155E-11	-9.227108E-11	-9.538326E-11	-9.673329E-11	-9.879386E-11	-1.000728E-10	-1.012097E-10	-1.027018E-10	-1.047056E-10	-1.069793E-10	-1.079314E-10	-1.084857E-10	-1.092957E-10	-1.111857E-10	-1.132747E-10	-1.162590E-10	-1.191012E-10	-1.222986E-10	-1.259082E-10	-1.273008E-10	-1.296883E-10	-1.308251E-10	-1.294609E-10	-1.276845E-10	-1.265192E-10	-1.258229E-10	-1.279830E-10	-1.290203E-10	-1.305978E-10	-1.324452E-10	-1.341789E-10	-1.346478E-10	-1.351594E-10	-1.341505E-10	-1.311378E-10	-1.274998E-10	-1.234639E-10	-1.183622E-10	-1.140563E-10	-1.121094E-10	-1.127347E-10	-1.136726E-10	-1.167422E-10	-1.199680E-10	-1.208775E-10	-1.203233E-10	-1.173532E-10	-1.128484E-10	-1.095515E-10	-1.061409E-10	-1.024887E-10	-1.021192E-10	-1.020339E-10	-1.033698E-10	-1.052882E-10	-1.097220E-10	-1.123226E-10	-1.147100E-10	-1.151790E-10	-1.133174E-10	-1.104326E-10	-1.065956E-10	-1.025455E-10	-9.775647E-11	-9.580958E-11	-9.340795E-11	-9.306689E-11	-9.335110E-11	-9.562484E-11	-9.661960E-11	-9.977441E-11	-1.022187E-10	-1.046772E-10	-1.082441E-10	-1.107452E-10	-1.136016E-10	-1.162874E-10	-1.169980E-10	-1.172396E-10	-1.168559E-10	-1.158327E-10	-1.161737E-10	-1.180211E-10	-1.168985E-10	-1.176375E-10	-1.162164E-10	-1.150653E-10	-1.145111E-10	-1.132037E-10	-1.127063E-10	-1.124079E-10	-1.107026E-10	-1.095799E-10	-1.082583E-10	-1.064251E-10	-1.057430E-10	-1.046061E-10	-1.033555E-10	-1.028155E-10	-1.011671E-10	-9.974599E-11	-9.926282E-11	-9.833911E-11	-9.714540E-11	-9.629275E-11	-9.555379E-11	-9.308110E-11	-9.140422E-11	-9.127632E-11	-9.154633E-11	-9.104895E-11	-9.184475E-11	-9.168843E-11	-9.271162E-11	-9.259793E-11	-9.200107E-11	-9.220003E-11	-9.357848E-11	-9.349321E-11	-9.399059E-11	-9.590906E-11	-9.639223E-11	-9.590906E-11	-9.521273E-11	-9.764278E-11	-9.950440E-11	-1.003997E-10	-1.018208E-10	-1.039382E-10	-1.064251E-10	-1.080025E-10	-1.095088E-10	-1.101341E-10	-1.079030E-10	-1.061693E-10	-1.050182E-10	-1.068656E-10	-1.097789E-10	-1.154632E-10	-1.209060E-10	-1.256950E-10	-1.301856E-10	-1.346336E-10	-1.376463E-10	-1.404601E-10	-1.426486E-10	-1.429612E-10	-1.428759E-10	-1.407443E-10	-1.378453E-10	-1.357705E-10	-1.342357E-10	-1.327578E-10	-1.303562E-10	-1.282814E-10	-1.263203E-10	-1.249134E-10	-1.231797E-10	-1.218439E-10	-1.213607E-10	-1.199538E-10	-1.185327E-10	-1.173817E-10	-1.148663E-10	-1.110010E-10	-1.059703E-10	-9.974599E-11	-9.433165E-11	-9.097789E-11	-8.641621E-11	-8.327561E-11	-8.144241E-11	-8.074608E-11	-8.188294E-11	-8.326140E-11	-8.385825E-11	-8.377299E-11	-8.267875E-11	-7.896972E-11	-7.378276E-11	-7.077006E-11	-6.815526E-11	-6.663470E-11	-6.464518E-11	-6.487255E-11	-6.208722E-11	-5.852030E-11	-5.447021E-11	-5.090328E-11	-4.678213E-11	-4.366996E-11	-4.114042E-11	-3.805667E-11	-3.481659E-11	-3.316813E-11	-3.349498E-11	-3.397815E-11	-3.419132E-11	-3.413447E-11	-3.321077E-11	-3.139178E-11	-2.982858E-11	-2.852119E-11	-2.718537E-11	-2.542322E-11	-2.337686E-11	-2.111733E-11	-2.005152E-11	-1.938361E-11	-1.662670E-11	-1.470823E-11	-1.183764E-11	-1.054445E-11	-9.649170E-12	-8.725465E-12	-8.753887E-12	-8.213874E-12	-8.014922E-12	-7.631229E-12	-7.474910E-12	-6.806999E-12	-7.219114E-12	-7.261747E-12	-7.702283E-12	-7.375434E-12	-6.849632E-12	-8.682832E-12	-9.791279E-12	-1.138289E-11	-1.212186E-11	-1.182343E-11	-1.298872E-11	-1.352873E-11	-1.300293E-11	-1.536193E-11	-1.570299E-11	-1.561773E-11	-1.786304E-11	-1.941203E-11	-2.086153E-11	-2.124523E-11	-2.242473E-11	-2.289369E-11	-2.323475E-11	-2.192735E-11	-2.087575E-11	-1.834621E-11	-1.600142E-11	-1.246292E-11	-9.961809E-12	-8.540724E-12	-5.925926E-12	-3.339551E-12	2.273737E-13	3.026912E-12	5.414336E-12	7.844392E-12	1.092815E-11	1.364242E-11	1.699618E-11	2.034994E-11	2.305001E-11	2.461320E-11	2.688694E-11	2.913225E-11	3.039702E-11	3.001333E-11	2.886225E-11	2.904699E-11	2.948752E-11	3.234391E-11	3.534240E-11	3.610978E-11	3.781508E-11	3.804246E-11	3.575451E-11	3.323919E-11	2.849276E-11	2.519585E-11	2.458478E-11	2.545164E-11	2.599165E-11	2.692957E-11	2.749800E-11	2.543743E-11	2.400213E-11	2.164313E-11	1.844569E-11	1.693934E-11	1.527667E-11	1.108447E-11	8.384404E-12	1.050182E-11	1.436717E-11	1.790568E-11	1.999467E-11	1.998046E-11	2.289369E-11	2.624745E-11	2.883382E-11	3.025491E-11	3.235812E-11	3.345235E-11	3.551293E-11	3.747402E-11	4.013145E-11	4.314415E-11	4.324363E-11	4.393996E-11	4.564527E-11	4.662581E-11	4.591527E-11	4.405365E-11	4.287415E-11	4.240519E-11	4.204992E-11	4.141043E-11	3.855405E-11	3.501555E-11	3.234391E-11	3.167600E-11	3.083755E-11	2.935963E-11	2.964384E-11	2.975753E-11	3.005596E-11	2.987122E-11	2.846434E-11	2.678746E-11	2.603429E-11	2.565059E-11	2.449951E-11	2.403056E-11	2.275158E-11	2.151523E-11	2.007994E-11	1.733724E-11	1.625722E-11	1.337241E-11	1.288925E-11	1.229239E-11	1.145395E-11	1.314504E-11	1.278977E-11	1.500666E-11	1.659828E-11	1.668354E-11	1.919886E-11	2.034994E-11	2.151523E-11	2.302158E-11	2.287948E-11	2.334843E-11	2.458478E-11	2.459899E-11	2.459899E-11	2.751221E-11	3.036860E-11	3.255707E-11	3.498712E-11	3.687717E-11	3.899459E-11	4.035883E-11	3.988987E-11	3.868195E-11	3.687717E-11	3.329603E-11	3.021228E-11	2.661693E-11	2.137313E-11	1.952571E-11	1.817568E-11	1.719513E-11	1.722356E-11	1.548983E-11	1.320188E-11	1.109868E-11	8.952838E-12	8.128609E-12	7.673862E-12	5.357492E-12	2.501110E-12	-6.536993E-13	-2.756906E-12	-5.215384E-12	-8.412826E-12	-1.080025E-11	-1.271871E-11	-1.395506E-11	-1.635669E-11	-1.814726E-11	-1.843148E-11	-1.828937E-11	-1.854517E-11	-1.865885E-11	-1.882938E-11	-1.847411E-11	-1.701039E-11	-1.575984E-11	-1.340084E-11	-1.058709E-11	-8.739676E-12	-4.888534E-12	-7.815970E-13	3.169021E-12	7.332801E-12	1.226397E-11	1.736566E-11	2.287948E-11	2.681588E-11	3.230127E-11	3.733192E-11	4.202150E-11	4.723688E-11	5.223910E-11	5.728396E-11	6.133405E-11	6.525624E-11	7.004530E-11	7.651124E-11	8.049028E-11	8.560619E-11	9.099210E-11	9.673329E-11	1.035971E-10	1.096936E-10	1.148237E-10	1.191012E-10	1.213465E-10	1.250697E-10	1.282245E-10	1.303562E-10	1.340368E-10	1.386269E-10	1.435296E-10	1.478782E-10	1.530509E-10	1.577121E-10	1.604832E-10	1.621885E-10	1.635101E-10	1.652154E-10	1.672760E-10	1.691802E-10	1.654001E-10	1.645333E-10	1.653575E-10	1.675886E-10	1.729887E-10	1.789715E-10	1.837321E-10	1.857217E-10	1.876401E-10	1.886917E-10	1.895017E-10	1.902833E-10	1.906244E-10	1.916334E-10	1.922729E-10	1.929692E-10	1.919886E-10	1.919602E-10	1.926281E-10	1.933245E-10	1.943334E-10	1.958256E-10	1.981704E-10	1.994351E-10	1.988525E-10	1.961808E-10	1.940776E-10	1.939213E-10	1.947882E-10	1.971472E-10	1.974740E-10	1.968630E-10	1.967067E-10	1.942055E-10	1.923866E-10	1.917755E-10	1.914486E-10	1.893738E-10	1.886917E-10	1.871427E-10	1.869154E-10	1.859490E-10	1.861764E-10	1.852101E-10	1.845422E-10	1.832774E-10	1.819416E-10	1.807052E-10	1.799947E-10	1.769536E-10	1.702460E-10	1.650449E-10	1.589200E-10	1.560636E-10	1.539320E-10	1.511040E-10	1.478213E-10	1.432880E-10	1.412559E-10	1.371347E-10	1.341078E-10	1.293614E-10	1.240608E-10	1.191864E-10	1.139711E-10	1.099920E-10	1.045208E-10	9.718804E-11	9.157475E-11	8.530776E-11	8.010659E-11	7.545964E-11	7.044321E-11	6.400569E-11	5.724132E-11	5.114487E-11	4.546052E-11	3.754508E-11	3.164757E-11	2.505374E-11	1.766409E-11	1.021760E-11	4.860112E-12	-1.236344E-12	-9.450218E-12	-1.601563E-11	-2.339107E-11	-2.860645E-11	-3.210232E-11	-3.655032E-11	-4.091305E-11	-4.263256E-11	-4.379785E-11	-4.737899E-11	-5.012168E-11	-5.098855E-11	-5.150014E-11	-5.273648E-11	-5.263701E-11	-5.456968E-11	-5.516654E-11	-5.471179E-11	-5.380230E-11	-5.347545E-11	-5.242384E-11	-5.100276E-11	-4.972378E-11	-4.892797E-11	-4.777689E-11	-4.955325E-11	-5.081802E-11	-5.064749E-11	-5.024958E-11	-5.043432E-11	-5.097434E-11	-5.093170E-11	-5.111644E-11	-4.970957E-11	-4.985168E-11	-4.966694E-11	-5.003642E-11	-5.150014E-11	-5.317702E-11	-5.432810E-11	-5.518075E-11	-5.684342E-11	-5.776712E-11	-5.984191E-11	-6.123457E-11	-6.313883E-11	-6.529888E-11	-6.711787E-11	-6.740208E-11	-6.819789E-11	-6.905054E-11	-7.148060E-11	-7.173639E-11	-7.368328E-11	-7.602807E-11	-7.852918E-11	-8.211032E-11	-8.488144E-11	-8.728307E-11	-8.915890E-11	-9.056578E-11	-9.279688E-11	-9.231371E-11	-9.245582E-11	-9.137580E-11	-9.057999E-11	-9.175949E-11	-9.258372E-11	-9.343637E-11	-9.572432E-11	-9.622170E-11	-9.606538E-11	-9.654855E-11	-9.704593E-11	-9.715961E-11	-9.615064E-11	-9.427481E-11	-9.244161E-11	-9.038104E-11	-8.921575E-11	-8.910206E-11	-8.779466E-11	-8.407142E-11	-8.142820E-11	-7.793233E-11	-7.511858E-11	-7.243273E-11	-6.947687E-11	-6.718892E-11	-6.475886E-11	-6.160406E-11	-5.897505E-11	-5.698553E-11
2.671641E-11	2.698641E-11	2.675904E-11	2.580691E-11	2.640377E-11	2.857803E-11	2.867750E-11	2.913225E-11	2.957279E-11	3.242917E-11	3.606715E-11	3.885248E-11	4.133938E-11	4.210676E-11	4.331469E-11	4.298784E-11	4.358469E-11	4.453682E-11	4.615686E-11	4.698109E-11	4.831691E-11	5.415757E-11	6.065193E-11	6.765788E-11	7.369749E-11	7.935341E-11	8.385825E-11	8.547829E-11	8.154188E-11	7.811707E-11	7.329959E-11	6.946266E-11	6.502887E-11	6.158984E-11	5.914558E-11	5.772449E-11	5.357492E-11	4.936851E-11	4.628475E-11	4.332890E-11	3.987566E-11	3.512923E-11	3.134915E-11	2.776801E-11	2.384581E-11	2.158629E-11	1.845990E-11	1.654143E-11	1.281819E-11	1.094236E-11	8.824941E-12	8.157031E-12	8.952838E-12	1.055867E-11	1.348610E-11	1.899991E-11	2.489742E-11	3.028333E-11	3.727507E-11	4.285994E-11	4.645528E-11	4.988010E-11	5.515233E-11	5.928769E-11	6.562573E-11	7.267431E-11	7.864287E-11	8.105872E-11	8.500933E-11	8.841994E-11	9.345058E-11	9.863754E-11	1.038103E-10	1.083862E-10	1.111147E-10	1.120242E-10	1.121236E-10	1.120526E-10	1.142411E-10	1.171259E-10	1.164153E-10	1.149374E-10	1.119673E-10	1.081588E-10	1.062261E-10	1.032419E-10	1.022045E-10	1.010392E-10	9.856649E-11	9.421797E-11	8.988366E-11	8.384404E-11	7.659651E-11	6.946266E-11	6.504308E-11	6.197354E-11	5.813661E-11	5.394440E-11	4.965273E-11	4.554579E-11	4.152412E-11	3.784351E-11	3.235812E-11	2.755485E-11	2.620482E-11	2.238210E-11	1.712408E-11	1.351452E-11	9.436008E-12	5.172751E-12	2.614797E-12	1.222134E-12	3.410605E-13	-2.287948E-12	-3.225864E-12	-4.177991E-12	-4.902745E-12	-5.059064E-12	-7.219114E-12	-8.796519E-12	-1.128342E-11	-1.236344E-11	-1.260503E-11	-1.469402E-11	-1.668354E-11	-1.811884E-11	-1.956835E-11	-1.968203E-11	-1.946887E-11	-1.867306E-11	-1.698197E-11	-1.513456E-11	-1.260503E-11	-1.011813E-11	-7.872814E-12	-5.002221E-12	-4.860112E-12	-4.732215E-12	-4.831691E-12	-2.501110E-12	-1.136868E-12	2.060574E-12	4.376943E-12	5.314860E-12	4.291678E-12	4.675371E-12	7.531753E-12	1.163869E-11	1.409717E-11	1.622880E-11	2.032152E-11	2.415845E-11	2.872014E-11	3.333867E-11	3.616663E-11	3.969092E-11	4.324363E-11	4.669687E-11	4.958167E-11	5.150014E-11	5.408651E-11	5.650236E-11	5.913137E-11	6.170353E-11	6.417622E-11	6.683365E-11	6.846790E-11	7.025847E-11	7.271694E-11	7.334222E-11	7.314327E-11	7.403855E-11	7.571543E-11	7.726442E-11	7.906920E-11	7.968026E-11	7.970868E-11	7.942447E-11	7.931078E-11	7.868550E-11	7.783285E-11	7.479173E-11	7.004530E-11	6.419043E-11	5.977085E-11	5.573497E-11	5.121592E-11	4.624212E-11	4.064304E-11	3.464606E-11	2.843592E-11	2.508216E-11	2.029310E-11	1.548983E-11	1.297451E-11	9.663381E-12	6.679102E-12	4.021672E-12	1.278977E-12	-2.131628E-13	-5.684342E-13	1.847411E-13	1.406875E-12	3.879563E-12	7.560175E-12	1.035971E-11	1.358558E-11	1.668354E-11	2.032152E-11	2.498268E-11	3.001333E-11	3.414868E-11	3.751666E-11	4.197886E-11	4.672529E-11	5.033485E-11	5.378809E-11	5.655920E-11	5.938716E-11	6.150458E-11	6.234302E-11	6.518519E-11	6.616574E-11	6.795631E-11	6.980372E-11	7.054268E-11	7.013057E-11	6.761525E-11	6.572520E-11	6.311041E-11	6.072298E-11	5.907452E-11	5.672973E-11	5.285017E-11	5.110223E-11	4.961009E-11	4.892797E-11	4.703793E-11	4.439471E-11	4.057199E-11	3.910827E-11	3.647926E-11	3.403500E-11	3.247180E-11	2.897593E-11	2.397371E-11	1.857359E-11	1.456613E-11	1.043077E-11	6.224354E-12	3.865352E-12	2.771117E-12	4.831691E-13	-4.447998E-12	-8.284928E-12	-1.148237E-11	-1.672618E-11	-2.074785E-11	-2.326317E-11	-2.751221E-11	-3.016964E-11	-3.215916E-11	-3.177547E-11	-3.272760E-11	-3.369394E-11	-3.468870E-11	-3.454659E-11	-3.429079E-11	-3.286971E-11	-3.352341E-11	-3.321077E-11	-3.527134E-11	-3.359446E-11	-3.151968E-11	-3.100808E-11	-3.052492E-11	-2.972911E-11	-2.842171E-11	-2.792433E-11	-2.825118E-11	-2.813749E-11	-2.761169E-11	-2.742695E-11	-2.800959E-11	-2.752643E-11	-2.741274E-11	-2.617639E-11	-2.478373E-11	-2.506795E-11	-2.478373E-11	-2.341949E-11	-2.044942E-11	-1.682565E-11	-1.269029E-11	-8.697043E-12	-4.817480E-12	-2.415845E-12	9.237056E-13	3.467449E-12	4.376943E-12	4.135359E-12	5.144329E-12	4.959588E-12	6.423306E-12	8.270717E-12	1.062972E-11	1.304556E-11	1.446665E-11	1.587352E-11	1.583089E-11	1.428191E-11	1.432454E-11	1.475087E-11	1.666933E-11	1.750777E-11	1.871570E-11	1.978151E-11	1.973888E-11	2.356160E-11	2.751221E-11	3.099387E-11	3.223022E-11	3.254286E-11	3.095124E-11	3.051071E-11	2.873435E-11	2.749800E-11	2.660272E-11	2.762590E-11	2.681588E-11	2.570744E-11	2.413003E-11	2.148681E-11	1.863043E-11	1.605827E-11	1.405454E-11	1.158185E-11	7.787548E-12	5.996981E-12	5.002221E-12	4.519052E-12	3.296918E-12	1.762146E-12	-3.268497E-13	-2.472689E-12	-5.286438E-12	-6.977530E-12	-8.085976E-12	-1.072920E-11	-1.335820E-11	-1.801936E-11	-2.043521E-11	-2.037837E-11	-1.951150E-11	-1.909939E-11	-1.786304E-11	-1.757883E-11	-1.728040E-11	-1.985256E-11	-2.223999E-11	-2.431477E-11	-2.481215E-11	-2.594902E-11	-2.621903E-11	-2.775380E-11	-2.835066E-11	-2.897593E-11	-2.941647E-11	-2.857803E-11	-2.803802E-11	-2.803802E-11	-2.809486E-11	-2.825118E-11	-2.921752E-11	-3.169021E-11	-3.463185E-11	-3.615241E-11	-3.630873E-11	-3.791456E-11	-3.983303E-11	-4.173728E-11	-4.379785E-11	-4.573053E-11	-4.762057E-11	-4.914114E-11	-5.236700E-11	-5.461231E-11	-5.583445E-11	-5.758238E-11	-5.796608E-11	-6.059508E-11	-6.430412E-11	-6.683365E-11	-6.940581E-11	-7.270273E-11	-7.557333E-11	-7.941026E-11	-8.280665E-11	-8.482459E-11	-8.550671E-11	-8.728307E-11	-8.847678E-11	-9.141843E-11	-9.401901E-11	-9.806911E-11	-1.004281E-10	-1.035829E-10	-1.049756E-10	-1.056293E-10	-1.076330E-10	-1.085425E-10	-1.103473E-10	-1.114842E-10	-1.140563E-10	-1.153637E-10	-1.149090E-10	-1.171259E-10	-1.187033E-10	-1.217586E-10	-1.250129E-10	-1.261355E-10	-1.279119E-10	-1.279261E-10	-1.270877E-10	-1.286651E-10	-1.294609E-10	-1.307541E-10	-1.309957E-10	-1.307114E-10	-1.311520E-10	-1.306830E-10	-1.301146E-10	-1.299014E-10	-1.285372E-10	-1.265335E-10	-1.244302E-10	-1.230092E-10	-1.223555E-10	-1.223270E-10	-1.220855E-10	-1.225118E-10	-1.238760E-10	-1.258229E-10	-1.261782E-10	-1.265761E-10	-1.246150E-10	-1.208491E-10	-1.180496E-10	-1.170832E-10	-1.175238E-10	-1.192575E-10	-1.190443E-10	-1.159606E-10	-1.136300E-10	-1.118536E-10	-1.098499E-10	-1.105889E-10	-1.120526E-10	-1.156479E-10	-1.192006E-10	-1.216591E-10	-1.236771E-10	-1.250982E-10	-1.261213E-10	-1.254534E-10	-1.252261E-10	-1.218297E-10	-1.199396E-10	-1.186606E-10	-1.168274E-10	-1.153637E-10	-1.117684E-10	-1.098925E-10	-1.106599E-10	-1.105604E-10	-1.087557E-10	-1.063682E-10	-1.050040E-10	-1.039950E-10	-1.038813E-10	-1.052882E-10	-1.070788E-10	-1.085994E-10	-1.111147E-10	-1.119531E-10	-1.128200E-10	-1.144826E-10	-1.151506E-10	-1.163727E-10	-1.163869E-10	-1.151221E-10	-1.143547E-10	-1.131895E-10	-1.109015E-10	-1.085283E-10	-1.059846E-10	-1.041656E-10	-1.015508E-10	-9.946177E-11	-9.708856E-11	-9.502799E-11	-9.377743E-11	-9.100631E-11	-8.951417E-11	-8.589041E-11	-8.317613E-11	-8.012080E-11	-7.761969E-11	-7.544543E-11	-7.493384E-11	-7.518963E-11	-7.601386E-11	-7.540280E-11	-7.592860E-11	-7.588596E-11	-7.484857E-11	-7.236167E-11	-7.148060E-11	-7.051426E-11	-7.011636E-11	-6.865264E-11	-6.683365E-11	-6.733103E-11	-6.829737E-11	-6.964740E-11	-6.959056E-11	-6.967582E-11	-7.109691E-11	-7.061374E-11	-7.058532E-11	-7.250378E-11	-7.601386E-11	-7.869971E-11	-8.242296E-11	-8.415668E-11	-8.562040E-11	-8.773782E-11	-9.201528E-11	-9.660539E-11	-9.920598E-11	-1.014513E-10	-1.037392E-10	-1.058424E-10	-1.081304E-10	-1.107736E-10	-1.128200E-10	-1.132179E-10	-1.155342E-10	-1.197407E-10	-1.228955E-10	-1.267750E-10	-1.294609E-10	-1.317062E-10	-1.347900E-10	-1.370921E-10	-1.369358E-10	-1.363532E-10	-1.343068E-10	-1.320757E-10	-1.299441E-10	-1.278408E-10	-1.257803E-10	-1.224834E-10	-1.195133E-10	-1.154490E-10	-1.118963E-10	-1.094662E-10	-1.069367E-10	-1.042650E-10	-9.983125E-11	-9.586643E-11	-9.286794E-11	-8.908785E-11	-8.407142E-11	-7.901235E-11	-7.433698E-11	-6.970424E-11	-6.502887E-11	-6.187406E-11	-5.843503E-11	-5.640288E-11	-5.405809E-11	-5.169909E-11	-4.946799E-11	-4.519052E-11	-4.006040E-11	-3.569767E-11	-3.181810E-11	-2.810907E-11	-2.448530E-11	-2.155787E-11	-2.023626E-11	-1.787726E-11	-1.608669E-11	-1.367084E-11	-1.195133E-11	-9.407586E-12	-7.744916E-12	-6.465939E-12	-4.916956E-12	-3.069545E-12	-2.103206E-12	-1.605827E-12	-1.421085E-13	5.684342E-14	1.847411E-13	2.557954E-13	-9.379164E-13	9.805490E-13	7.105427E-13	1.122658E-12	-1.421085E-14	5.115908E-13	1.435296E-12	2.287948E-12	1.492140E-12	1.392664E-12	9.094947E-13	8.100187E-13	3.410605E-13	-2.273737E-12	-4.391154E-12	-6.664891E-12	-6.011192E-12	-6.281198E-12	-6.451728E-12	-6.281198E-12	-6.295409E-12	-5.897505E-12	-5.769607E-12	-7.347012E-12	-8.355983E-12	-9.038104E-12	-9.720225E-12	-1.139711E-11	-1.296030E-11	-1.362821E-11	-1.544720E-11	-1.814726E-11	-1.882938E-11	-1.905676E-11	-2.188472E-11	-2.333422E-11	-2.366107E-11	-2.464162E-11	-2.613376E-11	-2.670220E-11	-2.638956E-11	-2.590639E-11	-2.332001E-11	-2.141576E-11	-1.979572E-11	-1.861622E-11	-1.652722E-11	-1.293188E-11	-9.308110E-12	-5.385914E-12	-1.890044E-12	1.918465E-12	5.670131E-12	9.862333E-12	1.217870E-11	1.472245E-11	1.801936E-11	2.144418E-11	2.336265E-11	2.675904E-11	2.931699E-11	3.130651E-11	3.245759E-11	3.312550E-11	3.355183E-11	3.332445E-11	3.404921E-11	3.016964E-11	2.695799E-11	2.380318E-11	2.306422E-11	2.289369E-11	2.178524E-11	2.206946E-11	2.096101E-11	2.160050E-11	2.290790E-11	2.468425E-11	2.603429E-11	2.756906E-11	2.800959E-11	2.678746E-11	2.842171E-11	3.200284E-11	3.348077E-11	3.156231E-11	2.864908E-11	2.441425E-11	1.946887E-11	1.490719E-11	1.551825E-11	1.595879E-11	1.689671E-11	1.789147E-11	1.946887E-11	2.002309E-11	2.111733E-11	2.449951E-11	2.387424E-11	1.897149E-11	1.263345E-11	7.574386E-12	4.320100E-12	1.236344E-12	4.689582E-13	5.542233E-13	-1.421085E-14	-8.668621E-13	-1.335820E-12	-1.094236E-12	-1.406875E-12	-2.572165E-12	-5.840661E-12	-8.014922E-12	-9.023893E-12	-8.427037E-12	-1.001865E-11	-1.104183E-11	-1.224976E-11	-1.303135E-11	-1.284661E-11	-1.514877E-11	-1.598721E-11	-1.813305E-11	-1.837464E-11	-1.737988E-11	-1.803357E-11	-1.882938E-11	-1.794831E-11	-1.089973E-11	-2.785328E-12	8.611778E-12	2.256684E-11	3.527134E-11	4.186518E-11	4.453682E-11	3.994671E-11	3.404921E-11	3.007017E-11	2.346212E-11	1.864464E-11	1.610090E-11	1.449507E-11	1.041656E-11	8.270717E-12	1.115552E-11	1.783462E-11	2.265210E-11	2.835066E-11	3.154810E-11	3.230127E-11	3.511502E-11	4.226308E-11	5.063328E-11	6.080825E-11	6.825474E-11	7.281642E-11	7.570122E-11	7.415224E-11	6.907896E-11	6.212986E-11	5.606182E-11	4.956746E-11	4.426681E-11	3.937828E-11	3.358025E-11	2.835066E-11	2.272316E-11	1.800515E-11	1.348610E-11	8.014922E-12	3.666401E-12	2.842171E-14	-2.401634E-12	-2.671641E-12	-3.566925E-12	-4.021672E-12	-4.746425E-12	-7.091217E-12	-7.474910E-12	-9.009682E-12	-1.134026E-11	-1.246292E-11	-1.347189E-11	-1.416822E-11	-1.352873E-11	-1.458034E-11	-1.557510E-11	-1.645617E-11	-1.652722E-11	-1.540457E-11	-1.449507E-11	-1.422507E-11	-1.280398E-11	-1.227818E-11	-1.099920E-11	-9.350742E-12	-8.739676E-12	-5.925926E-12	-2.430056E-12	1.250555E-12	5.641709E-12	9.393375E-12	1.305978E-11	1.907097E-11	2.340528E-11	2.887646E-11	3.404921E-11	3.853984E-11	4.452261E-11	4.904166E-11	5.420020E-11	5.920242E-11	6.403411E-11	6.863843E-11	7.435119E-11	8.029133E-11	8.576251E-11	9.116263E-11	9.627854E-11	1.018634E-10	1.077609E-10	1.134595E-10	1.165006E-10	1.191722E-10	1.210481E-10	1.231513E-10	1.256097E-10	1.290488E-10	1.332268E-10	1.378879E-10	1.434017E-10	1.489155E-10	1.548699E-10	1.584368E-10	1.620606E-10	1.659686E-10	1.661391E-10	1.672191E-10	1.678160E-10	1.687539E-10	1.700471E-10	1.730882E-10	1.770672E-10	1.806484E-10	1.833058E-10	1.866738E-10	1.891181E-10	1.904539E-10	1.901839E-10	1.900560E-10	1.902833E-10	1.908091E-10	1.901128E-10	1.881233E-10	1.857217E-10	1.843290E-10	1.833200E-10	1.826947E-10	1.828084E-10	1.850253E-10	1.837748E-10	1.818563E-10	1.815721E-10	1.819842E-10	1.830927E-10	1.863185E-10	1.899849E-10	1.943619E-10	1.987672E-10	2.009273E-10	2.018652E-10	2.025615E-10	2.021920E-10	1.991509E-10	1.970619E-10	1.945892E-10	1.925571E-10	1.918750E-10	1.893454E-10	1.886633E-10	1.870006E-10	1.855511E-10	1.838316E-10	1.832348E-10	1.827232E-10	1.803215E-10	1.777067E-10	1.746940E-10	1.713687E-10	1.679723E-10	1.641496E-10	1.610374E-10	1.563194E-10	1.527809E-10	1.502940E-10	1.462297E-10	1.440554E-10	1.400906E-10	1.366374E-10	1.327436E-10	1.271587E-10	1.228102E-10	1.177938E-10	1.129621E-10	1.084430E-10	1.033698E-10	9.671908E-11	9.174528E-11	8.698464E-11	8.243717E-11	7.715073E-11	7.044321E-11	6.430412E-11	5.927348E-11	5.231016E-11	4.679634E-11	4.014566E-11	3.376499E-11	2.529532E-11	1.939782E-11	1.017497E-11	3.254286E-12	-2.131628E-12	-7.503331E-12	-1.294609E-11	-1.922729E-11	-2.525269E-11	-3.159073E-11	-3.792877E-11	-4.354206E-11	-4.756373E-11	-5.047696E-11	-5.361755E-11	-5.627498E-11	-5.890399E-11	-5.974243E-11	-6.035350E-11	-6.015455E-11	-5.994139E-11	-6.001244E-11	-5.812240E-11	-5.756817E-11	-5.718448E-11	-5.589129E-11	-5.518075E-11	-5.388756E-11	-5.321965E-11	-5.242384E-11	-5.226752E-11	-5.185541E-11	-5.196910E-11	-5.289280E-11	-5.250911E-11	-5.472600E-11	-5.638867E-11	-5.559286E-11	-5.532286E-11	-5.584866E-11	-5.773870E-11	-5.937295E-11	-5.940137E-11	-5.928769E-11	-6.029666E-11	-6.136247E-11	-6.093615E-11	-6.011192E-11	-6.022560E-11	-5.920242E-11	-5.937295E-11	-6.028245E-11	-6.320988E-11	-6.455991E-11	-6.566836E-11	-6.853895E-11	-7.136691E-11	-7.440804E-11	-7.635492E-11	-7.811707E-11	-8.068923E-11	-8.245138E-11	-8.458301E-11	-8.569145E-11	-8.591883E-11	-8.712675E-11	-8.765255E-11	-8.753887E-11	-8.971313E-11	-9.093526E-11	-9.249845E-11	-9.521273E-11	-9.623591E-11	-9.690382E-11	-9.769963E-11	-9.649170E-11	-9.504220E-11	-9.302425E-11	-9.094947E-11	-9.005419E-11	-8.832046E-11	-8.847678E-11	-8.827783E-11	-8.544987E-11	-8.260770E-11	-8.022027E-11	-7.824497E-11	-7.599965E-11	-7.487699E-11	-7.365486E-11	-7.284484E-11	-6.963319E-11	-6.774314E-11	-6.758683E-11	-6.750156E-11	-6.509993E-11	-6.251355E-11	-6.144774E-11
4.128253E-11	3.429079E-11	3.043965E-11	2.948752E-11	2.992806E-11	2.968648E-11	3.178968E-11	3.521450E-11	3.657874E-11	3.896616E-11	4.149570E-11	4.452261E-11	5.027800E-11	5.603340E-11	6.302514E-11	6.744472E-11	7.108270E-11	7.339906E-11	7.673862E-11	7.813128E-11	7.925394E-11	8.233769E-11	8.445511E-11	8.047607E-11	7.796075E-11	7.521805E-11	7.106848E-11	6.647838E-11	6.133405E-11	5.724132E-11	5.505285E-11	5.431389E-11	5.383072E-11	5.253753E-11	4.664003E-11	4.365575E-11	4.185097E-11	3.998935E-11	3.760192E-11	3.569767E-11	3.591083E-11	3.416289E-11	3.088019E-11	2.881961E-11	2.425793E-11	1.931255E-11	1.544720E-11	1.132605E-11	1.017497E-11	1.054445E-11	1.078604E-11	1.139711E-11	1.189449E-11	1.389822E-11	1.486455E-11	1.550404E-11	1.696776E-11	2.113154E-11	2.428635E-11	2.940226E-11	3.619505E-11	4.476419E-11	5.375966E-11	6.197354E-11	6.775736E-11	6.950529E-11	7.118217E-11	7.207746E-11	7.396750E-11	7.767653E-11	8.348877E-11	9.065104E-11	9.863754E-11	1.065956E-10	1.126068E-10	1.164580E-10	1.195843E-10	1.220286E-10	1.243734E-10	1.255671E-10	1.277130E-10	1.266471E-10	1.260645E-10	1.234923E-10	1.204086E-10	1.173106E-10	1.120384E-10	1.076046E-10	1.009965E-10	9.620749E-11	9.207213E-11	8.712675E-11	8.276402E-11	7.833023E-11	7.456435E-11	7.206324E-11	7.084111E-11	7.037215E-11	6.855316E-11	6.541256E-11	6.144774E-11	5.438494E-11	4.418155E-11	3.629452E-11	2.974332E-11	2.356160E-11	1.988099E-11	1.351452E-11	1.047340E-11	9.123369E-12	7.773338E-12	4.661160E-12	1.321609E-12	-9.094947E-13	-5.272227E-12	-8.043344E-12	-1.016076E-11	-1.189449E-11	-1.438138E-11	-1.543299E-11	-1.524825E-11	-1.499245E-11	-1.489298E-11	-1.570299E-11	-1.497824E-11	-1.476508E-11	-1.358558E-11	-1.341505E-11	-1.277556E-11	-1.159606E-11	-1.044498E-11	-9.762857E-12	-1.051603E-11	-1.141132E-11	-1.045919E-11	-8.554935E-12	-7.133849E-12	-4.902745E-12	-2.827960E-12	-1.378453E-12	2.557954E-13	2.401634E-12	4.604317E-12	3.609557E-12	3.396394E-12	4.362732E-12	8.327561E-12	1.207923E-11	1.553246E-11	1.710987E-11	2.064837E-11	2.367528E-11	2.597744E-11	2.739853E-11	2.998490E-11	3.294076E-11	3.792877E-11	4.297362E-11	4.922640E-11	5.562129E-11	6.174616E-11	6.528467E-11	6.842527E-11	7.150902E-11	7.393908E-11	7.626966E-11	7.818812E-11	7.959500E-11	8.107293E-11	8.107293E-11	7.987921E-11	8.054712E-11	8.047607E-11	8.041923E-11	8.060397E-11	8.031975E-11	7.855760E-11	7.850076E-11	7.615597E-11	7.383960E-11	7.031531E-11	6.779999E-11	6.500045E-11	6.257039E-11	5.771028E-11	5.309175E-11	4.833112E-11	4.330047E-11	3.763034E-11	3.265654E-11	2.711431E-11	2.214051E-11	1.634248E-11	1.125500E-11	5.101697E-12	1.946887E-12	-1.136868E-13	-1.477929E-12	-4.433787E-12	-5.755396E-12	-5.073275E-12	-3.211653E-12	-2.145839E-12	-1.335820E-12	1.122658E-12	4.391154E-12	8.455459E-12	1.315925E-11	1.759304E-11	2.151523E-11	2.553691E-11	3.053913E-11	3.591083E-11	4.172307E-11	4.621370E-11	4.962430E-11	5.357492E-11	5.715606E-11	6.077983E-11	6.308198E-11	6.370726E-11	6.303935E-11	6.255618E-11	6.208722E-11	6.180301E-11	6.181722E-11	6.090772E-11	6.085088E-11	6.014034E-11	5.911716E-11	5.842082E-11	5.712764E-11	5.469758E-11	5.393019E-11	5.452705E-11	5.496759E-11	5.522338E-11	5.242384E-11	5.088907E-11	4.790479E-11	4.536105E-11	4.308731E-11	4.051515E-11	3.622347E-11	3.142020E-11	2.776801E-11	2.356160E-11	1.811884E-11	1.391243E-11	9.578116E-12	5.783818E-12	7.673862E-13	-3.296918E-12	-7.247536E-12	-1.162448E-11	-1.331557E-11	-1.634248E-11	-2.052047E-11	-2.178524E-11	-2.400213E-11	-2.793854E-11	-3.119283E-11	-3.281286E-11	-3.529976E-11	-3.677769E-11	-3.930722E-11	-4.001777E-11	-3.912248E-11	-3.814193E-11	-3.755929E-11	-3.721823E-11	-3.637979E-11	-3.468870E-11	-3.396394E-11	-3.326761E-11	-3.197442E-11	-3.072387E-11	-3.069545E-11	-2.971490E-11	-2.829381E-11	-2.768274E-11	-2.570744E-11	-2.508216E-11	-2.413003E-11	-2.292211E-11	-2.101785E-11	-1.857359E-11	-1.644196E-11	-1.413980E-11	-1.234923E-11	-1.038813E-11	-8.213874E-12	-5.712764E-12	-4.135359E-12	-1.890044E-12	-5.968559E-13	6.394885E-13	2.614797E-12	3.296918E-12	3.964828E-12	5.556444E-12	6.309619E-12	8.483880E-12	1.124079E-11	1.310241E-11	1.567457E-11	1.863043E-11	2.249578E-11	2.498268E-11	2.687273E-11	2.894751E-11	2.870593E-11	2.745537E-11	2.725642E-11	2.576428E-11	2.613376E-11	2.619061E-11	2.702905E-11	2.907541E-11	2.933120E-11	2.714273E-11	2.562217E-11	2.444267E-11	2.329159E-11	2.235367E-11	1.949729E-11	1.870148E-11	1.752198E-11	1.763567E-11	1.682565E-11	1.625722E-11	1.499245E-11	1.290346E-11	1.320188E-11	1.119815E-11	9.336532E-12	7.631229E-12	5.229595E-12	4.050094E-12	2.557954E-12	1.392664E-12	-6.821210E-13	-3.083755E-12	-4.604317E-12	-6.593837E-12	-1.034550E-11	-1.348610E-11	-1.463718E-11	-1.713829E-11	-1.877254E-11	-1.973888E-11	-2.032152E-11	-2.188472E-11	-2.494005E-11	-2.884804E-11	-3.153389E-11	-3.139178E-11	-2.960121E-11	-2.837908E-11	-2.906120E-11	-2.864908E-11	-2.840750E-11	-2.911804E-11	-2.819434E-11	-2.769696E-11	-2.724221E-11	-2.653167E-11	-2.773959E-11	-2.901857E-11	-3.049649E-11	-3.205969E-11	-3.328182E-11	-3.497291E-11	-3.491607E-11	-3.477396E-11	-3.426237E-11	-3.507239E-11	-3.474554E-11	-3.676348E-11	-3.754508E-11	-3.973355E-11	-4.237677E-11	-4.588685E-11	-5.130119E-11	-5.425704E-11	-5.823608E-11	-6.059508E-11	-6.049561E-11	-6.299672E-11	-6.417622E-11	-6.669154E-11	-6.946266E-11	-7.128165E-11	-7.494805E-11	-7.707968E-11	-7.901235E-11	-7.945289E-11	-8.080292E-11	-8.439827E-11	-8.698464E-11	-8.905943E-11	-9.102052E-11	-9.299583E-11	-9.633538E-11	-9.927703E-11	-1.031992E-10	-1.044214E-10	-1.072493E-10	-1.080025E-10	-1.089830E-10	-1.097362E-10	-1.102194E-10	-1.101199E-10	-1.109441E-10	-1.106741E-10	-1.123794E-10	-1.142411E-10	-1.165290E-10	-1.197122E-10	-1.192006E-10	-1.198543E-10	-1.197833E-10	-1.201812E-10	-1.199822E-10	-1.185470E-10	-1.187317E-10	-1.189306E-10	-1.192149E-10	-1.187033E-10	-1.208207E-10	-1.224123E-10	-1.203375E-10	-1.188312E-10	-1.186464E-10	-1.183764E-10	-1.199822E-10	-1.202238E-10	-1.207781E-10	-1.224407E-10	-1.209486E-10	-1.187033E-10	-1.167848E-10	-1.169127E-10	-1.161311E-10	-1.149232E-10	-1.152500E-10	-1.149942E-10	-1.158327E-10	-1.177085E-10	-1.160743E-10	-1.140990E-10	-1.113136E-10	-1.091820E-10	-1.076330E-10	-1.053309E-10	-1.042224E-10	-1.014513E-10	-1.008544E-10	-1.010534E-10	-1.025029E-10	-1.026592E-10	-1.033555E-10	-1.043219E-10	-1.053735E-10	-1.066951E-10	-1.065530E-10	-1.054588E-10	-1.042366E-10	-1.028013E-10	-1.036398E-10	-1.037108E-10	-1.036966E-10	-1.055582E-10	-1.060130E-10	-1.077183E-10	-1.098073E-10	-1.126352E-10	-1.121947E-10	-1.137153E-10	-1.129621E-10	-1.131610E-10	-1.135732E-10	-1.144684E-10	-1.156337E-10	-1.169127E-10	-1.179643E-10	-1.213039E-10	-1.238192E-10	-1.244587E-10	-1.253824E-10	-1.247713E-10	-1.238618E-10	-1.234497E-10	-1.225686E-10	-1.212896E-10	-1.186180E-10	-1.149942E-10	-1.110294E-10	-1.081020E-10	-1.055724E-10	-1.027303E-10	-1.001723E-10	-9.744383E-11	-9.433165E-11	-9.076473E-11	-8.856205E-11	-8.726886E-11	-8.509460E-11	-8.311929E-11	-8.121503E-11	-7.922552E-11	-7.949552E-11	-7.990764E-11	-7.824497E-11	-7.598544E-11	-7.443646E-11	-7.449330E-11	-7.418066E-11	-7.476331E-11	-7.489120E-11	-7.533174E-11	-7.590018E-11	-7.609913E-11	-7.734968E-11	-8.043344E-11	-8.225243E-11	-8.363088E-11	-8.533618E-11	-8.635936E-11	-8.722623E-11	-8.975576E-11	-9.114842E-11	-9.481482E-11	-9.647749E-11	-9.717382E-11	-9.835333E-11	-9.902124E-11	-1.014797E-10	-1.029008E-10	-1.079172E-10	-1.104183E-10	-1.130616E-10	-1.144826E-10	-1.152785E-10	-1.182485E-10	-1.217160E-10	-1.245724E-10	-1.258371E-10	-1.272156E-10	-1.279403E-10	-1.285940E-10	-1.273719E-10	-1.274714E-10	-1.285940E-10	-1.284803E-10	-1.298446E-10	-1.304983E-10	-1.323315E-10	-1.325304E-10	-1.303277E-10	-1.287503E-10	-1.265192E-10	-1.229523E-10	-1.201670E-10	-1.162874E-10	-1.120810E-10	-1.075904E-10	-1.039666E-10	-1.004992E-10	-9.683276E-11	-9.282530E-11	-8.805046E-11	-8.328982E-11	-7.806022E-11	-7.321432E-11	-6.983214E-11	-6.673417E-11	-6.502887E-11	-6.320988E-11	-6.323830E-11	-6.313883E-11	-6.137668E-11	-5.888978E-11	-5.371703E-11	-4.895639E-11	-4.459366E-11	-3.969092E-11	-3.477396E-11	-3.157652E-11	-2.948752E-11	-2.714273E-11	-2.496847E-11	-2.275158E-11	-2.187051E-11	-2.020784E-11	-1.917044E-11	-1.833200E-11	-1.664091E-11	-1.692513E-11	-1.674039E-11	-1.509193E-11	-1.269029E-11	-1.004707E-11	-8.000711E-12	-6.693313E-12	-6.423306E-12	-5.996981E-12	-5.627498E-12	-5.513812E-12	-5.385914E-12	-6.139089E-12	-4.931167E-12	-4.007461E-12	-4.021672E-12	-3.879563E-12	-4.931167E-12	-4.803269E-12	-5.343281E-12	-7.361223E-12	-8.739676E-12	-1.143974E-11	-1.345768E-11	-1.602984E-11	-1.726619E-11	-1.821832E-11	-1.925571E-11	-2.006573E-11	-2.118838E-11	-2.306422E-11	-2.441425E-11	-2.476952E-11	-2.630429E-11	-2.724221E-11	-2.728484E-11	-2.779643E-11	-2.924594E-11	-3.058176E-11	-3.160494E-11	-3.096545E-11	-3.102230E-11	-3.150546E-11	-3.100808E-11	-3.112177E-11	-3.130651E-11	-3.150546E-11	-3.244338E-11	-3.190337E-11	-3.025491E-11	-2.960121E-11	-2.849276E-11	-2.721379E-11	-2.529532E-11	-2.334843E-11	-2.107470E-11	-1.811884E-11	-1.658407E-11	-1.294609E-11	-9.805490E-12	-6.650680E-12	-3.353762E-12	1.989520E-13	3.637979E-12	4.291678E-12	5.471179E-12	5.314860E-12	6.323830E-12	6.195933E-12	6.664891E-12	9.748646E-12	1.310241E-11	1.462297E-11	1.332978E-11	1.091394E-11	7.688072E-12	4.632739E-12	4.689582E-13	-3.623768E-12	-5.783818E-12	-8.185452E-12	-1.176659E-11	-1.311662E-11	-1.492140E-11	-1.602984E-11	-1.836042E-11	-2.012257E-11	-2.185629E-11	-2.469847E-11	-2.599165E-11	-2.744116E-11	-2.822276E-11	-3.016964E-11	-3.146283E-11	-3.319656E-11	-3.608136E-11	-4.006040E-11	-4.402523E-11	-4.952483E-11	-5.276490E-11	-5.383072E-11	-5.411493E-11	-5.373124E-11	-5.229595E-11	-4.786216E-11	-4.189360E-11	-3.653611E-11	-3.223022E-11	-2.886225E-11	-2.727063E-11	-2.546585E-11	-2.117417E-11	-1.925571E-11	-1.699618E-11	-1.588774E-11	-1.476508E-11	-1.469402E-11	-1.587352E-11	-1.890044E-11	-2.280842E-11	-2.205525E-11	-2.182787E-11	-2.015099E-11	-1.770672E-11	-1.294609E-11	-8.839152E-12	-2.287948E-12	2.899014E-12	8.952838E-12	2.168576E-11	3.515765E-11	4.661160E-11	5.678658E-11	6.500045E-11	7.189271E-11	7.786127E-11	8.334666E-11	8.391510E-11	7.932499E-11	7.864287E-11	8.179768E-11	8.559198E-11	8.590462E-11	8.625989E-11	8.806467E-11	8.695622E-11	8.361667E-11	8.320455E-11	8.154188E-11	8.132872E-11	8.674306E-11	9.460166E-11	9.978862E-11	1.077041E-10	1.139426E-10	1.189591E-10	1.233218E-10	1.287788E-10	1.333831E-10	1.361826E-10	1.389253E-10	1.396359E-10	1.401048E-10	1.373905E-10	1.340226E-10	1.303988E-10	1.250413E-10	1.175948E-10	1.090825E-10	9.895018E-11	8.830625E-11	7.962342E-11	7.253220E-11	6.605205E-11	6.160406E-11	5.651657E-11	5.270806E-11	4.878586E-11	4.450840E-11	4.041567E-11	3.718981E-11	3.176126E-11	2.650324E-11	2.059153E-11	1.658407E-11	1.055867E-11	4.916956E-12	4.405365E-13	-5.172751E-12	-1.082867E-11	-1.570299E-11	-1.817568E-11	-2.111733E-11	-2.196998E-11	-2.090417E-11	-2.090417E-11	-2.157208E-11	-2.235367E-11	-2.239631E-11	-2.272316E-11	-2.293632E-11	-2.198419E-11	-2.202682E-11	-2.077627E-11	-2.114575E-11	-1.949729E-11	-1.648459E-11	-1.291767E-11	-8.043344E-12	-2.700062E-12	2.572165E-12	6.920686E-12	1.099920E-11	1.398348E-11	1.783462E-11	2.164313E-11	2.604850E-11	3.031175E-11	3.525713E-11	3.983303E-11	4.578737E-11	5.165646E-11	5.682921E-11	6.298251E-11	6.730261E-11	7.074163E-11	7.538858E-11	8.004974E-11	8.665779E-11	9.460166E-11	1.006413E-10	1.066240E-10	1.129479E-10	1.165716E-10	1.206786E-10	1.242739E-10	1.261071E-10	1.278835E-10	1.305835E-10	1.344489E-10	1.377600E-10	1.394227E-10	1.414406E-10	1.426912E-10	1.442260E-10	1.493845E-10	1.520704E-10	1.548131E-10	1.587779E-10	1.630269E-10	1.665228E-10	1.703313E-10	1.743814E-10	1.771809E-10	1.795541E-10	1.793552E-10	1.776925E-10	1.746940E-10	1.725056E-10	1.690950E-10	1.696492E-10	1.709708E-10	1.754614E-10	1.807905E-10	1.827090E-10	1.851816E-10	1.863043E-10	1.872849E-10	1.877538E-10	1.850253E-10	1.797815E-10	1.780762E-10	1.773657E-10	1.777636E-10	1.779625E-10	1.792841E-10	1.800657E-10	1.813163E-10	1.858353E-10	1.868870E-10	1.876543E-10	1.883933E-10	1.873133E-10	1.867164E-10	1.853238E-10	1.817995E-10	1.804068E-10	1.784599E-10	1.775504E-10	1.740688E-10	1.736424E-10	1.718519E-10	1.687255E-10	1.654712E-10	1.622737E-10	1.609095E-10	1.601137E-10	1.601563E-10	1.611085E-10	1.602416E-10	1.590763E-10	1.579679E-10	1.550831E-10	1.515872E-10	1.474518E-10	1.412417E-10	1.362537E-10	1.301572E-10	1.267608E-10	1.229239E-10	1.198543E-10	1.173390E-10	1.133458E-10	1.081730E-10	1.045919E-10	1.009681E-10	9.569590E-11	8.940049E-11	8.266454E-11	7.592860E-11	6.997425E-11	6.306777E-11	5.576339E-11	4.935430E-11	4.274625E-11	3.552714E-11	2.926015E-11	2.383160E-11	2.013678E-11	1.411138E-11	7.148060E-12	2.188472E-12	-3.950618E-12	-1.357137E-11	-2.020784E-11	-2.421530E-11	-2.856382E-11	-3.262812E-11	-3.592504E-11	-3.990408E-11	-4.212097E-11	-4.493472E-11	-4.766321E-11	-5.047696E-11	-5.205436E-11	-5.343281E-11	-5.312017E-11	-5.388756E-11	-5.401546E-11	-5.636025E-11	-5.925926E-11	-6.180301E-11	-6.413359E-11	-6.446044E-11	-6.222933E-11	-5.879031E-11	-5.577760E-11	-5.289280E-11	-5.125855E-11	-5.256595E-11	-5.395862E-11	-5.371703E-11	-5.486811E-11	-5.616130E-11	-5.708500E-11	-5.800871E-11	-5.908873E-11	-6.087930E-11	-6.043877E-11	-5.942979E-11	-5.762502E-11	-5.550760E-11	-5.304912E-11	-5.114487E-11	-5.279333E-11	-5.516654E-11	-5.658762E-11	-5.766765E-11	-5.884715E-11	-6.046719E-11	-6.109246E-11	-6.301093E-11	-6.393464E-11	-6.549783E-11	-6.905054E-11	-7.131007E-11	-7.719336E-11	-8.029133E-11	-8.049028E-11	-8.127188E-11	-8.087397E-11	-7.916867E-11	-7.798917E-11	-7.631229E-11	-7.634071E-11	-7.781864E-11	-8.027712E-11	-8.314771E-11	-8.449774E-11	-8.598988E-11	-8.867573E-11	-8.921575E-11	-8.846257E-11	-8.658674E-11	-8.579093E-11	-8.500933E-11	-8.361667E-11	-8.284928E-11	-8.191137E-11	-8.088819E-11	-7.902656E-11	-7.682388E-11	-7.335643E-11	-7.082690E-11	-6.818368E-11	-6.396306E-11	-6.085088E-11	-5.901768E-11	-5.849188E-11	-5.573497E-11	-5.459810E-11	-5.260858E-11	-5.314860E-11	-5.064749E-11	-4.823164E-11	-4.564527E-11
5.513812E-11	5.178435E-11	4.767742E-11	4.261835E-11	3.900880E-11	3.709033E-11	3.707612E-11	3.849721E-11	4.004619E-11	4.176570E-11	4.442313E-11	4.685319E-11	4.956746E-11	5.321965E-11	5.684342E-11	6.065193E-11	6.475886E-11	6.777157E-11	7.149481E-11	7.587175E-11	7.892709E-11	8.070344E-11	8.027712E-11	8.017764E-11	8.039081E-11	7.965184E-11	7.912604E-11	7.898393E-11	7.868550E-11	7.887024E-11	7.807444E-11	7.707968E-11	7.555911E-11	7.123901E-11	6.863843E-11	6.447465E-11	5.785239E-11	5.158540E-11	4.661160E-11	4.122569E-11	3.599609E-11	3.120704E-11	2.621903E-11	2.242473E-11	1.939782E-11	1.703881E-11	1.220712E-11	1.057288E-11	9.279688E-12	8.881784E-12	7.986500E-12	9.109158E-12	1.151079E-11	1.409717E-11	1.587352E-11	1.901412E-11	2.421530E-11	3.031175E-11	3.723244E-11	4.251888E-11	4.639844E-11	5.094591E-11	5.582024E-11	6.151879E-11	6.559731E-11	6.942003E-11	7.602807E-11	8.243717E-11	8.849099E-11	9.471535E-11	9.956125E-11	1.036256E-10	1.064251E-10	1.105604E-10	1.144969E-10	1.160601E-10	1.174811E-10	1.194991E-10	1.198686E-10	1.209912E-10	1.202523E-10	1.212896E-10	1.198970E-10	1.179785E-10	1.173959E-10	1.156906E-10	1.126068E-10	1.074909E-10	1.013234E-10	9.605117E-11	9.106316E-11	8.462564E-11	8.063239E-11	7.582912E-11	7.226220E-11	6.861001E-11	6.268408E-11	5.772449E-11	5.140066E-11	4.881429E-11	4.568790E-11	4.199308E-11	3.845457E-11	3.356604E-11	2.992806E-11	2.590639E-11	2.359002E-11	2.050626E-11	1.683986E-11	1.539036E-11	1.061551E-11	6.892265E-12	2.188472E-12	-1.904255E-12	-3.893774E-12	-7.304379E-12	-8.611778E-12	-1.075762E-11	-1.263345E-11	-1.500666E-11	-1.458034E-11	-1.526246E-11	-1.479350E-11	-1.500666E-11	-1.510614E-11	-1.581668E-11	-1.611511E-11	-1.693934E-11	-1.821832E-11	-1.922729E-11	-1.988099E-11	-1.860201E-11	-1.746514E-11	-1.615774E-11	-1.459455E-11	-1.227818E-11	-1.108447E-11	-9.691803E-12	-8.853362E-12	-7.702283E-12	-6.949108E-12	-5.556444E-12	-5.101697E-12	-4.789058E-12	-4.092726E-12	-2.614797E-12	-3.126388E-13	2.529532E-12	5.940137E-12	1.044498E-11	1.541878E-11	1.978151E-11	2.533795E-11	2.950173E-11	3.440448E-11	3.824141E-11	4.092726E-11	4.409628E-11	4.767742E-11	5.131540E-11	5.516654E-11	5.891820E-11	6.183143E-11	6.406253E-11	6.620837E-11	6.981793E-11	7.270273E-11	7.538858E-11	7.753442E-11	7.810286E-11	7.732126E-11	7.705125E-11	7.872814E-11	7.945289E-11	7.840129E-11	7.761969E-11	7.527490E-11	7.456435E-11	7.430856E-11	7.199219E-11	6.912160E-11	6.501466E-11	6.082246E-11	5.655920E-11	5.121592E-11	4.503420E-11	4.246203E-11	3.967671E-11	3.659295E-11	3.385026E-11	2.590639E-11	1.999467E-11	1.415401E-11	1.034550E-11	4.746425E-12	-1.548983E-12	-4.916956E-12	-5.059064E-12	-6.423306E-12	-5.357492E-12	-3.495870E-12	-1.037392E-12	1.904255E-12	3.481659E-12	4.817480E-12	6.380674E-12	9.563905E-12	1.494982E-11	2.022205E-11	2.498268E-11	2.899014E-11	3.157652E-11	3.367973E-11	3.596767E-11	3.740297E-11	3.933565E-11	4.308731E-11	4.544631E-11	4.783374E-11	4.941114E-11	4.997958E-11	4.983747E-11	5.105960E-11	5.249490E-11	5.215384E-11	5.375966E-11	5.412915E-11	5.483969E-11	5.296386E-11	5.150014E-11	4.918377E-11	4.652634E-11	4.482104E-11	4.303047E-11	4.189360E-11	4.168044E-11	3.977618E-11	3.878142E-11	3.542766E-11	3.190337E-11	2.869172E-11	2.528111E-11	2.455636E-11	2.451372E-11	2.104628E-11	1.676881E-11	1.230660E-11	8.895995E-12	5.726974E-12	-6.110668E-13	-3.595346E-12	-7.531753E-12	-1.217870E-11	-1.513456E-11	-1.536193E-11	-1.415401E-11	-1.261924E-11	-1.531930E-11	-1.843148E-11	-2.289369E-11	-2.708589E-11	-2.921752E-11	-3.143441E-11	-3.278444E-11	-3.501555E-11	-3.700507E-11	-3.876721E-11	-3.865352E-11	-3.734613E-11	-3.672085E-11	-3.478817E-11	-3.225864E-11	-2.995648E-11	-2.819434E-11	-2.754064E-11	-2.656009E-11	-2.481215E-11	-2.223999E-11	-2.050626E-11	-1.969624E-11	-1.885780E-11	-1.828937E-11	-1.752198E-11	-1.648459E-11	-1.463718E-11	-1.379874E-11	-1.232081E-11	-1.126921E-11	-8.938628E-12	-6.593837E-12	-5.073275E-12	-3.538503E-12	-2.060574E-12	-3.169021E-12	-1.662670E-12	-3.979039E-13	1.151079E-12	3.012701E-12	4.462208E-12	7.275958E-12	8.995471E-12	8.583356E-12	5.954348E-12	1.207923E-12	-5.329071E-12	-8.611778E-12	-9.990231E-12	-8.540724E-12	-5.570655E-12	4.263256E-14	7.915446E-12	1.612932E-11	2.269473E-11	2.835066E-11	2.980016E-11	2.685852E-11	2.540901E-11	2.300737E-11	2.185629E-11	2.285105E-11	2.302158E-11	2.307843E-11	2.332001E-11	2.415845E-11	2.434319E-11	2.506795E-11	2.380318E-11	2.292211E-11	2.165734E-11	1.975309E-11	1.996625E-11	1.735145E-11	1.514877E-11	1.283240E-11	1.080025E-11	9.265477E-12	7.744916E-12	5.954348E-12	5.911716E-12	3.367973E-12	1.676881E-12	-5.684342E-13	-4.149570E-12	-5.528022E-12	-7.247536E-12	-9.492851E-12	-1.082867E-11	-1.341505E-11	-1.575984E-11	-1.837464E-11	-1.944045E-11	-2.113154E-11	-2.329159E-11	-2.337686E-11	-2.252420E-11	-2.249578E-11	-2.239631E-11	-2.422951E-11	-2.592060E-11	-2.660272E-11	-2.697220E-11	-2.688694E-11	-2.833644E-11	-2.840750E-11	-2.775380E-11	-2.721379E-11	-2.664535E-11	-2.576428E-11	-2.511058E-11	-2.737011E-11	-2.856382E-11	-2.852119E-11	-3.011280E-11	-3.112177E-11	-3.215916E-11	-3.481659E-11	-3.495870E-11	-3.640821E-11	-3.851142E-11	-4.152412E-11	-4.281731E-11	-4.503420E-11	-4.580158E-11	-4.682477E-11	-4.884271E-11	-5.266543E-11	-5.384493E-11	-5.637446E-11	-5.773870E-11	-6.100720E-11	-6.367884E-11	-6.703260E-11	-6.969003E-11	-7.143797E-11	-7.379697E-11	-7.642598E-11	-7.818812E-11	-8.112977E-11	-8.314771E-11	-8.434142E-11	-8.604673E-11	-9.038104E-11	-9.282530E-11	-9.630696E-11	-9.875123E-11	-1.017924E-10	-1.025029E-10	-1.015223E-10	-1.020197E-10	-1.023608E-10	-1.043503E-10	-1.060556E-10	-1.082299E-10	-1.098073E-10	-1.119815E-10	-1.148521E-10	-1.169695E-10	-1.153353E-10	-1.149942E-10	-1.164580E-10	-1.196980E-10	-1.210765E-10	-1.221707E-10	-1.226113E-10	-1.228813E-10	-1.249418E-10	-1.265192E-10	-1.283809E-10	-1.286935E-10	-1.289919E-10	-1.292193E-10	-1.294325E-10	-1.285940E-10	-1.264198E-10	-1.249845E-10	-1.234213E-10	-1.224265E-10	-1.228244E-10	-1.237623E-10	-1.232081E-10	-1.240750E-10	-1.216165E-10	-1.199965E-10	-1.184759E-10	-1.151932E-10	-1.120810E-10	-1.079599E-10	-1.042224E-10	-1.011955E-10	-9.939072E-11	-9.715961E-11	-9.585222E-11	-9.848122E-11	-1.006697E-10	-1.031566E-10	-1.041798E-10	-1.036540E-10	-1.030287E-10	-1.038529E-10	-1.012239E-10	-9.880807E-11	-1.004707E-10	-1.028013E-10	-1.062261E-10	-1.091394E-10	-1.111147E-10	-1.120526E-10	-1.103615E-10	-1.080309E-10	-1.046061E-10	-1.016218E-10	-9.950440E-11	-1.006413E-10	-1.017497E-10	-1.041798E-10	-1.051603E-10	-1.055014E-10	-1.062972E-10	-1.067093E-10	-1.066809E-10	-1.072635E-10	-1.076614E-10	-1.078746E-10	-1.079741E-10	-1.081162E-10	-1.087415E-10	-1.103189E-10	-1.112141E-10	-1.118536E-10	-1.127347E-10	-1.124789E-10	-1.116689E-10	-1.115694E-10	-1.096083E-10	-1.078320E-10	-1.061977E-10	-1.035403E-10	-1.004707E-10	-9.697487E-11	-9.401901E-11	-9.056578E-11	-8.732570E-11	-8.527934E-11	-8.317613E-11	-8.162715E-11	-8.135714E-11	-7.965184E-11	-7.790391E-11	-7.628387E-11	-7.564438E-11	-7.456435E-11	-7.175061E-11	-6.852474E-11	-6.596679E-11	-6.465939E-11	-6.424727E-11	-6.406253E-11	-6.446044E-11	-6.343726E-11	-6.524203E-11	-6.703260E-11	-6.784262E-11	-6.875212E-11	-6.907896E-11	-7.176482E-11	-7.392487E-11	-7.544543E-11	-7.861445E-11	-8.223822E-11	-8.428458E-11	-8.765255E-11	-8.969891E-11	-9.116263E-11	-9.291057E-11	-9.359269E-11	-9.409007E-11	-9.494272E-11	-9.630696E-11	-9.629275E-11	-9.742962E-11	-9.877965E-11	-1.008686E-10	-1.029719E-10	-1.061409E-10	-1.084430E-10	-1.131752E-10	-1.171827E-10	-1.219576E-10	-1.254676E-10	-1.267608E-10	-1.266187E-10	-1.271161E-10	-1.281961E-10	-1.282956E-10	-1.287930E-10	-1.281251E-10	-1.264766E-10	-1.262208E-10	-1.266329E-10	-1.250129E-10	-1.246292E-10	-1.226397E-10	-1.206502E-10	-1.187317E-10	-1.174101E-10	-1.144116E-10	-1.125926E-10	-1.109299E-10	-1.089120E-10	-1.050466E-10	-1.019771E-10	-9.923440E-11	-9.434586E-11	-8.947154E-11	-8.324719E-11	-7.541701E-11	-6.932055E-11	-6.284040E-11	-5.672973E-11	-5.222489E-11	-4.742162E-11	-4.486367E-11	-4.432366E-11	-4.496314E-11	-4.536105E-11	-4.440892E-11	-4.200729E-11	-3.831246E-11	-3.336709E-11	-3.039702E-11	-2.739853E-11	-2.513900E-11	-2.269473E-11	-2.128786E-11	-1.963940E-11	-1.958256E-11	-1.787726E-11	-1.692513E-11	-1.578826E-11	-1.675460E-11	-2.040679E-11	-2.117417E-11	-2.580691E-11	-3.031175E-11	-3.586820E-11	-4.001777E-11	-4.114042E-11	-4.057199E-11	-3.845457E-11	-3.589662E-11	-3.180389E-11	-2.744116E-11	-2.250999E-11	-1.969624E-11	-1.806200E-11	-1.710987E-11	-1.587352E-11	-1.526246E-11	-1.439560E-11	-1.305978E-11	-1.141132E-11	-1.128342E-11	-1.011813E-11	-9.350742E-12	-9.748646E-12	-9.080736E-12	-8.597567E-12	-8.128609E-12	-8.768097E-12	-8.441248E-12	-9.350742E-12	-1.108447E-11	-1.195133E-11	-1.357137E-11	-1.585931E-11	-1.810463E-11	-1.962519E-11	-2.049205E-11	-2.232525E-11	-2.287948E-11	-2.496847E-11	-2.508216E-11	-2.395950E-11	-2.252420E-11	-2.307843E-11	-2.260947E-11	-2.405898E-11	-2.391687E-11	-2.421530E-11	-2.341949E-11	-2.270895E-11	-2.209788E-11	-2.039258E-11	-1.682565E-11	-1.359979E-11	-1.099920E-11	-8.029133E-12	-5.741185E-12	-4.348522E-12	-2.984279E-12	-1.890044E-12	-4.973799E-13	1.861622E-12	2.202682E-12	3.964828E-12	6.380674E-12	7.560175E-12	8.554935E-12	9.919177E-12	8.469669E-12	8.995471E-12	9.990231E-12	1.020339E-11	8.412826E-12	1.023182E-11	9.507062E-12	1.271871E-11	1.749356E-11	2.310685E-11	2.707168E-11	3.151968E-11	3.417711E-11	3.770140E-11	4.160938E-11	4.079936E-11	3.498712E-11	3.082334E-11	2.648903E-11	2.350475E-11	1.953993E-11	1.800515E-11	1.521983E-11	1.251976E-11	9.151790E-12	6.437517E-12	2.188472E-12	5.115908E-13	3.794298E-12	8.981260E-12	1.621459E-11	2.768274E-11	3.902301E-11	4.772005E-11	5.357492E-11	5.904610E-11	6.204459E-11	6.095036E-11	5.830714E-11	5.427125E-11	4.841638E-11	4.773426E-11	5.091749E-11	5.522338E-11	5.464074E-11	5.515233E-11	5.118750E-11	4.762057E-11	4.365575E-11	3.780087E-11	3.201706E-11	2.755485E-11	2.350475E-11	1.922729E-11	1.546141E-11	9.109158E-12	3.055334E-12	-1.847411E-12	-5.897505E-12	-7.730705E-12	-9.052314E-12	-1.037392E-11	-1.176659E-11	-1.264766E-11	-1.288925E-11	-1.189449E-11	-1.108447E-11	-1.176659E-11	-1.085709E-11	-8.355983E-12	-5.471179E-12	-2.856382E-12	4.689582E-13	3.097966E-12	6.266987E-12	7.034373E-12	9.350742E-12	1.087130E-11	1.132605E-11	1.098499E-11	1.068656E-11	1.116973E-11	1.180922E-11	1.315925E-11	1.510614E-11	1.580247E-11	1.611511E-11	1.664091E-11	1.797673E-11	1.899991E-11	1.770672E-11	1.794831E-11	1.512035E-11	1.190870E-11	1.045919E-11	1.129763E-11	1.276135E-11	1.315925E-11	1.512035E-11	1.719513E-11	1.985256E-11	2.184208E-11	2.148681E-11	1.996625E-11	1.976730E-11	1.966782E-11	2.108891E-11	2.438583E-11	2.661693E-11	2.773959E-11	2.488321E-11	2.056311E-11	1.598721E-11	8.938628E-12	1.506351E-12	-3.510081E-12	-8.824941E-12	-1.291767E-11	-1.730882E-11	-1.963940E-11	-1.925571E-11	-1.882938E-11	-1.948308E-11	-1.959677E-11	-2.161471E-11	-2.248157E-11	-2.205525E-11	-2.130207E-11	-1.953993E-11	-1.817568E-11	-1.772094E-11	-1.628564E-11	-1.492140E-11	-1.296030E-11	-1.060130E-11	-8.014922E-12	-5.002221E-12	-2.515321E-12	1.421085E-13	2.899014E-12	6.892265E-12	1.182343E-11	1.656986E-11	2.141576E-11	2.641798E-11	3.186074E-11	3.701928E-11	4.277467E-11	4.887113E-11	5.449863E-11	6.056666E-11	6.653522E-11	7.302958E-11	7.814549E-11	8.351719E-11	8.810730E-11	9.325163E-11	9.788437E-11	1.028155E-10	1.073346E-10	1.114842E-10	1.165290E-10	1.199680E-10	1.248424E-10	1.288498E-10	1.339799E-10	1.371347E-10	1.406590E-10	1.435438E-10	1.476081E-10	1.515730E-10	1.547988E-10	1.578258E-10	1.593037E-10	1.613358E-10	1.638369E-10	1.659686E-10	1.695497E-10	1.724914E-10	1.767688E-10	1.790141E-10	1.809468E-10	1.809042E-10	1.819416E-10	1.832348E-10	1.844285E-10	1.854374E-10	1.861196E-10	1.861480E-10	1.886491E-10	1.902123E-10	1.912639E-10	1.910649E-10	1.921308E-10	1.937508E-10	1.952714E-10	1.951577E-10	1.931681E-10	1.927418E-10	1.933955E-10	1.934239E-10	1.930403E-10	1.932534E-10	1.929266E-10	1.940776E-10	1.936087E-10	1.928839E-10	1.918181E-10	1.924008E-10	1.914060E-10	1.914060E-10	1.896296E-10	1.886775E-10	1.884786E-10	1.886349E-10	1.886917E-10	1.871570E-10	1.851248E-10	1.834621E-10	1.813873E-10	1.792984E-10	1.775220E-10	1.769394E-10	1.743814E-10	1.728466E-10	1.698197E-10	1.669918E-10	1.643770E-10	1.615632E-10	1.582379E-10	1.544578E-10	1.516440E-10	1.482476E-10	1.460165E-10	1.438423E-10	1.406590E-10	1.347757E-10	1.302993E-10	1.265761E-10	1.243023E-10	1.197122E-10	1.164011E-10	1.120810E-10	1.078320E-10	1.012381E-10	9.576695E-11	9.062262E-11	8.354561E-11	7.672440E-11	7.025847E-11	6.396306E-11	5.778134E-11	5.198331E-11	4.740741E-11	4.325784E-11	3.666401E-11	3.080913E-11	2.367528E-11	1.618616E-11	9.691803E-12	1.449507E-12	-4.718004E-12	-1.051603E-11	-1.567457E-11	-2.113154E-11	-2.530953E-11	-3.022649E-11	-3.426237E-11	-3.831246E-11	-4.406786E-11	-4.864376E-11	-5.327649E-11	-5.724132E-11	-6.019718E-11	-6.210144E-11	-6.393464E-11	-6.512835E-11	-6.490097E-11	-6.465939E-11	-6.600942E-11	-6.521361E-11	-6.409095E-11	-6.347989E-11	-6.448886E-11	-6.409095E-11	-6.312462E-11	-6.070877E-11	-5.896084E-11	-5.724132E-11	-5.775291E-11	-5.697132E-11	-5.621814E-11	-5.617551E-11	-5.513812E-11	-5.380230E-11	-5.222489E-11	-5.218226E-11	-5.201173E-11	-5.400125E-11	-5.559286E-11	-5.560707E-11	-5.694289E-11	-5.790923E-11	-5.873346E-11	-5.832135E-11	-5.898926E-11	-5.947243E-11	-6.042455E-11	-6.055245E-11	-6.113510E-11	-6.117773E-11	-6.276935E-11	-6.329515E-11	-6.416201E-11	-6.579626E-11	-6.571099E-11	-6.582468E-11	-6.481571E-11	-6.599521E-11	-6.900791E-11	-7.709389E-11	-8.030554E-11	-8.463985E-11	-8.679990E-11	-8.623147E-11	-8.434142E-11	-8.341772E-11	-8.382983E-11	-8.213874E-11	-8.036238E-11	-7.891288E-11	-7.827339E-11	-7.720757E-11	-7.540280E-11	-7.280221E-11	-7.145218E-11	-7.018741E-11	-6.886580E-11	-6.916423E-11	-7.101164E-11	-6.944845E-11	-6.714629E-11	-6.444623E-11	-6.055245E-11	-5.618972E-11	-5.464074E-11	-5.171330E-11	-4.895639E-11	-4.719425E-11	-4.631318E-11	-4.438050E-11	-4.280309E-11	-4.128253E-11	-3.828404E-11	-3.549872E-11
3.475975E-11	2.825118E-11	2.329159E-11	2.042100E-11	2.005152E-11	2.052047E-11	2.415845E-11	2.610534E-11	2.926015E-11	3.373657E-11	3.713296E-11	4.162359E-11	4.524736E-11	4.921219E-11	5.142908E-11	5.381651E-11	5.712764E-11	6.050982E-11	6.316725E-11	6.554046E-11	6.849632E-11	7.045742E-11	7.058532E-11	7.054268E-11	7.034373E-11	6.966161E-11	7.094059E-11	7.166534E-11	7.381118E-11	7.413803E-11	7.460699E-11	7.250378E-11	6.922107E-11	6.643575E-11	6.359357E-11	6.005507E-11	5.520917E-11	5.039169E-11	4.342837E-11	3.625189E-11	3.166178E-11	2.698641E-11	2.495426E-11	2.090417E-11	1.750777E-11	1.158185E-11	7.986500E-12	3.907985E-12	3.254286E-12	3.282707E-12	3.879563E-12	4.533263E-12	4.902745E-12	7.673862E-12	1.064393E-11	1.413980E-11	1.925571E-11	2.428635E-11	2.778222E-11	3.215916E-11	3.871037E-11	4.511946E-11	5.255174E-11	5.937295E-11	6.443202E-11	6.852474E-11	7.449330E-11	8.148504E-11	8.945733E-11	9.549694E-11	1.010250E-10	1.041514E-10	1.064393E-10	1.103189E-10	1.121805E-10	1.136442E-10	1.130189E-10	1.112141E-10	1.112852E-10	1.106315E-10	1.123084E-10	1.137010E-10	1.146105E-10	1.135732E-10	1.120810E-10	1.085141E-10	1.052456E-10	1.004707E-10	9.659118E-11	9.272583E-11	8.887469E-11	8.678569E-11	8.243717E-11	7.754863E-11	7.273115E-11	6.781420E-11	6.201617E-11	5.530865E-11	4.899903E-11	4.511946E-11	4.075673E-11	3.889511E-11	3.726086E-11	3.313971E-11	2.985701E-11	2.638956E-11	2.373213E-11	2.042100E-11	1.473666E-11	1.054445E-11	6.920686E-12	4.206413E-12	2.643219E-12	-2.557954E-13	-2.785328E-12	-4.050094E-12	-4.177991E-12	-4.547474E-12	-5.428547E-12	-6.338041E-12	-7.702283E-12	-8.128609E-12	-9.706014E-12	-1.146816E-11	-1.266187E-11	-1.362821E-11	-1.466560E-11	-1.647038E-11	-1.978151E-11	-2.080469E-11	-1.850253E-11	-1.583089E-11	-1.313083E-11	-9.791279E-12	-6.608047E-12	-4.504841E-12	-3.524292E-12	-2.856382E-12	-2.614797E-12	-1.634248E-12	-8.668621E-13	-1.847411E-13	-2.842171E-14	1.008971E-12	3.765876E-12	6.963319E-12	1.031708E-11	1.487876E-11	1.919886E-11	2.343370E-11	2.810907E-11	3.204548E-11	3.574030E-11	3.976197E-11	4.189360E-11	4.257572E-11	4.246203E-11	4.260414E-11	4.541789E-11	4.907008E-11	5.465495E-11	5.674394E-11	5.931611E-11	6.131984E-11	6.403411E-11	6.743051E-11	7.045742E-11	7.281642E-11	7.490542E-11	7.591439E-11	7.567280E-11	7.219114E-11	7.105427E-11	7.193535E-11	7.256062E-11	7.092638E-11	7.132428E-11	7.025847E-11	6.886580E-11	6.799894E-11	6.622258E-11	6.285461E-11	5.999823E-11	5.650236E-11	5.246648E-11	4.850165E-11	4.398260E-11	4.038725E-11	3.612399E-11	3.107914E-11	2.616218E-11	2.250999E-11	2.079048E-11	1.766409E-11	1.413980E-11	9.535484E-12	5.854872E-12	2.529532E-12	2.273737E-12	2.330580E-12	2.685852E-12	3.012701E-12	5.712764E-12	9.492851E-12	1.266187E-11	1.587352E-11	1.773515E-11	2.043521E-11	2.285105E-11	2.600586E-11	3.115019E-11	3.628031E-11	4.057199E-11	4.453682E-11	4.752110E-11	5.023537E-11	5.225331E-11	5.385914E-11	5.518075E-11	5.654499E-11	5.704237E-11	5.778134E-11	5.736922E-11	5.677236E-11	5.672973E-11	5.590550E-11	5.560707E-11	5.447021E-11	5.235279E-11	5.080381E-11	4.898482E-11	4.699530E-11	4.355627E-11	4.075673E-11	3.953460E-11	3.797140E-11	3.637979E-11	3.535661E-11	3.416289E-11	3.035439E-11	2.808065E-11	2.248157E-11	1.952571E-11	1.615774E-11	1.303135E-11	9.279688E-12	5.613288E-12	3.197442E-12	8.100187E-13	1.421085E-13	4.547474E-13	2.984279E-13	-6.963319E-13	-3.652190E-12	-9.592327E-12	-1.369926E-11	-1.620037E-11	-1.871570E-11	-2.290790E-11	-2.587797E-11	-2.982858E-11	-3.184653E-11	-3.367973E-11	-3.578293E-11	-3.629452E-11	-3.576872E-11	-3.673506E-11	-3.714717E-11	-3.848299E-11	-3.801404E-11	-3.676348E-11	-3.628031E-11	-3.585399E-11	-3.406342E-11	-3.298339E-11	-3.120704E-11	-2.928857E-11	-2.758327E-11	-2.560796E-11	-2.451372E-11	-2.316369E-11	-2.222578E-11	-2.040679E-11	-1.817568E-11	-1.664091E-11	-1.493561E-11	-1.310241E-11	-1.186606E-11	-1.092815E-11	-1.047340E-11	-1.021760E-11	-1.053024E-11	-1.011813E-11	-7.730705E-12	-5.059064E-12	-3.225864E-12	-1.293188E-12	-6.110668E-13	1.421085E-14	1.605827E-12	3.296918E-12	3.709033E-12	5.215384E-12	7.631229E-12	9.521273E-12	1.041656E-11	1.102762E-11	1.087130E-11	1.159606E-11	1.237765E-11	1.261924E-11	1.375611E-11	1.354294E-11	1.386979E-11	1.379874E-11	1.470823E-11	1.485034E-11	1.469402E-11	1.517719E-11	1.494982E-11	1.624301E-11	1.739409E-11	1.853095E-11	1.951150E-11	1.978151E-11	1.941203E-11	2.016520E-11	1.882938E-11	1.735145E-11	1.531930E-11	1.237765E-11	8.697043E-12	7.972289E-12	5.883294E-12	5.130119E-12	4.902745E-12	3.169021E-12	5.115908E-13	-9.237056E-13	-4.192202E-12	-6.139089E-12	-8.853362E-12	-1.044498E-11	-1.169553E-11	-1.310241E-11	-1.635669E-11	-1.803357E-11	-2.066258E-11	-2.169998E-11	-2.400213E-11	-2.454215E-11	-2.501110E-11	-2.506795E-11	-2.535216E-11	-2.438583E-11	-2.529532E-11	-2.509637E-11	-2.579270E-11	-2.657430E-11	-2.856382E-11	-2.880540E-11	-2.899014E-11	-2.880540E-11	-2.864908E-11	-2.928857E-11	-3.008438E-11	-3.025491E-11	-3.169021E-11	-3.136336E-11	-3.220180E-11	-3.225864E-11	-3.284129E-11	-3.493028E-11	-3.622347E-11	-3.775824E-11	-3.960565E-11	-3.952039E-11	-4.096989E-11	-4.186518E-11	-4.276046E-11	-4.560263E-11	-4.743583E-11	-4.901324E-11	-5.221068E-11	-5.344702E-11	-5.542233E-11	-5.776712E-11	-6.075140E-11	-6.400569E-11	-6.806999E-11	-7.142376E-11	-7.429435E-11	-7.618439E-11	-7.815970E-11	-8.083134E-11	-8.358825E-11	-8.695622E-11	-8.856205E-11	-9.008261E-11	-9.238477E-11	-9.498535E-11	-9.677592E-11	-9.805490E-11	-1.008260E-10	-1.031566E-10	-1.068514E-10	-1.081730E-10	-1.097789E-10	-1.121236E-10	-1.134026E-10	-1.154490E-10	-1.160601E-10	-1.162306E-10	-1.158043E-10	-1.142126E-10	-1.136300E-10	-1.137863E-10	-1.143832E-10	-1.142126E-10	-1.158043E-10	-1.182912E-10	-1.186748E-10	-1.198543E-10	-1.221849E-10	-1.240750E-10	-1.245581E-10	-1.244445E-10	-1.244302E-10	-1.254818E-10	-1.252829E-10	-1.250555E-10	-1.247713E-10	-1.246008E-10	-1.230092E-10	-1.215312E-10	-1.200391E-10	-1.181206E-10	-1.149658E-10	-1.125215E-10	-1.106457E-10	-1.104041E-10	-1.084572E-10	-1.078178E-10	-1.059561E-10	-1.054303E-10	-1.054730E-10	-1.056009E-10	-1.045919E-10	-1.030855E-10	-1.009255E-10	-9.785595E-11	-9.568168E-11	-9.400480E-11	-9.242740E-11	-9.261214E-11	-9.342216E-11	-9.701751E-11	-9.919177E-11	-9.971757E-11	-9.896439E-11	-9.835333E-11	-9.750067E-11	-9.625012E-11	-9.519852E-11	-9.390533E-11	-9.424639E-11	-9.362111E-11	-9.265477E-11	-9.315215E-11	-9.366374E-11	-9.379164E-11	-9.373480E-11	-9.426060E-11	-9.525536E-11	-9.765699E-11	-9.858070E-11	-1.002434E-10	-1.018208E-10	-1.039950E-10	-1.066240E-10	-1.100631E-10	-1.109868E-10	-1.107878E-10	-1.110294E-10	-1.120100E-10	-1.117115E-10	-1.117684E-10	-1.124221E-10	-1.110436E-10	-1.101483E-10	-1.085567E-10	-1.085567E-10	-1.074767E-10	-1.056577E-10	-1.043787E-10	-1.023892E-10	-1.012808E-10	-9.862333E-11	-9.740120E-11	-9.356427E-11	-9.050893E-11	-8.928680E-11	-8.603251E-11	-8.338930E-11	-8.097345E-11	-7.925394E-11	-7.915446E-11	-7.662493E-11	-7.433698E-11	-7.274537E-11	-7.159429E-11	-7.152323E-11	-7.099743E-11	-7.035794E-11	-6.947687E-11	-6.932055E-11	-7.050005E-11	-7.068479E-11	-7.081269E-11	-7.111112E-11	-7.250378E-11	-7.095480E-11	-7.003109E-11	-7.106848E-11	-7.170797E-11	-7.302958E-11	-7.504752E-11	-7.749179E-11	-7.841550E-11	-7.797496E-11	-7.790391E-11	-7.894130E-11	-8.033396E-11	-8.331824E-11	-8.573409E-11	-9.021051E-11	-9.332268E-11	-9.421797E-11	-9.511325E-11	-9.647749E-11	-9.792700E-11	-1.001297E-10	-1.023182E-10	-1.052172E-10	-1.096367E-10	-1.110152E-10	-1.125500E-10	-1.122800E-10	-1.126921E-10	-1.136300E-10	-1.151363E-10	-1.144116E-10	-1.162306E-10	-1.175380E-10	-1.185043E-10	-1.194138E-10	-1.196696E-10	-1.195275E-10	-1.182485E-10	-1.178648E-10	-1.162022E-10	-1.142126E-10	-1.113847E-10	-1.102620E-10	-1.081730E-10	-1.053451E-10	-1.026450E-10	-9.966072E-11	-9.660539E-11	-9.400480E-11	-9.163159E-11	-8.832046E-11	-8.562040E-11	-8.121503E-11	-7.689493E-11	-7.149481E-11	-6.598100E-11	-6.114931E-11	-5.664447E-11	-5.373124E-11	-5.168488E-11	-4.932588E-11	-4.692424E-11	-4.341416E-11	-4.041567E-11	-3.751666E-11	-3.294076E-11	-2.785328E-11	-2.461320E-11	-2.121681E-11	-1.890044E-11	-1.907097E-11	-2.026468E-11	-2.577849E-11	-2.839329E-11	-3.080913E-11	-3.242917E-11	-3.207390E-11	-3.012701E-11	-2.850697E-11	-2.472689E-11	-2.047784E-11	-1.710987E-11	-1.489298E-11	-1.254818E-11	-8.753887E-12	-5.925926E-12	-4.504841E-12	-2.543743E-12	-1.321609E-12	-5.968559E-13	3.410605E-13	1.051603E-12	2.131628E-13	-4.547474E-13	-2.046363E-12	-3.396394E-12	-4.504841E-12	-5.954348E-12	-7.091217E-12	-8.029133E-12	-8.185452E-12	-8.938628E-12	-9.890755E-12	-1.153921E-11	-1.388401E-11	-1.529088E-11	-1.585931E-11	-1.483613E-11	-1.536193E-11	-1.520561E-11	-1.531930E-11	-1.584510E-11	-1.617195E-11	-1.645617E-11	-1.793410E-11	-1.926992E-11	-1.998046E-11	-2.079048E-11	-2.209788E-11	-2.319211E-11	-2.452794E-11	-2.599165E-11	-2.711431E-11	-2.668799E-11	-2.860645E-11	-3.056755E-11	-2.965805E-11	-2.783906E-11	-2.580691E-11	-2.364686E-11	-2.221157E-11	-1.932676E-11	-1.797673E-11	-1.610090E-11	-1.251976E-11	-8.043344E-12	-5.584866E-12	-1.207923E-12	1.378453E-12	5.144329E-12	9.478640E-12	1.293188E-11	1.732303E-11	2.148681E-11	2.565059E-11	2.884804E-11	3.215916E-11	3.466027E-11	3.663558E-11	3.835510E-11	4.102674E-11	4.210676E-11	4.428102E-11	4.610001E-11	4.783374E-11	4.986589E-11	5.032064E-11	5.275069E-11	5.496759E-11	5.600498E-11	5.704237E-11	5.914558E-11	6.180301E-11	6.387779E-11	6.288303E-11	6.137668E-11	5.962875E-11	5.950085E-11	5.981349E-11	6.070877E-11	5.952927E-11	5.923084E-11	6.042455E-11	6.194512E-11	6.143352E-11	5.729817E-11	5.096013E-11	4.452261E-11	4.231993E-11	4.160938E-11	4.185097E-11	4.003198E-11	3.733192E-11	3.798561E-11	3.487344E-11	3.004175E-11	2.492584E-11	1.976730E-11	1.463718E-11	8.739676E-12	5.741185E-12	3.467449E-12	3.964828E-12	4.391154E-12	5.272227E-12	4.519052E-12	4.462208E-12	4.064304E-12	4.845901E-12	7.560175E-12	8.839152E-12	9.805490E-12	1.001865E-11	9.691803E-12	8.427037E-12	8.412826E-12	9.123369E-12	8.327561E-12	8.370193E-12	7.972289E-12	8.199663E-12	9.094947E-12	1.006129E-11	1.224976E-11	1.287503E-11	1.193712E-11	1.112710E-11	1.236344E-11	1.404032E-11	1.509193E-11	1.607248E-11	1.845990E-11	2.033573E-11	2.184208E-11	2.279421E-11	2.033573E-11	2.050626E-11	1.932676E-11	1.986677E-11	2.022205E-11	1.985256E-11	2.120260E-11	2.346212E-11	2.532374E-11	2.691536E-11	2.744116E-11	2.910383E-11	3.024070E-11	3.262812E-11	3.267075E-11	3.267075E-11	3.085177E-11	2.900435E-11	2.711431E-11	2.755485E-11	2.789591E-11	2.914646E-11	2.890488E-11	2.981437E-11	3.269918E-11	3.377920E-11	3.441869E-11	3.463185E-11	3.447553E-11	3.231548E-11	2.751221E-11	2.278000E-11	1.969624E-11	1.335820E-11	8.299139E-12	3.154810E-12	-1.236344E-12	-6.224354E-12	-9.961809E-12	-1.290346E-11	-1.554668E-11	-1.804779E-11	-1.932676E-11	-1.982414E-11	-2.111733E-11	-2.297895E-11	-2.424372E-11	-2.286527E-11	-2.154366E-11	-2.231104E-11	-2.347633E-11	-2.330580E-11	-2.478373E-11	-2.432898E-11	-2.296474E-11	-2.133049E-11	-1.922729E-11	-1.836042E-11	-1.550404E-11	-1.209344E-11	-7.304379E-12	-1.790568E-12	2.188472E-12	5.883294E-12	1.057288E-11	1.543299E-11	1.939782E-11	2.417266E-11	2.779643E-11	3.190337E-11	3.726086E-11	4.247624E-11	4.605738E-11	5.030643E-11	5.411493E-11	5.979928E-11	6.565415E-11	7.047163E-11	7.624124E-11	8.024870E-11	8.587620E-11	9.217160E-11	9.835333E-11	1.052882E-10	1.111715E-10	1.147384E-10	1.176943E-10	1.198117E-10	1.231371E-10	1.260219E-10	1.301004E-10	1.336389E-10	1.357279E-10	1.381579E-10	1.417675E-10	1.448512E-10	1.478782E-10	1.506493E-10	1.527667E-10	1.548841E-10	1.566605E-10	1.565468E-10	1.574278E-10	1.606111E-10	1.630980E-10	1.659544E-10	1.694929E-10	1.718234E-10	1.737703E-10	1.747651E-10	1.768541E-10	1.776499E-10	1.781757E-10	1.791278E-10	1.798099E-10	1.789857E-10	1.782041E-10	1.782041E-10	1.769820E-10	1.773088E-10	1.780052E-10	1.783178E-10	1.791705E-10	1.807052E-10	1.819274E-10	1.828511E-10	1.840021E-10	1.838885E-10	1.847411E-10	1.845137E-10	1.844001E-10	1.839595E-10	1.833484E-10	1.823679E-10	1.802789E-10	1.780336E-10	1.759588E-10	1.745519E-10	1.725766E-10	1.720650E-10	1.720224E-10	1.702887E-10	1.715392E-10	1.720935E-10	1.726619E-10	1.720082E-10	1.697629E-10	1.668639E-10	1.624443E-10	1.580815E-10	1.538609E-10	1.512888E-10	1.477360E-10	1.465139E-10	1.448512E-10	1.427338E-10	1.408722E-10	1.383711E-10	1.361826E-10	1.328999E-10	1.288498E-10	1.246150E-10	1.182201E-10	1.124079E-10	1.067804E-10	1.029861E-10	9.906387E-11	9.457324E-11	8.918732E-11	8.490986E-11	7.918288E-11	7.464962E-11	6.923528E-11	6.200196E-11	5.348966E-11	4.639844E-11	3.896616E-11	3.453238E-11	2.714273E-11	2.198419E-11	1.826095E-11	1.148237E-11	6.025402E-12	6.110668E-13	-6.622258E-12	-1.288925E-11	-1.709566E-11	-2.290790E-11	-2.984279E-11	-3.454659E-11	-4.041567E-11	-4.496314E-11	-4.928324E-11	-5.194067E-11	-5.407230E-11	-5.726974E-11	-5.822187E-11	-6.055245E-11	-6.355094E-11	-6.475886E-11	-6.565415E-11	-6.549783E-11	-6.465939E-11	-6.292566E-11	-6.181722E-11	-6.131984E-11	-6.140510E-11	-6.245671E-11	-6.234302E-11	-6.259882E-11	-6.149037E-11	-6.055245E-11	-5.893241E-11	-5.861978E-11	-5.762502E-11	-5.653078E-11	-5.599077E-11	-5.530865E-11	-5.549339E-11	-5.744027E-11	-5.852030E-11	-6.019718E-11	-5.965717E-11	-6.045298E-11	-6.134826E-11	-6.264145E-11	-6.258460E-11	-6.193090E-11	-6.099299E-11	-6.193090E-11	-6.276935E-11	-6.166090E-11	-6.248513E-11	-6.319567E-11	-6.389200E-11	-6.575362E-11	-6.657785E-11	-6.826895E-11	-6.752998E-11	-6.940581E-11	-7.035794E-11	-7.096901E-11	-7.204903E-11	-7.297274E-11	-7.347012E-11	-7.322853E-11	-7.504752E-11	-7.523226E-11	-7.709389E-11	-7.914025E-11	-7.929657E-11	-7.791812E-11	-7.729284E-11	-7.693757E-11	-7.648282E-11	-7.841550E-11	-7.858603E-11	-7.757706E-11	-7.700862E-11	-7.518963E-11	-7.496226E-11	-7.383960E-11	-7.233325E-11	-7.071321E-11	-6.802736E-11	-6.593837E-11	-6.484413E-11	-6.492940E-11	-6.473044E-11	-6.413359E-11	-6.232881E-11	-6.171774E-11	-5.893241E-11	-5.677236E-11	-5.256595E-11	-4.885692E-11	-4.605738E-11	-4.291678E-11
3.095124E-11	2.913225E-11	2.587797E-11	2.314948E-11	2.258105E-11	2.155787E-11	2.165734E-11	2.137313E-11	2.343370E-11	2.840750E-11	3.656453E-11	4.180833E-11	4.658318E-11	4.912692E-11	5.360334E-11	5.742606E-11	6.102141E-11	6.043877E-11	5.748291E-11	5.594814E-11	5.412915E-11	5.471179E-11	5.609024E-11	5.964296E-11	6.363621E-11	6.562573E-11	6.542678E-11	6.596679E-11	6.714629E-11	6.808420E-11	6.551204E-11	6.021139E-11	5.435652E-11	4.875744E-11	4.548895E-11	4.133938E-11	3.879563E-11	3.598188E-11	3.288392E-11	3.004175E-11	2.837908E-11	2.559375E-11	2.235367E-11	1.907097E-11	1.620037E-11	1.374190E-11	1.277556E-11	1.078604E-11	6.892265E-12	4.718004E-12	4.121148E-12	3.396394E-12	5.655920E-12	7.858603E-12	1.153921E-11	1.482192E-11	1.801936E-11	2.110312E-11	2.749800E-11	3.498712E-11	4.268941E-11	4.713741E-11	5.226752E-11	5.859135E-11	6.463097E-11	7.210588E-11	7.989343E-11	8.691359E-11	9.377743E-11	9.886492E-11	1.023608E-10	1.064109E-10	1.096794E-10	1.104183E-10	1.110863E-10	1.110294E-10	1.120242E-10	1.147527E-10	1.187317E-10	1.214602E-10	1.233218E-10	1.237339E-10	1.228955E-10	1.207070E-10	1.187317E-10	1.154632E-10	1.114273E-10	1.035971E-10	1.017355E-10	1.020766E-10	1.024603E-10	1.025739E-10	1.034692E-10	1.049614E-10	1.013376E-10	9.828227E-11	9.117684E-11	8.039081E-11	7.000267E-11	5.860556E-11	4.781953E-11	4.204992E-11	4.023093E-11	3.863931E-11	3.569767E-11	3.188916E-11	2.842171E-11	2.505374E-11	2.098943E-11	1.641354E-11	1.259082E-11	9.890755E-12	6.792789E-12	3.723244E-12	1.634248E-12	-1.193712E-12	-2.643219E-12	-4.064304E-12	-5.400125E-12	-6.181722E-12	-6.622258E-12	-7.545964E-12	-7.858603E-12	-9.066525E-12	-1.080025E-11	-1.061551E-11	-1.182343E-11	-1.280398E-11	-1.287503E-11	-1.216449E-11	-1.142553E-11	-1.173817E-11	-9.933387E-12	-7.972289E-12	-5.570655E-12	-2.756906E-12	-1.563194E-12	-1.463718E-12	-2.430056E-12	-2.330580E-12	-3.339551E-12	-1.946887E-12	1.705303E-13	1.790568E-12	3.353762E-12	3.922196E-12	7.943868E-12	1.332978E-11	1.908518E-11	2.521006E-11	3.090861E-11	3.626610E-11	3.952039E-11	4.180833E-11	4.408207E-11	4.625633E-11	4.872902E-11	5.050538E-11	5.256595E-11	5.363177E-11	5.572076E-11	5.680079E-11	5.718448E-11	5.657341E-11	5.611867E-11	5.704237E-11	5.884715E-11	6.197354E-11	6.538414E-11	6.831158E-11	7.285905E-11	7.665335E-11	7.754863E-11	7.628387E-11	7.467804E-11	7.328538E-11	7.131007E-11	6.839684E-11	6.623679E-11	6.409095E-11	6.100720E-11	5.856293E-11	5.472600E-11	5.195488E-11	4.877165E-11	4.447998E-11	4.177991E-11	3.913669E-11	3.564082E-11	3.255707E-11	3.011280E-11	2.516742E-11	2.044942E-11	1.558931E-11	1.080025E-11	6.735945E-12	5.428547E-12	4.135359E-12	3.794298E-12	4.234835E-12	4.547474E-12	5.826450E-12	7.290168E-12	7.744916E-12	8.114398E-12	1.169553E-11	1.540457E-11	1.885780E-11	2.276579E-11	2.641798E-11	3.090861E-11	3.404921E-11	3.711875E-11	4.023093E-11	4.284573E-11	4.558842E-11	4.777689E-11	4.904166E-11	5.100276E-11	5.287859E-11	5.472600E-11	5.675815E-11	5.783818E-11	5.655920E-11	5.613288E-11	5.478284E-11	5.221068E-11	4.780532E-11	4.366996E-11	4.331469E-11	4.035883E-11	3.879563E-11	3.672085E-11	3.626610E-11	3.534240E-11	3.382183E-11	3.151968E-11	2.921752E-11	2.637535E-11	2.243894E-11	1.901412E-11	1.530509E-11	1.163869E-11	1.006129E-11	7.489120E-12	6.579626E-12	4.689582E-12	2.273737E-12	1.321609E-12	1.705303E-13	-2.643219E-12	-5.826450E-12	-9.976020E-12	-1.143974E-11	-1.445244E-11	-1.941203E-11	-2.340528E-11	-2.634692E-11	-2.879119E-11	-2.994227E-11	-3.032596E-11	-3.132072E-11	-3.313971E-11	-3.502976E-11	-3.606715E-11	-3.703349E-11	-3.733192E-11	-3.792877E-11	-3.662137E-11	-3.568346E-11	-3.389289E-11	-3.208811E-11	-3.041123E-11	-2.894751E-11	-2.766853E-11	-2.548006E-11	-2.411582E-11	-2.332001E-11	-2.192735E-11	-2.198419E-11	-2.235367E-11	-2.100364E-11	-1.999467E-11	-1.924150E-11	-1.757883E-11	-1.445244E-11	-1.098499E-11	-8.682832E-12	-6.281198E-12	-5.371703E-12	-5.513812E-12	-4.661160E-12	-3.609557E-12	-2.557954E-12	-1.307399E-12	-2.842171E-13	7.673862E-13	2.373213E-12	2.245315E-12	3.595346E-12	3.382183E-12	4.391154E-12	7.560175E-12	9.904966E-12	1.176659E-11	1.321609E-11	1.422507E-11	1.493561E-11	1.642775E-11	1.546141E-11	1.530509E-11	1.493561E-11	1.674039E-11	1.706724E-11	1.921308E-11	2.219736E-11	2.620482E-11	2.768274E-11	2.825118E-11	2.873435E-11	2.671641E-11	2.592060E-11	2.552270E-11	2.258105E-11	2.071943E-11	1.826095E-11	1.536193E-11	1.449507E-11	1.237765E-11	1.121236E-11	1.141132E-11	1.054445E-11	8.725465E-12	6.380674E-12	-5.684342E-14	-5.030643E-12	-9.833911E-12	-1.298872E-11	-1.179501E-11	-1.242029E-11	-1.340084E-11	-1.364242E-11	-1.392664E-11	-1.287503E-11	-1.129763E-11	-9.677592E-12	-1.152500E-11	-1.293188E-11	-1.338663E-11	-1.477929E-11	-1.799094E-11	-1.952571E-11	-2.076206E-11	-2.260947E-11	-2.287948E-11	-2.343370E-11	-2.341949E-11	-2.316369E-11	-2.455636E-11	-2.454215E-11	-2.312106E-11	-2.300737E-11	-2.211209E-11	-2.175682E-11	-2.248157E-11	-2.299316E-11	-2.324896E-11	-2.563638E-11	-2.596323E-11	-2.614797E-11	-2.664535E-11	-2.708589E-11	-2.802381E-11	-2.958700E-11	-3.143441E-11	-3.380762E-11	-3.331024E-11	-3.494449E-11	-3.521450E-11	-3.788614E-11	-3.980460E-11	-4.285994E-11	-4.627054E-11	-4.756373E-11	-5.033485E-11	-5.191225E-11	-5.346124E-11	-5.587708E-11	-5.822187E-11	-6.139089E-11	-6.332357E-11	-6.797052E-11	-7.096901E-11	-7.423751E-11	-7.366907E-11	-7.493384E-11	-7.777601E-11	-7.987921E-11	-8.341772E-11	-8.607515E-11	-8.908785E-11	-9.175949E-11	-9.457324E-11	-9.656276E-11	-9.781331E-11	-1.008829E-10	-1.027871E-10	-1.040803E-10	-1.042650E-10	-1.059135E-10	-1.083720E-10	-1.104752E-10	-1.120384E-10	-1.136584E-10	-1.155485E-10	-1.166853E-10	-1.186464E-10	-1.184901E-10	-1.191296E-10	-1.183906E-10	-1.187885E-10	-1.185754E-10	-1.160885E-10	-1.119105E-10	-1.084999E-10	-1.086136E-10	-1.109584E-10	-1.131326E-10	-1.156621E-10	-1.176801E-10	-1.198828E-10	-1.195843E-10	-1.179359E-10	-1.155769E-10	-1.143263E-10	-1.132605E-10	-1.122942E-10	-1.097220E-10	-1.059277E-10	-1.020766E-10	-9.865175E-11	-9.553958E-11	-9.302425E-11	-9.157475E-11	-9.072210E-11	-9.076473E-11	-9.313794E-11	-9.615064E-11	-9.853807E-11	-9.988810E-11	-9.885071E-11	-9.686119E-11	-9.410428E-11	-9.264056E-11	-9.072210E-11	-9.035261E-11	-8.785150E-11	-8.695622E-11	-8.662937E-11	-8.472512E-11	-8.184031E-11	-8.095924E-11	-7.982237E-11	-7.983658E-11	-8.064660E-11	-8.279244E-11	-8.643042E-11	-8.895995E-11	-9.312373E-11	-9.669066E-11	-9.916334E-11	-9.981704E-11	-9.892176E-11	-9.808332E-11	-9.696066E-11	-9.542589E-11	-9.646328E-11	-9.609380E-11	-9.646328E-11	-9.855228E-11	-1.002292E-10	-1.008686E-10	-1.023324E-10	-1.043077E-10	-1.066951E-10	-1.088836E-10	-1.093667E-10	-1.107026E-10	-1.117968E-10	-1.116121E-10	-1.111289E-10	-1.084572E-10	-1.056009E-10	-1.048193E-10	-1.027871E-10	-1.007976E-10	-9.788437E-11	-9.569590E-11	-9.355006E-11	-9.090684E-11	-8.692780E-11	-8.452616E-11	-8.222401E-11	-7.881340E-11	-7.659651E-11	-7.406697E-11	-7.199219E-11	-7.158008E-11	-7.149481E-11	-7.050005E-11	-6.829737E-11	-6.731682E-11	-6.660628E-11	-6.633627E-11	-6.535572E-11	-6.386358E-11	-6.249934E-11	-6.291145E-11	-6.305356E-11	-6.319567E-11	-6.399148E-11	-6.686207E-11	-6.767209E-11	-6.723155E-11	-6.629364E-11	-6.586731E-11	-6.494361E-11	-6.427570E-11	-6.659207E-11	-6.767209E-11	-7.099743E-11	-7.517542E-11	-7.868550E-11	-8.168399E-11	-8.495249E-11	-8.809309E-11	-9.225687E-11	-9.193002E-11	-9.231371E-11	-9.251266E-11	-9.232792E-11	-9.399059E-11	-9.595169E-11	-9.885071E-11	-1.035119E-10	-1.070930E-10	-1.100489E-10	-1.117542E-10	-1.122373E-10	-1.117542E-10	-1.119105E-10	-1.133884E-10	-1.153637E-10	-1.169553E-10	-1.175096E-10	-1.185327E-10	-1.185754E-10	-1.202238E-10	-1.213749E-10	-1.218581E-10	-1.215597E-10	-1.198828E-10	-1.184333E-10	-1.173674E-10	-1.168559E-10	-1.133458E-10	-1.095799E-10	-1.064535E-10	-1.033698E-10	-1.003571E-10	-9.610801E-11	-9.173107E-11	-8.736833E-11	-8.492407E-11	-8.247980E-11	-7.942447E-11	-7.642598E-11	-7.364065E-11	-7.099743E-11	-6.696155E-11	-6.474465E-11	-6.281198E-11	-6.176037E-11	-5.965717E-11	-5.782397E-11	-5.680079E-11	-5.341860E-11	-4.925482E-11	-4.516210E-11	-4.254730E-11	-4.000356E-11	-3.836931E-11	-3.547029E-11	-3.491607E-11	-3.461764E-11	-3.554135E-11	-3.373657E-11	-3.279865E-11	-3.085177E-11	-2.557954E-11	-2.010836E-11	-1.459455E-11	-1.136868E-11	-9.563905E-12	-6.934897E-12	-4.774847E-12	-5.968559E-12	-7.887024E-12	-1.068656E-11	-1.345768E-11	-1.418243E-11	-1.510614E-11	-1.658407E-11	-1.786304E-11	-2.032152E-11	-2.249578E-11	-2.316369E-11	-2.313527E-11	-2.181366E-11	-2.187051E-11	-2.160050E-11	-1.938361E-11	-1.780620E-11	-1.502087E-11	-1.432454E-11	-1.494982E-11	-1.605827E-11	-1.779199E-11	-1.961098E-11	-1.774936E-11	-1.666933E-11	-1.877254E-11	-1.750777E-11	-1.840306E-11	-2.094680E-11	-2.347633E-11	-2.482636E-11	-2.643219E-11	-2.670220E-11	-2.675904E-11	-2.744116E-11	-2.603429E-11	-2.560796E-11	-2.438583E-11	-2.322054E-11	-2.123102E-11	-2.033573E-11	-1.931255E-11	-1.857359E-11	-1.749356E-11	-1.624301E-11	-1.443823E-11	-1.266187E-11	-9.521273E-12	-5.911716E-12	-2.799538E-12	-1.307399E-12	1.776357E-12	3.282707E-12	6.266987E-12	1.004707E-11	1.249134E-11	1.305978E-11	1.580247E-11	1.838885E-11	2.104628E-11	2.529532E-11	2.769696E-11	2.933120E-11	2.880540E-11	2.872014E-11	2.849276E-11	2.549427E-11	2.388845E-11	2.135891E-11	2.032152E-11	1.929834E-11	1.861622E-11	1.833200E-11	1.564615E-11	1.227818E-11	9.833911E-12	8.355983E-12	8.995471E-12	1.054445E-11	1.207923E-11	1.040235E-11	7.872814E-12	6.039613E-12	3.907985E-12	2.430056E-12	1.193712E-12	-1.278977E-12	-2.273737E-12	-9.947598E-14	3.680611E-12	6.622258E-12	6.366463E-12	5.996981E-12	4.519052E-12	2.714273E-12	2.060574E-12	3.268497E-13	-2.998490E-12	-5.186962E-12	-5.371703E-12	-2.614797E-12	2.557954E-13	7.247536E-13	4.121148E-13	-2.927436E-12	-5.726974E-12	-4.234835E-12	5.684342E-13	7.020162E-12	1.108447E-11	1.489298E-11	1.529088E-11	1.453770E-11	1.327294E-11	1.112710E-11	8.967049E-12	5.741185E-12	4.888534E-12	9.521273E-13	-3.979039E-13	-3.410605E-12	-4.177991E-12	-6.593837E-12	-8.242296E-12	-7.389644E-12	-7.844392E-12	-7.020162E-12	-5.371703E-12	-3.609557E-12	-3.865352E-12	-3.623768E-12	-3.169021E-12	-2.160050E-12	-1.705303E-13	3.623768E-12	1.142553E-11	2.061995E-11	2.698641E-11	2.920331E-11	3.215916E-11	3.505818E-11	3.646505E-11	3.538503E-11	3.402079E-11	3.213074E-11	2.945910E-11	2.917488E-11	2.884804E-11	2.653167E-11	2.299316E-11	2.488321E-11	2.556533E-11	2.690115E-11	2.827960E-11	2.971490E-11	3.294076E-11	3.537082E-11	3.859668E-11	4.236256E-11	4.371259E-11	4.354206E-11	4.368417E-11	4.010303E-11	3.568346E-11	2.978595E-11	2.613376E-11	2.292211E-11	1.870148E-11	1.516298E-11	1.445244E-11	1.276135E-11	1.126921E-11	9.450218E-12	9.606538E-12	9.094947E-12	6.906475E-12	4.433787E-12	3.197442E-12	-9.094947E-13	-5.073275E-12	-8.526513E-12	-1.088551E-11	-1.266187E-11	-1.416822E-11	-1.556089E-11	-1.554668E-11	-1.600142E-11	-1.764988E-11	-1.720935E-11	-1.774936E-11	-1.814726E-11	-1.872991E-11	-1.827516E-11	-1.718092E-11	-1.696776E-11	-1.598721E-11	-1.347189E-11	-1.044498E-11	-7.702283E-12	-4.050094E-12	-8.810730E-13	1.534772E-12	4.703793E-12	8.071765E-12	1.233502E-11	1.601563E-11	2.027889E-11	2.530953E-11	3.036860E-11	3.527134E-11	4.114042E-11	4.568790E-11	5.231016E-11	5.717027E-11	6.227197E-11	6.711787E-11	7.135270E-11	7.376855E-11	7.813128E-11	8.280665E-11	8.847678E-11	9.366374E-11	9.694645E-11	1.015934E-10	1.060698E-10	1.104326E-10	1.141132E-10	1.168132E-10	1.209202E-10	1.254250E-10	1.294467E-10	1.339231E-10	1.400764E-10	1.442686E-10	1.500382E-10	1.552110E-10	1.587779E-10	1.608669E-10	1.639648E-10	1.661817E-10	1.672333E-10	1.670486E-10	1.687539E-10	1.712550E-10	1.737277E-10	1.743530E-10	1.738840E-10	1.747509E-10	1.746230E-10	1.743530E-10	1.733014E-10	1.738556E-10	1.752056E-10	1.756462E-10	1.741540E-10	1.742961E-10	1.763993E-10	1.781473E-10	1.803073E-10	1.812452E-10	1.823963E-10	1.844711E-10	1.849969E-10	1.867164E-10	1.877254E-10	1.875406E-10	1.849259E-10	1.828226E-10	1.794120E-10	1.775362E-10	1.777067E-10	1.782183E-10	1.774652E-10	1.774509E-10	1.763709E-10	1.757741E-10	1.760867E-10	1.773657E-10	1.781046E-10	1.784883E-10	1.807337E-10	1.795826E-10	1.780336E-10	1.755467E-10	1.738130E-10	1.719798E-10	1.679297E-10	1.655849E-10	1.622737E-10	1.616769E-10	1.606253E-10	1.592042E-10	1.560494E-10	1.536193E-10	1.502514E-10	1.473950E-10	1.436149E-10	1.394511E-10	1.371632E-10	1.331273E-10	1.286793E-10	1.266898E-10	1.234071E-10	1.203517E-10	1.161737E-10	1.097504E-10	1.043645E-10	9.842438E-11	9.302425E-11	8.621726E-11	7.956658E-11	7.429435E-11	6.939160E-11	6.373568E-11	5.826450E-11	5.231016E-11	4.486367E-11	3.657874E-11	3.043965E-11	2.552270E-11	1.993783E-11	1.257661E-11	5.272227E-12	4.263256E-13	-5.783818E-12	-1.229239E-11	-1.831779E-11	-2.391687E-11	-2.822276E-11	-3.460343E-11	-3.784351E-11	-4.000356E-11	-4.435208E-11	-4.743583E-11	-5.090328E-11	-5.384493E-11	-5.462653E-11	-5.616130E-11	-5.681500E-11	-5.874767E-11	-6.137668E-11	-6.237144E-11	-6.328094E-11	-6.473044E-11	-6.505729E-11	-6.551204E-11	-6.474465E-11	-6.356515E-11	-6.357936E-11	-6.248513E-11	-6.002665E-11	-5.907452E-11	-5.702816E-11	-5.495338E-11	-5.532286E-11	-5.441336E-11	-5.485390E-11	-5.640288E-11	-5.768186E-11	-5.803713E-11	-5.751133E-11	-5.707079E-11	-5.654499E-11	-5.459810E-11	-5.293543E-11	-5.148593E-11	-5.138645E-11	-5.074696E-11	-5.159961E-11	-5.462653E-11	-5.564971E-11	-5.789502E-11	-6.038192E-11	-6.113510E-11	-6.104983E-11	-6.200196E-11	-6.232881E-11	-6.237144E-11	-6.303935E-11	-6.421885E-11	-6.590994E-11	-6.824052E-11	-6.879475E-11	-6.779999E-11	-6.886580E-11	-6.926371E-11	-7.042900E-11	-6.984635E-11	-6.961898E-11	-7.119638E-11	-7.116796E-11	-7.054268E-11	-7.032952E-11	-6.963319E-11	-6.832579E-11	-6.838263E-11	-6.798473E-11	-6.880896E-11	-6.654943E-11	-6.464518E-11	-6.028245E-11	-5.701395E-11	-5.603340E-11	-5.478284E-11	-5.294964E-11	-5.110223E-11	-5.005063E-11	-4.634160E-11	-4.114042E-11	-3.592504E-11	-3.217338E-11	-3.174705E-11	-3.170442E-11	-3.204548E-11	-3.173284E-11	-3.230127E-11	-3.254286E-11	-3.367973E-11
3.002754E-11	2.509637E-11	2.339107E-11	2.386003E-11	2.363265E-11	2.546585E-11	2.512479E-11	2.573586E-11	2.540901E-11	2.688694E-11	3.070966E-11	3.481659E-11	3.987566E-11	4.536105E-11	4.770584E-11	4.875744E-11	4.807532E-11	4.894218E-11	5.174172E-11	5.232437E-11	5.215384E-11	5.367440E-11	5.785239E-11	6.241407E-11	6.718892E-11	6.990319E-11	7.158008E-11	7.192114E-11	7.165113E-11	7.079848E-11	7.028689E-11	6.849632E-11	6.518519E-11	6.285461E-11	5.867662E-11	5.299228E-11	4.901324E-11	4.472156E-11	4.091305E-11	3.731770E-11	3.510081E-11	3.127809E-11	2.641798E-11	2.083311E-11	1.820410E-11	1.537614E-11	1.411138E-11	1.088551E-11	9.293899E-12	9.237056E-12	9.009682E-12	1.023182E-11	1.139711E-11	1.404032E-11	1.708145E-11	2.043521E-11	2.533795E-11	3.065281E-11	3.639400E-11	4.339995E-11	4.982326E-11	5.445600E-11	5.870504E-11	6.370726E-11	6.885159E-11	7.366907E-11	7.671019E-11	8.047607E-11	8.384404E-11	8.600409E-11	8.786571E-11	8.940049E-11	9.278267E-11	9.882228E-11	1.039950E-10	1.105604E-10	1.153211E-10	1.184901E-10	1.214602E-10	1.224691E-10	1.213039E-10	1.199965E-10	1.187743E-10	1.173532E-10	1.164580E-10	1.147100E-10	1.117684E-10	1.116121E-10	1.098499E-10	1.075051E-10	1.026450E-10	9.683276E-11	9.295320E-11	9.033840E-11	8.495249E-11	8.000711E-11	7.352696E-11	6.744472E-11	6.174616E-11	5.623235E-11	5.158540E-11	4.736478E-11	4.207834E-11	3.903722E-11	3.601031E-11	3.063860E-11	2.476952E-11	1.881517E-11	1.519140E-11	1.372769E-11	1.253397E-11	8.938628E-12	5.130119E-12	1.179501E-12	0.000000E+0	-1.577405E-12	-5.044853E-12	-5.414336E-12	-5.471179E-12	-4.348522E-12	-4.902745E-12	-6.082246E-12	-6.778578E-12	-7.460699E-12	-7.986500E-12	-7.602807E-12	-7.730705E-12	-8.228085E-12	-8.355983E-12	-8.981260E-12	-9.521273E-12	-9.492851E-12	-8.384404E-12	-6.835421E-12	-5.826450E-12	-4.646949E-12	-3.808509E-12	-2.827960E-12	-5.115908E-13	-4.263256E-14	2.415845E-13	2.032152E-12	3.140599E-12	3.950618E-12	5.854872E-12	8.057555E-12	1.050182E-11	1.428191E-11	1.779199E-11	2.258105E-11	2.673062E-11	3.072387E-11	3.376499E-11	3.426237E-11	3.508660E-11	3.522871E-11	3.596767E-11	3.659295E-11	3.805667E-11	3.848299E-11	4.052936E-11	4.234835E-11	4.595790E-11	4.858691E-11	5.161382E-11	5.464074E-11	5.741185E-11	5.968559E-11	6.183143E-11	6.370726E-11	6.522782E-11	6.674838E-11	6.816947E-11	6.889422E-11	6.744472E-11	6.731682E-11	6.765788E-11	6.679102E-11	6.581047E-11	6.379253E-11	6.195933E-11	5.904610E-11	5.717027E-11	5.331913E-11	5.012168E-11	4.453682E-11	4.044409E-11	3.582556E-11	2.995648E-11	2.503953E-11	2.242473E-11	1.922729E-11	1.689671E-11	1.539036E-11	1.261924E-11	9.592327E-12	8.085976E-12	7.077006E-12	5.684342E-12	5.144329E-12	4.249046E-12	3.851142E-12	6.096457E-12	7.119638E-12	8.640200E-12	9.663381E-12	1.332978E-11	1.674039E-11	2.027889E-11	2.403056E-11	2.837908E-11	3.223022E-11	3.518608E-11	3.876721E-11	4.139622E-11	4.445155E-11	4.654055E-11	4.853007E-11	5.077538E-11	5.226752E-11	5.415757E-11	5.637446E-11	5.799450E-11	5.924505E-11	6.147616E-11	6.160406E-11	6.036771E-11	5.920242E-11	5.600498E-11	5.505285E-11	5.563550E-11	5.481127E-11	5.191225E-11	4.899903E-11	4.523315E-11	4.037304E-11	3.524292E-11	3.105072E-11	2.981437E-11	2.870593E-11	2.843592E-11	2.614797E-11	2.295053E-11	1.874412E-11	1.553246E-11	1.170974E-11	7.219114E-12	2.501110E-12	-2.245315E-12	-4.646949E-12	-7.403855E-12	-1.068656E-11	-1.377032E-11	-1.661249E-11	-1.809042E-11	-2.022205E-11	-2.215472E-11	-2.329159E-11	-2.788170E-11	-3.136336E-11	-3.463185E-11	-3.846878E-11	-4.020251E-11	-4.021672E-11	-4.060041E-11	-3.956302E-11	-3.869616E-11	-3.711875E-11	-3.460343E-11	-3.400658E-11	-3.315392E-11	-3.244338E-11	-3.046807E-11	-2.894751E-11	-2.825118E-11	-2.849276E-11	-2.813749E-11	-2.725642E-11	-2.569323E-11	-2.435740E-11	-2.330580E-11	-2.208367E-11	-2.107470E-11	-1.890044E-11	-1.658407E-11	-1.487876E-11	-1.335820E-11	-1.365663E-11	-1.256240E-11	-1.085709E-11	-9.109158E-12	-7.034373E-12	-4.575895E-12	-2.899014E-12	-3.410605E-13	1.719513E-12	3.453238E-12	5.400125E-12	6.650680E-12	7.943868E-12	8.498091E-12	9.478640E-12	1.112710E-11	1.246292E-11	1.338663E-11	1.426770E-11	1.588774E-11	1.649880E-11	1.818989E-11	1.813305E-11	1.648459E-11	1.624301E-11	1.493561E-11	1.618616E-11	1.442402E-11	1.482192E-11	1.462297E-11	1.274714E-11	1.273293E-11	1.359979E-11	1.402611E-11	1.176659E-11	8.554935E-12	5.300649E-12	4.774847E-12	6.181722E-12	6.664891E-12	8.256507E-12	8.611778E-12	7.929657E-12	7.432277E-12	6.366463E-12	5.101697E-12	2.458478E-12	-6.963319E-13	-3.112177E-12	-4.590106E-12	-5.840661E-12	-9.080736E-12	-1.234923E-11	-1.419664E-11	-1.438138E-11	-1.607248E-11	-1.581668E-11	-1.720935E-11	-1.999467E-11	-2.098943E-11	-2.168576E-11	-2.258105E-11	-2.425793E-11	-2.546585E-11	-2.597744E-11	-2.702905E-11	-2.765432E-11	-2.839329E-11	-2.947331E-11	-3.073808E-11	-3.072387E-11	-2.970069E-11	-2.999911E-11	-3.161915E-11	-3.210232E-11	-3.196021E-11	-3.198863E-11	-3.261391E-11	-3.240075E-11	-3.237233E-11	-3.315392E-11	-3.463185E-11	-3.551293E-11	-3.485923E-11	-3.522871E-11	-3.613820E-11	-3.778666E-11	-3.792877E-11	-3.907985E-11	-4.004619E-11	-4.226308E-11	-4.384049E-11	-4.675371E-11	-4.871481E-11	-5.225331E-11	-5.570655E-11	-5.682921E-11	-5.771028E-11	-5.972822E-11	-6.063772E-11	-6.063772E-11	-6.117773E-11	-6.251355E-11	-6.592416E-11	-6.797052E-11	-7.156586E-11	-7.479173E-11	-7.931078E-11	-8.331824E-11	-8.742518E-11	-9.055157E-11	-9.333689E-11	-9.649170E-11	-9.731593E-11	-9.812595E-11	-9.890755E-11	-1.006839E-10	-1.031850E-10	-1.036824E-10	-1.046061E-10	-1.054730E-10	-1.055298E-10	-1.065814E-10	-1.066525E-10	-1.076756E-10	-1.079172E-10	-1.092246E-10	-1.098357E-10	-1.099352E-10	-1.108731E-10	-1.118678E-10	-1.141416E-10	-1.163443E-10	-1.184475E-10	-1.178648E-10	-1.156053E-10	-1.148521E-10	-1.145537E-10	-1.152785E-10	-1.164153E-10	-1.193996E-10	-1.212470E-10	-1.212186E-10	-1.209202E-10	-1.202238E-10	-1.201954E-10	-1.180211E-10	-1.152642E-10	-1.108447E-10	-1.073204E-10	-1.039098E-10	-1.019629E-10	-1.020055E-10	-1.024034E-10	-1.042650E-10	-1.060982E-10	-1.062261E-10	-1.065672E-10	-1.060840E-10	-1.051035E-10	-1.060130E-10	-1.051887E-10	-1.045208E-10	-1.032419E-10	-1.015223E-10	-1.010392E-10	-1.005986E-10	-9.946177E-11	-9.937651E-11	-1.001297E-10	-1.015223E-10	-1.017355E-10	-1.028013E-10	-1.043645E-10	-1.024887E-10	-1.011244E-10	-1.013944E-10	-1.020908E-10	-1.049330E-10	-1.059703E-10	-1.057003E-10	-1.049330E-10	-1.031708E-10	-1.038813E-10	-1.052172E-10	-1.053309E-10	-1.042082E-10	-1.038529E-10	-1.045350E-10	-1.043077E-10	-1.041229E-10	-1.037961E-10	-1.043645E-10	-1.061551E-10	-1.098073E-10	-1.110152E-10	-1.114984E-10	-1.119531E-10	-1.124079E-10	-1.137010E-10	-1.133031E-10	-1.126637E-10	-1.108447E-10	-1.103899E-10	-1.087415E-10	-1.073914E-10	-1.051177E-10	-1.012950E-10	-9.885071E-11	-9.532641E-11	-9.306689E-11	-9.177370E-11	-9.092105E-11	-8.951417E-11	-8.810730E-11	-8.580514E-11	-8.301981E-11	-8.164136E-11	-7.905498E-11	-7.716494E-11	-7.598544E-11	-7.453593E-11	-7.440804E-11	-7.192114E-11	-7.113954E-11	-6.963319E-11	-7.010215E-11	-7.111112E-11	-6.998846E-11	-7.031531E-11	-7.152323E-11	-7.109691E-11	-7.074163E-11	-7.133849E-11	-7.077006E-11	-6.909318E-11	-6.843948E-11	-6.791367E-11	-6.822631E-11	-6.889422E-11	-7.023004E-11	-7.311485E-11	-7.494805E-11	-7.895551E-11	-8.104450E-11	-8.307666E-11	-8.621726E-11	-8.886047E-11	-8.935785E-11	-9.181633E-11	-9.353585E-11	-9.465850E-11	-9.636381E-11	-9.569590E-11	-9.573853E-11	-9.605117E-11	-9.688961E-11	-9.875123E-11	-9.981704E-11	-1.000160E-10	-1.014087E-10	-1.033413E-10	-1.067093E-10	-1.092104E-10	-1.143690E-10	-1.184475E-10	-1.232223E-10	-1.252687E-10	-1.262634E-10	-1.256097E-10	-1.257519E-10	-1.242029E-10	-1.203233E-10	-1.162022E-10	-1.119531E-10	-1.085851E-10	-1.065530E-10	-1.033698E-10	-1.011244E-10	-1.007692E-10	-9.785595E-11	-9.610801E-11	-9.370638E-11	-9.049472E-11	-8.778045E-11	-8.502354E-11	-8.428458E-11	-8.168399E-11	-7.977974E-11	-7.536016E-11	-7.018741E-11	-6.426149E-11	-5.765344E-11	-5.321965E-11	-4.830270E-11	-4.538947E-11	-4.079936E-11	-3.710454E-11	-3.518608E-11	-3.232969E-11	-3.188916E-11	-3.176126E-11	-3.049649E-11	-2.846434E-11	-2.546585E-11	-2.398792E-11	-2.492584E-11	-2.535216E-11	-2.626166E-11	-2.540901E-11	-2.324896E-11	-1.968203E-11	-1.425349E-11	-9.407586E-12	-5.584866E-12	-5.158540E-12	-6.266987E-12	-8.924417E-12	-1.081446E-11	-1.303135E-11	-1.553246E-11	-1.446665E-11	-1.256240E-11	-1.124079E-11	-1.026024E-11	-8.725465E-12	-8.185452E-12	-7.048584E-12	-6.608047E-12	-8.157031E-12	-1.008971E-11	-1.155342E-11	-1.173817E-11	-1.296030E-11	-1.220712E-11	-1.391243E-11	-1.492140E-11	-1.674039E-11	-1.814726E-11	-1.735145E-11	-1.561773E-11	-1.463718E-11	-1.438138E-11	-1.412559E-11	-1.452349E-11	-1.513456E-11	-1.598721E-11	-1.769251E-11	-1.924150E-11	-2.133049E-11	-2.142997E-11	-2.195577E-11	-2.204104E-11	-2.336265E-11	-2.428635E-11	-2.457057E-11	-2.548006E-11	-2.573586E-11	-2.556533E-11	-2.457057E-11	-2.448530E-11	-2.478373E-11	-2.374634E-11	-2.262368E-11	-2.155787E-11	-1.962519E-11	-1.661249E-11	-1.401190E-11	-1.149658E-11	-9.364953E-12	-7.887024E-12	-4.675371E-12	-1.975309E-12	1.122658E-12	3.652190E-12	7.162271E-12	9.961809E-12	1.313083E-11	1.691092E-11	1.921308E-11	2.169998E-11	2.401634E-11	2.611955E-11	2.697220E-11	2.607692E-11	2.533795E-11	2.589218E-11	2.651745E-11	2.624745E-11	2.432898E-11	2.258105E-11	1.665512E-11	1.263345E-11	6.608047E-12	3.410605E-12	-8.526513E-14	-2.259526E-12	-5.329071E-12	-6.806999E-12	-9.237056E-12	-9.720225E-12	-1.043077E-11	-1.178080E-11	-1.193712E-11	-8.355983E-12	-5.812240E-12	-1.378453E-12	3.169021E-12	6.423306E-12	9.464429E-12	1.210765E-11	1.254818E-11	1.406875E-11	1.502087E-11	1.678302E-11	2.094680E-11	2.324896E-11	2.295053E-11	2.553691E-11	2.896172E-11	3.373657E-11	3.616663E-11	3.667822E-11	3.821299E-11	3.834089E-11	3.808509E-11	3.858247E-11	3.716139E-11	3.625189E-11	3.598188E-11	3.323919E-11	3.299760E-11	3.514344E-11	3.868195E-11	4.327205E-11	4.649792E-11	5.061906E-11	5.496759E-11	5.911716E-11	6.272671E-11	6.522782E-11	6.673417E-11	6.735945E-11	6.868106E-11	6.949108E-11	6.991741E-11	6.716050E-11	6.532730E-11	6.329515E-11	6.454570E-11	6.625100E-11	6.596679E-11	6.377832E-11	6.588152E-11	6.639311E-11	6.623679E-11	6.720313E-11	6.855316E-11	7.219114E-11	7.544543E-11	7.696599E-11	7.733547E-11	7.764811E-11	7.638334E-11	7.511858E-11	7.436540E-11	7.472067E-11	7.692336E-11	8.039081E-11	8.346035E-11	8.330403E-11	8.112977E-11	8.020606E-11	8.050449E-11	7.858603E-11	7.588596E-11	7.169376E-11	6.953371E-11	6.619416E-11	6.089351E-11	5.587708E-11	5.228173E-11	4.816059E-11	4.263256E-11	3.966250E-11	3.485923E-11	3.316813E-11	3.036860E-11	2.873435E-11	2.451372E-11	2.113154E-11	1.561773E-11	6.750156E-12	2.842171E-14	-5.755396E-12	-1.334399E-11	-1.726619E-11	-1.944045E-11	-2.093259E-11	-1.975309E-11	-2.077627E-11	-2.167155E-11	-2.232525E-11	-2.359002E-11	-2.405898E-11	-2.498268E-11	-2.656009E-11	-2.705747E-11	-2.665956E-11	-2.604850E-11	-2.501110E-11	-2.452794E-11	-2.191314E-11	-1.988099E-11	-1.787726E-11	-1.644196E-11	-1.467981E-11	-1.277556E-11	-1.080025E-11	-7.617018E-12	-2.927436E-12	9.521273E-13	5.016432E-12	9.109158E-12	1.327294E-11	1.618616E-11	2.087575E-11	2.445688E-11	2.964384E-11	3.491607E-11	3.970513E-11	4.519052E-11	5.036327E-11	5.633183E-11	6.160406E-11	6.622258E-11	7.025847E-11	7.679546E-11	8.242296E-11	8.813572E-11	9.386270E-11	9.785595E-11	1.007692E-10	1.039950E-10	1.083151E-10	1.129621E-10	1.172964E-10	1.227107E-10	1.266898E-10	1.302709E-10	1.349321E-10	1.379021E-10	1.356426E-10	1.321609E-10	1.326299E-10	1.359410E-10	1.393943E-10	1.434444E-10	1.478213E-10	1.514024E-10	1.564899E-10	1.626290E-10	1.672475E-10	1.703029E-10	1.735287E-10	1.757314E-10	1.763709E-10	1.766267E-10	1.763567E-10	1.767688E-10	1.760725E-10	1.762146E-10	1.780478E-10	1.795541E-10	1.802789E-10	1.810321E-10	1.805489E-10	1.799805E-10	1.811031E-10	1.815152E-10	1.810747E-10	1.800657E-10	1.795826E-10	1.800942E-10	1.795399E-10	1.797673E-10	1.802931E-10	1.810037E-10	1.818137E-10	1.816005E-10	1.797389E-10	1.786020E-10	1.768825E-10	1.756462E-10	1.748504E-10	1.727329E-10	1.709139E-10	1.672049E-10	1.653291E-10	1.649596E-10	1.651443E-10	1.636096E-10	1.639364E-10	1.639648E-10	1.631832E-10	1.607958E-10	1.580389E-10	1.571578E-10	1.530367E-10	1.496261E-10	1.468408E-10	1.445954E-10	1.409859E-10	1.385985E-10	1.359979E-10	1.336531E-10	1.298872E-10	1.283951E-10	1.265192E-10	1.199396E-10	1.148237E-10	1.098641E-10	1.051887E-10	9.957546E-11	9.544010E-11	9.113421E-11	8.536460E-11	8.262191E-11	7.824497E-11	7.223377E-11	6.568257E-11	6.021139E-11	5.334755E-11	4.810374E-11	4.317258E-11	3.619505E-11	3.100808E-11	2.495426E-11	1.811884E-11	1.011813E-11	3.510081E-12	-3.794298E-12	-1.060130E-11	-1.642775E-11	-2.231104E-11	-2.509637E-11	-2.968648E-11	-3.252865E-11	-3.754508E-11	-4.253309E-11	-4.648371E-11	-5.171330E-11	-5.577760E-11	-5.944401E-11	-6.166090E-11	-6.319567E-11	-6.461676E-11	-6.677681E-11	-6.795631E-11	-6.905054E-11	-6.906475E-11	-6.791367E-11	-6.842527E-11	-6.717471E-11	-6.865264E-11	-7.034373E-11	-7.008794E-11	-7.007372E-11	-6.872369E-11	-6.760104E-11	-6.734524E-11	-6.581047E-11	-6.605205E-11	-6.686207E-11	-6.839684E-11	-6.809842E-11	-6.741629E-11	-6.689049E-11	-6.735945E-11	-6.806999E-11	-6.839684E-11	-6.913581E-11	-7.084111E-11	-7.041479E-11	-6.984635E-11	-6.858158E-11	-6.819789E-11	-6.883738E-11	-6.939160E-11	-7.408119E-11	-7.621281E-11	-7.813128E-11	-7.817391E-11	-7.716494E-11	-7.669598E-11	-7.700862E-11	-7.797496E-11	-7.918288E-11	-7.908341E-11	-7.976553E-11	-8.195400E-11	-8.353140E-11	-8.543566E-11	-8.610357E-11	-8.535039E-11	-8.571988E-11	-8.620304E-11	-8.482459E-11	-8.496670E-11	-8.404299E-11	-8.272139E-11	-8.147083E-11	-7.892709E-11	-7.797496E-11	-7.750600E-11	-7.707968E-11	-7.688072E-11	-7.638334E-11	-7.437961E-11	-7.288747E-11	-7.146639E-11	-7.034373E-11	-7.001688E-11	-6.669154E-11	-6.326673E-11	-5.935874E-11	-5.623235E-11	-5.370282E-11	-5.246648E-11	-5.201173E-11	-5.067591E-11	-5.006484E-11	-4.988010E-11	-4.824585E-11	-4.757794E-11	-4.553158E-11	-4.288836E-11
4.956746E-11	4.619949E-11	4.405365E-11	4.264678E-11	4.179412E-11	4.239098E-11	4.420997E-11	4.595790E-11	4.810374E-11	5.016432E-11	5.381651E-11	5.690026E-11	6.106404E-11	6.608047E-11	6.792789E-11	6.799894E-11	6.865264E-11	7.005951E-11	7.280221E-11	7.550227E-11	7.878498E-11	8.162715E-11	8.175505E-11	8.245138E-11	8.286349E-11	8.277823E-11	8.020606E-11	7.695178E-11	7.398171E-11	7.133849E-11	6.936318E-11	6.791367E-11	6.723155E-11	6.589573E-11	6.335199E-11	5.974243E-11	5.620393E-11	5.277911E-11	4.735057E-11	4.308731E-11	3.861089E-11	3.376499E-11	3.109335E-11	2.891909E-11	2.829381E-11	2.749800E-11	2.523848E-11	2.326317E-11	2.115996E-11	1.791989E-11	1.396927E-11	1.340084E-11	1.350031E-11	1.504930E-11	2.043521E-11	2.513900E-11	2.886225E-11	3.052492E-11	3.228706E-11	3.494449E-11	3.859668E-11	4.499157E-11	5.270806E-11	6.042455E-11	6.903633E-11	7.749179E-11	8.560619E-11	8.841994E-11	9.161738E-11	9.593748E-11	1.005560E-10	1.039382E-10	1.078462E-10	1.121805E-10	1.153779E-10	1.183622E-10	1.210623E-10	1.223555E-10	1.227107E-10	1.233502E-10	1.230944E-10	1.237339E-10	1.250555E-10	1.252261E-10	1.232934E-10	1.179217E-10	1.125358E-10	1.093241E-10	1.067093E-10	1.046629E-10	1.008686E-10	9.588064E-11	9.188739E-11	9.005419E-11	8.662937E-11	8.310508E-11	7.757706E-11	6.893686E-11	6.349410E-11	5.732659E-11	5.485390E-11	5.117329E-11	4.470735E-11	4.054357E-11	3.524292E-11	3.039702E-11	2.431477E-11	2.017941E-11	1.800515E-11	1.676881E-11	1.470823E-11	1.142553E-11	8.597567E-12	5.428547E-12	3.268497E-12	1.563194E-13	-2.771117E-12	-4.860112E-12	-7.389644E-12	-8.540724E-12	-1.057288E-11	-1.091394E-11	-9.436008E-12	-8.554935E-12	-7.716494E-12	-5.996981E-12	-6.750156E-12	-7.489120E-12	-8.895995E-12	-1.068656E-11	-1.249134E-11	-1.304556E-11	-1.239187E-11	-1.200817E-11	-1.118394E-11	-8.554935E-12	-8.085976E-12	-7.815970E-12	-6.750156E-12	-4.760636E-12	-4.121148E-12	-2.017941E-12	-3.268497E-13	1.776357E-12	4.590106E-12	6.821210E-12	9.606538E-12	1.071498E-11	1.220712E-11	1.489298E-11	1.594458E-11	1.736566E-11	1.932676E-11	2.205525E-11	2.232525E-11	2.374634E-11	2.597744E-11	2.786749E-11	3.140599E-11	3.440448E-11	3.885248E-11	4.195044E-11	4.560263E-11	4.919798E-11	5.236700E-11	5.483969E-11	5.647394E-11	5.780976E-11	5.965717E-11	6.532730E-11	7.192114E-11	7.794654E-11	8.024870E-11	8.311929E-11	8.539303E-11	8.606094E-11	8.800782E-11	8.930101E-11	8.766676E-11	8.522250E-11	8.219558E-11	7.874235E-11	7.547385E-11	7.106848E-11	6.623679E-11	6.163248E-11	5.627498E-11	5.229595E-11	4.752110E-11	4.358469E-11	3.527134E-11	2.761169E-11	1.986677E-11	1.377032E-11	7.545964E-12	2.998490E-12	3.410605E-13	-2.842171E-13	5.684342E-13	3.552714E-13	1.108447E-12	2.671641E-12	4.447998E-12	6.295409E-12	8.412826E-12	1.013234E-11	1.288925E-11	1.480771E-11	1.892886E-11	2.169998E-11	2.540901E-11	2.825118E-11	3.106493E-11	3.267075E-11	3.430500E-11	3.582556E-11	3.724665E-11	3.882406E-11	3.710454E-11	3.527134E-11	3.358025E-11	3.289813E-11	3.115019E-11	3.220180E-11	3.190337E-11	3.154810E-11	2.908962E-11	2.688694E-11	2.488321E-11	2.330580E-11	2.273737E-11	2.107470E-11	1.860201E-11	1.443823E-11	1.224976E-11	8.029133E-12	2.941647E-12	-9.663381E-13	-2.415845E-12	-5.357492E-12	-5.655920E-12	-3.950618E-12	-4.348522E-12	-5.883294E-12	-8.952838E-12	-1.111289E-11	-1.415401E-11	-1.668354E-11	-1.966782E-11	-2.451372E-11	-2.714273E-11	-3.034017E-11	-3.291234E-11	-3.635137E-11	-3.797140E-11	-3.878142E-11	-3.912248E-11	-3.954881E-11	-3.889511E-11	-3.933565E-11	-4.074252E-11	-4.261835E-11	-4.291678E-11	-4.472156E-11	-4.584422E-11	-4.628475E-11	-4.581580E-11	-4.409628E-11	-4.200729E-11	-4.069989E-11	-3.814193E-11	-3.700507E-11	-3.558398E-11	-3.295497E-11	-3.205969E-11	-3.082334E-11	-3.008438E-11	-2.917488E-11	-2.773959E-11	-2.737011E-11	-2.762590E-11	-2.557954E-11	-2.415845E-11	-2.266631E-11	-2.052047E-11	-1.919886E-11	-1.863043E-11	-1.735145E-11	-1.558931E-11	-1.409717E-11	-1.472245E-11	-1.531930E-11	-1.368505E-11	-1.273293E-11	-1.008971E-11	-8.284928E-12	-6.920686E-12	-5.329071E-12	-4.277467E-12	-3.979039E-12	-2.088996E-12	-2.103206E-12	-2.245315E-12	1.136868E-13	2.103206E-12	4.959588E-12	6.281198E-12	5.783818E-12	4.902745E-12	5.940137E-12	7.659651E-12	9.478640E-12	1.075762E-11	1.018918E-11	1.108447E-11	1.084288E-11	1.107026E-11	1.229239E-11	1.274714E-11	1.418243E-11	1.465139E-11	1.529088E-11	1.419664E-11	1.328715E-11	1.234923E-11	9.563905E-12	7.389644E-12	5.755396E-12	3.254286E-12	4.973799E-13	-5.684342E-13	-1.719513E-12	-6.110668E-13	-1.449507E-12	-1.776357E-12	-2.060574E-12	-3.197442E-12	-4.675371E-12	-6.721734E-12	-9.222845E-12	-1.244871E-11	-1.480771E-11	-1.618616E-11	-1.749356E-11	-1.837464E-11	-1.953993E-11	-2.073364E-11	-2.209788E-11	-2.373213E-11	-2.445688E-11	-2.580691E-11	-2.758327E-11	-2.762590E-11	-2.830802E-11	-2.724221E-11	-2.739853E-11	-2.569323E-11	-2.545164E-11	-2.579270E-11	-2.565059E-11	-2.641798E-11	-2.654588E-11	-2.634692E-11	-2.619061E-11	-2.594902E-11	-2.570744E-11	-2.602007E-11	-2.582112E-11	-2.580691E-11	-2.789591E-11	-3.015543E-11	-3.275602E-11	-3.521450E-11	-3.926459E-11	-4.172307E-11	-4.312994E-11	-4.372680E-11	-4.483525E-11	-4.564527E-11	-4.530420E-11	-4.531842E-11	-4.497736E-11	-4.610001E-11	-4.817480E-11	-5.118750E-11	-5.589129E-11	-5.861978E-11	-6.146195E-11	-6.455991E-11	-6.727419E-11	-6.924950E-11	-7.017320E-11	-7.221956E-11	-7.459278E-11	-7.727863E-11	-7.861445E-11	-7.933920E-11	-8.392931E-11	-8.715517E-11	-9.072210E-11	-9.320900E-11	-9.670487E-11	-1.013376E-10	-1.039950E-10	-1.052740E-10	-1.053735E-10	-1.053735E-10	-1.047482E-10	-1.028013E-10	-1.015081E-10	-1.001155E-10	-9.886492E-11	-9.804069E-11	-9.839596E-11	-9.801226E-11	-9.669066E-11	-9.599432E-11	-9.504220E-11	-9.269741E-11	-9.171686E-11	-9.053736E-11	-8.981260E-11	-8.847678E-11	-8.843415E-11	-8.762413E-11	-8.564882E-11	-8.483880E-11	-8.279244E-11	-8.105872E-11	-7.955236E-11	-7.702283E-11	-7.324275E-11	-7.109691E-11	-6.916423E-11	-6.734524E-11	-6.834000E-11	-7.199219E-11	-7.628387E-11	-8.010659E-11	-8.542145E-11	-8.934364E-11	-9.249845E-11	-9.445955E-11	-9.451639E-11	-9.437429E-11	-9.360690E-11	-9.205792E-11	-9.100631E-11	-8.782308E-11	-8.462564E-11	-8.405721E-11	-8.333245E-11	-8.398615E-11	-8.428458E-11	-8.436984E-11	-8.434142E-11	-8.225243E-11	-8.152767E-11	-8.128609E-11	-8.000711E-11	-7.878498E-11	-7.949552E-11	-8.115819E-11	-8.343193E-11	-8.429879E-11	-8.543566E-11	-8.539303E-11	-8.685674E-11	-8.843415E-11	-8.830625E-11	-8.952838E-11	-9.201528E-11	-9.426060E-11	-9.617906E-11	-9.762857E-11	-9.842438E-11	-9.943335E-11	-1.003286E-10	-1.009397E-10	-1.004850E-10	-1.010392E-10	-1.038813E-10	-1.041371E-10	-1.031282E-10	-1.032845E-10	-1.024176E-10	-1.040945E-10	-1.046629E-10	-1.060698E-10	-1.062261E-10	-1.072920E-10	-1.066667E-10	-1.048193E-10	-1.036256E-10	-1.019345E-10	-1.015792E-10	-9.998757E-11	-9.657697E-11	-9.487167E-11	-9.168843E-11	-8.826362E-11	-8.550671E-11	-8.202505E-11	-7.911183E-11	-7.757706E-11	-7.759127E-11	-7.818812E-11	-7.761969E-11	-7.840129E-11	-7.921130E-11	-7.754863E-11	-7.639755E-11	-7.391066E-11	-7.349854E-11	-7.395329E-11	-7.449330E-11	-7.361223E-11	-7.244694E-11	-7.145218E-11	-7.113954E-11	-7.138112E-11	-7.131007E-11	-7.200640E-11	-7.166534E-11	-7.199219E-11	-7.298695E-11	-7.500489E-11	-7.766232E-11	-8.000711E-11	-8.152767E-11	-8.256507E-11	-8.320455E-11	-8.324719E-11	-8.482459E-11	-8.530776E-11	-8.652989E-11	-8.768097E-11	-9.035261E-11	-9.228529E-11	-9.370638E-11	-9.598011E-11	-9.876544E-11	-1.011102E-10	-1.030003E-10	-1.053166E-10	-1.075193E-10	-1.086136E-10	-1.086704E-10	-1.099068E-10	-1.111999E-10	-1.117826E-10	-1.123368E-10	-1.131895E-10	-1.148805E-10	-1.164580E-10	-1.196838E-10	-1.200959E-10	-1.197122E-10	-1.177369E-10	-1.138716E-10	-1.111431E-10	-1.105889E-10	-1.076472E-10	-1.065814E-10	-1.044640E-10	-1.027161E-10	-1.008829E-10	-9.950440E-11	-9.650591E-11	-9.319479E-11	-8.913048E-11	-8.533618E-11	-8.269296E-11	-7.879919E-11	-7.523226E-11	-6.924950E-11	-6.541256E-11	-6.178880E-11	-5.761081E-11	-5.336176E-11	-4.976641E-11	-4.641265E-11	-4.392575E-11	-4.111200E-11	-3.910827E-11	-3.815614E-11	-3.619505E-11	-3.394973E-11	-3.204548E-11	-2.967226E-11	-2.782485E-11	-2.751221E-11	-2.837908E-11	-2.786749E-11	-2.660272E-11	-2.549427E-11	-2.475531E-11	-2.307843E-11	-2.334843E-11	-2.357581E-11	-2.232525E-11	-2.209788E-11	-2.142997E-11	-1.971046E-11	-1.784883E-11	-1.672618E-11	-1.713829E-11	-1.742251E-11	-1.868727E-11	-2.165734E-11	-2.361844E-11	-2.556533E-11	-2.573586E-11	-2.570744E-11	-2.410161E-11	-2.233946E-11	-1.926992E-11	-1.926992E-11	-2.005152E-11	-2.221157E-11	-2.417266E-11	-2.445688E-11	-2.538059E-11	-2.685852E-11	-2.901857E-11	-3.070966E-11	-3.174705E-11	-3.178968E-11	-3.156231E-11	-3.097966E-11	-2.962963E-11	-2.897593E-11	-2.772538E-11	-2.654588E-11	-2.688694E-11	-2.852119E-11	-3.170442E-11	-3.194600E-11	-3.197442E-11	-3.231548E-11	-3.308287E-11	-3.278444E-11	-3.252865E-11	-3.187495E-11	-3.269918E-11	-3.115019E-11	-3.011280E-11	-2.927436E-11	-2.820855E-11	-2.738432E-11	-2.518163E-11	-2.373213E-11	-2.087575E-11	-1.691092E-11	-1.458034E-11	-1.242029E-11	-1.162448E-11	-8.597567E-12	-6.352252E-12	-3.055334E-12	2.700062E-13	3.609557E-12	7.105427E-12	9.663381E-12	1.085709E-11	1.043077E-11	9.279688E-12	9.009682E-12	6.295409E-12	4.831691E-12	3.026912E-12	2.614797E-12	2.998490E-12	3.538503E-12	3.026912E-12	2.856382E-12	2.088996E-12	1.691092E-12	8.242296E-13	-1.392664E-12	-2.884804E-12	-2.685852E-12	-2.387424E-12	-9.947598E-13	-2.842171E-13	-1.705303E-13	-2.813749E-12	-6.295409E-12	-1.222134E-11	-1.736566E-11	-2.142997E-11	-1.938361E-11	-1.655565E-11	-1.301714E-11	-8.142820E-12	-6.536993E-12	-8.057555E-12	-1.396927E-11	-2.177103E-11	-2.890488E-11	-3.618084E-11	-4.246203E-11	-4.563105E-11	-4.580158E-11	-4.584422E-11	-4.652634E-11	-4.594369E-11	-4.584422E-11	-4.345679E-11	-4.045830E-11	-3.656453E-11	-3.204548E-11	-2.816591E-11	-2.764011E-11	-2.597744E-11	-2.253842E-11	-1.584510E-11	-9.450218E-12	-3.069545E-12	3.069545E-12	8.739676E-12	1.317346E-11	1.750777E-11	2.196998E-11	2.621903E-11	2.923173E-11	3.217338E-11	3.628031E-11	3.916512E-11	4.452261E-11	4.732215E-11	4.901324E-11	5.073275E-11	5.000800E-11	4.801848E-11	4.821743E-11	4.945377E-11	5.327649E-11	5.670131E-11	6.154721E-11	6.698997E-11	7.199219E-11	7.675283E-11	7.901235E-11	7.929657E-11	8.164136E-11	8.181189E-11	8.134293E-11	8.327561E-11	8.181189E-11	8.127188E-11	8.361667E-11	8.756729E-11	9.204371E-11	9.453061E-11	9.799805E-11	1.027729E-10	1.048477E-10	1.058424E-10	1.080736E-10	1.073488E-10	1.078178E-10	1.065104E-10	1.045919E-10	1.025455E-10	1.015792E-10	1.001439E-10	9.660539E-11	9.147527E-11	8.446932E-11	7.679546E-11	7.106848E-11	6.458833E-11	5.678658E-11	4.750689E-11	3.807088E-11	2.850697E-11	1.865885E-11	1.004707E-11	2.287948E-12	-8.384404E-13	4.547474E-13	-2.842171E-13	-4.263256E-14	8.100187E-13	4.121148E-13	-1.548983E-12	-6.778578E-12	-1.033129E-11	-1.345768E-11	-1.723777E-11	-1.828937E-11	-2.121681E-11	-2.142997E-11	-2.133049E-11	-2.211209E-11	-2.292211E-11	-2.373213E-11	-2.530953E-11	-2.522427E-11	-2.523848E-11	-2.484057E-11	-2.305001E-11	-2.053469E-11	-1.732303E-11	-1.357137E-11	-1.024603E-11	-7.332801E-12	-3.808509E-12	-7.389644E-13	3.012701E-12	7.105427E-12	1.102762E-11	1.584510E-11	2.100364E-11	2.606271E-11	3.183231E-11	3.684875E-11	4.121148E-11	4.683898E-11	5.114487E-11	5.640288E-11	6.191669E-11	6.639311E-11	7.159429E-11	7.587175E-11	8.027712E-11	8.516565E-11	9.022472E-11	9.519852E-11	1.000728E-10	1.045208E-10	1.079741E-10	1.114131E-10	1.147669E-10	1.180069E-10	1.216875E-10	1.258229E-10	1.297309E-10	1.324736E-10	1.358416E-10	1.390390E-10	1.420517E-10	1.439560E-10	1.451355E-10	1.469402E-10	1.483045E-10	1.506919E-10	1.526672E-10	1.539746E-10	1.560352E-10	1.574989E-10	1.598863E-10	1.620890E-10	1.629701E-10	1.620180E-10	1.627853E-10	1.650875E-10	1.676312E-10	1.699192E-10	1.710134E-10	1.724345E-10	1.732019E-10	1.752056E-10	1.760441E-10	1.770388E-10	1.772094E-10	1.742677E-10	1.721503E-10	1.718092E-10	1.718945E-10	1.729603E-10	1.724914E-10	1.730172E-10	1.739124E-10	1.744951E-10	1.740688E-10	1.733724E-10	1.732161E-10	1.721787E-10	1.716103E-10	1.722356E-10	1.718803E-10	1.704166E-10	1.689244E-10	1.695497E-10	1.694218E-10	1.674181E-10	1.645759E-10	1.620037E-10	1.605116E-10	1.583942E-10	1.576694E-10	1.559926E-10	1.560920E-10	1.521414E-10	1.495977E-10	1.481482E-10	1.454339E-10	1.424070E-10	1.395790E-10	1.366516E-10	1.304130E-10	1.251692E-10	1.197833E-10	1.144542E-10	1.098499E-10	1.063256E-10	1.029292E-10	9.954704E-11	9.772805E-11	9.363532E-11	9.045209E-11	8.684253E-11	8.093082E-11	7.723600E-11	7.160850E-11	6.396306E-11	5.823608E-11	5.108802E-11	4.520473E-11	3.889511E-11	3.340972E-11	2.742695E-11	2.225420E-11	1.658407E-11	1.188027E-11	5.840661E-12	3.836931E-13	-5.044853E-12	-9.180212E-12	-1.372769E-11	-1.925571E-11	-2.602007E-11	-3.015543E-11	-3.502976E-11	-3.792877E-11	-4.102674E-11	-4.347100E-11	-4.736478E-11	-5.063328E-11	-5.212542E-11	-5.262280E-11	-5.488232E-11	-5.614709E-11	-5.832135E-11	-6.323830E-11	-6.482992E-11	-6.704681E-11	-6.822631E-11	-6.937739E-11	-6.902212E-11	-6.862422E-11	-6.846790E-11	-6.896528E-11	-6.902212E-11	-6.873790E-11	-6.809842E-11	-6.664891E-11	-6.684786E-11	-6.690470E-11	-6.619416E-11	-6.487255E-11	-6.413359E-11	-6.333778E-11	-6.139089E-11	-5.874767E-11	-5.576339E-11	-5.307754E-11	-4.993694E-11	-4.951062E-11	-5.105960E-11	-5.181278E-11	-5.243805E-11	-5.215384E-11	-5.073275E-11	-5.059064E-11	-5.007905E-11	-5.036327E-11	-5.061906E-11	-5.074696E-11	-5.292122E-11	-5.422862E-11	-5.523759E-11	-5.680079E-11	-5.772449E-11	-5.900347E-11	-5.940137E-11	-5.861978E-11	-5.907452E-11	-6.021139E-11	-6.036771E-11	-6.069456E-11	-6.075140E-11	-6.001244E-11	-5.981349E-11	-5.968559E-11	-5.994139E-11	-5.950085E-11	-5.846346E-11	-5.832135E-11	-5.712764E-11	-5.715606E-11	-5.681500E-11	-5.609024E-11	-5.488232E-11	-5.445600E-11	-5.529444E-11	-5.240963E-11	-4.992273E-11	-4.759215E-11	-4.637002E-11	-4.499157E-11	-4.420997E-11	-4.305889E-11	-4.017409E-11	-3.691980E-11	-3.419132E-11	-3.186074E-11	-3.034017E-11	-2.873435E-11	-2.617639E-11	-2.469847E-11	-2.103206E-11
4.393996E-11	4.177991E-11	3.829825E-11	3.518608E-11	3.370815E-11	3.096545E-11	3.167600E-11	3.278444E-11	3.646505E-11	4.035883E-11	4.345679E-11	4.651213E-11	5.022116E-11	5.405809E-11	5.776712E-11	6.045298E-11	6.218670E-11	6.194512E-11	6.383516E-11	6.555467E-11	6.683365E-11	6.704681E-11	6.733103E-11	6.590994E-11	6.545520E-11	6.532730E-11	6.350831E-11	6.349410E-11	6.377832E-11	6.475886E-11	6.470202E-11	6.362200E-11	6.264145E-11	6.130563E-11	5.965717E-11	5.741185E-11	5.569234E-11	5.317702E-11	4.970957E-11	4.607159E-11	4.344258E-11	4.035883E-11	3.670664E-11	3.383605E-11	2.940226E-11	2.697220E-11	2.648903E-11	2.560796E-11	2.445688E-11	2.411582E-11	2.401634E-11	2.353318E-11	2.523848E-11	2.518163E-11	2.758327E-11	3.065281E-11	3.267075E-11	3.261391E-11	3.088019E-11	3.106493E-11	3.180389E-11	3.402079E-11	3.728928E-11	4.416734E-11	5.492495E-11	6.578205E-11	7.693757E-11	8.728307E-11	9.306689E-11	9.507062E-11	9.556800E-11	9.549694E-11	9.515588E-11	9.444534E-11	9.394796E-11	9.249845E-11	9.295320E-11	9.535484E-11	1.010250E-10	1.068940E-10	1.109157E-10	1.139853E-10	1.170974E-10	1.163016E-10	1.130616E-10	1.094236E-10	1.081304E-10	1.059419E-10	1.035687E-10	1.032276E-10	1.027587E-10	1.015934E-10	1.006129E-10	9.681855E-11	9.319479E-11	8.994050E-11	8.716938E-11	8.350298E-11	7.665335E-11	7.037215E-11	6.272671E-11	5.687184E-11	5.083223E-11	4.479261E-11	3.866774E-11	3.285550E-11	2.837908E-11	2.340528E-11	2.074785E-11	1.747935E-11	1.129763E-11	6.934897E-12	3.197442E-12	-5.258016E-13	-8.526513E-13	-3.055334E-12	-2.742695E-12	-2.231104E-12	-3.112177E-12	-3.140599E-12	-4.305889E-12	-5.172751E-12	-5.968559E-12	-7.034373E-12	-6.437517E-12	-5.400125E-12	-5.016432E-12	-4.718004E-12	-5.300649E-12	-6.195933E-12	-6.266987E-12	-6.792789E-12	-7.645440E-12	-6.323830E-12	-4.575895E-12	-3.865352E-12	-3.467449E-12	-2.827960E-12	-2.287948E-12	5.542233E-13	4.121148E-12	7.176482E-12	9.237056E-12	1.143974E-11	1.425349E-11	1.782041E-11	1.942624E-11	2.148681E-11	2.316369E-11	2.475531E-11	2.835066E-11	3.191758E-11	3.588241E-11	3.944933E-11	4.239098E-11	4.612843E-11	4.926903E-11	5.216805E-11	5.481127E-11	5.806555E-11	6.131984E-11	6.399148E-11	6.760104E-11	6.954792E-11	7.069900E-11	7.172218E-11	7.186429E-11	7.170797E-11	7.231904E-11	7.123901E-11	7.115375E-11	7.077006E-11	7.078427E-11	7.173639E-11	7.104006E-11	6.940581E-11	6.872369E-11	6.731682E-11	6.518519E-11	6.252776E-11	6.180301E-11	6.060930E-11	5.964296E-11	5.803713E-11	5.391598E-11	4.975220E-11	4.328626E-11	3.852563E-11	3.538503E-11	3.304024E-11	3.012701E-11	2.732747E-11	2.415845E-11	2.142997E-11	1.935518E-11	1.733724E-11	1.637090E-11	1.527667E-11	1.386979E-11	1.350031E-11	1.170974E-11	1.288925E-11	1.467981E-11	1.705303E-11	2.032152E-11	2.260947E-11	2.606271E-11	2.960121E-11	3.278444E-11	3.505818E-11	3.734613E-11	3.889511E-11	3.886669E-11	4.087042E-11	4.119727E-11	3.917933E-11	3.960565E-11	4.162359E-11	4.163780E-11	4.108358E-11	4.006040E-11	4.293099E-11	4.564527E-11	4.699530E-11	4.496314E-11	4.126832E-11	3.544187E-11	2.998490E-11	2.472689E-11	1.976730E-11	1.563194E-11	1.209344E-11	9.634959E-12	5.982770E-12	5.371703E-12	9.663381E-12	1.621459E-11	2.141576E-11	2.164313E-11	1.968203E-11	1.354294E-11	6.878054E-12	3.140599E-12	-1.250555E-12	-8.014922E-12	-1.399769E-11	-1.861622E-11	-2.322054E-11	-2.611955E-11	-2.712852E-11	-2.796696E-11	-2.728484E-11	-2.788170E-11	-2.735590E-11	-2.856382E-11	-2.974332E-11	-3.123546E-11	-3.005596E-11	-2.995648E-11	-3.059597E-11	-3.132072E-11	-3.275602E-11	-3.589662E-11	-3.834089E-11	-3.943512E-11	-3.954881E-11	-3.740297E-11	-3.565503E-11	-3.430500E-11	-3.406342E-11	-3.304024E-11	-3.369394E-11	-3.340972E-11	-3.380762E-11	-3.417711E-11	-3.461764E-11	-3.407763E-11	-3.210232E-11	-3.032596E-11	-2.738432E-11	-2.532374E-11	-2.303580E-11	-2.108891E-11	-1.895728E-11	-2.023626E-11	-2.097522E-11	-1.941203E-11	-1.944045E-11	-2.142997E-11	-2.042100E-11	-2.179945E-11	-2.199840E-11	-2.121681E-11	-2.353318E-11	-2.472689E-11	-2.390266E-11	-2.266631E-11	-2.286527E-11	-2.356160E-11	-2.363265E-11	-2.299316E-11	-2.391687E-11	-2.491163E-11	-2.435740E-11	-2.145839E-11	-1.710987E-11	-1.350031E-11	-8.895995E-12	-6.252776E-12	-5.755396E-12	-5.826450E-12	-5.215384E-12	-4.476419E-12	-2.870593E-12	-8.384404E-13	-9.805490E-13	2.401634E-12	6.693313E-12	9.549694E-12	1.169553E-11	1.290346E-11	1.105604E-11	7.347012E-12	3.566925E-12	-5.968559E-13	-3.424816E-12	-6.153300E-12	-6.636469E-12	-6.735945E-12	-8.796519E-12	-9.904966E-12	-1.193712E-11	-1.455192E-11	-1.554668E-11	-1.710987E-11	-1.688250E-11	-1.824674E-11	-2.000888E-11	-2.137313E-11	-2.282263E-11	-2.350475E-11	-2.492584E-11	-2.638956E-11	-2.691536E-11	-2.637535E-11	-2.535216E-11	-2.381739E-11	-2.313527E-11	-2.187051E-11	-2.081890E-11	-2.094680E-11	-2.114575E-11	-2.296474E-11	-2.431477E-11	-2.427214E-11	-2.532374E-11	-2.575007E-11	-2.626166E-11	-2.570744E-11	-2.525269E-11	-2.556533E-11	-2.432898E-11	-2.297895E-11	-2.371792E-11	-2.422951E-11	-2.607692E-11	-2.715694E-11	-2.873435E-11	-3.028333E-11	-3.184653E-11	-3.358025E-11	-3.393552E-11	-3.510081E-11	-3.500134E-11	-3.635137E-11	-3.733192E-11	-3.802825E-11	-3.990408E-11	-4.318679E-11	-4.456524E-11	-4.727951E-11	-5.013590E-11	-5.040590E-11	-5.108802E-11	-5.240963E-11	-5.466916E-11	-5.564971E-11	-5.684342E-11	-5.860556E-11	-6.210144E-11	-6.598100E-11	-6.835421E-11	-6.973266E-11	-7.527490E-11	-7.689493E-11	-8.009238E-11	-8.192558E-11	-8.365930E-11	-8.566303E-11	-8.840573E-11	-8.968470E-11	-9.190160E-11	-9.444534E-11	-9.714540E-11	-1.007976E-10	-1.028440E-10	-1.049614E-10	-1.064393E-10	-1.087557E-10	-1.101483E-10	-1.100773E-10	-1.084430E-10	-1.065104E-10	-1.055014E-10	-1.034834E-10	-1.019487E-10	-1.008260E-10	-1.005134E-10	-1.009823E-10	-1.024176E-10	-1.047198E-10	-1.060698E-10	-1.051603E-10	-1.034977E-10	-1.009255E-10	-9.936230E-11	-9.553958E-11	-9.423218E-11	-9.315215E-11	-9.254109E-11	-9.092105E-11	-8.914469E-11	-8.671464E-11	-8.492407E-11	-8.351719E-11	-8.380141E-11	-8.286349E-11	-8.279244E-11	-8.235190E-11	-8.179768E-11	-8.083134E-11	-7.980816E-11	-7.720757E-11	-7.541701E-11	-7.345591E-11	-7.121059E-11	-7.125323E-11	-7.143797E-11	-7.256062E-11	-7.219114E-11	-7.175061E-11	-7.156586E-11	-7.133849E-11	-7.226220E-11	-7.230483E-11	-7.314327E-11	-7.321432E-11	-7.364065E-11	-7.518963E-11	-7.584333E-11	-7.592860E-11	-7.612755E-11	-7.770495E-11	-7.968026E-11	-8.074608E-11	-8.108714E-11	-8.232348E-11	-8.294876E-11	-8.444090E-11	-8.490986E-11	-8.687095E-11	-8.957102E-11	-9.200107E-11	-9.347900E-11	-9.495693E-11	-9.681855E-11	-9.876544E-11	-1.002149E-10	-1.008260E-10	-1.019629E-10	-1.031566E-10	-1.033555E-10	-1.035829E-10	-1.047624E-10	-1.053877E-10	-1.064393E-10	-1.061409E-10	-1.060840E-10	-1.055440E-10	-1.032703E-10	-1.006555E-10	-9.866596E-11	-9.649170E-11	-9.484324E-11	-9.326584E-11	-9.241319E-11	-9.232792E-11	-9.212897E-11	-9.386270E-11	-9.335110E-11	-9.131895E-11	-8.959944E-11	-8.651568E-11	-8.292034E-11	-7.879919E-11	-7.521805E-11	-7.308643E-11	-7.189271E-11	-7.167955E-11	-7.231904E-11	-7.315748E-11	-7.268852E-11	-7.317169E-11	-7.304379E-11	-7.095480E-11	-7.040057E-11	-7.028689E-11	-6.824052E-11	-6.731682E-11	-6.696155E-11	-6.657785E-11	-6.697576E-11	-6.599521E-11	-6.654943E-11	-6.562573E-11	-6.647838E-11	-6.835421E-11	-6.893686E-11	-7.001688E-11	-7.109691E-11	-7.440804E-11	-7.779022E-11	-8.067502E-11	-8.161294E-11	-8.236611E-11	-8.228085E-11	-8.472512E-11	-8.816414E-11	-8.802203E-11	-9.016787E-11	-9.218581E-11	-9.414691E-11	-9.502799E-11	-9.487167E-11	-9.582379E-11	-9.967493E-11	-1.004139E-10	-1.010818E-10	-1.030145E-10	-1.026024E-10	-1.037535E-10	-1.053451E-10	-1.060130E-10	-1.069083E-10	-1.058282E-10	-1.050751E-10	-1.050040E-10	-1.054161E-10	-1.068372E-10	-1.065246E-10	-1.064677E-10	-1.044498E-10	-1.019203E-10	-9.933387E-11	-9.616485E-11	-9.339374E-11	-9.002576E-11	-8.590462E-11	-8.159873E-11	-7.743495E-11	-7.395329E-11	-7.021583E-11	-6.698997E-11	-6.426149E-11	-6.077983E-11	-5.798029E-11	-5.572076E-11	-5.312017E-11	-4.983747E-11	-4.862954E-11	-4.756373E-11	-4.568790E-11	-4.351364E-11	-4.018830E-11	-3.528555E-11	-3.096545E-11	-2.663114E-11	-2.377476E-11	-2.131628E-11	-1.928413E-11	-1.580247E-11	-1.188027E-11	-9.720225E-12	-8.910206E-12	-7.418066E-12	-7.247536E-12	-9.166001E-12	-1.018918E-11	-1.240608E-11	-1.355716E-11	-1.541878E-11	-1.752198E-11	-1.915623E-11	-1.988099E-11	-2.118838E-11	-2.181366E-11	-2.303580E-11	-2.343370E-11	-2.363265E-11	-2.395950E-11	-2.552270E-11	-2.501110E-11	-2.364686E-11	-2.175682E-11	-2.175682E-11	-2.188472E-11	-2.306422E-11	-2.347633E-11	-2.469847E-11	-2.424372E-11	-2.336265E-11	-2.231104E-11	-2.096101E-11	-2.152944E-11	-2.079048E-11	-2.070522E-11	-2.120260E-11	-2.206946E-11	-2.235367E-11	-2.196998E-11	-2.479794E-11	-2.627587E-11	-2.732747E-11	-2.768274E-11	-2.847855E-11	-2.887646E-11	-2.881961E-11	-2.903278E-11	-3.025491E-11	-3.127809E-11	-3.070966E-11	-2.982858E-11	-2.947331E-11	-2.978595E-11	-2.926015E-11	-2.761169E-11	-2.654588E-11	-2.634692E-11	-2.515321E-11	-2.469847E-11	-2.377476E-11	-2.226841E-11	-1.985256E-11	-1.637090E-11	-1.355716E-11	-1.044498E-11	-8.625989E-12	-5.456968E-12	-2.330580E-12	-2.984279E-13	1.406875E-12	3.893774E-12	7.347012E-12	1.243450E-11	1.726619E-11	2.104628E-11	2.245315E-11	2.327738E-11	2.292211E-11	2.357581E-11	2.145839E-11	2.103206E-11	1.887202E-11	1.571721E-11	1.578826E-11	1.575984E-11	1.514877E-11	1.642775E-11	1.756462E-11	1.787726E-11	1.757883E-11	1.728040E-11	1.628564E-11	1.693934E-11	1.472245E-11	1.188027E-11	9.976020E-12	7.972289E-12	5.158540E-12	4.916956E-12	3.282707E-12	4.689582E-13	-4.376943E-12	-8.668621E-12	-1.458034E-11	-2.098943E-11	-2.476952E-11	-2.833644E-11	-2.744116E-11	-2.680167E-11	-2.451372E-11	-2.323475E-11	-2.242473E-11	-2.245315E-11	-2.359002E-11	-2.586376E-11	-2.803802E-11	-2.816591E-11	-2.907541E-11	-3.032596E-11	-3.069545E-11	-2.974332E-11	-2.881961E-11	-2.724221E-11	-2.597744E-11	-2.549427E-11	-2.491163E-11	-2.158629E-11	-1.804779E-11	-1.455192E-11	-1.305978E-11	-9.549694E-12	-6.693313E-12	-2.827960E-12	1.676881E-12	6.252776E-12	1.155342E-11	1.895728E-11	2.562217E-11	3.187495E-11	3.797140E-11	4.199308E-11	4.388312E-11	4.378364E-11	4.256151E-11	3.895195E-11	3.349498E-11	3.322498E-11	3.275602E-11	3.529976E-11	4.342837E-11	5.155698E-11	6.136247E-11	6.834000E-11	7.243273E-11	7.334222E-11	7.194956E-11	6.828316E-11	6.563994E-11	6.606626E-11	6.829737E-11	6.907896E-11	6.859580E-11	6.524203E-11	6.328094E-11	6.237144E-11	6.495782E-11	6.714629E-11	6.890843E-11	6.942003E-11	7.254641E-11	7.544543E-11	7.351275E-11	6.615153E-11	6.448886E-11	6.114931E-11	5.637446E-11	5.110223E-11	4.501999E-11	4.122569E-11	3.947775E-11	3.754508E-11	3.846878E-11	4.202150E-11	4.267520E-11	4.305889E-11	3.913669E-11	3.331024E-11	2.617639E-11	1.762146E-11	9.507062E-12	1.278977E-13	-5.982770E-12	-1.089973E-11	-1.358558E-11	-1.428191E-11	-1.413980E-11	-1.477929E-11	-1.367084E-11	-1.303135E-11	-1.432454E-11	-1.404032E-11	-1.372769E-11	-1.668354E-11	-1.776357E-11	-1.938361E-11	-1.912781E-11	-1.919886E-11	-2.019362E-11	-2.086153E-11	-1.838885E-11	-1.585931E-11	-1.310241E-11	-1.294609E-11	-1.350031E-11	-1.224976E-11	-1.151079E-11	-9.080736E-12	-4.959588E-12	-2.515321E-12	1.790568E-12	5.044853E-12	8.526513E-12	1.260503E-11	1.794831E-11	2.386003E-11	2.945910E-11	3.483080E-11	4.020251E-11	4.635581E-11	5.172751E-11	5.809397E-11	6.355094E-11	6.940581E-11	7.401013E-11	7.888445E-11	8.235190E-11	8.706991E-11	9.116263E-11	9.551115E-11	9.941914E-11	1.033271E-10	1.067804E-10	1.109441E-10	1.147100E-10	1.198117E-10	1.250982E-10	1.291909E-10	1.338094E-10	1.378169E-10	1.402043E-10	1.424496E-10	1.434444E-10	1.456755E-10	1.467271E-10	1.488871E-10	1.515872E-10	1.528235E-10	1.538609E-10	1.543157E-10	1.554241E-10	1.569589E-10	1.568878E-10	1.532499E-10	1.546425E-10	1.562057E-10	1.583658E-10	1.600853E-10	1.616769E-10	1.643485E-10	1.678586E-10	1.703739E-10	1.725624E-10	1.742251E-10	1.750209E-10	1.753335E-10	1.743956E-10	1.734151E-10	1.721929E-10	1.729319E-10	1.725340E-10	1.721929E-10	1.724487E-10	1.724914E-10	1.736709E-10	1.737419E-10	1.735145E-10	1.737277E-10	1.719798E-10	1.712976E-10	1.687965E-10	1.638369E-10	1.615632E-10	1.616201E-10	1.627996E-10	1.628138E-10	1.629559E-10	1.626006E-10	1.621601E-10	1.614353E-10	1.596874E-10	1.590763E-10	1.569305E-10	1.549694E-10	1.520704E-10	1.509619E-10	1.484750E-10	1.449507E-10	1.427196E-10	1.392664E-10	1.370921E-10	1.335110E-10	1.300151E-10	1.252687E-10	1.226539E-10	1.208775E-10	1.167990E-10	1.129052E-10	1.075762E-10	1.036256E-10	9.988810E-11	9.303847E-11	8.898837E-11	8.570566E-11	8.090240E-11	7.459278E-11	6.942003E-11	6.410517E-11	5.890399E-11	5.439915E-11	4.897061E-11	4.513367E-11	3.807088E-11	3.140599E-11	2.536638E-11	1.816147E-11	1.281819E-11	6.735945E-12	2.273737E-13	-7.730705E-12	-1.598721E-11	-1.885780E-11	-2.223999E-11	-2.613376E-11	-3.018386E-11	-3.662137E-11	-4.288836E-11	-4.699530E-11	-4.970957E-11	-5.165646E-11	-5.471179E-11	-5.684342E-11	-5.906031E-11	-6.124878E-11	-6.275513E-11	-6.387779E-11	-6.504308E-11	-6.581047E-11	-6.487255E-11	-6.558309E-11	-6.502887E-11	-6.525624E-11	-6.605205E-11	-6.440359E-11	-6.419043E-11	-6.173195E-11	-6.068035E-11	-6.050982E-11	-6.050982E-11	-6.072298E-11	-6.093615E-11	-5.972822E-11	-5.933032E-11	-6.002665E-11	-5.833556E-11	-5.867662E-11	-5.852030E-11	-5.695711E-11	-5.674394E-11	-5.535128E-11	-5.648815E-11	-5.783818E-11	-5.839240E-11	-5.861978E-11	-5.900347E-11	-5.853451E-11	-5.762502E-11	-5.745449E-11	-5.655920E-11	-5.675815E-11	-5.684342E-11	-5.577760E-11	-5.688605E-11	-5.610445E-11	-5.738343E-11	-5.870504E-11	-5.992717E-11	-5.991296E-11	-5.789502E-11	-5.731238E-11	-5.705658E-11	-5.677236E-11	-5.604761E-11	-5.650236E-11	-5.533707E-11	-5.621814E-11	-5.614709E-11	-5.556444E-11	-5.594814E-11	-5.483969E-11	-5.420020E-11	-5.479706E-11	-5.326228E-11	-5.231016E-11	-4.985168E-11	-4.817480E-11	-4.745004E-11	-4.688161E-11	-4.482104E-11	-4.229150E-11	-4.069989E-11	-3.906564E-11	-3.761613E-11	-3.582556E-11	-3.412026E-11	-3.180389E-11	-2.971490E-11	-2.778222E-11	-2.621903E-11	-2.505374E-11	-2.437162E-11	-2.290790E-11	-2.141576E-11	-1.904255E-11
3.795719E-11	3.629452E-11	3.164757E-11	2.435740E-11	2.080469E-11	1.971046E-11	2.141576E-11	2.624745E-11	3.242917E-11	3.838352E-11	4.392575E-11	4.678213E-11	4.763479E-11	4.934009E-11	5.034906E-11	5.100276E-11	4.996537E-11	4.750689E-11	4.662581E-11	4.759215E-11	4.851586E-11	4.828848E-11	4.718004E-11	4.746425E-11	4.729372E-11	4.629896E-11	4.409628E-11	4.399681E-11	4.298784E-11	4.305889E-11	4.133938E-11	4.182255E-11	4.222045E-11	4.389733E-11	4.607159E-11	4.811795E-11	4.963852E-11	5.067591E-11	4.955325E-11	4.645528E-11	4.420997E-11	4.122569E-11	3.760192E-11	3.404921E-11	3.069545E-11	2.695799E-11	2.434319E-11	2.039258E-11	1.904255E-11	1.796252E-11	1.777778E-11	1.942624E-11	2.155787E-11	2.508216E-11	3.025491E-11	3.421974E-11	3.687717E-11	4.028777E-11	4.358469E-11	4.776268E-11	5.374545E-11	6.096457E-11	6.851053E-11	7.625545E-11	8.259349E-11	9.013945E-11	9.606538E-11	1.022897E-10	1.069225E-10	1.107452E-10	1.137153E-10	1.156479E-10	1.166427E-10	1.172538E-10	1.156195E-10	1.141416E-10	1.132747E-10	1.157332E-10	1.186606E-10	1.239613E-10	1.272298E-10	1.284235E-10	1.280966E-10	1.272156E-10	1.231513E-10	1.210196E-10	1.198117E-10	1.179785E-10	1.141984E-10	1.125073E-10	1.072493E-10	1.017071E-10	1.001865E-10	1.005986E-10	9.784173E-11	9.421797E-11	8.861889E-11	8.341772E-11	7.580070E-11	6.885159E-11	6.299672E-11	5.699974E-11	5.209699E-11	4.801848E-11	4.314415E-11	4.044409E-11	3.552714E-11	3.225864E-11	2.914646E-11	2.575007E-11	2.171419E-11	1.922729E-11	1.632827E-11	1.261924E-11	8.483880E-12	5.343281E-12	2.899014E-12	2.017941E-12	1.151079E-12	1.449507E-12	1.023182E-12	1.122658E-12	9.947598E-13	-7.105427E-14	-1.932676E-12	-4.092726E-12	-6.806999E-12	-8.810730E-12	-8.142820E-12	-8.526513E-12	-7.304379E-12	-6.195933E-12	-3.666401E-12	-1.151079E-12	-1.193712E-12	-1.577405E-12	-6.110668E-13	2.557954E-13	7.673862E-13	5.400125E-13	7.673862E-13	2.231104E-12	3.126388E-12	4.604317E-12	4.831691E-12	7.631229E-12	1.121236E-11	1.354294E-11	1.716671E-11	2.006573E-11	2.265210E-11	2.535216E-11	2.849276E-11	3.193179E-11	3.552714E-11	3.890932E-11	4.216361E-11	4.413891E-11	4.676792E-11	4.794742E-11	5.205436E-11	5.513812E-11	5.749712E-11	6.012613E-11	6.055245E-11	6.208722E-11	6.349410E-11	6.232881E-11	6.131984E-11	6.102141E-11	6.141931E-11	6.171774E-11	6.100720E-11	5.985612E-11	5.864820E-11	5.954348E-11	6.097878E-11	6.076561E-11	6.062351E-11	6.116352E-11	5.853451E-11	5.624656E-11	5.323386E-11	5.054801E-11	4.480682E-11	4.014566E-11	3.787193E-11	3.653611E-11	3.393552E-11	3.129230E-11	3.085177E-11	2.918910E-11	2.742695E-11	2.305001E-11	1.784883E-11	1.455192E-11	1.043077E-11	5.897505E-12	6.963319E-13	5.400125E-13	3.481659E-12	7.162271E-12	1.080025E-11	1.561773E-11	1.979572E-11	2.421530E-11	2.705747E-11	3.004175E-11	3.400658E-11	3.701928E-11	3.967671E-11	4.168044E-11	4.300205E-11	4.442313E-11	4.627054E-11	4.669687E-11	4.635581E-11	4.477840E-11	4.388312E-11	4.212097E-11	4.131095E-11	3.961986E-11	3.848299E-11	3.777245E-11	3.942091E-11	4.118306E-11	4.195044E-11	4.152412E-11	4.003198E-11	3.770140E-11	3.289813E-11	2.746958E-11	2.496847E-11	2.349054E-11	2.380318E-11	2.492584E-11	2.815170E-11	2.927436E-11	2.643219E-11	1.968203E-11	1.472245E-11	1.077183E-11	6.451728E-12	7.389644E-13	-4.533263E-12	-7.560175E-12	-1.250555E-11	-1.658407E-11	-1.868727E-11	-1.894307E-11	-1.926992E-11	-1.961098E-11	-1.939782E-11	-2.103206E-11	-2.313527E-11	-2.405898E-11	-2.663114E-11	-2.859224E-11	-3.103651E-11	-3.232969E-11	-3.424816E-11	-3.700507E-11	-3.838352E-11	-4.000356E-11	-4.034462E-11	-4.125411E-11	-4.195044E-11	-4.293099E-11	-4.332890E-11	-4.287415E-11	-4.058620E-11	-3.981881E-11	-3.709033E-11	-3.306866E-11	-3.142020E-11	-2.876277E-11	-2.584954E-11	-2.282263E-11	-2.175682E-11	-2.036415E-11	-1.908518E-11	-1.746514E-11	-1.517719E-11	-1.391243E-11	-1.421085E-11	-1.554668E-11	-1.725198E-11	-1.789147E-11	-1.742251E-11	-1.698197E-11	-1.665512E-11	-1.617195E-11	-1.465139E-11	-1.257661E-11	-1.074341E-11	-8.910206E-12	-8.640200E-12	-8.768097E-12	-8.938628E-12	-8.895995E-12	-8.824941E-12	-9.293899E-12	-9.308110E-12	-8.483880E-12	-7.645440E-12	-9.904966E-12	-1.065814E-11	-1.146816E-11	-1.220712E-11	-1.121236E-11	-8.256507E-12	-6.011192E-12	-3.652190E-12	-1.463718E-12	1.705303E-13	2.771117E-12	3.467449E-12	3.865352E-12	4.504841E-12	5.428547E-12	3.794298E-12	1.179501E-12	-2.131628E-13	-3.666401E-12	-6.110668E-12	-6.750156E-12	-7.858603E-12	-7.815970E-12	-9.251266E-12	-8.824941E-12	-9.876544E-12	-1.161027E-11	-1.392664E-11	-1.620037E-11	-1.666933E-11	-1.753619E-11	-1.652722E-11	-1.681144E-11	-1.563194E-11	-1.776357E-11	-1.786304E-11	-1.887202E-11	-2.128786E-11	-2.187051E-11	-2.145839E-11	-2.162892E-11	-2.343370E-11	-2.343370E-11	-2.327738E-11	-2.243894E-11	-2.231104E-11	-2.133049E-11	-2.209788E-11	-2.347633E-11	-2.536638E-11	-2.599165E-11	-2.758327E-11	-2.711431E-11	-2.677325E-11	-2.663114E-11	-2.661693E-11	-2.891909E-11	-2.960121E-11	-2.903278E-11	-2.961542E-11	-3.038281E-11	-3.169021E-11	-3.257128E-11	-3.277023E-11	-3.413447E-11	-3.552714E-11	-3.558398E-11	-3.574030E-11	-3.733192E-11	-3.836931E-11	-3.987566E-11	-4.166623E-11	-4.266099E-11	-4.344258E-11	-4.399681E-11	-4.489209E-11	-4.781953E-11	-4.943956E-11	-5.107381E-11	-5.289280E-11	-5.404388E-11	-5.569234E-11	-5.994139E-11	-6.399148E-11	-6.684786E-11	-6.879475E-11	-6.970424E-11	-7.023004E-11	-7.315748E-11	-7.497647E-11	-7.587175E-11	-7.941026E-11	-8.053291E-11	-8.220979E-11	-8.375878E-11	-8.390089E-11	-8.731149E-11	-8.895995E-11	-9.231371E-11	-9.336532E-11	-9.393375E-11	-9.566747E-11	-9.853807E-11	-9.859491E-11	-1.003286E-10	-1.019060E-10	-1.021903E-10	-1.018350E-10	-9.951862E-11	-9.646328E-11	-9.538326E-11	-9.461587E-11	-9.411849E-11	-9.384848E-11	-9.335110E-11	-9.279688E-11	-9.247003E-11	-9.146106E-11	-9.076473E-11	-9.102052E-11	-8.991208E-11	-8.949996E-11	-9.043788E-11	-8.961365E-11	-8.924417E-11	-8.790835E-11	-8.834888E-11	-8.742518E-11	-8.554935E-11	-8.417089E-11	-8.273560E-11	-8.155610E-11	-8.084555E-11	-8.044765E-11	-8.031975E-11	-8.238032E-11	-8.488144E-11	-8.584777E-11	-8.691359E-11	-8.624568E-11	-8.627410E-11	-8.621726E-11	-8.725465E-11	-8.640200E-11	-8.665779E-11	-8.645884E-11	-8.634515E-11	-8.375878E-11	-8.122925E-11	-8.027712E-11	-8.056134E-11	-8.306245E-11	-8.661516E-11	-8.947154E-11	-9.272583E-11	-9.579537E-11	-9.583800E-11	-9.364953E-11	-9.106316E-11	-8.778045E-11	-8.743939E-11	-8.712675E-11	-8.847678E-11	-9.205792E-11	-9.380585E-11	-9.349321E-11	-9.340795E-11	-9.146106E-11	-9.110579E-11	-9.173107E-11	-9.194423E-11	-9.379164E-11	-9.576695E-11	-9.741541E-11	-9.970336E-11	-1.015508E-10	-1.046061E-10	-1.061125E-10	-1.076899E-10	-1.092531E-10	-1.097504E-10	-1.095515E-10	-1.095515E-10	-1.089404E-10	-1.076614E-10	-1.061409E-10	-1.047766E-10	-1.027587E-10	-1.014655E-10	-9.978862E-11	-9.838175E-11	-9.605117E-11	-9.335110E-11	-9.086421E-11	-8.840573E-11	-8.479617E-11	-8.178347E-11	-7.999290E-11	-7.831602E-11	-7.729284E-11	-7.678125E-11	-7.652545E-11	-7.632650E-11	-7.526069E-11	-7.507595E-11	-7.359802E-11	-7.165113E-11	-7.001688E-11	-6.697576E-11	-6.477308E-11	-6.261303E-11	-6.079404E-11	-6.087930E-11	-6.035350E-11	-6.073719E-11	-5.955769E-11	-5.894663E-11	-6.014034E-11	-6.137668E-11	-6.403411E-11	-6.758683E-11	-6.896528E-11	-7.187850E-11	-7.403855E-11	-7.702283E-11	-7.766232E-11	-7.941026E-11	-7.950973E-11	-7.925394E-11	-8.026291E-11	-8.371615E-11	-8.873258E-11	-9.102052E-11	-9.323742E-11	-9.444534E-11	-9.484324E-11	-9.571011E-11	-9.737278E-11	-9.777068E-11	-9.873702E-11	-9.703172E-11	-9.714540E-11	-9.760015E-11	-9.951862E-11	-1.013660E-10	-1.031140E-10	-1.038245E-10	-1.049187E-10	-1.048761E-10	-1.048903E-10	-1.036398E-10	-1.024318E-10	-1.012666E-10	-1.012666E-10	-1.004423E-10	-9.916334E-11	-9.796963E-11	-9.585222E-11	-9.312373E-11	-9.174528E-11	-9.173107E-11	-9.016787E-11	-8.856205E-11	-8.505197E-11	-8.118661E-11	-7.655387E-11	-7.320011E-11	-6.863843E-11	-6.436096E-11	-6.086509E-11	-5.778134E-11	-5.516654E-11	-5.259437E-11	-4.934009E-11	-4.810374E-11	-4.645528E-11	-4.409628E-11	-4.111200E-11	-3.856826E-11	-3.576872E-11	-3.365130E-11	-3.021228E-11	-2.776801E-11	-2.583533E-11	-2.368949E-11	-2.259526E-11	-2.120260E-11	-1.841727E-11	-1.669775E-11	-1.382716E-11	-1.242029E-11	-1.148237E-11	-1.152500E-11	-1.119815E-11	-1.192291E-11	-1.293188E-11	-1.483613E-11	-1.698197E-11	-1.836042E-11	-2.144418E-11	-2.248157E-11	-2.263789E-11	-2.384581E-11	-2.353318E-11	-2.290790E-11	-2.226841E-11	-2.155787E-11	-2.175682E-11	-1.904255E-11	-1.753619E-11	-1.604405E-11	-1.637090E-11	-1.615774E-11	-1.753619E-11	-1.882938E-11	-2.088996E-11	-2.323475E-11	-2.602007E-11	-2.752643E-11	-2.917488E-11	-3.007017E-11	-2.972911E-11	-2.972911E-11	-3.048228E-11	-3.203127E-11	-3.274181E-11	-3.417711E-11	-3.350920E-11	-3.326761E-11	-3.400658E-11	-3.380762E-11	-3.333867E-11	-3.328182E-11	-3.218759E-11	-3.267075E-11	-3.365130E-11	-3.456080E-11	-3.511502E-11	-3.504397E-11	-3.386447E-11	-3.369394E-11	-3.201706E-11	-3.186074E-11	-3.187495E-11	-3.016964E-11	-2.796696E-11	-2.583533E-11	-2.384581E-11	-2.175682E-11	-1.963940E-11	-1.578826E-11	-1.230660E-11	-8.071765E-12	-3.524292E-12	1.094236E-12	3.268497E-12	4.732215E-12	4.504841E-12	3.225864E-12	1.321609E-12	-3.126388E-13	-1.975309E-12	-3.424816E-12	-5.115908E-12	-4.931167E-12	-1.662670E-12	2.003731E-12	7.389644E-12	1.244871E-11	1.573142E-11	1.655565E-11	1.624301E-11	1.534772E-11	1.448086E-11	1.359979E-11	1.189449E-11	1.021760E-11	6.920686E-12	4.789058E-12	2.671641E-12	1.449507E-12	-6.536993E-13	-1.605827E-12	-1.975309E-12	-1.776357E-12	-3.183231E-12	-3.581135E-12	-3.652190E-12	-4.149570E-12	-4.689582E-12	-6.039613E-12	-5.911716E-12	-6.949108E-12	-8.796519E-12	-9.549694E-12	-1.030287E-11	-1.196554E-11	-1.148237E-11	-1.060130E-11	-1.099920E-11	-1.142553E-11	-1.007550E-11	-9.279688E-12	-9.293899E-12	-7.162271E-12	-6.210144E-12	-5.655920E-12	-2.032152E-12	2.700062E-12	8.881784E-12	1.404032E-11	2.003731E-11	2.556533E-11	3.055334E-11	3.575451E-11	3.835510E-11	4.170886E-11	4.473577E-11	4.622791E-11	4.789058E-11	4.787637E-11	4.868639E-11	4.824585E-11	4.840217E-11	5.087486E-11	5.763923E-11	5.995560E-11	5.994139E-11	5.989875E-11	5.940137E-11	5.972822E-11	5.977085E-11	6.060930E-11	5.856293E-11	5.562129E-11	5.375966E-11	5.272227E-11	4.830270E-11	4.480682E-11	4.339995E-11	4.187939E-11	3.763034E-11	3.312550E-11	3.167600E-11	3.036860E-11	2.927436E-11	2.917488E-11	3.123546E-11	3.333867E-11	3.508660E-11	3.623768E-11	3.745981E-11	3.649347E-11	3.522871E-11	3.389289E-11	3.183231E-11	3.223022E-11	3.458922E-11	4.069989E-11	4.501999E-11	4.563105E-11	4.484946E-11	4.143885E-11	3.592504E-11	2.903278E-11	2.113154E-11	1.583089E-11	1.111289E-11	6.139089E-12	2.557954E-13	-4.789058E-12	-1.034550E-11	-1.469402E-11	-1.912781E-11	-2.292211E-11	-2.373213E-11	-2.285105E-11	-2.380318E-11	-2.329159E-11	-2.437162E-11	-2.567901E-11	-2.603429E-11	-2.634692E-11	-2.609113E-11	-2.611955E-11	-2.803802E-11	-2.768274E-11	-2.732747E-11	-2.683009E-11	-2.738432E-11	-2.724221E-11	-2.656009E-11	-2.458478E-11	-2.421530E-11	-2.279421E-11	-2.283684E-11	-2.246736E-11	-2.168576E-11	-2.036415E-11	-1.885780E-11	-1.622880E-11	-1.317346E-11	-9.322321E-12	-6.409095E-12	-4.220624E-12	-2.842171E-14	4.931167E-12	1.040235E-11	1.567457E-11	2.039258E-11	2.567901E-11	3.042544E-11	3.474554E-11	4.054357E-11	4.477840E-11	4.928324E-11	5.495338E-11	6.035350E-11	6.539835E-11	7.075585E-11	7.500489E-11	8.000711E-11	8.601830E-11	9.123369E-11	9.684697E-11	1.026308E-10	1.070077E-10	1.103899E-10	1.139426E-10	1.172396E-10	1.215739E-10	1.239755E-10	1.273861E-10	1.306120E-10	1.331983E-10	1.370779E-10	1.399627E-10	1.424780E-10	1.459313E-10	1.491429E-10	1.525393E-10	1.548699E-10	1.571721E-10	1.599290E-10	1.618190E-10	1.630696E-10	1.640643E-10	1.662670E-10	1.672191E-10	1.685549E-10	1.687823E-10	1.684555E-10	1.688818E-10	1.681570E-10	1.682423E-10	1.677449E-10	1.678586E-10	1.677023E-10	1.674749E-10	1.672475E-10	1.671054E-10	1.672760E-10	1.685123E-10	1.691944E-10	1.693508E-10	1.698481E-10	1.692939E-10	1.694929E-10	1.689671E-10	1.681855E-10	1.664091E-10	1.653575E-10	1.653433E-10	1.633111E-10	1.640075E-10	1.640217E-10	1.647606E-10	1.647606E-10	1.651728E-10	1.645901E-10	1.635811E-10	1.619895E-10	1.592468E-10	1.571578E-10	1.551257E-10	1.532783E-10	1.501377E-10	1.477218E-10	1.466560E-10	1.451639E-10	1.437002E-10	1.427765E-10	1.403038E-10	1.375469E-10	1.353868E-10	1.310667E-10	1.278835E-10	1.243023E-10	1.213181E-10	1.188454E-10	1.162164E-10	1.105036E-10	1.063398E-10	1.022613E-10	9.885071E-11	9.380585E-11	8.957102E-11	8.398615E-11	7.915446E-11	7.320011E-11	6.836842E-11	6.319567E-11	5.893241E-11	5.412915E-11	4.907008E-11	4.422418E-11	3.760192E-11	3.043965E-11	2.521006E-11	1.934097E-11	1.580247E-11	9.833911E-12	2.827960E-12	-2.629008E-12	-8.768097E-12	-1.369926E-11	-1.965361E-11	-2.515321E-11	-3.056755E-11	-3.629452E-11	-4.214940E-11	-4.757794E-11	-5.105960E-11	-5.353229E-11	-5.459810E-11	-5.441336E-11	-5.373124E-11	-5.364598E-11	-5.478284E-11	-5.428547E-11	-5.361755E-11	-5.134382E-11	-5.002221E-11	-5.027800E-11	-5.319123E-11	-5.836398E-11	-6.271250E-11	-6.539835E-11	-6.784262E-11	-7.045742E-11	-7.139533E-11	-7.078427E-11	-6.825474E-11	-6.511414E-11	-6.311041E-11	-6.001244E-11	-5.729817E-11	-5.530865E-11	-5.451284E-11	-5.449863E-11	-5.512391E-11	-5.515233E-11	-5.393019E-11	-5.300649E-11	-5.130119E-11	-5.057643E-11	-4.959588E-11	-5.034906E-11	-5.286438E-11	-5.751133E-11	-5.741185E-11	-5.989875E-11	-6.144774E-11	-6.151879E-11	-6.092193E-11	-6.114931E-11	-6.109246E-11	-5.981349E-11	-5.671552E-11	-5.378809E-11	-5.228173E-11	-4.952483E-11	-5.054801E-11	-4.995115E-11	-4.921219E-11	-4.824585E-11	-4.634160E-11	-4.661160E-11	-4.533263E-11	-4.244782E-11	-3.910827E-11	-3.707612E-11	-3.451817E-11	-3.248601E-11	-3.134915E-11	-3.014122E-11	-3.143441E-11	-3.367973E-11	-3.636558E-11	-3.657874E-11	-3.490186E-11	-3.156231E-11	-2.910383E-11	-2.539480E-11	-2.125944E-11	-1.647038E-11	-1.222134E-11	-8.853362E-12	-7.318590E-12	-7.887024E-12	-7.005951E-12	-7.034373E-12	-1.072920E-11	-1.433875E-11	-1.614353E-11	-1.526246E-11	-1.412559E-11	-1.224976E-11	-9.663381E-12
3.292655E-11	2.958700E-11	2.785328E-11	2.694378E-11	2.638956E-11	2.633271E-11	2.550848E-11	2.741274E-11	2.977174E-11	3.279865E-11	3.619505E-11	3.973355E-11	4.254730E-11	4.473577E-11	4.648371E-11	4.635581E-11	4.428102E-11	4.001777E-11	3.690559E-11	3.552714E-11	3.555556E-11	3.686296E-11	3.907985E-11	4.257572E-11	4.693845E-11	5.216805E-11	5.479706E-11	5.692868E-11	5.508127E-11	5.314860E-11	5.076117E-11	4.443734E-11	3.755929E-11	3.238654E-11	3.173284E-11	3.339551E-11	3.599609E-11	3.741718E-11	3.720402E-11	3.709033E-11	3.655032E-11	3.313971E-11	2.872014E-11	2.532374E-11	2.169998E-11	1.861622E-11	1.581668E-11	1.342926E-11	1.136868E-11	1.188027E-11	1.224976E-11	1.401190E-11	1.601563E-11	1.907097E-11	2.326317E-11	2.545164E-11	2.982858E-11	3.518608E-11	3.983303E-11	4.396838E-11	4.789058E-11	5.307754E-11	5.950085E-11	6.599521E-11	7.224799E-11	8.014922E-11	8.776624E-11	9.396217E-11	1.003144E-10	1.030571E-10	1.039666E-10	1.047198E-10	1.053735E-10	1.071641E-10	1.094946E-10	1.130189E-10	1.166143E-10	1.184048E-10	1.193285E-10	1.204796E-10	1.213749E-10	1.228244E-10	1.244302E-10	1.279403E-10	1.293188E-10	1.270593E-10	1.238050E-10	1.204370E-10	1.161027E-10	1.095799E-10	1.010250E-10	9.237056E-11	8.571988E-11	8.175505E-11	7.896972E-11	7.707968E-11	7.671019E-11	7.696599E-11	7.595702E-11	7.236167E-11	6.788525E-11	6.137668E-11	5.317702E-11	4.740741E-11	4.165202E-11	3.527134E-11	2.950173E-11	2.478373E-11	2.113154E-11	1.730882E-11	1.459455E-11	1.212186E-11	9.805490E-12	7.588596E-12	5.456968E-12	4.789058E-12	3.666401E-12	1.847411E-12	7.105427E-13	7.958079E-13	-2.273737E-13	-1.293188E-12	-3.282707E-12	-5.215384E-12	-5.741185E-12	-5.485390E-12	-4.874323E-12	-4.447998E-12	-3.140599E-12	-2.017941E-12	-3.083755E-12	-3.311129E-12	-2.202682E-12	-1.605827E-12	-9.237056E-13	1.847411E-13	1.733724E-12	2.543743E-12	4.064304E-12	6.167511E-12	6.636469E-12	7.077006E-12	7.531753E-12	8.739676E-12	8.043344E-12	8.313350E-12	1.054445E-11	1.166711E-11	1.409717E-11	1.728040E-11	2.026468E-11	2.471268E-11	2.887646E-11	3.103651E-11	3.242917E-11	3.383605E-11	3.763034E-11	4.249046E-11	4.699530E-11	5.137224E-11	5.510969E-11	5.726974E-11	5.891820E-11	5.954348E-11	5.823608E-11	5.728396E-11	5.425704E-11	5.319123E-11	5.216805E-11	5.304912E-11	5.415757E-11	5.498180E-11	5.650236E-11	5.657341E-11	5.711343E-11	5.748291E-11	5.634604E-11	5.455547E-11	5.194067E-11	5.003642E-11	4.767742E-11	4.531842E-11	4.473577E-11	4.267520E-11	4.035883E-11	3.933565E-11	3.753087E-11	3.350920E-11	2.941647E-11	2.371792E-11	2.162892E-11	1.830358E-11	1.502087E-11	1.182343E-11	8.910206E-12	5.471179E-12	3.382183E-12	1.392664E-12	9.379164E-13	4.121148E-13	-4.973799E-13	8.952838E-13	3.282707E-12	5.655920E-12	8.242296E-12	1.186606E-11	1.507772E-11	1.877254E-11	2.198419E-11	2.394529E-11	2.546585E-11	2.675904E-11	2.953016E-11	3.191758E-11	3.404921E-11	3.569767E-11	3.579714E-11	3.623768E-11	3.775824E-11	3.781508E-11	3.737455E-11	3.691980E-11	3.691980E-11	3.726086E-11	3.845457E-11	3.817036E-11	3.826983E-11	3.905143E-11	3.912248E-11	4.082779E-11	4.004619E-11	3.824141E-11	3.421974E-11	3.277023E-11	3.059597E-11	2.761169E-11	2.536638E-11	2.185629E-11	1.847411E-11	1.499245E-11	1.195133E-11	9.634959E-12	7.162271E-12	5.371703E-12	3.510081E-12	2.970069E-12	2.543743E-12	-7.815970E-13	-4.519052E-12	-9.308110E-12	-1.503508E-11	-1.925571E-11	-2.135891E-11	-2.474110E-11	-2.459899E-11	-2.650324E-11	-2.765432E-11	-3.025491E-11	-3.318235E-11	-3.367973E-11	-3.501555E-11	-3.507239E-11	-3.488765E-11	-3.582556E-11	-3.770140E-11	-3.639400E-11	-3.718981E-11	-3.647926E-11	-3.505818E-11	-3.345235E-11	-3.187495E-11	-3.065281E-11	-3.016964E-11	-2.906120E-11	-2.853540E-11	-2.607692E-11	-2.485478E-11	-2.494005E-11	-2.303580E-11	-2.042100E-11	-1.784883E-11	-1.564615E-11	-1.438138E-11	-1.273293E-11	-1.126921E-11	-1.035971E-11	-7.801759E-12	-5.272227E-12	-2.017941E-12	-2.984279E-13	1.463718E-12	4.163780E-12	6.068035E-12	6.522782E-12	8.242296E-12	8.853362E-12	1.020339E-11	1.202238E-11	1.367084E-11	1.415401E-11	1.431033E-11	1.418243E-11	1.628564E-11	1.844569E-11	1.858780E-11	1.955414E-11	2.060574E-11	1.945466E-11	1.847411E-11	1.492140E-11	1.378453E-11	1.244871E-11	1.080025E-11	8.981260E-12	8.910206E-12	8.625989E-12	8.753887E-12	9.464429E-12	1.050182E-11	1.044498E-11	1.064393E-11	1.094236E-11	8.199663E-12	2.827960E-12	-2.145839E-12	-9.137580E-12	-1.492140E-11	-2.049205E-11	-2.387424E-11	-2.580691E-11	-2.505374E-11	-2.394529E-11	-2.316369E-11	-2.169998E-11	-2.192735E-11	-2.212630E-11	-2.403056E-11	-2.404477E-11	-2.400213E-11	-2.486900E-11	-2.522427E-11	-2.484057E-11	-2.491163E-11	-2.512479E-11	-2.280842E-11	-2.148681E-11	-2.057732E-11	-2.069100E-11	-2.124523E-11	-2.228262E-11	-2.336265E-11	-2.569323E-11	-2.826539E-11	-3.053913E-11	-3.187495E-11	-3.167600E-11	-3.288392E-11	-3.463185E-11	-3.409184E-11	-3.426237E-11	-3.402079E-11	-3.329603E-11	-3.304024E-11	-3.225864E-11	-3.115019E-11	-3.211653E-11	-3.198863E-11	-3.340972E-11	-3.414868E-11	-3.528555E-11	-3.690559E-11	-3.808509E-11	-3.974776E-11	-3.882406E-11	-3.907985E-11	-4.183676E-11	-4.240519E-11	-4.480682E-11	-4.770584E-11	-4.845901E-11	-4.905587E-11	-4.911271E-11	-5.087486E-11	-5.159961E-11	-5.233858E-11	-5.370282E-11	-5.475442E-11	-5.724132E-11	-5.985612E-11	-6.400569E-11	-6.627943E-11	-6.879475E-11	-7.129586E-11	-7.376855E-11	-7.472067E-11	-7.690915E-11	-8.103029E-11	-8.473933E-11	-9.030998E-11	-9.256951E-11	-9.481482E-11	-9.607959E-11	-9.674750E-11	-9.715961E-11	-9.799805E-11	-9.939072E-11	-1.010392E-10	-1.019487E-10	-1.024887E-10	-1.024603E-10	-1.021618E-10	-1.019771E-10	-1.028297E-10	-1.038813E-10	-1.055156E-10	-1.059277E-10	-1.059846E-10	-1.036540E-10	-1.021476E-10	-9.937651E-11	-9.842438E-11	-9.862333E-11	-9.862333E-11	-9.832490E-11	-9.976020E-11	-1.007123E-10	-1.003571E-10	-9.860912E-11	-9.569590E-11	-9.410428E-11	-9.414691E-11	-9.194423E-11	-9.043788E-11	-8.732570E-11	-8.465406E-11	-8.429879E-11	-8.220979E-11	-8.070344E-11	-8.085976E-11	-8.056134E-11	-8.097345E-11	-8.081713E-11	-8.057555E-11	-7.986500E-11	-7.877077E-11	-7.899814E-11	-7.793233E-11	-7.513279E-11	-7.317169E-11	-7.322853E-11	-7.116796E-11	-7.050005E-11	-7.041479E-11	-6.969003E-11	-6.961898E-11	-7.044321E-11	-7.042900E-11	-7.294432E-11	-7.476331E-11	-7.658230E-11	-7.807444E-11	-7.995027E-11	-7.989343E-11	-8.256507E-11	-8.493828E-11	-8.631673E-11	-8.613199E-11	-8.472512E-11	-8.482459E-11	-8.544987E-11	-8.638779E-11	-8.749623E-11	-8.910206E-11	-9.072210E-11	-9.158896E-11	-9.407586E-11	-9.723067E-11	-1.001439E-10	-1.021476E-10	-1.039240E-10	-1.038813E-10	-1.028724E-10	-1.037961E-10	-1.050466E-10	-1.062688E-10	-1.084715E-10	-1.096083E-10	-1.100631E-10	-1.107878E-10	-1.113563E-10	-1.116263E-10	-1.093241E-10	-1.080167E-10	-1.050466E-10	-1.015934E-10	-9.814016E-11	-9.431744E-11	-9.113421E-11	-8.918732E-11	-8.729728E-11	-8.645884E-11	-8.583356E-11	-8.448353E-11	-8.283507E-11	-8.242296E-11	-8.077450E-11	-7.878498E-11	-7.557333E-11	-7.524648E-11	-7.418066E-11	-7.294432E-11	-6.991741E-11	-6.765788E-11	-6.517098E-11	-6.301093E-11	-6.059508E-11	-5.954348E-11	-5.860556E-11	-5.735501E-11	-5.769607E-11	-6.116352E-11	-6.292566E-11	-6.504308E-11	-6.603784E-11	-6.650680E-11	-6.824052E-11	-7.001688E-11	-7.138112E-11	-7.335643E-11	-7.312906E-11	-7.489120E-11	-7.607071E-11	-7.649703E-11	-7.734968E-11	-7.796075E-11	-7.759127E-11	-7.722178E-11	-7.663914E-11	-7.651124E-11	-7.732126E-11	-7.838707E-11	-8.026291E-11	-8.235190E-11	-8.654411E-11	-9.032419E-11	-9.308110E-11	-9.652013E-11	-9.799805E-11	-1.008402E-10	-1.009113E-10	-9.941914E-11	-9.755752E-11	-9.802648E-11	-9.747225E-11	-9.720225E-11	-9.831069E-11	-9.927703E-11	-9.829648E-11	-9.812595E-11	-9.845280E-11	-9.950440E-11	-9.876544E-11	-9.629275E-11	-9.544010E-11	-9.305268E-11	-9.215739E-11	-8.989787E-11	-8.751044E-11	-8.446932E-11	-7.963763E-11	-7.484857E-11	-6.872369E-11	-6.363621E-11	-5.857714E-11	-5.383072E-11	-5.056222E-11	-4.678213E-11	-4.369838E-11	-4.162359E-11	-3.977618E-11	-3.616663E-11	-3.296918E-11	-3.061018E-11	-2.822276E-11	-2.633271E-11	-2.388845E-11	-2.209788E-11	-2.124523E-11	-1.955414E-11	-1.742251E-11	-1.757883E-11	-1.959677E-11	-2.026468E-11	-2.026468E-11	-1.915623E-11	-1.737988E-11	-1.811884E-11	-1.966782E-11	-2.025047E-11	-2.113154E-11	-2.154366E-11	-2.256684E-11	-2.238210E-11	-2.181366E-11	-2.137313E-11	-2.117417E-11	-2.133049E-11	-2.086153E-11	-2.084732E-11	-2.054890E-11	-1.971046E-11	-1.941203E-11	-1.915623E-11	-1.882938E-11	-1.747935E-11	-1.681144E-11	-1.666933E-11	-1.681144E-11	-1.686828E-11	-1.814726E-11	-1.919886E-11	-2.101785E-11	-2.113154E-11	-2.435740E-11	-2.587797E-11	-2.691536E-11	-2.664535E-11	-2.604850E-11	-2.422951E-11	-2.501110E-11	-2.476952E-11	-2.530953E-11	-2.511058E-11	-2.597744E-11	-2.810907E-11	-2.913225E-11	-2.771117E-11	-2.771117E-11	-2.778222E-11	-2.832223E-11	-2.734168E-11	-2.843592E-11	-2.837908E-11	-2.663114E-11	-2.576428E-11	-2.611955E-11	-2.481215E-11	-2.427214E-11	-2.316369E-11	-2.229683E-11	-2.150102E-11	-2.034994E-11	-1.928413E-11	-1.713829E-11	-1.558931E-11	-1.418243E-11	-1.156764E-11	-9.762857E-12	-7.290168E-12	-4.163780E-12	-1.151079E-12	1.421085E-12	3.581135E-12	5.158540E-12	7.190692E-12	9.251266E-12	1.249134E-11	1.347189E-11	1.590195E-11	1.797673E-11	1.934097E-11	2.053469E-11	2.110312E-11	2.158629E-11	2.302158E-11	2.317790E-11	2.196998E-11	2.096101E-11	2.071943E-11	1.941203E-11	1.787726E-11	1.705303E-11	1.720935E-11	1.703881E-11	1.597300E-11	1.696776E-11	1.769251E-11	1.905676E-11	1.969624E-11	2.013678E-11	1.934097E-11	1.890044E-11	1.823253E-11	1.755041E-11	1.712408E-11	1.539036E-11	1.507772E-11	1.415401E-11	1.396927E-11	1.482192E-11	1.506351E-11	1.520561E-11	1.699618E-11	1.740830E-11	1.769251E-11	1.979572E-11	2.334843E-11	2.627587E-11	3.028333E-11	3.535661E-11	3.657874E-11	3.923617E-11	4.479261E-11	5.240963E-11	6.012613E-11	6.569678E-11	6.771472E-11	6.578205E-11	6.011192E-11	5.559286E-11	5.175593E-11	4.943956E-11	4.905587E-11	4.837375E-11	4.651213E-11	4.446576E-11	4.274625E-11	4.021672E-11	3.977618E-11	4.040146E-11	4.277467E-11	4.585843E-11	5.118750E-11	5.131540E-11	5.343281E-11	5.790923E-11	6.085088E-11	5.941558E-11	5.442757E-11	5.006484E-11	4.776268E-11	4.108358E-11	3.848299E-11	3.591083E-11	3.507239E-11	3.491607E-11	3.768719E-11	3.976197E-11	4.271783E-11	4.675371E-11	4.891376E-11	4.882850E-11	4.723688E-11	4.493472E-11	4.132517E-11	3.809930E-11	3.508660E-11	3.159073E-11	2.970069E-11	2.650324E-11	2.545164E-11	2.282263E-11	2.158629E-11	1.902833E-11	1.544720E-11	1.338663E-11	1.048761E-11	8.043344E-12	6.721734E-12	5.840661E-12	3.069545E-12	-9.379164E-13	-2.316369E-12	-2.458478E-12	-3.595346E-12	-4.632739E-12	-6.735945E-12	-5.087486E-12	-4.419576E-12	-7.233325E-12	-1.084288E-11	-1.429612E-11	-1.584510E-11	-1.753619E-11	-1.806200E-11	-1.945466E-11	-1.996625E-11	-2.167155E-11	-2.141576E-11	-2.100364E-11	-2.253842E-11	-2.317790E-11	-2.420109E-11	-2.414424E-11	-2.296474E-11	-2.341949E-11	-2.422951E-11	-2.472689E-11	-2.633271E-11	-2.707168E-11	-2.597744E-11	-2.610534E-11	-2.526690E-11	-2.319211E-11	-2.189893E-11	-1.888623E-11	-1.604405E-11	-1.425349E-11	-1.112710E-11	-6.920686E-12	-1.776357E-12	2.955858E-12	8.228085E-12	1.315925E-11	1.804779E-11	2.228262E-11	2.687273E-11	3.177547E-11	3.699085E-11	4.290257E-11	4.760636E-11	5.177014E-11	5.746870E-11	6.315304E-11	6.869527E-11	7.310064E-11	7.690915E-11	8.047607E-11	8.421353E-11	8.805046E-11	9.266898E-11	9.751489E-11	1.019345E-10	1.059988E-10	1.090399E-10	1.139426E-10	1.194849E-10	1.249987E-10	1.297593E-10	1.337952E-10	1.369926E-10	1.385843E-10	1.394369E-10	1.413127E-10	1.410143E-10	1.386837E-10	1.408722E-10	1.431602E-10	1.465139E-10	1.488445E-10	1.523546E-10	1.553246E-10	1.576552E-10	1.596590E-10	1.606679E-10	1.616343E-10	1.627569E-10	1.633822E-10	1.639506E-10	1.637233E-10	1.635669E-10	1.625722E-10	1.639080E-10	1.632259E-10	1.646612E-10	1.652012E-10	1.649454E-10	1.640217E-10	1.621316E-10	1.620464E-10	1.626574E-10	1.632543E-10	1.626290E-10	1.622453E-10	1.606111E-10	1.582663E-10	1.564473E-10	1.557510E-10	1.564189E-10	1.571010E-10	1.566463E-10	1.565752E-10	1.563620E-10	1.563194E-10	1.541878E-10	1.524540E-10	1.493561E-10	1.458460E-10	1.445812E-10	1.435012E-10	1.413412E-10	1.388969E-10	1.385132E-10	1.392948E-10	1.382148E-10	1.380158E-10	1.365947E-10	1.329141E-10	1.291767E-10	1.261355E-10	1.228102E-10	1.192433E-10	1.169269E-10	1.112852E-10	1.065104E-10	1.031850E-10	9.997336E-11	9.804069E-11	9.532641E-11	9.332268E-11	8.958523E-11	8.542145E-11	8.220979E-11	7.717915E-11	7.129586E-11	6.689049E-11	6.019718E-11	5.346124E-11	4.784795E-11	4.334311E-11	3.649347E-11	2.887646E-11	2.148681E-11	1.541878E-11	1.070077E-11	5.755396E-12	2.657430E-12	-2.188472E-12	-7.290168E-12	-1.146816E-11	-1.712408E-11	-2.071943E-11	-2.651745E-11	-3.133493E-11	-3.743139E-11	-4.209255E-11	-4.659739E-11	-5.076117E-11	-5.400125E-11	-5.650236E-11	-5.854872E-11	-6.150458E-11	-6.353673E-11	-6.511414E-11	-6.697576E-11	-6.716050E-11	-6.683365E-11	-6.822631E-11	-6.969003E-11	-6.916423E-11	-6.696155E-11	-6.644996E-11	-6.578205E-11	-6.561152E-11	-6.622258E-11	-6.566836E-11	-6.467360E-11	-6.360779E-11	-6.170353E-11	-6.036771E-11	-5.961454E-11	-5.915979E-11	-5.962875E-11	-6.029666E-11	-5.979928E-11	-5.942979E-11	-5.799450E-11	-5.587708E-11	-5.428547E-11	-5.458389E-11	-5.583445E-11	-5.680079E-11	-5.726974E-11	-5.861978E-11	-6.066614E-11	-6.097878E-11	-5.971401E-11	-5.850609E-11	-5.775291E-11	-5.610445E-11	-5.582024E-11	-5.542233E-11	-5.535128E-11	-5.488232E-11	-5.711343E-11	-5.746870E-11	-5.681500E-11	-5.658762E-11	-5.535128E-11	-5.357492E-11	-5.324807E-11	-5.290701E-11	-5.231016E-11	-5.168488E-11	-5.042011E-11	-4.978062E-11	-4.924061E-11	-4.889955E-11	-4.966694E-11	-4.803269E-11	-4.588685E-11	-4.487788E-11	-4.418155E-11	-4.263256E-11	-4.028777E-11	-3.768719E-11	-3.646505E-11	-3.338130E-11	-2.897593E-11	-2.606271E-11	-2.094680E-11	-1.777778E-11	-1.602984E-11	-1.297451E-11	-1.080025E-11	-9.634959E-12	-1.057288E-11	-1.145395E-11	-1.236344E-11	-1.361400E-11	-1.432454E-11	-1.548983E-11	-1.753619E-11	-1.887202E-11
[truncated: 13,806,086 more chars]
