# Supplementary material for: Quantum spin liquid signatures in monolayer 1T-NbSe2
Source: Nat Commun. 2024 Mar 15;15:2336. doi: 10.1038/s41467-024-46612-1 (PMC10940636; doi:10.1038/s41467-024-46612-1)
Supplement: Supplementary file 3 — Source Data [file 41467_2024_46612_MOESM3_ESM.zip › Fig3.asc]

:NANONIS_VERSION:
2
:SCANIT_TYPE:
              FLOAT            MSBFIRST
:REC_DATE:
 26.02.2024
:REC_TIME:
22:36:12
:REC_TEMP:
      290.0000000000
:ACQ_TIME:
      236
:SCAN_PIXELS:
       512       512
:SCAN_FILE:
C:\Users\zhangyu\Desktop\117 [Z_fwd].asc
:SCAN_TIME:
             NaN             NaN
:SCAN_RANGE:
           1.200E-8           1.200E-8
:SCAN_OFFSET:
             3.974E-8         -2.554E-7
:SCAN_ANGLE:
            0.000E+0
:SCAN_DIR:
up
:BIAS:
            -3.500E+0
:DATA_INFO:
	Channel	Name	Unit	Direction	Calibration	Offset
	0	Z	m	both	1.000E+0	0.000E+0

:SCANIT_END:


-2.937472E-11	-2.464251E-11	-2.688072E-11	-3.131717E-11	-2.663469E-11	-2.471978E-11	-2.592060E-11	-3.463896E-11	-3.748646E-11	-3.013145E-11	-2.284839E-11	-2.241585E-11	-1.910117E-11	-1.562661E-11	-1.424993E-11	-1.266720E-11	-7.358558E-12	-1.075584E-12	1.802114E-12	-6.248335E-12	-7.420731E-12	2.410516E-12	5.684342E-12	3.907985E-12	6.150636E-12	1.327205E-11	1.506439E-11	1.418954E-11	1.079048E-11	1.213607E-11	2.003020E-11	2.491518E-11	1.590816E-11	1.918110E-11	2.378719E-11	2.269296E-11	2.240697E-11	2.656542E-11	2.105693E-11	2.338219E-11	2.106226E-11	2.342748E-11	2.362999E-11	2.005507E-11	1.731681E-11	1.883294E-11	1.500577E-11	1.103206E-11	1.208278E-11	1.441602E-11	1.347811E-11	4.606981E-12	4.102496E-12	3.366196E-12	-1.294964E-12	3.597123E-13	-1.411316E-12	-5.416112E-12	-1.032419E-11	-9.228174E-12	-1.935874E-11	-2.501555E-11	-1.653078E-11	-1.484146E-11	-2.021938E-11	-2.333245E-11	-2.325695E-11	-2.234746E-11	-2.689760E-11	-2.691536E-11	-2.439915E-11	-2.391687E-11	-2.659739E-11	-2.756284E-11	-3.055778E-11	-2.403677E-11	-2.512124E-11	-2.032596E-11	-1.819078E-11	-1.980194E-11	-2.006306E-11	-1.870148E-11	-1.352696E-11	-1.646239E-11	-2.529621E-11	-2.005507E-11	-1.032063E-11	-7.713830E-12	-2.114042E-11	-2.263434E-11	-1.348965E-11	-1.195044E-11	-1.468425E-11	-1.814193E-11	-1.557510E-11	-1.624390E-11	-1.172484E-11	-1.269118E-11	-1.827338E-11	-1.755041E-11	-1.309708E-11	-1.410250E-11	-1.820233E-11	-1.652722E-11	-1.598544E-11	-1.640199E-11	-1.774403E-11	-1.610978E-11	-1.315925E-11	-9.696244E-12	-1.491873E-11	-1.762412E-11	-1.408829E-11	-1.318945E-11	-1.913492E-11	-2.172929E-11	-2.677680E-11	-1.937561E-11	-1.737543E-11	-2.529088E-11	-1.861800E-11	-1.317879E-11	-1.413270E-11	-2.592593E-11	-2.288036E-11	-1.529887E-11	-1.300204E-11	-1.812328E-11	-1.737899E-11	-1.279243E-11	-1.169109E-11	-1.256417E-11	-1.145573E-11	-7.885248E-12	-1.065281E-11	-1.285638E-11	-4.773959E-12	7.993606E-14	9.618972E-13	-2.990497E-12	-5.296208E-12	-5.542233E-12	-2.126299E-12	-2.073008E-12	5.063505E-12	1.062705E-11	5.137224E-12	4.773959E-12	5.170087E-12	9.646506E-12	1.473133E-11	1.555023E-11	2.037037E-11	1.967848E-11	1.946354E-11	2.083400E-11	2.579092E-11	3.214762E-11	3.421885E-11	3.835865E-11	3.842526E-11	4.084999E-11	3.841194E-11	4.224621E-11	4.648459E-11	5.241674E-11	4.440803E-11	4.411671E-11	5.229062E-11	5.554934E-11	5.148504E-11	4.457412E-11	4.667022E-11	4.957013E-11	4.870238E-11	4.579359E-11	3.826361E-11	3.575185E-11	3.832490E-11	3.760103E-11	3.660094E-11	3.504752E-11	3.222578E-11	3.118483E-11	2.366551E-11	2.440714E-11	2.859135E-11	2.583178E-11	2.038902E-11	2.506084E-11	2.914824E-11	2.675371E-11	2.464606E-11	2.943512E-11	2.967671E-11	2.676881E-11	2.765166E-11	3.263789E-11	3.305445E-11	2.815614E-11	2.636646E-11	2.749712E-11	3.236611E-11	2.710987E-11	1.965539E-11	1.464873E-11	1.575984E-11	1.822631E-11	8.723688E-12	6.346035E-12	9.289458E-12	8.922640E-12	8.596679E-12	2.849276E-12	-3.684164E-12	-6.197709E-12	-1.224976E-11	-1.020606E-11	-1.052936E-11	-1.211120E-11	-1.229328E-11	-1.749534E-11	-2.260947E-11	-2.514255E-11	-2.216982E-11	-2.196376E-11	-1.841816E-11	-1.832223E-11	-1.843325E-11	-1.827072E-11	-1.861711E-11	-1.505374E-11	-1.472156E-11	-1.182432E-11	-4.996892E-12	-9.675816E-12	-9.289458E-12	-7.107204E-12	-2.221334E-12	-3.286260E-14	-4.702905E-12	-2.374989E-12	2.075673E-12	1.022205E-11	8.488321E-12	7.918999E-12	9.898748E-12	1.154987E-11	1.180034E-11	1.530687E-11	1.629274E-11	1.811618E-11	1.754596E-11	5.943690E-12	3.711698E-12	1.620482E-11	2.231104E-11	1.782841E-11	1.092104E-11	1.326050E-11	6.722622E-12	4.637180E-12	3.340439E-12	8.393286E-12	9.971579E-12	2.887468E-12	-4.241940E-12	-2.518874E-12	-5.417888E-14	-2.700062E-13	-3.778311E-12	-1.045652E-11	-1.156053E-11	-9.964474E-12	-8.752110E-12	-6.151524E-12	-7.585932E-12	-1.258460E-11	-1.709299E-11	-1.752998E-11	-2.055511E-11	-1.837996E-11	-1.741363E-11	-1.906919E-11	-1.632561E-11	-1.818279E-11	-2.484679E-11	-1.889955E-11	-1.005596E-11	-8.774315E-12	-2.557954E-12	-7.035261E-12	-1.134559E-11	-4.266809E-12	-6.936673E-13	-6.591172E-12	-2.948752E-13	3.056222E-12	4.019896E-12	1.220979E-11	5.546674E-12	-2.549072E-13	5.247358E-12	1.357581E-11	1.122924E-11	1.289635E-11	1.108269E-11	1.276934E-11	1.609912E-11	1.714007E-11	1.608491E-11	1.031264E-11	1.096367E-11	1.332712E-11	1.529088E-11	1.786837E-11	1.530331E-11	9.409362E-12	1.328093E-11	2.443468E-11	2.258904E-11	1.491074E-11	1.054001E-11	1.320632E-11	1.668976E-11	1.444800E-11	1.105604E-11	5.809575E-12	6.392220E-12	1.230305E-11	1.684874E-11	1.066258E-11	5.583090E-12	4.382272E-12	4.293454E-12	5.520917E-12	3.816503E-12	-4.352074E-13	-5.590195E-12	-7.016610E-13	1.183942E-12	-5.284662E-13	-5.805134E-12	-1.110489E-11	-1.604317E-11	-8.296475E-12	8.899548E-13	-8.407497E-12	-8.099299E-12	-4.169110E-12	-8.890666E-13	3.789857E-12	-1.785239E-13	-6.714629E-12	-1.477929E-12	1.487699E-12	-9.396928E-13	1.563194E-12	2.406964E-13	2.287948E-12	7.061018E-12	3.832490E-12	-3.558043E-12	-1.824318E-12	4.956036E-13	-2.675193E-12	-6.049383E-12	-3.592682E-12	-2.936318E-12	2.345679E-12	-3.517187E-13	-7.268852E-12	-8.514078E-12	-6.362022E-12	-8.316015E-12	-8.338219E-12	-7.842615E-12	-9.421797E-12	-4.954259E-12	-8.854251E-12	-7.002399E-12	-4.045653E-12	-8.186340E-12	-1.903633E-11	-1.045120E-11	-1.968203E-12	-1.691269E-11	-2.107203E-11	-9.858780E-12	-4.669154E-12	-7.839063E-12	-1.252065E-11	-8.787637E-12	-9.923617E-12	-1.283862E-11	-1.133316E-11	-8.838263E-12	-7.394974E-12	-9.020340E-12	-8.800960E-12	-1.099565E-11	-7.846168E-12	-1.371347E-12	3.313794E-12	4.894751E-12	-7.240430E-12	-9.057644E-12	1.534772E-12	4.287237E-12	5.002221E-12	-9.086065E-13	-7.188916E-12	6.432188E-12	1.323652E-11	1.890932E-12	-6.717293E-12	5.890399E-12	4.328982E-12	-5.433876E-12	-3.796075E-12	-7.016610E-13	-2.394529E-12	-2.390088E-12	-4.137135E-12	-1.271427E-11	-1.342926E-11	-8.234302E-12	-1.218048E-11	-1.623679E-11	-2.162359E-11	-2.061284E-11	-2.092904E-11	-2.551559E-11	-3.116352E-11	-2.777334E-11	-2.171507E-11	-2.170708E-11	-2.559108E-11	-2.560796E-11	-2.389555E-11	-2.617373E-11	-2.887823E-11	-2.744915E-11	-2.367440E-11	-2.296563E-11	-2.388578E-11	-2.469580E-11	-2.064304E-11	-1.363709E-11	-1.515144E-11	-1.352429E-11	-6.552980E-12	-4.003020E-12	-5.505818E-12	-4.673595E-12	-1.645795E-12	4.190426E-12	6.049383E-12	2.712497E-12	5.554668E-12	6.456169E-12	1.123457E-11	1.677858E-11	1.324274E-11	1.206768E-11	1.617995E-11	1.911538E-11	1.733369E-11	1.586375E-11	1.616751E-11	2.399414E-11	2.656098E-11	2.306422E-11	2.141221E-11	2.040501E-11	1.583800E-11	1.370903E-11	1.103295E-11	7.387868E-12	9.872103E-12	9.757528E-12	1.158540E-11	1.433964E-11	5.068834E-12	-4.130030E-12	-3.614886E-12	2.402523E-12	5.710099E-12	-2.315481E-12	-1.671108E-11	-1.261302E-11	-6.642686E-12	-7.426948E-12	-1.275247E-11	-1.535128E-11	-1.337686E-11	-1.301181E-11	-1.287148E-11	-1.104361E-11	-9.279688E-12	-7.823076E-12	-7.192469E-12	-5.507594E-12	-1.317169E-12	9.583445E-13	-3.369749E-12	3.934630E-13	9.380052E-12	1.163247E-11	1.122480E-11	1.002931E-11	1.354294E-11
-2.291500E-11	-2.344702E-11	-2.361222E-11	-2.742162E-11	-2.921663E-11	-3.099299E-11	-3.110312E-11	-2.789768E-11	-2.994405E-11	-2.561951E-11	-1.954525E-11	-1.869083E-11	-2.243894E-11	-1.975398E-11	-1.828582E-11	-1.714540E-11	-1.174083E-11	-7.942091E-12	-1.107647E-11	-2.517986E-12	3.753442E-12	4.290790E-12	3.832490E-12	3.010925E-12	4.140688E-12	8.927081E-12	1.548806E-11	1.343547E-11	1.619149E-11	1.459544E-11	1.792966E-11	1.612932E-11	1.351808E-11	2.147171E-11	2.374900E-11	2.139267E-11	1.818723E-11	1.867662E-11	2.075584E-11	2.449863E-11	2.590728E-11	2.083933E-11	2.061284E-11	2.159606E-11	1.432010E-11	1.335110E-11	1.642686E-11	1.709388E-11	1.071054E-11	1.000533E-11	1.132783E-11	1.135714E-11	4.571454E-12	-4.677148E-12	-5.243805E-12	-1.619149E-12	2.258638E-12	-8.535395E-13	-9.912959E-12	-1.418332E-11	-1.592593E-11	-2.019185E-11	-1.719869E-11	-1.791545E-11	-2.184475E-11	-2.888623E-11	-2.615508E-11	-2.080736E-11	-2.112088E-11	-2.738343E-11	-2.731859E-11	-2.352873E-11	-1.681588E-11	-2.097167E-11	-2.534506E-11	-2.469402E-11	-2.686207E-11	-2.481304E-11	-1.543032E-11	-1.320721E-11	-1.513900E-11	-1.367972E-11	-1.361933E-11	-1.908695E-11	-1.447731E-11	-7.561063E-12	-9.067413E-12	-1.857448E-11	-1.552358E-11	-7.840839E-12	-2.682299E-12	-6.266987E-12	-1.170619E-11	-9.360512E-12	-5.795364E-12	-1.030021E-11	-1.214762E-11	-1.003819E-11	-7.696066E-12	-5.510259E-12	-3.001155E-12	-1.035172E-11	-9.253931E-12	-5.296208E-12	-4.952483E-12	-8.798295E-12	-1.677147E-11	-1.391420E-11	-1.052758E-11	-7.531753E-12	-9.891643E-12	-1.889955E-11	-1.725731E-11	-1.169287E-11	-9.846346E-12	-1.838352E-11	-2.281109E-11	-1.698375E-11	-1.262634E-11	-1.309619E-11	-1.712586E-11	-1.695888E-11	-2.148681E-11	-1.824674E-11	-1.571543E-11	-1.573053E-11	-1.830003E-11	-1.892708E-11	-1.728306E-11	-1.527845E-11	-1.393374E-11	-1.412825E-11	-1.386802E-11	-1.607159E-11	-7.709389E-12	-1.957545E-12	-1.036593E-11	-1.144862E-11	-6.372680E-12	-5.364598E-12	-1.795897E-12	-4.869882E-12	3.756995E-13	5.298872E-12	5.071499E-12	5.225154E-12	7.462475E-12	3.090861E-12	5.782042E-13	5.692335E-12	8.808954E-12	1.159073E-11	1.270273E-11	1.680611E-11	2.246558E-11	1.732925E-11	1.319655E-11	2.355893E-11	3.497824E-11	2.789857E-11	2.545875E-11	3.396927E-11	3.997069E-11	3.399414E-11	3.150280E-11	4.095302E-11	4.260681E-11	4.144241E-11	4.240963E-11	4.580425E-11	4.706724E-11	4.375966E-11	3.743583E-11	3.632117E-11	3.713385E-11	3.691270E-11	3.713208E-11	3.762857E-11	3.317435E-11	3.160938E-11	2.798828E-11	2.869882E-11	2.235812E-11	2.439204E-11	2.312017E-11	2.159783E-11	2.085976E-11	1.995382E-11	2.285550E-11	2.597478E-11	2.526424E-11	2.613287E-11	2.643930E-11	2.316636E-11	2.301359E-11	2.436273E-11	2.742340E-11	2.394795E-11	2.326139E-11	2.624123E-11	3.171952E-11	3.294875E-11	1.947154E-11	2.297007E-11	2.261835E-11	2.082423E-11	1.970246E-11	1.638156E-11	8.090417E-12	1.439382E-11	1.324452E-11	1.035438E-11	5.276668E-12	-1.287859E-12	-2.033040E-12	-3.304912E-12	-1.906919E-12	8.348877E-13	-1.161204E-11	-1.682476E-11	-1.690559E-11	-1.749445E-11	-1.975220E-11	-2.053202E-11	-1.331912E-11	-1.308909E-11	-2.592238E-11	-2.087930E-11	-1.164135E-11	-1.039524E-11	-1.605471E-11	-1.667910E-11	-1.413270E-11	-8.627765E-12	-5.234924E-12	-6.574297E-12	-1.125233E-11	-8.517631E-12	-1.456613E-13	8.220091E-12	4.813927E-13	-5.346834E-13	8.339107E-12	9.517720E-12	6.606271E-12	1.114930E-11	1.406253E-11	1.274802E-11	1.471534E-11	1.365308E-11	1.264056E-11	1.694200E-11	1.810285E-11	1.000267E-11	9.588774E-12	1.340972E-11	1.581046E-11	1.370193E-11	1.473577E-11	8.581580E-12	5.427658E-12	9.834800E-12	1.535572E-11	4.322764E-12	-5.596412E-12	5.783818E-12	1.630518E-11	1.092815E-11	2.757794E-12	7.496226E-13	-4.488854E-12	-6.589396E-12	-3.931078E-12	-1.316813E-11	-1.621103E-11	-1.338041E-11	-1.390710E-11	-1.717648E-11	-1.567280E-11	-2.253753E-11	-2.439116E-11	-2.028777E-11	-1.297984E-11	-2.298872E-11	-2.712586E-11	-1.943246E-11	-1.285372E-11	-1.419576E-11	-1.901501E-11	-1.139711E-11	-9.570122E-12	-8.509637E-12	-8.055778E-12	-3.812062E-12	-3.170797E-13	2.566836E-12	3.304912E-12	1.040945E-12	8.979484E-13	3.422151E-12	-1.456613E-12	7.237766E-12	1.452527E-11	9.402257E-12	6.659562E-12	1.262102E-11	1.413447E-11	1.106226E-11	1.312461E-11	1.749889E-11	1.459810E-11	1.059863E-11	1.120259E-11	1.426237E-11	2.104095E-11	2.171063E-11	1.681055E-11	1.438494E-11	1.532019E-11	1.905942E-11	1.088640E-11	1.175149E-11	1.398703E-11	1.259348E-11	7.553069E-12	1.404654E-11	1.384137E-11	1.000799E-11	9.325873E-12	1.544276E-11	4.215295E-12	4.462208E-12	8.448353E-12	8.694379E-12	-2.080114E-12	-5.961454E-12	-1.083578E-13	-2.690292E-12	1.512568E-12	1.181277E-12	-3.145040E-12	-4.758860E-12	-8.915535E-12	-3.289813E-12	3.814726E-12	-4.369838E-13	-6.112444E-12	-1.168754E-11	-6.249223E-12	3.460343E-12	1.626255E-12	-3.979927E-12	-8.624212E-12	1.072031E-12	7.501555E-12	5.305978E-12	-7.391421E-12	-3.113954E-12	6.068035E-12	7.003287E-12	5.904610E-12	9.405809E-13	1.993961E-12	5.029754E-12	3.855583E-12	-2.534861E-12	2.247091E-13	-2.447820E-12	-2.039258E-12	-5.525358E-12	-4.521716E-12	-2.126299E-12	-3.538503E-12	-2.613909E-12	-5.935696E-12	-7.912782E-12	-6.697753E-12	-1.477929E-12	-2.756906E-12	-2.398970E-12	-1.738165E-12	-6.859402E-12	-1.192824E-11	-9.173995E-12	-4.985345E-12	-5.513812E-12	-1.633449E-11	-1.478995E-11	-4.207301E-12	-5.774048E-12	-6.402878E-12	-8.999024E-12	-1.378364E-11	-1.824940E-11	-1.137668E-11	-9.602985E-12	-6.355805E-12	-9.253043E-12	-1.530420E-11	-1.166622E-11	-5.262457E-12	-4.114042E-12	-7.100098E-12	-3.933742E-12	-5.452527E-12	-3.610445E-12	-3.144152E-12	-2.184919E-12	2.049916E-12	1.937117E-12	5.080381E-13	1.824318E-12	6.137313E-13	-2.925660E-12	-6.860290E-12	-2.100542E-12	-4.354739E-12	1.331379E-12	9.725554E-13	-7.180923E-12	-8.181900E-12	-5.663026E-12	-1.169020E-11	-1.002043E-11	-6.900258E-12	-1.259526E-11	-2.422063E-11	-2.561062E-11	-1.816414E-11	-1.616751E-11	-2.049028E-11	-2.312994E-11	-2.433342E-11	-2.797584E-11	-2.408385E-11	-2.147615E-11	-2.385203E-11	-2.269918E-11	-2.815881E-11	-2.945377E-11	-2.706813E-11	-3.135536E-11	-2.765344E-11	-2.172484E-11	-2.276934E-11	-2.434408E-11	-2.527489E-11	-2.024247E-11	-1.673506E-11	-1.520561E-11	-1.582645E-11	-1.860467E-11	-9.269918E-12	-2.541078E-12	-5.941025E-12	-5.237588E-12	1.582734E-12	3.728573E-12	4.931167E-12	-3.685940E-13	8.528289E-12	1.438760E-11	1.365308E-11	1.410871E-11	1.285017E-11	1.729372E-11	1.780087E-11	1.876810E-11	1.924771E-11	2.038636E-11	2.156675E-11	2.055689E-11	1.874412E-11	1.875033E-11	1.346923E-11	1.167155E-11	1.684608E-11	1.985079E-11	1.816503E-11	6.713741E-12	3.688605E-12	1.063327E-11	1.649081E-11	1.125233E-11	6.407319E-12	-1.010747E-12	-4.686029E-12	-6.039613E-13	-1.749711E-13	-3.349321E-12	-7.947420E-12	-5.623058E-12	-8.797407E-12	-1.264233E-11	-9.521273E-12	-8.881784E-12	-7.386092E-12	-1.118483E-11	-9.171330E-12	-4.908074E-12	-4.231282E-12	-1.807443E-12	-2.021494E-12	1.042721E-12	4.123812E-12	7.025491E-13	5.877077E-12	9.846346E-12	4.632739E-12	9.589662E-12	1.843858E-11	2.245848E-11
-1.957368E-11	-1.728040E-11	-2.607603E-11	-2.958345E-11	-2.834888E-11	-2.601119E-11	-2.622702E-11	-2.679901E-11	-2.486100E-11	-2.183853E-11	-1.938893E-11	-1.923794E-11	-1.606892E-11	-1.802025E-11	-1.986766E-11	-1.618972E-11	-1.059419E-11	1.111111E-12	-5.631051E-13	-4.115819E-12	-1.931788E-12	9.878320E-12	1.227729E-11	5.058176E-12	2.009060E-12	1.602629E-11	2.381562E-11	1.932943E-11	1.672529E-11	1.807354E-11	1.954614E-11	2.128875E-11	2.190070E-11	2.199130E-11	2.365041E-11	2.773870E-11	2.980460E-11	2.963141E-11	2.912337E-11	2.718181E-11	2.740830E-11	2.673239E-11	1.989964E-11	2.585487E-11	2.815526E-11	2.211387E-11	1.448797E-11	1.556000E-11	1.883560E-11	2.197886E-11	1.049294E-11	3.942624E-12	1.125589E-11	8.400391E-12	5.432987E-12	5.162093E-12	-4.014566E-13	-6.243006E-12	-8.542500E-12	-1.251355E-11	-1.215650E-11	-1.418154E-11	-1.597034E-11	-1.371969E-11	-1.672706E-11	-2.287681E-11	-2.518519E-11	-2.602185E-11	-2.255796E-11	-2.329159E-11	-2.188383E-11	-2.323564E-11	-2.171774E-11	-2.061729E-11	-2.139089E-11	-2.542855E-11	-1.858513E-11	-1.688694E-11	-2.211209E-11	-1.703260E-11	-1.018563E-11	-8.804513E-12	-1.663825E-11	-1.546496E-11	-9.505285E-12	-5.596412E-12	-1.081624E-11	-9.937828E-12	-1.021316E-11	-9.181989E-12	-9.773515E-12	-9.756640E-12	-9.586110E-12	-9.069190E-12	-1.174971E-11	-1.210410E-11	-1.093525E-11	-8.164136E-12	-3.667289E-12	-3.088196E-12	-8.109069E-12	-1.050360E-11	-5.758949E-12	-2.907896E-12	-1.038547E-11	-1.030376E-11	-3.152145E-12	-1.194955E-11	-1.615685E-11	-9.396040E-12	-9.153567E-12	-1.465494E-11	-1.707967E-11	-1.408029E-11	-8.292922E-12	-1.168843E-11	-2.422951E-11	-2.646594E-11	-1.838796E-11	-1.794387E-11	-2.342482E-11	-2.233591E-11	-1.784883E-11	-2.198597E-11	-2.922818E-11	-2.267697E-11	-1.331735E-11	-1.074252E-11	-2.060041E-11	-2.180478E-11	-1.683631E-11	-1.547384E-11	-1.801581E-11	-2.005773E-11	-1.079847E-11	-4.783729E-12	-6.457945E-12	-1.503242E-11	-1.398437E-11	-6.932233E-12	-7.629453E-12	-5.487166E-12	-8.579804E-13	-3.545608E-12	-8.072654E-12	-5.614176E-12	-4.019896E-12	-1.115552E-12	-5.906386E-13	1.056932E-12	2.450484E-12	4.657608E-12	4.859224E-12	7.998935E-12	8.324008E-12	9.259260E-12	1.556355E-11	1.582823E-11	2.068834E-11	2.211031E-11	2.563638E-11	3.066702E-11	2.645884E-11	2.606537E-11	3.277378E-11	3.294254E-11	3.352074E-11	3.602985E-11	3.590284E-11	3.248868E-11	3.117684E-11	3.504130E-11	4.116707E-11	3.675016E-11	3.162626E-11	3.260858E-11	3.665068E-11	3.364953E-11	3.145573E-11	2.514877E-11	1.396128E-11	2.178879E-11	2.689227E-11	2.332179E-11	1.847589E-11	2.141842E-11	1.863398E-11	2.358291E-11	2.341860E-11	2.074341E-11	2.159872E-11	2.170086E-11	2.142997E-11	2.443201E-11	2.508482E-11	2.885159E-11	2.629985E-11	2.053202E-11	1.959233E-11	2.636913E-11	2.425882E-11	1.689759E-11	1.696421E-11	2.207301E-11	2.081268E-11	1.518163E-11	6.473933E-12	5.583090E-12	1.361133E-11	6.852297E-12	1.014300E-12	2.296829E-12	1.053380E-12	-7.420731E-12	-8.255618E-12	-4.538592E-12	-5.092815E-12	-1.268585E-11	-1.113243E-11	-1.562217E-11	-1.226041E-11	-1.766853E-11	-2.597478E-11	-1.768896E-11	-1.802558E-11	-2.110045E-11	-2.299050E-11	-1.930722E-11	-2.228528E-11	-2.313705E-11	-1.666489E-11	-1.568878E-11	-1.392220E-11	-1.598277E-11	-1.001510E-11	-8.137491E-12	-7.696066E-12	-9.967138E-12	-8.112622E-12	-4.121148E-12	1.431744E-12	1.618261E-12	-3.654854E-12	1.453948E-12	7.831957E-12	9.875656E-12	1.007994E-11	7.757350E-12	9.562129E-12	1.759126E-11	2.167422E-11	1.304734E-11	9.135803E-12	1.115996E-11	2.082601E-11	1.848388E-11	1.354028E-11	1.044764E-11	1.236167E-11	7.646328E-12	8.605561E-12	1.235190E-11	1.345324E-11	2.978950E-12	6.878942E-12	9.298340E-12	6.874501E-13	8.446577E-13	3.030465E-12	-3.010925E-12	-5.407230E-12	-5.627498E-12	-3.947953E-12	-6.368239E-12	-1.024691E-11	-1.484413E-11	-1.899991E-11	-1.825295E-11	-1.557687E-11	-1.250910E-11	-1.059419E-11	-1.871747E-11	-2.312195E-11	-1.780087E-11	-1.351541E-11	-1.272671E-11	-1.594902E-11	-1.398259E-11	-7.604584E-12	-4.818368E-12	-5.374368E-12	-6.694201E-12	-3.857359E-12	-6.092904E-13	-3.064216E-12	5.775824E-12	8.683720E-12	8.503420E-12	8.651746E-12	8.977707E-12	7.406520E-12	1.061284E-11	1.490985E-11	1.150280E-11	1.313794E-11	1.632916E-11	1.480949E-11	2.030021E-11	2.084555E-11	1.582112E-11	1.203393E-11	1.674305E-11	2.421086E-11	2.025757E-11	1.518785E-11	1.886491E-11	2.267520E-11	2.101874E-11	2.036860E-11	1.877698E-11	1.887290E-11	1.708678E-11	2.083578E-11	1.794653E-11	1.610623E-11	1.278533E-11	1.702993E-11	1.388756E-11	1.091038E-11	9.682921E-12	1.525002E-12	2.140510E-12	1.129763E-11	9.954704E-12	1.206146E-12	-6.016521E-12	1.976197E-12	7.836398E-12	-2.373213E-12	-4.439116E-12	-7.540635E-13	-4.559020E-12	-4.399148E-12	-2.905232E-12	-3.287148E-12	-3.256950E-12	-3.383072E-12	-1.816769E-11	-1.110934E-11	4.816592E-12	5.470291E-12	-1.107292E-11	-5.389467E-12	5.114131E-12	8.662404E-12	2.700062E-13	-1.660894E-12	1.191047E-12	4.170886E-12	5.285550E-12	8.864021E-13	-4.298784E-13	4.335199E-12	3.267608E-12	-3.914202E-12	-8.544276E-13	4.465761E-12	4.991563E-13	-3.788081E-12	-3.486100E-12	-3.437250E-12	-4.111378E-12	-7.824852E-12	-7.352341E-12	1.915801E-12	3.176126E-12	1.085354E-12	-6.518341E-12	-8.481216E-12	-1.083578E-12	1.109335E-12	-2.323475E-12	-3.686829E-12	-4.845013E-12	-7.137402E-12	-7.550405E-12	-3.567813E-12	-6.298961E-12	-1.280576E-11	-1.234213E-11	-1.550404E-11	-1.106848E-11	-9.086953E-12	-7.457146E-12	-9.223733E-12	-6.528111E-12	-5.987211E-12	-1.409273E-11	-1.996092E-11	-1.171152E-11	-4.082956E-12	-7.376322E-12	-7.729817E-12	-5.167422E-12	1.961098E-12	-1.265654E-12	-3.781864E-12	-1.415756E-12	-1.795009E-12	-1.389999E-12	1.128875E-12	-3.765876E-13	-4.336975E-12	1.453948E-12	6.137313E-12	1.065814E-12	1.323386E-13	2.895462E-13	-2.911449E-12	-3.023359E-12	-2.477130E-12	-5.487166E-12	-8.617995E-12	-1.273559E-11	-8.325785E-12	-8.840928E-12	-1.574918E-11	-1.631673E-11	-1.446310E-11	-1.349054E-11	-1.641176E-11	-1.572964E-11	-2.234657E-11	-2.682743E-11	-2.389200E-11	-2.308020E-11	-2.491340E-11	-1.959855E-11	-2.468248E-11	-2.461231E-11	-2.505995E-11	-2.420553E-11	-2.805578E-11	-2.486278E-11	-1.898837E-11	-1.936673E-11	-1.738165E-11	-1.933209E-11	-1.605560E-11	-1.400302E-11	-1.022826E-11	-4.112266E-12	-3.963052E-12	-5.871748E-12	-4.305889E-12	-8.190781E-12	-2.832401E-12	1.535838E-11	1.744738E-11	1.178257E-11	5.183409E-12	8.958168E-12	1.682299E-11	2.033929E-11	1.452172E-11	1.015099E-11	1.843237E-11	2.136868E-11	2.702816E-11	2.445244E-11	1.911005E-11	2.173106E-11	2.519229E-11	1.467626E-11	1.545608E-11	2.041567E-11	2.181366E-11	1.508216E-11	7.301715E-12	8.146372E-12	1.281730E-11	1.180123E-11	-1.125322E-12	1.136868E-13	8.080647E-12	1.157474E-11	-7.016610E-14	-1.119638E-11	-1.198774E-11	-1.386713E-11	-7.205792E-12	-7.782219E-12	-1.523581E-11	-1.433165E-11	-1.142464E-11	-1.516121E-11	-1.497646E-11	-1.002753E-11	-9.460877E-12	-9.076295E-12	-5.124789E-12	-3.951506E-12	-7.475798E-12	-1.186073E-11	-5.899281E-12	6.338041E-12	3.112177E-12	6.785683E-13	5.599077E-12	8.943069E-12	1.194067E-11	1.644640E-11
-2.740830E-11	-2.698997E-11	-2.940492E-11	-2.671996E-11	-2.396661E-11	-2.307310E-11	-2.532907E-11	-3.421974E-11	-2.922196E-11	-2.087219E-11	-2.174261E-11	-1.841194E-11	-2.042189E-11	-2.370815E-11	-1.624478E-11	-1.022560E-11	-1.597833E-11	-1.024514E-11	-2.263967E-12	2.806644E-12	-2.914113E-12	-8.659740E-13	4.328982E-12	8.210321E-12	1.583267E-11	1.299938E-11	8.975931E-12	1.308376E-11	2.086242E-11	2.638334E-11	2.514344E-11	1.859402E-11	2.467448E-11	2.696687E-11	2.726086E-11	2.830980E-11	2.200906E-11	1.932499E-11	1.900613E-11	2.363798E-11	2.782752E-11	2.585310E-11	2.382450E-11	1.931699E-11	1.755929E-11	1.913314E-11	1.693667E-11	1.074163E-11	1.361311E-11	1.733813E-11	1.032507E-11	9.768186E-12	5.743850E-12	2.357226E-12	-2.945200E-12	-3.707257E-12	1.745271E-12	-7.038814E-12	-1.456169E-11	-1.275691E-11	-7.104539E-12	-1.455991E-11	-1.996003E-11	-1.885603E-11	-1.604317E-11	-1.933209E-11	-2.350831E-11	-2.139444E-11	-1.986145E-11	-2.445688E-11	-2.308642E-11	-2.325873E-11	-2.395328E-11	-1.899902E-11	-1.610001E-11	-1.652900E-11	-1.495781E-11	-1.257128E-11	-1.614175E-11	-1.642331E-11	-1.414335E-11	-1.614531E-11	-1.350475E-11	-8.218315E-12	-9.760193E-12	-8.469669E-12	-6.741274E-12	-3.089085E-12	-5.523582E-12	-1.264144E-11	-1.252243E-11	-2.866152E-12	1.376677E-13	-2.449596E-12	-3.534950E-12	-1.797673E-12	-8.504308E-12	-5.161205E-12	-2.108536E-12	-4.320100E-12	-7.160494E-12	-3.689493E-12	-3.745448E-12	-3.517187E-12	-2.628120E-12	-1.971756E-12	-3.709921E-12	-6.599166E-12	-7.657874E-12	-6.419754E-12	-6.481038E-12	-8.631318E-12	-8.729906E-12	-7.077006E-12	-1.500933E-11	-2.225864E-11	-1.577938E-11	-8.059331E-12	-1.272227E-11	-1.591260E-11	-1.814904E-11	-1.509282E-11	-1.507949E-11	-2.210054E-11	-2.415579E-11	-2.301004E-11	-1.754863E-11	-1.596945E-11	-1.799538E-11	-2.017320E-11	-1.802292E-11	-1.715605E-11	-1.714806E-11	-1.067679E-11	-1.095390E-11	-1.556266E-11	-1.257217E-11	-1.354739E-11	-1.527578E-11	-5.891287E-12	-2.931877E-12	-7.707612E-12	-4.559020E-12	-2.156497E-12	-3.499423E-12	-4.002132E-12	-5.121237E-12	-1.723954E-12	1.123546E-12	-3.828937E-12	2.057021E-12	5.760725E-12	8.930634E-12	1.063771E-11	1.121325E-11	1.210854E-11	8.654411E-12	5.927703E-12	1.335643E-11	1.893063E-11	1.985878E-11	1.998934E-11	2.229683E-11	2.773959E-11	2.603517E-11	2.437783E-11	2.584866E-11	2.539391E-11	2.334755E-11	2.450040E-11	2.816591E-11	2.903811E-11	2.359979E-11	2.094236E-11	2.745271E-11	3.034906E-11	2.560618E-11	2.216094E-11	2.066969E-11	2.214851E-11	2.306599E-11	1.781419E-11	1.699441E-11	1.929212E-11	1.581846E-11	1.912692E-11	1.571987E-11	1.293188E-11	9.312551E-12	1.700950E-11	2.411316E-11	2.217515E-11	1.874945E-11	1.723599E-11	1.885958E-11	2.235634E-11	2.481837E-11	2.433520E-11	2.062528E-11	1.453948E-11	1.745892E-11	2.370903E-11	2.449951E-11	1.396216E-11	6.554757E-12	9.687362E-12	1.450751E-11	1.585487E-11	9.975132E-12	3.967493E-12	1.982414E-12	-3.114842E-12	9.885426E-13	-6.302514E-12	-6.819434E-12	-4.890310E-12	-5.156764E-12	-8.347101E-12	-1.242917E-11	-1.474376E-11	-1.648104E-11	-1.820588E-11	-2.052669E-11	-2.226663E-11	-1.889955E-11	-1.363976E-11	-1.541611E-11	-2.026379E-11	-1.521183E-11	-1.323297E-11	-1.511680E-11	-1.350209E-11	-6.942891E-12	-9.475976E-12	-1.267164E-11	-8.917311E-12	-7.433165E-12	6.803447E-13	3.458567E-12	2.588152E-12	4.208189E-12	1.168576E-11	1.061107E-11	6.915357E-12	9.404033E-12	1.491163E-11	2.205169E-11	1.937117E-11	1.488942E-11	1.369305E-11	1.689404E-11	1.929834E-11	1.593126E-11	1.473577E-11	1.989520E-11	1.300116E-11	1.272493E-11	1.980993E-11	1.614442E-11	1.611600E-11	1.241940E-11	1.043876E-11	9.340084E-12	6.982859E-12	7.960743E-12	3.478107E-12	-2.184919E-13	-5.253575E-12	-1.458389E-12	2.104983E-13	-4.741985E-12	-1.167422E-11	-1.900347E-11	-1.015188E-11	-4.406253E-12	-1.255529E-11	-1.927347E-11	-1.648548E-11	-1.483880E-11	-1.582467E-11	-1.514255E-11	-1.554490E-11	-1.782574E-11	-2.575451E-11	-1.511413E-11	-5.475620E-12	-1.538591E-11	-1.679457E-11	-1.782308E-11	-9.269030E-12	2.398082E-13	-4.378720E-13	-5.933920E-12	-4.064304E-12	3.780087E-12	5.828227E-12	5.457856E-12	9.308110E-13	6.592060E-12	1.312195E-11	1.458744E-11	1.092992E-11	1.235101E-11	1.411848E-11	1.907896E-11	2.118750E-11	1.938094E-11	1.455014E-11	1.641354E-11	2.094058E-11	2.205081E-11	2.439027E-11	2.022382E-11	1.907008E-11	1.957101E-11	1.884271E-11	2.071410E-11	2.102141E-11	1.965361E-11	1.905143E-11	2.023004E-11	2.061906E-11	2.349232E-11	2.150369E-11	1.177369E-11	1.088729E-11	1.679457E-11	1.769962E-11	1.294609E-11	9.784173E-12	1.257394E-11	1.601297E-11	1.083578E-11	6.739498E-12	5.666578E-12	5.961454E-12	-1.071143E-12	-2.672529E-12	5.810463E-12	6.401102E-12	3.498535E-12	-2.993161E-13	-2.082778E-12	-2.503775E-12	1.836753E-12	-2.398082E-12	-6.813217E-12	1.791456E-12	7.029044E-12	4.420464E-12	-1.286971E-12	-7.469581E-13	4.530598E-12	8.044232E-12	5.475620E-12	3.792522E-13	4.473755E-12	8.180123E-12	8.146372E-12	4.797940E-12	7.333689E-12	-6.723511E-13	6.069811E-12	1.393641E-11	1.218492E-11	2.327027E-12	8.806289E-12	8.960832E-12	5.029754E-12	3.961276E-12	6.237677E-12	7.040590E-12	5.737633E-13	-5.182521E-12	-2.176037E-13	8.084200E-12	7.111645E-12	1.576517E-12	-7.993606E-12	-7.638334E-12	-3.316458E-12	2.686740E-12	5.437428E-12	5.310419E-12	4.694023E-12	-5.459633E-12	-5.941914E-12	-1.495692E-12	8.650858E-13	-2.155609E-12	-8.962608E-12	-5.561773E-12	-2.260414E-12	-3.808509E-12	-1.157030E-11	-1.122391E-11	-8.610890E-12	-4.283685E-12	-7.328360E-12	-9.260148E-12	-1.175771E-11	-1.289990E-11	-6.827428E-12	-6.362910E-12	-8.449241E-12	-3.875122E-12	-4.621192E-12	-4.744649E-12	-2.032152E-12	-7.700507E-13	-4.817480E-12	-4.758860E-12	-3.076650E-12	1.445954E-12	5.478284E-12	-2.165379E-12	-9.738876E-12	-8.836487E-12	1.617373E-12	2.820855E-12	-8.866685E-12	-1.554845E-11	-1.201172E-11	-3.097966E-12	-1.855938E-11	-1.801581E-11	-1.334666E-11	-1.383782E-11	-2.321787E-11	-2.421707E-11	-2.097256E-11	-2.422862E-11	-2.626699E-11	-2.281997E-11	-2.065548E-11	-2.478107E-11	-2.617995E-11	-2.898393E-11	-2.927347E-11	-2.822720E-11	-2.703793E-11	-2.570655E-11	-2.941114E-11	-2.950795E-11	-3.149037E-11	-2.686651E-11	-2.141132E-11	-1.777067E-11	-1.993872E-11	-1.840661E-11	-8.749446E-12	-2.024425E-11	-2.512301E-11	-1.584866E-11	-3.347544E-12	-3.987921E-13	-4.245493E-12	-1.550760E-12	1.896261E-12	6.846967E-12	5.186074E-12	2.652101E-12	1.078071E-11	1.652722E-11	1.391953E-11	1.310063E-11	1.110401E-11	1.340084E-11	1.665157E-11	2.305001E-11	2.682565E-11	1.791989E-11	8.830270E-12	1.148770E-11	2.126832E-11	2.519496E-11	1.772804E-11	3.775646E-12	1.109424E-11	1.055867E-11	3.266720E-12	5.211831E-12	8.969714E-12	2.104095E-12	-4.068745E-12	-5.255352E-12	-1.776357E-13	-5.832668E-12	-4.451550E-12	-8.323120E-12	-8.872902E-12	-1.657252E-11	-1.230394E-11	-1.207212E-11	-1.099565E-11	-1.289457E-11	-1.720313E-11	-1.277112E-11	-7.561063E-12	-7.236878E-12	-1.287592E-11	-6.864731E-12	-1.028511E-12	1.558753E-12	2.824407E-13	-2.530420E-12	5.393019E-12	9.743317E-12	6.088463E-12	3.968381E-12	1.207923E-11	2.106315E-11
-2.288303E-11	-2.994671E-11	-3.018652E-11	-2.811795E-11	-2.805223E-11	-2.566924E-11	-2.629452E-11	-2.745537E-11	-2.818812E-11	-1.983747E-11	-1.612666E-11	-2.156408E-11	-2.438583E-11	-1.722356E-11	-1.176392E-11	-1.178346E-11	-9.953816E-12	-6.196821E-12	-2.430056E-12	-4.312106E-12	-4.032330E-12	1.037392E-12	5.575984E-12	1.277378E-11	1.090772E-11	8.079759E-12	1.032152E-11	1.621370E-11	1.784795E-11	1.946177E-11	2.550760E-11	2.381562E-11	2.044143E-11	2.191491E-11	2.688427E-11	2.734257E-11	2.733724E-11	2.670308E-11	2.550760E-11	2.755307E-11	2.777956E-11	2.608758E-11	1.995293E-11	1.811262E-11	2.649880E-11	2.468248E-11	1.203482E-11	8.913759E-12	1.915801E-11	2.112088E-11	5.889511E-12	8.792966E-13	4.617640E-12	7.763568E-12	4.707346E-13	-2.139622E-12	-7.307044E-12	-6.036061E-12	-4.951595E-12	-1.063771E-11	-1.047251E-11	-1.182254E-11	-1.994227E-11	-1.845191E-11	-1.528022E-11	-1.870237E-11	-2.548628E-11	-3.212364E-11	-2.286971E-11	-2.455369E-11	-2.161293E-11	-2.214051E-11	-2.479705E-11	-1.756817E-11	-1.354294E-11	-1.810196E-11	-2.534417E-11	-2.734346E-11	-1.841904E-11	-1.011013E-11	-1.034195E-11	-1.528999E-11	-9.332091E-12	-7.417178E-12	-7.360335E-12	-8.988366E-12	-1.211919E-11	-1.076739E-11	-1.340261E-12	-4.529710E-12	-1.128964E-11	-4.287237E-12	5.444534E-13	1.373124E-12	-4.935607E-12	-1.342393E-11	-8.262724E-12	-2.058798E-12	9.769963E-13	-4.467537E-13	-3.780087E-12	-9.735324E-12	-6.944667E-12	9.565682E-13	-1.706191E-12	-1.652012E-13	-4.184209E-12	-1.046097E-11	-7.182699E-12	-7.181811E-12	-9.237056E-12	-4.225953E-12	-1.315659E-11	-1.620126E-11	-1.117950E-11	-1.353140E-11	-2.114753E-11	-1.460609E-11	-7.849721E-12	-1.066258E-11	-1.504130E-11	-1.883116E-11	-1.364686E-11	-1.014033E-11	-1.256506E-11	-2.067413E-11	-2.086153E-11	-1.846434E-11	-1.310596E-11	-1.071676E-11	-1.559464E-11	-1.669953E-11	-1.102674E-11	-6.155076E-12	-6.458833E-12	-7.063683E-12	-7.403855E-12	-6.762590E-12	-6.716405E-12	-7.515766E-12	-6.309619E-12	-5.033307E-12	4.263256E-13	5.478284E-12	7.771561E-13	-4.281908E-12	-4.616751E-12	7.076117E-12	1.550404E-11	1.099831E-11	3.268497E-13	5.103473E-12	1.007816E-11	6.074252E-12	1.537437E-12	1.235545E-11	2.039524E-11	2.015987E-11	1.869704E-11	1.702638E-11	2.228173E-11	2.219203E-11	2.251710E-11	2.651213E-11	2.439293E-11	2.406786E-11	2.710099E-11	2.974865E-11	3.244782E-11	3.224532E-11	2.774136E-11	2.106582E-11	2.794387E-11	3.061462E-11	3.388845E-11	2.927081E-11	2.152234E-11	1.726086E-11	1.775913E-11	2.050715E-11	2.047607E-11	2.055955E-11	2.187850E-11	1.390088E-11	1.337330E-11	1.592948E-11	1.910117E-11	2.173017E-11	1.587797E-11	1.644995E-11	1.596323E-11	1.906031E-11	2.760103E-11	2.821476E-11	2.279954E-11	1.728750E-11	2.465406E-11	2.125411E-11	1.383871E-11	1.900347E-11	1.585398E-11	2.060219E-11	2.372680E-11	1.881695E-11	1.630074E-11	1.713740E-11	1.283329E-11	1.054445E-11	6.974865E-12	6.561862E-12	6.071588E-12	-4.177991E-12	-6.847856E-12	-8.895107E-12	-1.531397E-11	-1.321609E-11	-1.172040E-11	-1.436540E-11	-1.453504E-11	-2.249756E-11	-3.077893E-11	-1.967848E-11	-1.305178E-11	-2.136247E-11	-3.135092E-11	-2.890577E-11	-2.217426E-11	-1.564615E-11	-2.130829E-11	-3.001155E-11	-2.611511E-11	-1.969003E-11	-1.483969E-11	-1.782841E-11	-2.327649E-11	-2.061729E-11	-8.198775E-12	-6.314949E-13	-4.546585E-12	-5.353940E-12	-1.044764E-11	-5.210943E-12	-1.019629E-12	-4.094503E-13	2.486900E-12	8.000711E-12	9.347190E-12	6.015632E-12	5.758949E-12	8.145484E-12	7.513101E-12	1.121325E-11	1.590195E-11	1.524647E-11	1.232880E-11	1.269029E-11	1.529354E-11	1.092459E-11	5.532463E-12	1.072475E-11	1.901501E-11	1.350831E-11	5.320189E-13	2.182254E-12	9.353407E-12	1.291856E-11	2.454925E-12	-5.679013E-12	-7.881695E-12	-6.532552E-12	-6.601830E-12	-1.269829E-11	-1.584421E-11	-1.097522E-11	-1.386891E-11	-1.693579E-11	-1.834444E-11	-1.742695E-11	-2.356071E-11	-2.306866E-11	-2.170708E-11	-1.432987E-11	-1.331824E-11	-1.764100E-11	-2.294787E-11	-2.272404E-11	-1.520650E-11	-8.580692E-12	-8.983037E-12	-1.182698E-11	-1.161737E-11	-6.314060E-12	-8.393286E-13	1.225686E-13	1.772804E-12	1.978862E-12	-7.984724E-13	2.805756E-12	9.897860E-12	1.448086E-11	1.690292E-11	1.599432E-11	1.358647E-11	1.135536E-11	1.032063E-11	1.334843E-11	1.967937E-11	2.427214E-11	2.550404E-11	2.455547E-11	2.518075E-11	2.231015E-11	1.884715E-11	2.408207E-11	2.502532E-11	1.998046E-11	1.585843E-11	2.550493E-11	2.351719E-11	2.127276E-11	2.269918E-11	2.382539E-11	1.434408E-11	1.401013E-11	2.196909E-11	2.306955E-11	2.678924E-11	1.801492E-11	7.667644E-12	1.220268E-11	1.483436E-11	1.449507E-11	1.403944E-11	1.476064E-11	1.023182E-11	5.854872E-12	3.487877E-12	4.611422E-12	6.697753E-12	8.599343E-12	-8.419931E-13	-2.221334E-12	3.819167E-13	4.626521E-12	3.855583E-12	1.713296E-12	-1.986855E-12	-3.417711E-12	3.631762E-12	1.855405E-12	-7.189804E-12	5.133671E-13	1.178524E-11	1.083578E-11	3.451461E-12	1.683098E-12	8.387957E-12	1.303313E-11	4.183320E-12	4.689582E-12	7.108092E-12	8.196999E-12	6.036061E-12	8.584244E-12	8.014922E-12	8.432366E-12	1.105782E-11	1.226308E-11	5.129230E-12	-7.469581E-13	5.838885E-12	8.774315E-12	5.343281E-12	5.305978E-12	5.417888E-13	-2.584599E-13	4.336087E-12	9.228174E-13	2.460254E-13	-4.627410E-13	5.001333E-12	6.616041E-12	1.753264E-12	-2.369660E-12	2.273737E-13	2.496670E-12	-3.366196E-12	-4.379608E-12	-6.361134E-12	-2.634337E-12	3.616663E-12	-4.432010E-12	-2.374723E-11	-1.731504E-11	-2.319922E-12	5.360157E-12	-2.384759E-12	-1.187228E-11	-1.466205E-11	-4.961365E-12	-3.542944E-12	-1.543743E-11	-1.581757E-11	-1.187583E-11	-5.977441E-13	-1.419309E-12	-5.568879E-12	-4.510170E-12	-4.999556E-12	-2.744471E-12	-1.172396E-12	-1.731948E-12	-4.999556E-12	-2.771117E-13	4.938272E-13	-1.776357E-15	3.694822E-13	-5.176304E-12	-3.066880E-12	-8.864021E-12	-9.505285E-12	-5.647927E-12	-7.780443E-12	-7.331025E-12	-1.022560E-11	-1.361133E-11	-1.289102E-11	-1.024247E-11	-1.771649E-11	-1.627942E-11	-1.914913E-11	-2.347278E-11	-2.074962E-11	-1.738076E-11	-1.791456E-11	-2.613110E-11	-2.465761E-11	-2.534684E-11	-3.344791E-11	-2.898215E-11	-2.145661E-11	-1.579448E-11	-1.927702E-11	-2.268497E-11	-2.733724E-11	-2.327649E-11	-1.562039E-11	-1.274181E-11	-1.330225E-11	-1.511147E-11	-2.328271E-11	-1.084022E-11	-2.575717E-14	-9.587886E-12	-2.006928E-11	-1.243539E-11	4.948930E-12	5.727863E-12	9.539036E-13	6.068035E-12	1.061728E-11	7.362111E-12	6.630252E-12	1.374278E-11	1.368949E-11	9.563017E-12	9.215739E-12	1.301448E-11	2.037659E-11	2.359624E-11	1.513634E-11	1.872991E-11	2.284395E-11	2.120970E-11	1.846345E-11	1.501377E-11	1.026024E-11	1.584333E-11	1.441158E-11	8.405721E-12	6.746603E-12	3.697487E-12	-4.137135E-12	-1.699973E-12	3.455014E-12	1.073808E-12	-6.477485E-12	-5.678125E-12	-3.808509E-12	-1.101252E-11	-1.326761E-11	-1.085265E-11	-1.575806E-11	-1.845279E-11	-1.531575E-11	-1.840661E-11	-1.532552E-11	-1.767209E-11	-1.533085E-11	-8.033574E-12	-1.116085E-11	-9.006129E-12	-4.376055E-12	1.203482E-12	-3.122835E-12	-9.145573E-12	-3.617551E-12	3.840483E-12	9.176659E-12	8.890666E-12	1.465228E-11	1.693667E-11
-2.096634E-11	-2.669953E-11	-2.747313E-11	-2.386003E-11	-2.419576E-11	-2.604583E-11	-3.236611E-11	-2.797051E-11	-2.242029E-11	-2.289813E-11	-2.502265E-11	-2.082512E-11	-1.928413E-11	-1.896616E-11	-1.146905E-11	-7.314149E-12	-1.570211E-11	-1.265121E-11	-1.672440E-12	5.254464E-12	8.039791E-12	2.811973E-12	-2.682299E-13	7.811529E-12	1.756550E-11	1.842171E-11	1.587352E-11	1.755129E-11	1.977440E-11	1.775824E-11	2.029488E-11	2.475709E-11	2.272849E-11	2.609379E-11	2.958789E-11	3.258549E-11	2.666134E-11	2.053202E-11	2.741807E-11	3.220357E-11	2.581935E-11	2.128342E-11	2.325340E-11	2.450129E-11	2.324363E-11	1.966161E-11	1.553513E-11	2.196998E-11	1.894129E-11	1.271871E-11	1.393019E-11	8.525625E-12	4.984457E-12	3.954170E-12	3.272937E-12	-4.040324E-12	-5.439205E-12	-3.963940E-12	-3.345768E-12	-9.650059E-12	-1.273825E-11	-1.410161E-11	-2.430856E-11	-2.005951E-11	-1.388667E-11	-1.631140E-11	-2.107647E-11	-2.588685E-11	-2.255618E-11	-1.539568E-11	-1.731859E-11	-2.765788E-11	-2.076916E-11	-1.287326E-11	-1.363265E-11	-1.591793E-11	-1.581668E-11	-1.121947E-11	-6.881606E-12	-1.484945E-11	-1.569145E-11	-6.004086E-12	-4.569678E-12	-4.669154E-12	-3.353762E-12	-7.691625E-13	-1.240785E-12	2.784439E-12	4.707346E-12	-3.216982E-12	-6.105338E-12	1.891820E-12	4.235723E-12	2.797762E-13	1.412204E-12	-1.387335E-12	1.131539E-12	2.661871E-12	2.778222E-12	-5.042189E-12	-3.552714E-12	4.566125E-12	5.807799E-12	-1.002753E-12	-5.071499E-13	4.112266E-12	4.084733E-12	-2.170708E-12	-1.024869E-11	-3.911538E-12	-4.739320E-12	-4.416023E-12	3.412381E-12	-7.513101E-12	-1.631228E-11	-1.071676E-11	-6.007639E-12	-7.302603E-12	-1.177014E-11	-1.117595E-11	-8.222756E-12	-8.650858E-12	-1.044587E-11	-1.284395E-11	-2.111555E-11	-1.788347E-11	-1.201705E-11	-8.922640E-12	-1.979483E-11	-2.696421E-11	-1.893330E-11	-8.485657E-12	-1.000888E-11	-1.365930E-11	-6.211920E-12	-6.681766E-12	-7.745804E-12	-2.636114E-12	-6.847856E-13	-1.050715E-12	-3.395506E-12	-1.758593E-12	4.654055E-13	1.815437E-12	1.984191E-12	1.702638E-12	-8.242296E-13	7.362999E-13	5.121237E-12	8.807177E-12	5.184297E-12	2.364331E-12	1.132427E-12	4.985345E-12	1.242118E-11	1.070788E-11	1.145306E-11	1.027711E-11	1.127809E-11	1.356337E-11	1.458300E-11	1.099565E-11	1.548539E-11	1.986766E-11	1.788170E-11	1.663736E-11	1.374545E-11	1.745271E-11	2.293454E-11	2.303935E-11	2.296296E-11	2.161205E-11	1.605027E-11	1.401634E-11	2.124079E-11	1.774225E-11	1.365219E-11	1.880451E-11	1.531664E-11	1.287859E-11	1.612488E-11	1.001066E-11	-6.039613E-14	4.040324E-12	1.547829E-11	1.954437E-11	6.680878E-12	4.336087E-12	1.120082E-11	2.266720E-11	1.463363E-11	1.010925E-11	1.140066E-11	1.662404E-11	2.081357E-11	1.863665E-11	7.139178E-12	7.148948E-12	1.240341E-11	1.811973E-11	1.598632E-11	1.199663E-11	7.349676E-12	1.171774E-11	8.463452E-12	-3.987921E-13	-1.008083E-11	2.425615E-12	1.000533E-11	6.262546E-12	-3.028688E-12	-9.877432E-12	-1.185096E-11	-7.788437E-12	-1.859313E-11	-2.413181E-11	-1.412470E-11	-1.622169E-11	-1.807354E-11	-2.086065E-11	-2.414691E-11	-2.509104E-11	-2.539480E-11	-2.238743E-11	-2.535927E-11	-2.200018E-11	-2.016343E-11	-1.738520E-11	-1.550138E-11	-1.998401E-11	-2.674305E-11	-2.600764E-11	-2.172751E-11	-1.680700E-11	-1.423039E-11	-1.800782E-11	-1.150013E-11	-9.515055E-12	-1.083844E-11	-6.091128E-12	1.947775E-12	1.755041E-12	-1.626255E-12	-4.858336E-13	-2.418510E-12	1.182165E-12	5.721645E-12	5.793588E-12	1.229328E-11	9.035439E-12	6.119549E-12	6.971312E-12	1.424194E-11	2.094946E-11	1.502265E-11	1.065814E-11	9.100276E-12	1.287059E-11	5.089262E-12	5.042189E-12	8.852474E-12	7.823076E-12	6.294520E-12	1.522338E-12	1.371347E-12	1.289635E-12	-1.278089E-12	-6.060930E-12	-6.098233E-12	-1.601386E-12	-4.424017E-12	-8.516743E-12	-1.543476E-11	-1.565770E-11	-1.341771E-11	-1.447997E-11	-2.489653E-11	-2.680611E-11	-1.839418E-11	-1.601297E-11	-1.707434E-11	-1.992273E-11	-2.459188E-11	-1.983391E-11	-1.901945E-11	-1.635669E-11	-1.326583E-11	-1.056399E-11	-1.360423E-11	-1.551914E-11	-1.165468E-11	-5.177192E-12	3.597123E-13	-1.202594E-12	-4.802381E-12	-7.469581E-13	5.306866E-12	1.022915E-11	1.297895E-11	1.081091E-11	7.934098E-12	7.641887E-12	1.397726E-11	1.775113E-11	2.031530E-11	1.722977E-11	1.251355E-11	1.542233E-11	1.790035E-11	1.813483E-11	2.319656E-11	2.256595E-11	2.275158E-11	2.107914E-11	2.157741E-11	2.254996E-11	2.626432E-11	2.255884E-11	2.080736E-11	1.809752E-11	1.547296E-11	2.361400E-11	2.800427E-11	2.051603E-11	1.789324E-11	1.684608E-11	1.798917E-11	1.456257E-11	1.405009E-11	8.652634E-12	1.113776E-11	1.233680E-11	1.126033E-11	1.001066E-11	6.167511E-12	1.652900E-12	3.913314E-12	7.402967E-12	2.363443E-12	-4.853007E-12	2.005507E-12	3.752554E-12	3.324452E-12	-3.020695E-12	-1.988631E-12	1.019629E-12	3.629985E-12	4.183320E-12	2.637002E-12	-1.235456E-12	1.442402E-12	8.403944E-12	8.938628E-12	8.101075E-12	8.817835E-12	1.141576E-11	8.794743E-12	8.880896E-12	7.498890E-12	9.507062E-12	1.369216E-11	1.477485E-11	1.217870E-11	1.207567E-11	1.261569E-11	1.523315E-11	8.202328E-12	6.964207E-12	9.471535E-12	7.433165E-12	7.523759E-12	8.257395E-12	5.845990E-12	6.402878E-12	1.201883E-11	1.651479E-11	5.894840E-12	-2.394529E-12	9.290346E-12	1.541256E-11	5.372591E-12	-4.056311E-12	2.562395E-12	5.600853E-12	7.036149E-12	-7.442935E-13	1.188383E-12	2.671641E-12	-4.444445E-12	-2.058798E-12	3.126388E-12	7.466916E-12	-1.969092E-12	-1.065459E-11	-6.114220E-12	-1.225686E-13	-8.178347E-12	-1.038458E-11	-8.303580E-12	-5.780265E-12	4.725109E-13	-2.091660E-12	-1.272848E-11	-1.455724E-11	-4.143352E-12	6.608047E-13	3.042899E-12	-3.072209E-12	-8.505197E-12	-5.396572E-12	1.789680E-12	3.400835E-12	2.782663E-12	-1.612932E-12	1.412204E-13	1.066702E-12	1.350919E-12	-2.231104E-12	-2.922995E-12	-8.837375E-12	-1.646683E-12	-7.025491E-13	-8.708589E-12	-1.092371E-11	-1.190870E-11	-1.506439E-11	-1.893863E-11	-1.524647E-11	-1.193179E-11	-1.978595E-11	-2.034728E-11	-1.606093E-11	-1.950706E-11	-2.390532E-11	-2.181544E-11	-2.233858E-11	-2.389644E-11	-1.731504E-11	-2.102141E-11	-2.199751E-11	-2.496225E-11	-2.950618E-11	-2.270806E-11	-1.875300E-11	-2.455547E-11	-2.640999E-11	-1.881073E-11	-1.163869E-11	-1.179412E-11	-2.236256E-11	-2.387246E-11	-1.020251E-11	-5.732304E-12	-1.041567E-11	-1.038281E-11	-8.257395E-12	-1.885603E-12	1.687539E-12	2.887468E-12	6.459722E-12	1.029665E-11	1.271960E-11	1.205702E-11	1.130385E-11	9.285017E-12	1.066613E-11	1.881428E-11	2.055689E-11	1.687273E-11	1.153033E-11	1.426681E-11	2.375522E-11	2.841283E-11	1.665246E-11	1.976197E-12	6.212808E-12	2.011280E-11	1.415490E-11	1.025491E-11	8.727241E-12	4.386713E-12	-1.152856E-12	7.221779E-12	5.301537E-12	-4.089173E-12	-6.535217E-12	-5.338840E-12	-6.640910E-12	-5.329071E-12	-7.947420E-12	-8.843593E-12	-7.033485E-12	-1.399147E-11	-1.814637E-11	-1.135714E-11	-1.187495E-11	-1.828493E-11	-1.463274E-11	-1.163070E-11	-1.678924E-11	-9.582557E-12	-4.952483E-12	-4.503065E-12	-3.923084E-12	-4.638956E-12	-4.177103E-12	6.100898E-12	6.426859E-12	5.128342E-12	8.635759E-12	1.618616E-11	1.703793E-11
-2.509992E-11	-2.989964E-11	-2.391065E-11	-2.030465E-11	-1.940492E-11	-2.856471E-11	-3.895551E-11	-3.012346E-11	-2.112799E-11	-2.351630E-11	-2.602896E-11	-2.304112E-11	-2.160228E-11	-1.714273E-11	-1.357314E-11	-1.408562E-11	-1.239631E-11	-8.157919E-12	-2.308376E-12	2.610356E-12	6.633805E-12	-2.356337E-12	-9.769963E-14	1.109335E-11	1.365930E-11	1.616929E-11	1.584688E-11	1.243095E-11	1.847056E-11	2.127898E-11	2.561507E-11	2.911626E-11	2.571898E-11	2.551293E-11	3.036948E-11	2.671019E-11	2.605827E-11	2.400302E-11	1.988276E-11	2.346034E-11	2.599876E-11	2.311129E-11	2.218670E-11	2.348166E-11	2.084022E-11	2.033840E-11	1.917311E-11	1.981526E-11	1.656186E-11	1.113953E-11	6.864731E-12	3.500311E-12	8.649081E-12	6.258105E-12	-2.087219E-12	1.151967E-12	1.474376E-13	-4.568790E-12	-3.907985E-12	-5.469403E-12	-1.167688E-11	-1.252776E-11	-1.541078E-11	-1.471889E-11	-1.360689E-11	-1.392308E-11	-1.759748E-11	-2.323919E-11	-2.138822E-11	-1.893863E-11	-1.937828E-11	-2.368505E-11	-2.156764E-11	-1.294609E-11	-6.769696E-12	-1.035616E-11	-1.784173E-11	-1.618083E-11	-1.612577E-11	-1.017408E-11	-4.984457E-12	-3.517187E-12	-3.300471E-12	-4.358292E-12	-3.646861E-12	-5.000445E-12	-1.740830E-13	8.828493E-13	-1.363354E-12	2.202682E-13	7.851497E-13	5.630163E-12	6.043166E-12	-3.314682E-12	-3.453238E-12	-1.085354E-12	4.118483E-12	4.451550E-12	7.912782E-12	7.032597E-12	1.144862E-12	-2.859046E-12	2.134293E-12	5.544010E-12	-9.361401E-13	-3.184120E-12	-1.159961E-12	5.648815E-13	2.699174E-12	-1.632472E-12	-5.043077E-12	2.486900E-13	-4.114931E-12	-1.382272E-11	-9.428902E-12	-4.998668E-12	-8.365753E-12	-7.700507E-12	-1.179146E-11	-1.172840E-11	-1.568878E-11	-1.398082E-11	-1.884803E-11	-1.967759E-11	-1.203571E-11	-9.708678E-12	-8.025580E-12	-1.677414E-11	-2.902922E-11	-2.715606E-11	-1.360334E-11	-8.256507E-12	-5.115020E-12	-1.451284E-11	-2.026823E-11	-1.324363E-11	-7.236878E-12	-5.770495E-12	-6.420642E-12	-7.266188E-12	-5.092815E-12	-3.359979E-12	-3.244516E-12	-2.300382E-12	-1.517009E-12	6.708412E-12	6.788348E-12	4.085621E-14	-1.284306E-12	1.474376E-13	7.473133E-12	5.635492E-12	2.021494E-12	4.757084E-12	6.709300E-12	8.055778E-12	9.425349E-12	1.252065E-11	1.357225E-11	1.176126E-11	1.572076E-11	1.654321E-11	8.723688E-12	1.164135E-11	1.681144E-11	1.883294E-11	1.549427E-11	1.357137E-11	1.447109E-11	1.622968E-11	2.405631E-11	1.638512E-11	1.449418E-11	1.660982E-11	1.657074E-11	1.637712E-11	1.044320E-11	1.141220E-11	1.697753E-11	1.902478E-11	1.499512E-11	1.037748E-11	7.432277E-12	1.158540E-11	1.681322E-11	1.364953E-11	8.752998E-12	7.513989E-13	1.269918E-11	2.161293E-11	2.135092E-11	1.503775E-11	1.033928E-11	1.715872E-11	1.724043E-11	2.134559E-11	2.578737E-11	2.178879E-11	1.498801E-11	9.091394E-12	1.011102E-11	1.622791E-11	1.310241E-11	1.425526E-11	1.367084E-11	6.264322E-12	3.081979E-13	4.892087E-12	8.700596E-12	3.936407E-12	-5.632828E-12	-1.410960E-11	-1.426326E-11	-1.044143E-11	-8.732570E-12	-1.121769E-11	-1.045652E-11	-1.699441E-11	-2.028244E-11	-2.524736E-11	-2.402345E-11	-2.231726E-11	-2.203571E-11	-2.203215E-11	-2.083311E-11	-2.458833E-11	-1.959233E-11	-2.021761E-11	-2.835598E-11	-2.574652E-11	-1.990319E-11	-2.029221E-11	-2.069722E-11	-2.084288E-11	-2.251266E-11	-1.585576E-11	-6.824763E-12	-5.551115E-12	-8.721024E-12	-8.620660E-12	-1.014300E-12	2.602363E-12	-4.041212E-13	2.503775E-12	3.516298E-12	3.854694E-12	5.543122E-12	7.971401E-12	1.136158E-11	1.435208E-11	1.282174E-11	6.940226E-12	-6.172840E-13	8.728129E-12	1.847766E-11	2.236433E-11	1.155165E-11	4.755307E-12	1.158629E-11	1.365308E-11	1.294609E-11	6.973089E-12	-3.692158E-12	2.381206E-12	9.081624E-12	4.018119E-12	-1.457501E-12	4.014566E-13	-7.323031E-12	-9.838352E-12	-9.326762E-12	-1.516565E-11	-1.348610E-11	-7.173817E-12	-1.392486E-11	-2.288303E-11	-2.307310E-11	-1.700062E-11	-1.347900E-11	-2.216360E-11	-2.984368E-11	-3.119993E-11	-1.946709E-11	-8.974155E-12	-1.635936E-11	-2.945644E-11	-2.464073E-11	-8.043344E-12	-2.538414E-12	-1.267431E-11	-1.010925E-11	-5.249134E-12	-5.868195E-12	-4.041212E-12	2.903455E-12	5.083045E-12	6.565415E-12	8.189893E-12	1.252598E-11	8.312462E-12	1.178257E-11	2.048228E-11	1.246292E-11	1.390710E-11	2.052580E-11	2.204725E-11	2.002043E-11	1.082245E-11	1.489475E-11	2.652278E-11	2.804690E-11	2.813660E-11	2.531664E-11	2.096190E-11	2.532197E-11	2.550760E-11	2.493650E-11	2.781153E-11	2.701572E-11	2.179679E-11	1.465761E-11	1.641709E-11	2.219203E-11	2.497735E-11	1.793143E-11	1.326850E-11	1.300826E-11	1.248157E-11	1.434941E-11	1.419398E-11	1.155254E-11	1.153122E-11	5.548451E-12	5.015544E-12	1.239986E-11	6.822098E-12	-3.911538E-12	-3.096190E-12	3.625544E-12	5.416112E-12	6.786571E-12	1.618261E-12	-5.641709E-12	-7.167600E-12	-1.676881E-12	4.178879E-12	4.101608E-12	-8.597567E-13	-2.200018E-12	2.727596E-12	6.732392E-13	5.190515E-12	1.127454E-11	1.004530E-11	4.655831E-12	9.765522E-12	1.236167E-11	1.159606E-11	1.327916E-11	1.040501E-11	6.298961E-12	1.266809E-11	1.672618E-11	1.053291E-11	4.719780E-12	9.282353E-12	1.520384E-11	1.607514E-11	7.374545E-12	8.398615E-12	1.035882E-11	1.217870E-11	1.069100E-11	1.110134E-11	9.171330E-12	9.094059E-12	-1.734612E-12	3.357314E-13	8.650858E-12	8.801848E-12	4.957812E-12	-2.018830E-12	-8.704149E-14	5.266010E-12	3.770317E-12	-7.993606E-14	1.375788E-12	2.494005E-12	8.881784E-16	-8.704149E-14	2.004619E-12	-1.030287E-12	-1.449507E-12	-3.359091E-12	-1.371880E-11	-1.348788E-11	-9.049650E-12	-9.734435E-12	-7.383427E-12	-1.082423E-11	-1.119460E-11	-5.251799E-12	-1.014566E-11	-8.786749E-12	-6.262546E-12	-7.131185E-12	-4.630962E-12	-4.605205E-12	-4.702905E-12	-7.545076E-12	-7.156942E-12	-6.918910E-12	-7.552181E-12	-6.608936E-12	-2.857270E-12	-6.888712E-12	-9.219292E-12	-5.228706E-12	2.781775E-12	3.782752E-12	-9.994672E-12	-1.223111E-11	-6.475709E-12	-8.296475E-12	-1.296474E-11	-1.415312E-11	-1.274891E-11	-5.712764E-12	-6.751932E-12	-1.715961E-11	-2.560352E-11	-2.163247E-11	-1.443645E-11	-1.480416E-11	-2.250111E-11	-1.810552E-11	-2.011014E-11	-2.148415E-11	-2.351452E-11	-2.216094E-11	-1.758593E-11	-2.269918E-11	-2.475264E-11	-2.227818E-11	-1.744205E-11	-1.807798E-11	-2.256950E-11	-1.553779E-11	-1.249223E-11	-2.420197E-11	-1.373479E-11	-4.447109E-12	-6.314060E-12	-2.431833E-12	3.117506E-13	-5.079492E-12	-7.786660E-12	-4.471978E-12	3.297806E-12	9.891643E-12	9.307222E-12	2.020606E-12	1.015987E-11	1.806111E-11	1.664624E-11	6.115997E-12	1.167066E-11	2.031886E-11	2.598988E-11	1.999023E-11	1.218670E-11	1.484945E-11	2.630962E-11	2.243628E-11	1.736389E-11	1.247091E-11	1.304201E-11	1.896350E-11	9.260148E-12	6.036061E-12	8.423484E-12	1.105160E-11	5.366374E-12	1.048939E-12	-1.196376E-12	-5.741185E-12	-5.857537E-12	-6.249223E-12	-1.001865E-11	-1.148859E-11	-1.084643E-11	-9.504397E-12	-8.657963E-12	-8.328449E-12	-1.929390E-11	-1.954970E-11	-1.104983E-11	-1.037126E-11	-1.726530E-11	-1.972555E-11	-9.674928E-12	-6.215473E-12	-7.218226E-12	-9.458212E-12	-4.193090E-12	3.134382E-12	1.073808E-12	2.842171E-14	3.302247E-12	9.608314E-12	1.223111E-11	1.558487E-11
-2.477574E-11	-1.941380E-11	-2.955236E-11	-3.191580E-11	-2.591083E-11	-1.786660E-11	-2.856737E-11	-3.674838E-11	-2.925216E-11	-1.874056E-11	-1.648726E-11	-2.358647E-11	-2.834266E-11	-1.847145E-11	-1.302958E-11	-1.258105E-11	-1.096723E-11	-6.611600E-12	-7.043255E-13	-2.438050E-12	2.056133E-12	7.921663E-12	8.442136E-12	7.071677E-12	8.150813E-12	1.799183E-11	2.188560E-11	1.984013E-11	2.011280E-11	1.838796E-11	1.967315E-11	2.534506E-11	2.978950E-11	2.359712E-11	2.434497E-11	3.062972E-11	3.205614E-11	2.521450E-11	2.184652E-11	2.111999E-11	1.929124E-11	2.377387E-11	2.868106E-11	2.778755E-11	1.222933E-11	1.243095E-11	1.702549E-11	1.852207E-11	1.783462E-11	1.155875E-11	3.078426E-12	1.107558E-12	6.591172E-12	4.655831E-12	-1.313616E-12	-2.463807E-12	1.634248E-12	-6.572520E-14	-1.454481E-11	-1.888090E-11	-1.187050E-11	-9.209522E-12	-1.442846E-11	-1.716849E-11	-1.967404E-11	-2.594014E-11	-2.509637E-11	-2.476686E-11	-2.029754E-11	-1.902389E-11	-2.015277E-11	-1.817035E-11	-2.599876E-11	-2.864731E-11	-2.109868E-11	-1.374634E-11	-9.884538E-12	-1.304201E-11	-1.235900E-11	-9.380052E-12	-6.032508E-12	-3.918643E-12	-4.701128E-12	-5.944578E-12	-6.457057E-12	-2.317257E-12	-1.172396E-12	5.737633E-13	-1.314504E-13	-2.333245E-12	-2.491340E-12	6.110668E-13	3.327116E-12	3.468337E-12	2.613021E-12	-4.434675E-12	5.353940E-12	8.274270E-12	4.225953E-12	2.273737E-13	3.552714E-12	1.232792E-12	-1.117328E-12	5.773160E-13	1.932676E-12	2.823519E-12	3.824496E-12	-3.403500E-12	-6.053824E-12	-3.372413E-12	2.493117E-12	9.698908E-13	2.158274E-12	-6.187939E-12	-1.257749E-11	-1.131895E-11	-6.782130E-12	-7.491785E-12	-1.530065E-11	-1.193978E-11	-3.905321E-12	-1.416023E-11	-2.521983E-11	-2.071676E-11	-1.077272E-11	-1.138645E-11	-1.490186E-11	-1.405809E-11	-1.666578E-11	-1.662048E-11	-1.159961E-11	-1.111555E-11	-8.910206E-12	-1.020251E-11	-1.467004E-11	-1.095390E-11	-2.660983E-12	-5.991652E-12	-9.005241E-12	-1.038725E-11	-4.959588E-12	3.680611E-12	6.206591E-12	-3.780976E-12	-5.608847E-12	3.737455E-12	4.752643E-12	8.164136E-12	5.940137E-12	-2.494893E-12	-2.297718E-12	7.008616E-12	1.199307E-11	7.445600E-12	4.035883E-12	8.242296E-12	1.771827E-11	1.672440E-11	1.330225E-11	1.047518E-11	1.361578E-11	1.685674E-11	1.743850E-11	1.498535E-11	1.813660E-11	2.200284E-11	1.946887E-11	1.625899E-11	1.631051E-11	1.749978E-11	1.869349E-11	1.649525E-11	1.577050E-11	1.112888E-11	1.041300E-11	1.501821E-11	1.784706E-11	5.710099E-12	7.807088E-13	5.177192E-12	1.282530E-11	1.280043E-11	8.033574E-12	1.243361E-11	9.866774E-12	9.161560E-12	6.195933E-12	7.629453E-12	1.193445E-11	9.217516E-12	1.546674E-11	1.474376E-11	8.035350E-12	1.179323E-11	1.630607E-11	1.734524E-11	1.262723E-11	1.184741E-11	1.497824E-11	1.722267E-11	1.179501E-11	1.169020E-11	1.249312E-11	1.294964E-12	-1.323386E-12	1.145217E-11	1.069456E-11	7.558398E-13	2.054357E-12	5.038636E-12	-4.169998E-12	-8.310685E-12	-6.952661E-12	-2.954081E-12	-8.414602E-12	-1.347189E-11	-1.649170E-11	-1.341238E-11	-1.376943E-11	-1.658407E-11	-2.314060E-11	-2.361489E-11	-2.307754E-11	-2.300382E-11	-2.504752E-11	-2.490363E-11	-2.125233E-11	-2.145750E-11	-2.484057E-11	-2.122480E-11	-1.977885E-11	-1.930456E-11	-1.737632E-11	-2.302603E-11	-2.364420E-11	-8.626877E-12	-4.871659E-12	-1.807443E-11	-1.665512E-11	-8.116174E-12	-7.558398E-13	-1.004530E-12	-2.558842E-12	-3.518963E-12	3.312906E-13	6.399326E-12	1.138556E-11	1.019984E-11	1.282352E-11	8.455459E-12	3.536726E-12	5.420553E-12	9.730883E-12	1.748823E-11	1.575184E-11	7.769785E-12	8.521184E-12	1.592682E-11	1.989875E-11	1.278888E-11	4.045653E-12	5.440093E-12	6.672884E-12	5.485390E-12	1.159517E-11	1.005773E-11	1.973532E-12	-2.901679E-12	-6.521006E-12	-3.835154E-12	-1.276224E-11	-1.132161E-11	-8.441248E-12	-5.193179E-12	-1.733191E-11	-2.900880E-11	-2.257394E-11	-1.516565E-11	-1.616662E-11	-1.884182E-11	-1.870593E-11	-1.690736E-11	-1.690026E-11	-2.053646E-11	-1.782308E-11	-1.825118E-11	-1.479439E-11	-1.209788E-11	-8.076206E-12	-9.729995E-12	-7.400303E-12	-2.030376E-12	-3.856471E-12	1.620037E-12	5.342393E-12	1.296740E-12	-5.003109E-12	6.459722E-12	2.086598E-11	1.292921E-11	1.314504E-11	1.288214E-11	1.158984E-11	1.858425E-11	2.448086E-11	2.756995E-11	2.310152E-11	1.917577E-11	2.116174E-11	2.072476E-11	2.118750E-11	2.658673E-11	2.416467E-11	2.488321E-11	2.146106E-11	2.270273E-11	3.112088E-11	2.183143E-11	2.217782E-11	2.734968E-11	2.952394E-11	2.587175E-11	1.514611E-11	1.331379E-11	2.323652E-11	2.501110E-11	1.617639E-11	7.459811E-12	1.245759E-11	1.318678E-11	6.240342E-12	8.337331E-12	1.450040E-11	1.193889E-11	3.989697E-12	1.396216E-12	7.288392E-12	-2.703615E-12	-3.710809E-12	2.848388E-12	4.281020E-12	6.044942E-12	8.686385E-13	-3.066880E-12	1.911360E-12	5.832668E-12	6.082246E-12	3.230305E-12	1.294076E-12	4.980016E-12	8.933299E-12	6.150636E-12	3.059775E-12	5.160317E-12	1.176659E-11	1.041656E-11	1.118217E-11	1.257661E-11	5.419665E-12	9.518608E-12	1.593481E-11	2.024336E-11	1.393285E-11	8.613554E-12	7.987389E-12	1.350298E-11	1.302336E-11	1.440714E-11	1.692424E-11	1.660450E-11	1.488232E-11	1.281641E-11	1.043787E-11	9.886314E-12	1.480505E-11	1.084288E-11	1.200373E-11	1.529887E-11	1.499689E-11	1.466383E-11	1.082956E-11	-3.029577E-12	5.808687E-12	1.525269E-11	1.160405E-11	5.321077E-12	2.867040E-12	3.626432E-12	2.979839E-12	7.283063E-13	5.462297E-13	1.884715E-12	8.546053E-12	5.131007E-12	-1.945999E-12	-1.023537E-11	-5.572431E-12	-7.815970E-13	-4.318323E-12	-1.255351E-11	-1.699973E-11	-1.317790E-11	5.879741E-13	4.671818E-13	-2.858158E-12	-5.189627E-12	-1.196732E-11	-8.673062E-12	-1.128875E-12	-3.698375E-12	-6.980194E-12	-9.123369E-12	-4.218847E-12	-3.442580E-12	-1.036060E-11	-6.850520E-12	-5.115908E-13	-3.208100E-12	-9.359624E-12	-1.054978E-11	-5.816680E-12	-7.499779E-12	-1.588862E-11	-1.291323E-11	-6.020962E-12	-1.025491E-11	-2.776801E-11	-1.918732E-11	-8.219203E-12	-7.187140E-12	-1.717115E-11	-1.791367E-11	-2.142464E-11	-2.650413E-11	-2.024869E-11	-1.348166E-11	-1.180389E-11	-2.245937E-11	-2.716138E-11	-2.046185E-11	-2.459810E-11	-2.397549E-11	-2.142997E-11	-2.162182E-11	-2.203304E-11	-2.252953E-11	-2.003020E-11	-1.860467E-11	-1.722089E-11	-1.598366E-11	-2.036860E-11	-1.837819E-11	-1.088640E-11	-8.955503E-12	-1.089706E-11	-1.330402E-11	-1.350831E-11	-4.085621E-12	8.513190E-12	8.873791E-12	9.494627E-13	1.689315E-12	6.872725E-12	1.014566E-11	1.249845E-11	1.252509E-11	1.058975E-11	9.246826E-12	1.624301E-11	1.752198E-11	1.573142E-11	1.336797E-11	1.099565E-11	1.873968E-11	1.560174E-11	9.863221E-12	1.247269E-11	1.499334E-11	9.811707E-12	6.137313E-12	7.049472E-12	8.269829E-12	4.027001E-12	4.201972E-12	-1.953993E-13	-5.425882E-12	-8.657075E-12	-7.477574E-12	-1.109068E-11	-1.219291E-11	-1.107292E-11	-1.530065E-11	-2.034284E-11	-1.639577E-11	-1.203393E-11	-1.305356E-11	-2.115907E-11	-1.890577E-11	-1.339551E-11	-5.813128E-12	-7.264411E-12	-1.043521E-11	-1.842704E-11	-1.429168E-11	3.374190E-12	2.775558E-12	-2.236433E-12	-5.868195E-12	1.206146E-12	1.399592E-11	1.526512E-11	1.272049E-11
-2.492140E-11	-2.163691E-11	-2.046363E-11	-2.071321E-11	-2.237055E-11	-2.749978E-11	-3.101785E-11	-2.282086E-11	-1.972644E-11	-2.199396E-11	-2.489209E-11	-2.696421E-11	-1.904166E-11	-1.333778E-11	-1.019451E-11	-1.576428E-11	-1.230749E-11	-2.229328E-12	3.050893E-12	-1.954881E-12	-2.485123E-12	2.263079E-12	6.704859E-12	1.163603E-11	1.158806E-11	1.843947E-11	1.704592E-11	2.025136E-11	1.374101E-11	1.783107E-11	2.764278E-11	3.029044E-11	1.913936E-11	1.565414E-11	2.613021E-11	3.408562E-11	3.364686E-11	2.896705E-11	3.004796E-11	2.513012E-11	2.387956E-11	2.723066E-11	2.515854E-11	2.368061E-11	1.790923E-11	2.097167E-11	2.117861E-11	1.330758E-11	8.800072E-12	1.499334E-11	1.269740E-11	3.324452E-12	5.533352E-13	2.059686E-12	2.264855E-12	-1.657341E-12	-8.284928E-12	-1.404832E-11	-1.323652E-11	-6.007639E-12	-1.408029E-11	-2.330136E-11	-2.086065E-11	-1.853362E-11	-1.891287E-11	-2.428902E-11	-2.211298E-11	-1.886402E-11	-2.028155E-11	-2.571365E-11	-2.889866E-11	-2.571010E-11	-2.398881E-11	-1.937916E-11	-1.360601E-11	-1.274358E-11	-1.369838E-11	-1.727685E-11	-1.448175E-11	-4.615863E-12	-3.056222E-12	-5.516476E-12	-7.635670E-12	-4.264145E-12	-4.283685E-12	-3.755218E-12	-2.155609E-12	3.574030E-12	3.455014E-12	1.334044E-12	1.856293E-12	5.548451E-12	7.488232E-12	6.658674E-12	1.635136E-12	-2.853717E-12	3.727685E-12	7.442047E-12	6.429524E-12	5.648815E-13	6.536105E-12	9.229062E-12	2.419398E-12	-1.597833E-12	-2.228440E-12	6.506795E-12	4.355627E-12	-3.006484E-12	-5.643486E-12	-2.128075E-12	2.023270E-12	3.788081E-12	5.123901E-12	-3.909761E-12	-1.453593E-11	-8.049561E-12	-6.905587E-12	-8.506085E-12	-2.387246E-11	-1.301803E-11	-9.891643E-12	-1.212985E-11	-2.063949E-11	-1.982414E-11	-1.633449E-11	-1.619238E-11	-1.070610E-11	-1.309708E-11	-1.516121E-11	-1.280576E-11	-1.313794E-11	-1.651124E-11	-1.661782E-11	-1.314504E-11	-9.626078E-12	-4.344081E-12	-2.922107E-12	-8.223644E-12	-1.234746E-11	-3.659295E-12	-1.220357E-12	-2.345679E-12	-7.274181E-13	1.884715E-12	4.114042E-12	3.306688E-12	-4.147793E-13	1.555200E-12	4.587442E-12	3.772094E-12	1.065192E-11	9.374723E-12	7.682743E-13	-1.936229E-12	7.423395E-12	1.343103E-11	1.271161E-11	1.082601E-11	7.790213E-12	-4.751755E-13	6.306955E-12	1.694644E-11	1.660094E-11	9.865886E-12	8.480328E-12	1.027978E-11	1.128075E-11	1.132605E-11	1.155254E-11	1.474731E-11	1.216094E-11	7.539747E-12	1.059064E-11	1.075673E-11	1.309974E-11	1.107026E-11	4.346745E-12	4.422240E-12	7.360335E-12	7.071677E-12	-6.261658E-13	1.595168E-12	9.519496E-12	7.426948E-12	1.387335E-12	7.700507E-13	2.761347E-12	-1.963762E-12	2.112088E-12	7.558398E-12	1.133316E-11	1.293188E-11	4.222400E-12	3.296030E-12	1.315481E-11	1.108535E-11	5.734968E-12	9.904078E-12	1.703082E-11	1.795453E-11	5.010214E-12	2.127187E-12	9.297452E-12	6.120437E-12	5.886847E-12	9.029222E-12	4.064304E-12	2.474465E-12	6.459722E-12	2.145839E-12	-1.720402E-12	-3.446132E-13	-1.210498E-11	-1.220801E-11	-7.005951E-12	-7.576162E-12	-1.737899E-11	-2.373568E-11	-1.810108E-11	-1.908784E-11	-2.152944E-11	-1.823519E-11	-1.825118E-11	-2.316813E-11	-2.354561E-11	-2.386091E-11	-2.223377E-11	-1.925482E-11	-1.226574E-11	-1.589928E-11	-2.629807E-11	-2.754152E-11	-2.092992E-11	-1.244960E-11	-1.407852E-11	-1.401546E-11	-1.755307E-11	-1.178435E-11	-8.540724E-12	-9.210410E-12	-7.429612E-12	-9.494627E-13	1.487699E-12	6.100898E-12	3.247180E-12	2.669864E-12	6.508571E-12	8.967049E-12	1.049472E-11	1.190958E-11	1.161737E-11	1.830625E-11	1.849187E-11	1.811085E-11	1.320632E-11	1.413181E-11	1.292033E-11	1.362910E-11	1.344791E-11	1.373213E-11	5.722534E-12	6.437517E-12	6.505907E-12	7.050360E-12	5.388578E-12	1.531220E-12	3.338663E-12	-4.372502E-12	-6.281198E-12	1.252332E-13	-7.884360E-12	-1.567990E-11	-1.232348E-11	-7.828405E-12	-4.506617E-12	-1.468958E-11	-2.022382E-11	-1.892619E-11	-2.309175E-11	-2.221157E-11	-1.812683E-11	-2.194955E-11	-1.962341E-11	-1.297185E-11	-1.569500E-11	-1.859934E-11	-1.059686E-11	-9.454659E-12	-9.750423E-12	-4.964029E-12	-1.604050E-12	-4.630074E-12	-7.505108E-12	1.323386E-12	1.102940E-11	1.242384E-11	8.321344E-12	2.729372E-12	9.069190E-12	1.741363E-11	1.864464E-11	2.114220E-11	2.219025E-11	2.326139E-11	2.191847E-11	2.137224E-11	2.403144E-11	2.865086E-11	2.945200E-11	2.707790E-11	2.834621E-11	2.766942E-11	1.982858E-11	2.085798E-11	3.196110E-11	3.013145E-11	1.614797E-11	2.063416E-11	3.034195E-11	2.854250E-11	2.173461E-11	1.388667E-11	1.974509E-11	1.993339E-11	2.202594E-11	2.330403E-11	1.426503E-11	1.430411E-11	2.237588E-11	1.786482E-11	6.727952E-12	7.352341E-12	1.065104E-11	1.356870E-11	6.512124E-12	1.271605E-11	6.269651E-12	2.086331E-12	3.016254E-12	8.360423E-12	4.727774E-12	3.379519E-12	6.226131E-13	7.602807E-13	1.981526E-12	2.575717E-13	5.394796E-12	7.880807E-12	3.047340E-12	1.111111E-12	9.071854E-12	5.952572E-12	6.542322E-12	6.205703E-12	1.026823E-11	1.513190E-11	1.295142E-11	1.384404E-11	1.565326E-11	1.684430E-11	1.353229E-11	1.310685E-11	9.808154E-12	1.433698E-11	1.843059E-11	2.220979E-11	2.057643E-11	9.610091E-12	8.133938E-12	1.782308E-11	2.245670E-11	1.247003E-11	8.610002E-12	1.349676E-11	1.740563E-11	1.413625E-11	1.428724E-11	1.307576E-11	1.409184E-11	1.596945E-11	5.982770E-12	2.107647E-12	6.181722E-12	1.411848E-11	1.357581E-11	8.012258E-12	6.973089E-12	3.659295E-12	3.224976E-12	4.478196E-12	4.223288E-12	-9.023893E-13	-1.001865E-12	3.399947E-12	-2.451372E-13	-8.641088E-12	-6.425971E-12	-3.216094E-12	1.358913E-12	-5.145218E-12	-9.896972E-12	-6.289191E-12	-7.268852E-12	-1.016076E-11	-3.866241E-12	-5.192291E-12	-7.758238E-12	-7.976730E-12	-3.358203E-12	-1.062261E-12	-6.610712E-12	-9.158008E-12	-6.381562E-12	-2.298606E-12	-2.527756E-12	-4.136247E-12	-5.670131E-12	-1.011902E-11	-1.003375E-11	-7.301715E-12	-6.485479E-12	-6.544987E-12	-2.597034E-12	-9.961809E-12	-1.513456E-11	-1.488232E-11	-1.268941E-11	-1.212630E-11	-1.256861E-11	-1.376055E-11	-1.829559E-11	-1.719780E-11	-1.918732E-11	-1.958078E-11	-2.081979E-11	-1.980549E-11	-1.758149E-11	-1.470202E-11	-1.872724E-11	-2.146461E-11	-2.666756E-11	-1.957190E-11	-1.437606E-11	-1.572609E-11	-1.719247E-11	-2.703171E-11	-2.829648E-11	-1.807798E-11	-1.708944E-11	-2.237499E-11	-1.352429E-11	-5.802470E-12	-1.496936E-11	-1.717915E-11	-3.992362E-12	-3.712586E-12	-1.301181E-11	-9.933387E-12	-1.532996E-12	2.054357E-12	-1.182165E-12	4.816592E-12	9.836576E-12	5.603518E-12	5.044853E-12	7.958967E-12	1.330047E-11	1.596767E-11	1.339462E-11	1.061906E-11	1.214140E-11	1.191669E-11	1.405009E-11	1.246825E-11	8.432366E-12	8.388845E-12	1.320455E-11	1.421174E-11	-2.495781E-13	-1.334044E-12	2.545519E-12	2.483347E-12	2.220446E-14	-5.558221E-12	-4.751755E-12	-1.184830E-12	-1.493028E-12	-1.216716E-11	-1.388223E-11	-1.263434E-11	-1.604494E-11	-1.933298E-11	-1.583711E-11	-1.566036E-11	-1.789147E-11	-1.581046E-11	-1.511324E-11	-1.351097E-11	-2.129230E-11	-1.741451E-11	-1.128520E-11	-4.233947E-12	-7.421619E-12	-1.278178E-11	-1.274714E-11	-6.257217E-12	1.294964E-12	4.523493E-12	7.047696E-12	3.474554E-12	6.536105E-12	1.500933E-11
-2.323208E-11	-1.886047E-11	-2.512390E-11	-2.827516E-11	-2.592948E-11	-2.736034E-11	-2.538680E-11	-2.203659E-11	-2.041478E-11	-2.421263E-11	-2.533351E-11	-2.548717E-11	-2.314948E-11	-1.193801E-11	-7.887024E-12	-5.496048E-12	-7.741363E-12	-9.417356E-12	-7.053025E-12	-2.689404E-12	-2.119194E-12	-9.574563E-13	6.335377E-12	6.792789E-12	9.273471E-12	1.286704E-11	1.661427E-11	1.727507E-11	1.687894E-11	1.765166E-11	2.167333E-11	2.258105E-11	2.357314E-11	2.894129E-11	2.886491E-11	2.805667E-11	2.672884E-11	2.468248E-11	2.416822E-11	2.686740E-11	2.970424E-11	2.196909E-11	2.318767E-11	1.913492E-11	2.139888E-11	2.235634E-11	2.010569E-11	2.035616E-11	8.699708E-12	7.981171E-12	8.645529E-12	7.137402E-12	1.111200E-11	1.110667E-11	1.012523E-12	-2.849276E-12	-3.312906E-12	-8.018475E-12	-9.321433E-12	-6.325607E-12	-9.459100E-12	-1.162714E-11	-1.089440E-11	-1.086242E-11	-1.776623E-11	-2.491340E-11	-2.595879E-11	-2.354383E-11	-2.269562E-11	-1.679989E-11	-1.904787E-11	-2.186606E-11	-1.714451E-11	-1.537348E-11	-2.009681E-11	-1.946177E-11	-8.804513E-12	-5.948131E-12	-4.732215E-12	-6.870060E-12	-6.200374E-12	-1.339462E-11	-9.293011E-12	-3.517187E-13	3.746337E-12	4.956036E-12	4.618528E-12	-5.240253E-13	-5.793588E-12	6.709300E-12	1.422951E-11	4.392930E-12	-7.052137E-13	4.965806E-12	1.098144E-11	1.552536E-12	-2.156497E-12	4.045653E-12	1.536282E-11	9.412915E-12	5.173639E-12	2.164491E-12	-1.939782E-12	-7.673862E-13	3.521627E-12	5.457856E-12	-2.631673E-12	1.705303E-13	5.697665E-12	-5.165646E-12	-1.083045E-11	-3.664624E-12	-1.181277E-13	-7.059242E-12	-1.192291E-11	-8.173906E-12	-5.326406E-12	-5.807799E-12	-1.408296E-11	-1.626077E-11	-2.012790E-11	-1.983302E-11	-1.954348E-11	-1.539302E-11	-1.074163E-11	-1.710898E-11	-2.496048E-11	-2.049561E-11	-1.241673E-11	-1.440448E-11	-1.406342E-11	-1.564615E-11	-1.080558E-11	-1.236344E-11	-8.839152E-12	-4.404477E-12	-1.129852E-11	-1.391776E-11	-6.503242E-12	2.260414E-12	5.831780E-12	-1.481482E-12	-2.655653E-12	2.351008E-12	1.488587E-12	-1.342038E-12	-3.710809E-12	-1.097789E-12	1.019806E-11	1.374456E-11	7.410073E-12	7.920775E-12	9.042544E-12	7.372769E-12	8.718359E-12	1.002132E-11	1.057376E-11	1.464873E-11	1.636202E-11	1.196909E-11	1.244249E-11	1.215117E-11	1.386891E-11	1.296652E-11	6.727952E-12	1.188383E-11	1.658140E-11	1.559641E-11	1.528111E-11	1.666489E-11	1.569322E-11	1.379785E-11	9.411139E-12	6.211032E-12	1.309086E-11	1.181100E-11	7.042367E-12	7.885248E-12	6.221690E-12	1.755041E-12	7.911893E-12	1.026379E-11	5.646150E-12	2.226663E-12	5.552891E-12	6.568968E-12	5.472067E-12	3.061551E-12	2.239986E-12	7.155165E-12	1.008349E-11	8.836487E-12	8.097523E-12	1.008349E-11	1.236256E-11	1.008882E-11	1.013856E-11	1.115286E-11	1.462119E-11	1.242206E-11	1.340705E-11	9.128698E-12	-1.134204E-12	2.663647E-12	6.816769E-12	5.585754E-12	3.188561E-12	-9.605650E-12	-9.106493E-12	-3.298695E-12	-2.788880E-12	-7.799983E-12	-1.334666E-11	-1.077272E-11	-7.117862E-12	-1.161649E-11	-2.026734E-11	-2.297629E-11	-1.835332E-11	-2.252243E-11	-2.299227E-11	-2.154810E-11	-2.361134E-11	-2.207923E-11	-2.129052E-11	-2.467893E-11	-2.599343E-11	-3.167067E-11	-2.221867E-11	-1.578471E-11	-2.487432E-11	-1.894218E-11	-1.608402E-11	-1.291767E-11	-1.884359E-11	-2.121414E-11	-1.377831E-11	-6.389556E-12	-6.441958E-12	-9.100276E-12	-8.783196E-12	-3.185896E-12	-2.787992E-12	-3.868017E-12	3.508305E-12	7.017498E-12	3.287148E-12	5.708323E-12	1.028067E-11	1.548184E-11	9.979573E-12	8.242296E-12	1.287592E-11	1.427836E-11	1.772538E-11	7.392309E-12	5.204726E-13	1.008527E-11	1.314238E-11	1.471445E-11	1.112976E-11	5.321965E-12	5.417888E-14	6.340706E-12	4.044765E-12	-1.040945E-12	-3.559819E-12	-3.672618E-12	-9.825030E-12	-8.624212E-12	-1.081801E-11	-1.394085E-11	-2.007194E-11	-1.848655E-11	-1.963940E-11	-1.602185E-11	-1.795897E-11	-2.162004E-11	-2.377298E-11	-2.665779E-11	-2.157829E-11	-1.630340E-11	-2.157652E-11	-2.007638E-11	-1.661071E-11	-1.431744E-11	-1.411582E-11	-1.677236E-11	-1.671552E-11	-5.783818E-12	1.429079E-12	-3.370637E-12	-5.645262E-12	4.094503E-13	7.846168E-12	8.386181E-12	1.980638E-12	1.001865E-11	1.433254E-11	1.760991E-11	1.696865E-11	1.753175E-11	1.559819E-11	2.142020E-11	2.186784E-11	2.137313E-11	2.453504E-11	2.328271E-11	2.097345E-11	2.626788E-11	2.839773E-11	1.454481E-11	1.931788E-11	3.342926E-11	3.410872E-11	2.421174E-11	1.970246E-11	2.125944E-11	2.782308E-11	2.924239E-11	2.295675E-11	2.063594E-11	2.326761E-11	2.295231E-11	2.418510E-11	2.117506E-11	6.304290E-12	1.024159E-11	1.653344E-11	1.520917E-11	5.703882E-12	3.863576E-12	1.173284E-11	8.262724E-12	6.021850E-12	3.903544E-12	-4.702905E-12	2.618350E-12	6.009415E-12	5.440981E-12	2.654765E-12	2.682299E-12	-1.304734E-12	-3.527845E-12	6.442846E-12	7.622347E-12	-3.454126E-12	1.277201E-12	4.618528E-12	6.402878E-12	7.077006E-12	6.169287E-12	8.777867E-12	1.294076E-11	1.497469E-11	1.541878E-11	1.477662E-11	1.269385E-11	1.733547E-11	1.788081E-11	1.521272E-11	2.015987E-11	1.451461E-11	1.384937E-11	1.900879E-11	1.960654E-11	1.757705E-11	1.679101E-11	2.083667E-11	1.729195E-11	3.847589E-12	9.917400E-12	2.009681E-11	1.990497E-11	1.648814E-11	1.466471E-11	1.814104E-11	1.768541E-11	1.420020E-11	8.574474E-12	7.920775E-12	1.391509E-11	1.642153E-11	8.697931E-12	6.085799E-12	8.332890E-12	1.421085E-11	7.788437E-12	6.086687E-12	3.016254E-12	-1.844747E-12	-2.602363E-13	1.003642E-12	-4.396483E-12	-2.917666E-12	-2.780887E-12	9.592327E-14	2.564171E-12	-7.564616E-12	-1.158984E-11	-5.393908E-12	-9.383605E-12	-1.387246E-11	-1.180211E-11	-1.878497E-12	1.244338E-12	-1.083578E-11	-9.339196E-12	-3.602452E-12	-5.710987E-12	-5.582201E-12	-6.318501E-12	-5.011103E-12	-7.359446E-12	-3.484324E-12	-1.933564E-12	-1.922018E-12	1.346478E-12	-1.325162E-12	-2.948752E-12	-6.028067E-12	-8.483880E-12	-5.034195E-12	-1.753264E-12	-4.416023E-12	-1.803002E-11	-1.971046E-11	-1.051514E-11	-4.749090E-12	-4.155787E-12	-1.143174E-11	-2.034728E-11	-1.986056E-11	-9.507062E-12	-4.900969E-12	-1.670664E-11	-1.938538E-11	-1.334310E-11	-8.379075E-12	-1.147882E-11	-1.977973E-11	-1.753353E-11	-1.408829E-11	-2.021228E-11	-1.675016E-11	-1.294254E-11	-1.267786E-11	-1.637890E-11	-1.567813E-11	-1.245670E-11	-1.737632E-11	-1.184830E-11	-8.069989E-12	-1.033484E-11	-8.755663E-12	-6.274092E-12	1.254108E-12	2.699174E-12	1.907807E-12	2.217782E-12	-5.551115E-13	2.415845E-12	6.900258E-12	2.868816E-12	4.147793E-12	6.507683E-12	8.714807E-12	1.149125E-11	1.234834E-11	9.581669E-12	1.194600E-11	1.772005E-11	1.153122E-11	6.800782E-12	8.971490E-12	1.317613E-11	1.192824E-11	7.252865E-12	2.634337E-12	6.548539E-12	8.204992E-12	6.859402E-12	2.290612E-12	-6.510348E-12	-1.562039E-11	-7.432277E-12	-4.978240E-12	-1.126033E-11	-1.234479E-11	-1.349143E-11	-1.482015E-11	-1.965805E-11	-1.844747E-11	-2.329870E-11	-2.013056E-11	-1.454836E-11	-1.724665E-11	-2.416822E-11	-2.017853E-11	-1.458389E-11	-1.566480E-11	-1.737899E-11	-1.174971E-11	-7.065459E-12	-5.872636E-12	-1.140954E-11	-7.771561E-12	-1.178613E-12	5.169198E-12	7.370993E-12	6.711964E-12	6.564527E-12
-2.338041E-11	-2.452882E-11	-1.930189E-11	-1.954437E-11	-3.250289E-11	-3.310063E-11	-2.491074E-11	-1.923084E-11	-1.973177E-11	-2.611422E-11	-3.075407E-11	-2.392664E-11	-1.246647E-11	-1.549694E-11	-2.146106E-11	-1.140865E-11	-1.877609E-12	1.329603E-12	-7.606360E-12	-7.064571E-12	6.101786E-13	4.973799E-13	5.998757E-12	1.112976E-11	7.760015E-12	8.379963E-12	1.212985E-11	2.100187E-11	1.811440E-11	1.907274E-11	2.267164E-11	2.332623E-11	2.214051E-11	2.381739E-11	2.642331E-11	2.245049E-11	2.755574E-11	2.837997E-11	1.887557E-11	1.999201E-11	2.762413E-11	3.335199E-11	2.259704E-11	1.902922E-11	2.081180E-11	2.015366E-11	2.066880E-11	1.959943E-11	1.845368E-11	7.677414E-12	9.523049E-12	1.025846E-11	6.279421E-13	-8.570922E-13	6.616041E-12	2.855494E-12	-1.002931E-11	-1.105871E-11	-1.003553E-11	-8.260947E-12	-1.175149E-11	-1.837552E-11	-2.209788E-11	-2.651390E-11	-2.338130E-11	-1.654143E-11	-2.379608E-11	-2.697664E-11	-2.317169E-11	-1.961009E-11	-1.806644E-11	-1.556888E-11	-2.167955E-11	-2.197975E-11	-1.480949E-11	-7.064571E-12	-8.573586E-12	-9.730883E-12	-1.424016E-11	-9.384493E-12	-3.655742E-12	-8.440360E-12	-5.065282E-12	-5.017320E-12	2.899014E-12	4.079403E-12	1.342926E-12	4.215295E-12	7.958079E-13	1.614708E-12	3.784528E-12	5.898393E-12	8.055778E-12	8.985701E-12	6.740386E-12	6.050271E-12	7.582379E-12	7.535306E-12	5.558221E-12	8.713030E-12	4.620304E-12	4.595435E-12	7.445600E-12	8.536283E-12	5.050182E-12	8.808065E-12	6.299850E-12	-4.522605E-12	-3.511857E-12	5.083933E-12	-4.600764E-13	-8.458123E-12	-5.355716E-13	5.655032E-12	-8.473222E-13	-1.160849E-11	-9.577228E-12	-6.703971E-12	-7.911893E-12	-8.750334E-12	-1.106049E-11	-1.550315E-11	-1.579181E-11	-1.146461E-11	-1.035438E-11	-1.508127E-11	-1.795986E-11	-1.331912E-11	-1.574385E-11	-1.644196E-11	-8.451906E-12	-8.834711E-12	-9.597656E-12	-1.373834E-11	-5.099920E-12	-2.594369E-12	-5.661249E-12	-9.207746E-12	-5.828227E-12	6.297185E-13	3.117506E-12	-3.387512E-12	-4.560796E-12	2.734701E-12	9.326762E-12	5.506706E-14	-3.739231E-12	7.823964E-12	1.215561E-11	1.180478E-11	1.001510E-11	1.337419E-11	9.031886E-12	6.243894E-12	1.102407E-11	6.271428E-12	1.245670E-11	1.471090E-11	1.483436E-11	1.317435E-11	1.395328E-11	1.613554E-11	1.816769E-11	1.164491E-11	1.336264E-11	1.558664E-11	1.405542E-11	1.333422E-11	1.232170E-11	1.050093E-11	7.457146E-12	9.895196E-12	1.315836E-11	8.341772E-12	8.526513E-12	9.570122E-12	6.078693E-12	9.472423E-12	3.121947E-12	-2.496670E-12	1.620037E-12	1.140599E-11	6.218137E-12	2.584599E-13	2.557066E-12	7.524648E-12	9.768186E-12	-2.314593E-12	-5.869971E-12	5.756284E-12	1.073985E-11	9.946710E-12	5.732304E-12	2.245315E-12	6.289191E-12	1.309619E-11	2.982503E-12	-4.848566E-12	3.646861E-12	1.138734E-11	1.357492E-11	6.011192E-12	-6.332712E-13	3.765876E-12	4.783729E-12	-7.426948E-12	-9.914736E-12	-2.297718E-12	-5.962342E-12	-1.237499E-11	-1.398970E-11	-1.402256E-11	-5.550227E-12	-6.609824E-12	-1.114131E-11	-1.976641E-11	-2.548184E-11	-2.513900E-11	-1.616751E-11	-1.541167E-11	-2.729905E-11	-3.201883E-11	-2.398259E-11	-2.060219E-11	-2.036860E-11	-1.816325E-11	-3.126210E-11	-3.367528E-11	-1.809042E-11	-1.393463E-11	-2.061018E-11	-2.472245E-11	-1.747846E-11	-1.664002E-11	-2.409983E-11	-1.854250E-11	-8.570922E-12	-8.532730E-12	-1.985612E-11	-1.385114E-11	-4.806822E-12	2.614797E-12	3.899103E-13	-2.131628E-14	2.891909E-12	-1.803002E-13	1.834977E-12	1.221245E-12	5.282885E-12	1.468159E-11	1.322942E-11	8.588685E-12	1.908695E-12	9.420020E-12	1.981082E-11	1.188916E-11	8.303580E-12	1.551559E-11	1.826983E-11	5.577760E-12	3.417711E-12	2.219558E-12	6.271428E-12	5.966783E-12	3.786305E-12	-5.764278E-13	-9.758416E-12	-7.092105E-12	-9.247714E-12	-1.348965E-11	-7.430501E-12	-7.221779E-12	-1.743761E-11	-1.836487E-11	-1.455813E-11	-1.878320E-11	-2.720757E-11	-2.192913E-11	-1.326939E-11	-1.688871E-11	-2.384404E-11	-2.814105E-11	-2.419398E-11	-1.894662E-11	-1.785683E-11	-2.057732E-11	-2.134559E-11	-1.100364E-11	-5.429435E-12	-9.493739E-12	-8.207657E-12	-3.307576E-12	3.343104E-12	4.085621E-12	3.847589E-12	6.926903E-12	6.719958E-12	1.329870E-11	1.572076E-11	1.578382E-11	1.666578E-11	2.397460E-11	2.299760E-11	1.781775E-11	2.283418E-11	2.364242E-11	2.290701E-11	2.453504E-11	3.083578E-11	3.038991E-11	3.096190E-11	2.727329E-11	2.343814E-11	2.103562E-11	2.517897E-11	3.176837E-11	2.862066E-11	2.385736E-11	2.339728E-11	2.438050E-11	2.466560E-11	2.111022E-11	2.187139E-11	2.168221E-11	2.136780E-11	1.863487E-11	1.571632E-11	1.527756E-11	1.429079E-11	9.820589E-12	2.696510E-12	3.053557E-12	6.115108E-12	5.665690E-12	-1.732836E-12	-2.267520E-12	3.080203E-12	2.314593E-12	2.426503E-12	8.517631E-13	-5.652367E-12	-7.799983E-12	3.445244E-12	4.023448E-12	-5.162093E-12	5.320189E-13	1.031708E-11	1.012612E-11	-2.144951E-12	-2.189360E-12	7.655210E-12	1.517542E-11	1.066880E-11	8.120615E-12	1.514611E-11	1.320721E-11	1.429346E-11	1.867662E-11	1.578115E-11	1.138556E-11	1.533884E-11	2.204992E-11	1.896261E-11	1.721912E-11	2.038991E-11	2.287859E-11	2.406697E-11	2.127543E-11	1.351275E-11	1.454747E-11	2.559108E-11	2.515677E-11	1.458655E-11	1.806022E-11	2.037392E-11	1.963762E-11	2.174616E-11	2.114664E-11	9.195311E-12	7.332801E-12	1.786482E-11	1.989697E-11	1.291323E-11	1.556177E-11	1.521361E-11	1.001155E-11	8.347101E-12	8.098411E-12	4.780176E-12	8.160583E-12	6.949996E-12	3.189449E-12	-4.858336E-13	3.100631E-12	1.667111E-12	-1.731060E-12	-3.458567E-12	-2.392753E-12	-7.274181E-13	-1.232792E-12	-4.948930E-12	-4.249046E-12	-1.018829E-11	-7.937651E-12	-3.125500E-12	-6.441958E-12	-1.020606E-11	-5.181633E-12	1.355360E-12	-4.876100E-12	-1.206146E-12	4.112266E-12	-5.497824E-13	-6.042278E-12	-9.480416E-12	-1.417533E-12	-3.881340E-13	-8.988366E-13	-6.181722E-13	-3.941736E-12	-8.485657E-12	-1.391776E-12	-7.348788E-12	-9.566570E-12	-9.515055E-12	-3.208989E-12	-3.380407E-12	-1.152145E-11	-8.093970E-12	-8.437695E-12	-6.292744E-12	-1.195577E-11	-1.174350E-11	-1.164313E-11	-1.550404E-11	-1.581313E-11	-1.233591E-11	-8.514078E-12	-7.672973E-12	-2.122302E-11	-2.035261E-11	-1.371792E-11	-1.038014E-11	-2.142286E-11	-2.117684E-11	-1.211031E-11	-1.299050E-11	-1.719336E-11	-1.135714E-11	-1.447464E-11	-1.570388E-11	-1.386891E-11	-1.011635E-11	-1.277378E-11	-1.040057E-11	-9.372947E-12	-1.202061E-11	-1.233325E-11	-4.083844E-12	7.912782E-12	3.598899E-12	-2.358114E-12	4.019896E-12	1.065725E-11	1.228617E-11	6.997070E-12	4.884093E-12	7.629453E-13	1.037925E-11	1.892531E-11	1.667999E-11	1.154277E-11	5.099032E-12	9.599432E-12	1.513190E-11	1.159961E-11	4.753531E-12	8.890666E-13	5.155876E-12	8.100187E-12	6.147083E-12	-3.464784E-12	-3.789857E-12	-5.182521E-12	-1.336264E-11	-9.371171E-12	-9.123369E-12	-1.499956E-11	-1.874945E-11	-1.422951E-11	-1.140776E-11	-2.227463E-11	-2.637623E-11	-2.032152E-11	-1.655298E-11	-1.971934E-11	-2.398792E-11	-2.350475E-11	-2.017142E-11	-1.158540E-11	-1.720846E-11	-2.524558E-11	-1.791456E-11	-6.616041E-12	7.123191E-13	-3.709033E-12	-4.722445E-12	-4.614087E-12	-1.326939E-12	2.295941E-12	5.181633E-12	6.487255E-12
-2.355005E-11	-1.881784E-11	-1.851941E-11	-1.645528E-11	-1.833733E-11	-2.178613E-11	-2.626788E-11	-2.963052E-11	-2.751221E-11	-2.451905E-11	-2.780354E-11	-1.969713E-11	-1.574119E-11	-1.991118E-11	-1.887912E-11	-1.415934E-11	-1.342304E-11	-6.971312E-12	-5.332623E-12	-3.747225E-12	-5.533352E-13	9.396928E-13	2.361666E-12	5.023537E-12	9.650059E-12	1.226486E-11	1.402345E-11	1.676081E-11	1.379430E-11	1.491252E-11	2.433431E-11	2.610268E-11	2.363887E-11	2.608935E-11	2.042722E-11	2.653699E-11	3.284217E-11	3.343370E-11	2.876632E-11	2.618794E-11	2.082956E-11	1.928946E-11	2.900613E-11	3.044942E-11	2.364242E-11	1.902123E-11	1.333866E-11	1.536993E-11	1.667821E-11	1.685940E-11	1.092459E-11	1.785239E-12	-4.531486E-12	-1.599609E-12	3.528733E-12	-2.419398E-12	-5.963230E-12	-1.698730E-11	-1.514344E-11	-1.045652E-11	-1.466205E-11	-2.153744E-11	-2.365841E-11	-2.212719E-11	-2.065637E-11	-2.068745E-11	-2.288658E-11	-2.519318E-11	-2.457412E-11	-1.704059E-11	-1.828404E-11	-2.174438E-11	-1.839950E-11	-1.995737E-11	-1.937028E-11	-1.662137E-11	-1.328804E-11	-1.132516E-11	-6.784795E-12	-4.805045E-12	-7.384315E-12	-6.577849E-12	8.260059E-14	3.454126E-12	5.490719E-12	-9.139356E-13	-2.584599E-13	2.959410E-12	5.333511E-12	3.772094E-12	7.881695E-12	9.449330E-12	3.770317E-12	6.993517E-12	8.222756E-12	2.221334E-12	1.014211E-11	1.267964E-11	1.024247E-11	5.828227E-12	1.193090E-11	1.214850E-11	3.965717E-12	6.705747E-13	7.525536E-12	3.961276E-12	2.280842E-12	5.338840E-12	3.311129E-12	5.930367E-12	3.012701E-12	1.280753E-12	-6.077805E-12	-1.047518E-11	-7.256418E-12	-7.383427E-12	-7.739587E-12	-1.188916E-11	-1.103295E-11	-1.592060E-11	-1.427747E-11	-1.574474E-11	-1.783462E-11	-1.531841E-11	-1.658673E-11	-1.688250E-11	-1.237588E-11	-1.397904E-11	-1.717204E-11	-1.391243E-11	-1.599698E-11	-1.442757E-11	-1.369038E-11	-1.031886E-11	-4.386713E-12	-3.009148E-12	-9.435119E-12	-1.361666E-11	-3.375966E-12	3.645972E-12	3.819167E-12	1.771916E-12	-1.598721E-13	-1.119105E-13	6.114220E-12	5.342393E-12	5.955236E-12	8.766321E-12	1.077005E-11	7.900347E-12	9.702461E-12	9.438672E-12	9.368506E-12	1.176836E-11	1.456968E-11	1.477929E-11	9.221957E-12	1.298694E-11	1.397638E-11	1.550138E-11	1.878320E-11	1.857980E-11	1.259970E-11	1.309086E-11	1.669154E-11	1.190958E-11	1.500311E-11	1.772626E-11	1.669687E-11	8.021139E-12	7.327472E-12	1.218137E-11	1.419753E-11	1.130029E-11	8.049561E-12	8.656187E-12	8.666845E-12	9.203305E-12	1.001776E-11	5.102585E-12	6.670220E-13	2.363443E-12	4.668266E-12	3.149481E-12	-3.774758E-13	2.068568E-12	-4.595435E-12	-3.312906E-13	8.184564E-12	9.750423E-12	6.483702E-13	-3.499423E-13	7.872814E-12	5.513812E-12	6.765255E-12	5.044853E-12	7.194245E-12	5.579537E-12	8.465229E-12	7.323919E-12	1.046629E-11	6.176393E-12	2.927436E-12	4.258816E-12	5.815792E-12	4.289902E-13	-2.862599E-12	-3.044676E-12	-4.089173E-12	-4.139800E-12	-1.739053E-12	-5.419665E-12	-7.824852E-12	-1.453948E-11	-1.211831E-11	-1.044409E-11	-1.720046E-11	-1.802203E-11	-1.620748E-11	-1.976996E-11	-2.298339E-11	-1.772271E-11	-1.513811E-11	-1.973799E-11	-2.586376E-11	-1.986322E-11	-1.943867E-11	-2.413003E-11	-3.026379E-11	-2.498979E-11	-1.455280E-11	-1.632028E-11	-2.198686E-11	-1.589484E-11	-1.085354E-11	-1.233680E-11	-1.114309E-11	-1.345324E-11	-1.610712E-11	-1.290079E-11	-2.507328E-12	6.981082E-13	-1.978862E-12	-1.652900E-12	-2.857270E-12	8.144596E-13	6.616041E-12	7.551293E-12	9.726442E-12	8.997247E-12	6.674661E-12	4.050094E-12	5.564438E-12	8.264500E-12	1.144951E-11	1.216893E-11	6.479262E-12	4.073186E-12	2.802203E-12	9.037215E-12	1.447020E-11	5.702994E-12	-2.529532E-12	2.579270E-12	3.759659E-12	1.721290E-12	-2.541967E-12	-9.229062E-12	-1.307487E-11	-1.810907E-11	-1.832490E-11	-1.487255E-11	-1.081712E-11	-2.116263E-11	-2.015810E-11	-1.521805E-11	-2.163603E-11	-2.831158E-11	-2.512213E-11	-2.220357E-11	-1.618350E-11	-2.148415E-11	-3.051337E-11	-2.943246E-11	-1.877609E-11	-1.763656E-11	-2.186340E-11	-2.058709E-11	-1.815081E-11	-1.363620E-11	-1.150902E-11	-6.723511E-12	-1.657341E-12	-1.140421E-12	-8.490986E-13	4.824585E-12	1.068923E-11	1.039258E-11	7.378098E-12	1.180123E-11	1.397193E-11	1.488054E-11	1.510525E-11	1.592237E-11	1.852563E-11	1.961808E-11	2.071676E-11	2.331735E-11	2.671996E-11	2.815526E-11	2.904077E-11	2.057732E-11	2.136336E-11	2.478195E-11	2.632650E-11	2.417000E-11	2.555023E-11	2.433254E-11	2.057376E-11	2.521716E-11	2.257483E-11	2.076916E-11	1.993428E-11	2.128253E-11	1.625011E-11	1.443912E-11	1.184652E-11	2.189093E-11	8.880008E-12	5.505818E-12	1.004974E-11	1.226663E-11	3.955059E-12	4.390266E-12	8.633094E-12	4.519052E-12	-2.351008E-12	-4.436451E-12	2.884804E-12	3.317346E-12	4.787282E-13	5.131895E-12	5.433876E-12	7.611689E-13	3.215206E-13	7.132961E-12	5.463185E-12	2.275513E-12	5.851319E-12	9.840129E-12	4.275691E-12	9.724666E-12	1.987566E-11	2.131362E-11	1.748823E-11	1.177547E-11	1.571365E-11	2.248957E-11	1.735234E-11	1.213785E-11	1.577227E-11	1.848122E-11	2.046541E-11	2.416378E-11	2.443201E-11	2.650413E-11	2.362377E-11	2.013234E-11	2.244605E-11	2.246470E-11	2.286082E-11	1.808420E-11	1.386091E-11	1.981704E-11	2.580869E-11	2.320366E-11	1.530687E-11	7.462475E-12	2.133849E-11	2.774403E-11	2.307132E-11	1.011191E-11	1.037836E-11	1.921929E-11	1.227729E-11	8.709478E-12	1.717826E-11	1.537703E-11	8.595791E-12	4.785505E-12	6.271428E-12	4.894751E-12	3.062439E-12	-1.820766E-13	5.619505E-12	2.545519E-12	-1.061995E-11	-4.815703E-12	-4.080292E-12	-2.469136E-12	3.416822E-12	-1.568523E-12	-1.294076E-11	-1.263967E-11	-5.782042E-12	-3.414158E-12	-1.022915E-11	-5.401013E-12	-6.816769E-12	-4.821032E-12	-2.482459E-12	-4.449774E-13	-5.126566E-12	-7.252865E-12	-6.075140E-12	-8.671286E-12	-6.757261E-12	-2.807532E-12	-1.949552E-12	-9.492851E-12	-1.125766E-11	-3.691270E-12	2.247091E-13	-3.113954E-12	-2.271960E-12	-5.716316E-12	-9.423573E-12	-7.842615E-12	-2.682299E-12	-5.385026E-12	-1.727063E-11	-9.560353E-12	-4.215295E-12	-7.047696E-12	-9.716672E-12	-1.267253E-11	-1.142819E-11	-7.708501E-12	-9.661605E-12	-1.558131E-11	-1.477396E-11	-7.807088E-12	-1.247447E-11	-1.784617E-11	-1.391243E-11	-9.755752E-12	-1.225686E-11	-1.983036E-11	-1.722622E-11	-1.223555E-11	-7.601919E-12	-9.402257E-12	-1.175682E-11	-1.286793E-11	-1.531664E-11	-1.296030E-11	-8.633094E-12	-2.482459E-12	5.710987E-13	1.657341E-12	-8.268941E-13	2.623679E-12	7.473133E-12	9.023893E-13	3.127276E-12	6.170175E-12	6.615153E-12	8.702372E-12	1.185985E-11	1.178257E-11	1.037659E-11	8.564705E-12	1.245315E-11	8.288481E-12	4.362732E-12	9.312551E-12	1.355804E-11	8.848922E-12	3.294254E-12	-2.371436E-12	-1.830536E-12	5.650591E-12	1.257661E-12	-6.112444E-12	-1.267608E-11	-5.552003E-12	-4.521716E-12	-9.571899E-12	-2.043166E-11	-2.114753E-11	-1.818989E-11	-1.500844E-11	-1.785150E-11	-2.312728E-11	-2.901768E-11	-2.116085E-11	-1.516298E-11	-2.082690E-11	-2.100808E-11	-1.642952E-11	-1.727241E-11	-1.888356E-11	-1.616129E-11	-1.388667E-11	-1.123901E-11	-5.945466E-12	-4.899192E-12	-9.166001E-12	-5.837997E-12	-3.011813E-12	4.481748E-12	6.898482E-12
-2.250644E-11	-1.853895E-11	-2.083134E-11	-2.354295E-11	-2.430767E-11	-2.426503E-11	-2.393463E-11	-2.508127E-11	-2.098410E-11	-2.383427E-11	-2.019629E-11	-2.453682E-11	-3.167333E-11	-2.068479E-11	-1.193357E-11	-1.074785E-11	-1.103295E-11	-1.133316E-11	-8.574474E-12	-7.799095E-12	-2.995826E-12	-9.805490E-13	6.883383E-13	5.393908E-12	6.612488E-12	5.966783E-12	1.270895E-11	1.498268E-11	1.567635E-11	1.429878E-11	1.590728E-11	2.352696E-11	2.492317E-11	1.706724E-11	1.917666E-11	2.203127E-11	2.623590E-11	2.899991E-11	2.580247E-11	2.676703E-11	2.701128E-11	1.979483E-11	1.960920E-11	1.988898E-11	1.532108E-11	1.741896E-11	2.028155E-11	1.611777E-11	1.027001E-11	2.482459E-12	-4.174439E-14	-1.618261E-12	-2.523315E-12	4.324541E-12	8.526513E-13	-7.505108E-12	-1.442579E-11	-9.413803E-12	-1.348699E-11	-1.483702E-11	-1.944844E-11	-2.190514E-11	-2.788614E-11	-2.242384E-11	-1.833289E-11	-2.795897E-11	-2.903722E-11	-2.673239E-11	-2.067235E-11	-2.625811E-11	-3.103029E-11	-2.629807E-11	-1.649081E-11	-9.388046E-12	-1.372946E-11	-2.284750E-11	-2.121769E-11	-1.586109E-11	-6.646239E-12	-6.862066E-12	-8.623324E-12	-4.097167E-12	1.960210E-12	4.032330E-13	-9.041656E-12	-6.981971E-12	9.011458E-12	9.582557E-12	-1.983302E-12	1.659117E-12	1.365930E-11	9.857892E-12	3.876011E-12	4.202860E-12	1.105516E-11	1.347900E-11	1.043965E-11	4.574119E-12	1.074785E-11	9.499068E-12	5.919709E-12	8.601120E-12	1.108535E-11	8.983925E-12	4.751755E-13	9.308110E-13	2.835954E-12	5.231371E-12	1.080025E-12	-4.231282E-12	-5.438316E-12	-4.531486E-12	-1.393552E-12	1.598721E-14	-5.157652E-12	-1.026912E-11	-1.282885E-11	-1.027800E-11	-9.110934E-12	-1.143530E-11	-1.377387E-11	-1.625011E-11	-1.660716E-11	-1.402611E-11	-1.571010E-11	-1.505551E-11	-1.625278E-11	-2.028155E-11	-1.952660E-11	-1.270628E-11	-3.454126E-12	-1.015987E-11	-1.330491E-11	-1.032863E-11	-6.158629E-12	-2.266631E-12	4.533263E-12	-1.066702E-12	-6.759038E-13	3.104184E-12	1.176925E-11	6.499690E-12	-4.654055E-13	5.965894E-12	1.420108E-11	1.062528E-11	9.383605E-12	1.559286E-11	1.213962E-11	4.654943E-12	1.446399E-11	2.453060E-11	2.086598E-11	1.109868E-11	1.799805E-11	2.418865E-11	2.117240E-11	1.874412E-11	1.789768E-11	1.529177E-11	1.826095E-11	2.603251E-11	2.190426E-11	1.508482E-11	1.488409E-11	1.426326E-11	1.311840E-11	1.858602E-11	1.605294E-11	1.455369E-11	1.521094E-11	1.197531E-11	1.163070E-11	9.364953E-12	1.315659E-11	1.248868E-11	5.950795E-12	6.783019E-12	4.916068E-12	1.559641E-12	5.038636E-12	4.928502E-12	1.987743E-12	-2.142286E-12	2.331468E-12	3.935519E-12	4.208189E-12	5.071499E-12	6.252776E-12	1.714184E-13	-1.512568E-12	4.850342E-12	1.028688E-11	7.956302E-12	1.828759E-12	3.166356E-12	6.306067E-12	7.899459E-12	1.163514E-11	4.993339E-12	-4.567013E-12	3.886669E-12	8.030909E-12	5.814016E-12	3.741008E-12	-4.733991E-13	-3.340439E-12	2.104983E-13	1.602274E-12	-7.475798E-12	-1.259171E-11	-6.425083E-12	-5.292655E-12	-8.809842E-12	-1.793232E-11	-1.368683E-11	-1.720846E-11	-1.701306E-11	-1.704326E-11	-2.021938E-11	-2.667822E-11	-2.066081E-11	-1.562572E-11	-2.078515E-11	-2.537526E-11	-2.684608E-11	-2.583622E-11	-2.175415E-11	-1.540368E-11	-1.697043E-11	-2.279599E-11	-2.557954E-11	-1.963230E-11	-1.558753E-11	-1.624656E-11	-1.273914E-11	-9.315215E-12	-1.265921E-11	-1.606981E-11	-1.175415E-11	-5.168310E-12	-2.616574E-12	-3.764100E-12	-6.982859E-12	-4.110490E-12	7.481127E-12	6.172840E-12	-7.727152E-13	3.256950E-12	1.043432E-11	1.358202E-11	8.841816E-12	1.356959E-11	1.324274E-11	9.315215E-12	8.396839E-12	9.136691E-12	9.999113E-12	1.155609E-11	8.129497E-12	9.106493E-12	9.708678E-12	6.279421E-12	1.959322E-12	-4.554579E-12	-2.507328E-12	-2.501110E-12	-4.800604E-12	-5.792700E-12	-6.569856E-12	-3.304024E-12	-5.034195E-12	-1.034905E-11	-2.062173E-11	-2.344525E-11	-1.661338E-11	-1.647127E-11	-2.462741E-11	-2.643308E-11	-2.164402E-11	-1.588063E-11	-2.270273E-11	-2.081979E-11	-1.695710E-11	-1.470557E-11	-1.774936E-11	-2.269829E-11	-1.979927E-11	-7.068124E-12	-5.162093E-12	-8.690826E-12	-8.339995E-12	-5.589307E-12	1.363354E-12	3.263168E-12	5.368150E-12	7.605472E-12	1.072031E-11	1.314149E-11	1.171863E-11	1.105249E-11	1.509015E-11	1.903100E-11	1.954081E-11	2.132428E-11	2.324008E-11	2.093792E-11	1.772715E-11	2.167688E-11	2.800160E-11	3.013589E-11	3.147616E-11	2.430056E-11	2.306777E-11	2.533618E-11	2.850875E-11	2.500045E-11	2.803802E-11	2.650680E-11	2.565148E-11	1.461586E-11	2.278266E-11	2.512301E-11	1.438138E-11	8.691714E-12	2.020872E-11	2.114842E-11	5.313083E-12	1.009504E-11	1.404388E-11	1.465938E-11	1.229239E-11	6.286527E-12	6.342482E-12	8.458123E-12	6.574297E-12	2.746248E-12	-3.907097E-12	-4.243716E-12	9.405809E-13	1.006395E-11	2.025047E-12	-1.288747E-12	5.559109E-12	6.536993E-12	1.882938E-12	5.613288E-13	1.626255E-12	3.248068E-12	8.096634E-12	1.597922E-11	1.964029E-11	1.494804E-11	1.896261E-12	5.491607E-12	1.524203E-11	2.107470E-11	1.996803E-11	1.574740E-11	1.753353E-11	2.096190E-11	1.947331E-11	1.473133E-11	1.861444E-11	2.283684E-11	2.164047E-11	1.435385E-11	1.793854E-11	2.549871E-11	2.912159E-11	2.064304E-11	1.776979E-11	2.062528E-11	2.351541E-11	2.337863E-11	1.680078E-11	1.614975E-11	1.706901E-11	2.307754E-11	2.564793E-11	2.232259E-11	2.009948E-11	2.358913E-11	1.809308E-11	1.452261E-11	1.248512E-11	1.575984E-11	1.118483E-11	7.360335E-12	8.524736E-12	1.158451E-11	9.118928E-12	6.044942E-12	5.733192E-12	3.375078E-13	-4.033218E-12	-2.111200E-12	-5.204726E-12	-1.067590E-12	2.098766E-12	-1.270095E-12	-9.060308E-12	-6.832757E-12	-3.893774E-12	-5.690559E-12	-9.918288E-12	-1.734524E-11	-1.513456E-11	-6.597389E-12	-3.941736E-12	-5.888623E-12	-1.197176E-11	-1.330758E-11	3.907985E-14	4.865441E-12	2.661871E-12	-7.586820E-12	-9.567458E-12	-4.733991E-13	3.948841E-12	-5.166534E-12	-4.520828E-12	-2.958522E-12	-2.501999E-12	2.531308E-13	-3.508305E-13	-8.088641E-12	-1.138822E-11	-7.434942E-12	-6.648904E-12	-1.018119E-11	-1.141398E-11	-9.109158E-12	-5.539569E-12	-9.025669E-12	-8.893331E-12	-5.877965E-12	-5.654144E-12	-3.939071E-12	-4.813039E-12	-1.436895E-11	-1.784617E-11	-1.201350E-11	-9.617196E-12	-7.711165E-12	-1.173461E-11	-1.736655E-11	-1.067768E-11	-8.286705E-12	-1.366462E-11	-1.654854E-11	-7.933210E-12	-2.057909E-12	-9.081624E-12	-1.018030E-11	-1.102052E-11	-1.042100E-11	-7.755574E-12	-6.784795E-12	-3.391065E-12	-2.186695E-12	-2.660983E-12	-1.923794E-12	3.444356E-12	3.690381E-12	5.638157E-12	-5.995204E-13	-2.420286E-12	3.924860E-12	9.451995E-12	1.266454E-11	4.842349E-12	-3.299583E-12	7.188028E-12	9.692691E-12	1.326939E-12	-2.033929E-13	4.403589E-12	4.119372E-12	3.539391E-12	-8.740564E-12	-1.059064E-11	-5.913492E-12	-5.998757E-12	-1.972911E-11	-1.754952E-11	-1.323031E-11	-1.353051E-11	-1.134381E-11	-1.617284E-11	-2.374367E-11	-2.714984E-11	-2.270362E-11	-1.850253E-11	-1.919798E-11	-2.357226E-11	-2.837641E-11	-2.507328E-11	-1.955947E-11	-1.893152E-11	-2.335288E-11	-2.396661E-11	-1.615952E-11	-1.097078E-11	-1.246292E-11	-1.239187E-11	-9.091394E-12	-2.005507E-12	-2.271072E-12	-1.502798E-12	7.576162E-13	5.030643E-12
-2.476241E-11	-1.616929E-11	-1.889955E-11	-2.624834E-11	-2.543477E-11	-1.958700E-11	-1.898126E-11	-2.644285E-11	-2.307754E-11	-2.154987E-11	-2.196376E-11	-2.098588E-11	-2.075318E-11	-1.672174E-11	-1.257305E-11	-1.452527E-11	-1.244160E-11	-1.255174E-11	-8.571810E-12	-3.623768E-12	-6.686207E-12	-2.030376E-12	2.405187E-12	3.019807E-12	3.769429E-12	6.850520E-12	1.141842E-11	1.214673E-11	1.391687E-11	2.025136E-11	2.308642E-11	1.587086E-11	1.723510E-11	2.065015E-11	2.936495E-11	2.492051E-11	2.679279E-11	3.049472E-11	2.610268E-11	2.236611E-11	2.773515E-11	2.643130E-11	2.020606E-11	2.268319E-11	1.668621E-11	9.731771E-12	1.220268E-11	1.281730E-11	8.419931E-12	7.966960E-12	9.992007E-12	9.582557E-12	7.004175E-12	2.309264E-12	-3.233858E-12	-6.846079E-12	-8.227197E-12	-1.358735E-11	-9.444001E-12	-1.615152E-11	-1.636113E-11	-1.373301E-11	-1.516121E-11	-2.539391E-11	-3.215384E-11	-2.650413E-11	-2.212808E-11	-1.581224E-11	-2.176925E-11	-2.337952E-11	-2.110578E-11	-1.775025E-11	-1.945288E-11	-1.901501E-11	-1.126743E-11	-4.632739E-12	-9.248602E-12	-1.012612E-11	-8.859580E-12	-8.267165E-12	-3.852030E-12	-6.883383E-13	-2.416733E-12	2.946976E-12	7.890577E-12	4.913403E-12	2.366995E-12	4.516387E-12	6.137313E-12	9.935164E-12	8.584244E-12	9.435119E-12	1.133404E-11	1.151612E-11	9.290346E-12	8.244072E-12	7.419843E-12	1.136691E-11	1.115641E-11	1.257749E-11	6.348699E-12	3.059775E-12	8.846257E-12	1.456790E-11	1.442135E-11	3.406164E-12	-7.537082E-12	9.352519E-13	6.863843E-12	8.062884E-12	-6.048495E-12	-6.330048E-12	-3.147704E-12	2.314593E-12	-1.367795E-12	-6.656897E-12	-1.038636E-11	-1.176836E-11	-1.035438E-11	-1.510525E-11	-1.437606E-11	-1.490363E-11	-1.087397E-11	-1.212008E-11	-1.804690E-11	-1.948841E-11	-1.479084E-11	-1.720224E-11	-2.163603E-11	-1.723865E-11	-1.338929E-11	-1.201972E-11	-9.161560E-12	-3.365308E-12	-1.048051E-12	-8.393286E-12	-7.431389E-12	5.910827E-12	6.498801E-12	1.225686E-13	-1.127987E-12	2.673417E-13	1.953104E-12	1.397460E-11	1.627143E-11	5.706546E-12	2.622791E-12	1.207390E-11	1.813572E-11	1.843414E-11	5.822898E-12	1.011102E-11	1.535305E-11	1.822187E-11	2.189537E-11	2.045297E-11	1.083844E-11	9.674928E-12	1.750067E-11	2.726619E-11	2.450484E-11	1.434675E-11	6.177281E-12	1.045120E-11	1.539657E-11	1.456524E-11	1.484235E-11	1.209965E-11	1.409006E-11	1.341682E-11	1.409894E-11	1.528555E-11	1.791900E-11	1.206057E-11	5.302425E-12	-1.664446E-12	3.502088E-12	1.029044E-11	7.321255E-12	3.298695E-12	5.496936E-12	-8.864021E-13	-4.218847E-13	2.664535E-13	5.523582E-12	5.819345E-12	5.755396E-13	-1.388489E-11	-7.380763E-12	1.013767E-11	1.278888E-11	4.797052E-12	4.551914E-12	2.631673E-12	9.681145E-14	1.864287E-12	8.304468E-12	1.188383E-12	1.290523E-12	6.986411E-12	4.913403E-12	-1.000089E-12	-9.965362E-13	2.118306E-12	2.186695E-12	7.558398E-13	-3.557155E-12	-1.077805E-11	-8.860468E-12	-2.289724E-12	-3.093525E-12	-6.018297E-12	-1.336531E-11	-1.353406E-11	-8.221868E-12	-9.800161E-12	-1.660450E-11	-1.854694E-11	-1.400569E-11	-1.236344E-11	-1.637002E-11	-1.869171E-11	-2.132428E-11	-2.264855E-11	-9.931611E-12	-9.514167E-12	-1.887468E-11	-2.682654E-11	-2.258194E-11	-1.760991E-11	-1.441602E-11	-2.012079E-11	-2.255618E-11	-2.080114E-11	-1.625899E-11	-9.744205E-12	-1.803002E-11	-1.291767E-11	-9.419132E-12	-8.602896E-12	-6.294520E-12	-6.724399E-12	-4.622080E-12	-2.095213E-12	-1.858069E-12	-8.908430E-13	-2.231104E-12	2.088107E-12	7.128520E-12	4.809486E-12	3.292477E-12	8.721024E-12	1.190781E-11	7.555734E-12	-1.894485E-12	2.297718E-12	1.181455E-11	1.514344E-11	7.476686E-12	4.487966E-12	6.974865E-12	2.843947E-12	-7.649881E-12	-5.121237E-12	3.905321E-12	2.581046E-12	-8.880008E-12	-8.929746E-12	-7.327472E-12	-9.765522E-12	-1.309086E-11	-1.571632E-11	-1.565326E-11	-1.477130E-11	-1.691713E-11	-2.359979E-11	-2.397194E-11	-2.358824E-11	-2.298872E-11	-2.302780E-11	-1.737632E-11	-1.926370E-11	-2.829381E-11	-2.548184E-11	-1.957545E-11	-2.545697E-11	-1.774136E-11	-1.167599E-11	-1.729816E-11	-2.371703E-11	-1.404477E-11	-3.434586E-12	-3.188561E-13	-1.620926E-12	2.240874E-12	-1.266542E-12	-8.327561E-12	2.335909E-13	1.203038E-11	2.315836E-11	1.517719E-11	1.069367E-11	1.445422E-11	2.122746E-11	2.267431E-11	1.679457E-11	1.317435E-11	1.946177E-11	2.302247E-11	1.970779E-11	2.360956E-11	2.926637E-11	2.549339E-11	1.824940E-11	1.559464E-11	2.109690E-11	2.661871E-11	2.567102E-11	2.150724E-11	2.438671E-11	2.129052E-11	2.148504E-11	1.574474E-11	1.225775E-11	1.043254E-11	1.051692E-11	1.511324E-11	1.488942E-11	8.664180E-12	5.693224E-13	6.044942E-12	7.963408E-12	-2.005507E-12	-9.601209E-13	8.040679E-12	1.063238E-11	-3.407941E-12	-1.584599E-11	-3.701039E-12	7.529977E-12	5.327294E-12	-4.840572E-12	-6.298961E-12	3.655742E-12	7.833734E-12	5.151435E-14	-1.580069E-12	4.824585E-12	1.192735E-11	8.486545E-12	1.247624E-11	1.214051E-11	1.269473E-11	1.578293E-11	1.171419E-11	9.698908E-12	1.887734E-11	2.628386E-11	2.393374E-11	1.795364E-11	1.897327E-11	2.405010E-11	2.101519E-11	2.182432E-11	1.905409E-11	2.621903E-11	2.887912E-11	2.793854E-11	2.125056E-11	1.906475E-11	2.498091E-11	2.602807E-11	2.282530E-11	1.654588E-11	1.939604E-11	2.568612E-11	3.070788E-11	2.245759E-11	1.836309E-11	2.063505E-11	1.883027E-11	2.054801E-11	2.432365E-11	1.903988E-11	1.157918E-11	1.104006E-11	1.122658E-11	1.443734E-11	9.737100E-12	2.621015E-12	7.353229E-12	6.192380E-12	4.580336E-12	7.185363E-12	9.339196E-12	2.915890E-12	-1.031797E-11	-1.022471E-11	-4.407141E-12	-5.599965E-12	-6.612488E-12	-1.740830E-12	-3.240963E-12	-7.452705E-12	-1.282086E-11	-1.058531E-11	-5.772272E-12	-7.050360E-12	-8.276935E-12	-9.518608E-12	-8.109957E-12	-8.705925E-12	-1.313616E-12	-5.659473E-12	-2.375877E-12	-1.048051E-12	-3.623768E-13	-1.064926E-12	-3.795186E-12	9.503509E-14	-1.012523E-13	-4.472867E-12	-1.140954E-11	-4.872547E-12	-1.388223E-12	-2.331468E-12	-1.198153E-11	-1.258282E-11	-9.268142E-12	-6.909140E-12	-4.257039E-12	-5.750955E-12	-3.808509E-12	-8.515855E-12	-1.120171E-11	-1.301625E-11	-2.978062E-12	-5.746514E-13	-7.064571E-12	-8.961720E-12	-7.137402E-12	-7.913670E-12	-5.720757E-12	-1.117417E-11	-1.229594E-11	-8.922640E-12	-4.813927E-12	-7.424283E-12	-1.028866E-11	-1.046718E-11	-6.422418E-12	-5.086598E-12	-9.647394E-12	-1.255973E-11	-1.243183E-11	-1.313616E-11	-2.762235E-12	-3.907985E-13	-2.960299E-12	-4.471090E-12	-2.422063E-12	1.328715E-12	2.309264E-14	-1.151079E-12	-2.986944E-12	3.357314E-12	6.864731E-12	4.215295E-12	2.448708E-12	5.505818E-12	1.107203E-11	3.754330E-12	2.562395E-12	1.143263E-11	1.662492E-11	4.261480E-12	-2.944311E-12	4.876100E-13	6.640022E-12	3.023359E-12	-5.671019E-12	-6.216361E-12	3.237410E-12	-1.367795E-13	-8.869350E-12	-1.494893E-11	-1.178346E-11	-6.846967E-12	-9.725554E-12	-1.832490E-11	-1.572520E-11	-1.306688E-11	-1.753797E-11	-1.738965E-11	-2.560707E-11	-2.438494E-11	-1.999823E-11	-1.698819E-11	-1.904521E-11	-1.745359E-11	-2.291678E-11	-1.934897E-11	-1.747225E-11	-1.095923E-11	-2.912337E-12	-6.792789E-12	-1.482636E-11	-9.944934E-12	-3.374190E-12	5.276668E-12	-8.544276E-13	-1.447731E-12
-1.571721E-11	-1.585931E-11	-1.910738E-11	-1.896705E-11	-1.571099E-11	-1.594369E-11	-2.154898E-11	-1.952483E-11	-1.801670E-11	-1.900258E-11	-1.765876E-11	-1.732747E-11	-1.395772E-11	-1.442846E-11	-2.060663E-11	-1.888711E-11	-8.944845E-12	-1.537437E-12	-2.517986E-12	-1.629985E-11	-9.987566E-12	4.995115E-12	1.009148E-11	-4.233947E-12	-1.850076E-12	9.785062E-12	2.181721E-11	1.861089E-11	9.634071E-12	1.601208E-11	2.157563E-11	2.286171E-11	2.114842E-11	1.717115E-11	1.956657E-11	2.665779E-11	2.972467E-11	2.033662E-11	1.978151E-11	2.493739E-11	2.544098E-11	2.223555E-11	2.356515E-11	1.666223E-11	1.733547E-11	1.876455E-11	1.263789E-11	1.188649E-11	1.436185E-11	1.170175E-11	5.227818E-12	4.643397E-12	-1.509903E-13	-3.097966E-12	-4.207301E-12	-3.410605E-12	-4.932943E-12	-9.394263E-12	-1.757439E-11	-1.830269E-11	-2.179057E-11	-2.297895E-11	-2.250022E-11	-1.954525E-11	-1.395151E-11	-1.580780E-11	-2.246381E-11	-2.941825E-11	-3.069012E-11	-1.851497E-11	-1.696421E-11	-2.064837E-11	-2.116085E-11	-1.991740E-11	-1.570921E-11	-1.406786E-11	-1.243361E-11	-1.228617E-11	-1.073897E-11	-8.191670E-12	-4.293454E-12	-1.598721E-13	1.545430E-13	2.840395E-12	-3.386624E-12	-1.221245E-12	4.588330E-12	7.312373E-12	7.301715E-12	1.053291E-11	1.236611E-11	8.393286E-12	6.853185E-12	1.232436E-11	1.078515E-11	8.402168E-12	1.049916E-11	9.142909E-12	9.515055E-12	8.276047E-12	5.166534E-12	9.131362E-12	1.017764E-11	9.997336E-12	5.342393E-12	4.221512E-12	-2.948752E-13	8.437695E-14	4.406253E-12	3.343104E-12	-2.998490E-12	-5.201173E-12	-2.092548E-12	-4.402700E-12	-9.498180E-12	-1.226219E-11	-9.851675E-12	-7.875478E-12	-1.365574E-11	-2.083667E-11	-1.970157E-11	-1.349942E-11	-1.265921E-11	-1.663381E-11	-2.434142E-11	-1.837908E-11	-1.638067E-11	-1.036060E-11	-9.086065E-12	-1.496847E-11	-1.737011E-11	-8.761880E-12	-1.824318E-12	-7.081447E-12	-5.339729E-12	2.177813E-12	2.398970E-12	2.333245E-12	2.230216E-12	-2.049916E-12	7.404743E-12	1.111644E-11	1.554223E-11	9.692691E-12	1.043787E-11	8.784973E-12	1.568079E-11	1.821299E-11	1.504130E-11	1.636380E-11	1.749623E-11	1.206946E-11	1.488409E-11	2.181544E-11	1.995915E-11	1.678213E-11	1.411760E-11	1.479261E-11	2.608402E-11	2.175327E-11	1.844835E-11	1.683986E-11	1.966782E-11	1.967226E-11	1.393019E-11	1.639577E-11	1.395506E-11	1.457856E-11	1.967315E-11	1.065104E-11	6.052048E-12	1.285194E-11	1.702460E-11	1.204636E-11	8.585133E-12	5.917933E-12	3.056222E-12	1.261213E-12	-3.956835E-12	8.073542E-13	4.271250E-12	4.302336E-12	4.630962E-12	5.233147E-12	-7.007728E-13	2.036593E-12	1.464606E-12	-2.064127E-12	1.321609E-12	2.459366E-12	4.569678E-12	-2.503775E-12	-6.323830E-13	-8.171241E-13	-6.084022E-13	-5.202061E-12	-2.743583E-12	5.321077E-12	-3.090861E-13	-9.743317E-13	2.986944E-12	-2.739142E-12	1.221245E-12	4.036771E-12	2.824407E-13	-4.543033E-12	2.922107E-13	-6.608047E-13	-9.438672E-12	-1.408651E-11	-6.003198E-12	-1.799449E-12	-9.555023E-12	-2.118750E-11	-1.848033E-11	-1.404654E-11	-1.263256E-11	-1.583889E-11	-2.127631E-11	-2.681944E-11	-2.251443E-11	-1.997602E-11	-1.660361E-11	-1.839950E-11	-2.288836E-11	-2.131539E-11	-1.727241E-11	-2.171063E-11	-2.053824E-11	-2.349143E-11	-2.340972E-11	-2.036593E-11	-1.974154E-11	-1.920242E-11	-2.053824E-11	-2.410339E-11	-1.893330E-11	-1.495248E-11	-1.411316E-11	-1.295408E-11	-1.315037E-11	-1.283951E-11	-1.332179E-11	5.453415E-13	-2.061462E-12	-7.998935E-12	-1.257572E-11	-3.153922E-12	1.763034E-12	1.819878E-12	4.243716E-12	7.621459E-12	8.856027E-12	3.977263E-12	2.615685E-12	2.446932E-12	1.714184E-13	4.993339E-12	7.350565E-12	8.170353E-12	5.995204E-13	-2.263079E-12	-2.197353E-12	-5.482725E-12	1.421085E-12	-2.753353E-12	-8.725465E-12	-1.205880E-11	-4.933831E-12	1.501022E-13	-3.820944E-12	-1.784350E-11	-2.127720E-11	-1.625722E-11	-1.667289E-11	-2.908074E-11	-2.518341E-11	-2.221956E-11	-2.379164E-11	-2.216982E-11	-2.552714E-11	-2.995826E-11	-2.618261E-11	-2.022649E-11	-1.807265E-11	-2.377831E-11	-2.246203E-11	-1.524203E-11	-1.324540E-11	-1.596234E-11	-1.367617E-11	-6.932233E-12	-1.036504E-12	-1.102229E-12	6.803447E-13	-3.375078E-14	3.348433E-12	7.330136E-12	1.031264E-11	1.567635E-11	1.934097E-11	2.068745E-11	1.887290E-11	1.601652E-11	1.969713E-11	2.509815E-11	3.193534E-11	3.090328E-11	2.453771E-11	2.670220E-11	2.936940E-11	3.225331E-11	2.872458E-11	2.694378E-11	2.927170E-11	2.793232E-11	2.225775E-11	2.619505E-11	2.790479E-11	2.149658E-11	1.879741E-11	2.316547E-11	2.744827E-11	1.966693E-11	1.392131E-11	1.649170E-11	1.903366E-11	1.865885E-11	1.624123E-11	1.244604E-11	1.066436E-11	3.824496E-12	3.649525E-12	5.377920E-12	7.201351E-12	-1.518785E-12	-1.847411E-12	4.359180E-12	2.480682E-12	4.360956E-13	1.831424E-12	8.961720E-13	-4.796163E-13	-8.348877E-14	9.601209E-13	6.756373E-12	6.994405E-12	5.310419E-12	1.218137E-11	9.472423E-12	8.792966E-12	1.454037E-11	1.594813E-11	1.263789E-11	1.486278E-11	1.307843E-11	1.150191E-11	1.923262E-11	2.461409E-11	2.160672E-11	2.630252E-11	2.562128E-11	2.464429E-11	2.371081E-11	2.108269E-11	1.811795E-11	2.560174E-11	2.879830E-11	2.684875E-11	2.512657E-11	2.075673E-11	1.617728E-11	2.549339E-11	3.191936E-11	3.245582E-11	2.354117E-11	1.592237E-11	1.939426E-11	2.795453E-11	2.173106E-11	1.936762E-11	1.739764E-11	1.937384E-11	2.081268E-11	7.363887E-12	9.599432E-12	1.537348E-11	1.633715E-11	1.370726E-11	7.257306E-12	5.449863E-12	1.061373E-12	4.114931E-12	7.448264E-12	-1.304734E-12	-1.575717E-11	-8.013146E-12	-9.787726E-13	-1.064038E-12	-6.889600E-12	-1.627853E-11	-8.433254E-12	1.843858E-12	-4.999556E-12	-1.175238E-11	-1.189093E-11	-9.548806E-12	-6.237677E-12	-2.126299E-12	-1.247891E-12	-1.455636E-11	-2.093792E-11	-6.656897E-12	-4.227729E-13	1.095124E-12	-5.055512E-12	-5.657697E-12	-3.108624E-13	-5.897505E-12	-4.626521E-12	-3.295142E-12	-3.016254E-12	-5.395684E-12	-1.025580E-11	-6.023626E-12	-1.685763E-12	-1.692868E-12	-5.655032E-12	-1.477929E-11	-7.021939E-12	1.332268E-14	7.638334E-14	3.161915E-13	-3.133493E-12	-2.960299E-12	-5.910827E-12	-5.603518E-12	-1.461054E-12	-8.935075E-12	-5.970335E-12	-5.527134E-12	-1.906031E-12	-4.261480E-12	-2.448708E-12	-1.077094E-11	-1.219291E-11	-6.354917E-12	-4.069634E-12	-2.325251E-12	-1.124967E-11	-1.081979E-11	-7.210232E-12	-6.199485E-12	-9.412027E-12	-9.594991E-12	-7.148948E-12	-4.542144E-12	-4.765077E-12	-2.311040E-12	1.572076E-12	-3.855583E-12	-3.311129E-12	2.255085E-12	2.219558E-12	1.874945E-12	4.636291E-13	2.194689E-12	8.090417E-12	4.502176E-12	3.682388E-12	4.276579E-12	4.085621E-12	3.182343E-12	5.973888E-12	1.177280E-11	6.991741E-12	-6.803447E-12	-3.430145E-12	1.884715E-12	2.752465E-12	-3.945289E-12	-3.701039E-12	-7.711165E-12	-6.364687E-12	-1.270628E-11	-1.776357E-11	-1.647216E-11	-1.622791E-11	-1.394707E-11	-1.433165E-11	-1.675993E-11	-1.982414E-11	-1.995293E-11	-1.703260E-11	-1.915801E-11	-1.726885E-11	-2.196288E-11	-2.993072E-11	-2.145040E-11	-1.619771E-11	-1.776446E-11	-2.115730E-11	-1.741718E-11	-1.692513E-11	-9.902301E-12	-8.461676E-12	-8.570034E-12	-5.464074E-12	-6.646239E-12	-2.477130E-12	6.528111E-13	1.944223E-12
-1.682476E-11	-1.584510E-11	-1.081890E-11	-1.592948E-11	-1.999911E-11	-2.059775E-11	-2.115375E-11	-1.836487E-11	-1.532285E-11	-1.645173E-11	-2.119815E-11	-2.314948E-11	-1.957012E-11	-1.884448E-11	-1.861356E-11	-1.090061E-11	-1.012346E-11	-1.154898E-11	-7.393197E-12	-3.243628E-12	3.177902E-12	2.002842E-12	1.492140E-13	1.793232E-12	1.479705E-12	5.085710E-12	7.355894E-12	6.384226E-12	1.027534E-11	1.680878E-11	1.837996E-11	2.180478E-11	2.168310E-11	2.000711E-11	1.911271E-11	2.640732E-11	2.307043E-11	1.989431E-11	2.146461E-11	2.217249E-11	1.731593E-11	1.857003E-11	1.869083E-11	1.433520E-11	1.219291E-11	2.037481E-11	1.844214E-11	8.613554E-12	4.079403E-12	7.970513E-12	7.828405E-12	2.820855E-12	-6.486367E-12	-8.501644E-12	-2.919442E-12	-6.161294E-12	-1.651568E-11	-2.245226E-11	-1.784173E-11	-1.035438E-11	-1.670486E-11	-2.722977E-11	-2.158185E-11	-1.746780E-11	-1.931699E-11	-2.124168E-11	-2.474554E-11	-2.762945E-11	-2.230571E-11	-2.360601E-11	-2.135891E-11	-1.595168E-11	-1.517986E-11	-1.867484E-11	-2.139355E-11	-1.432365E-11	-1.179501E-11	-1.272493E-11	-6.457945E-12	-3.430145E-12	-9.946710E-12	-7.370993E-12	-2.276401E-12	3.556266E-12	3.327116E-12	3.019807E-14	4.419576E-12	5.861089E-12	6.928680E-12	8.553158E-12	1.187406E-11	1.779732E-11	1.478728E-11	1.281730E-11	1.352074E-11	1.009948E-11	1.453593E-11	1.627321E-11	8.111734E-12	-4.774847E-12	8.365753E-12	1.921396E-11	1.906653E-11	1.138289E-11	6.585843E-12	4.040324E-12	5.334400E-12	7.227108E-12	4.088285E-12	1.246114E-12	2.557954E-13	-4.129141E-12	-5.031531E-12	-2.983391E-12	-1.480593E-12	-1.480593E-12	-6.830092E-12	-1.415579E-11	-1.601208E-11	-1.047074E-11	-7.437606E-12	-9.053203E-12	-1.159250E-11	-1.252687E-11	-9.452883E-12	-1.353850E-11	-1.549871E-11	-1.332801E-11	-6.297185E-12	-7.695178E-12	-1.948663E-11	-1.837641E-11	-4.805933E-12	4.801493E-12	3.318235E-12	-1.588951E-12	9.947598E-13	8.363088E-12	1.010569E-11	8.671286E-12	8.098411E-12	1.128520E-11	1.313438E-11	1.003020E-11	8.801848E-12	1.480593E-11	1.861089E-11	1.657163E-11	1.259615E-11	1.529088E-11	2.240430E-11	2.301181E-11	2.194689E-11	2.255440E-11	2.533262E-11	1.716316E-11	9.155343E-12	1.656364E-11	2.121503E-11	2.616041E-11	2.545608E-11	2.247891E-11	2.400657E-11	1.861000E-11	1.729639E-11	1.594014E-11	1.574740E-11	1.708500E-11	1.082512E-11	2.080114E-12	9.848122E-12	1.506351E-11	8.055778E-12	3.925749E-12	6.488143E-12	5.300649E-12	1.696421E-13	-2.207123E-12	1.943334E-12	3.720579E-12	6.616929E-13	-4.686918E-12	-8.236967E-12	-7.087664E-13	-1.336709E-12	-4.358292E-12	-3.749001E-12	-4.522605E-12	-4.135359E-12	-7.736034E-13	-2.096989E-12	-6.741274E-12	-8.713918E-12	-3.998579E-12	-4.758860E-12	-4.514611E-12	1.255884E-12	2.318146E-13	-4.720668E-12	-4.376943E-12	6.243894E-13	-3.379519E-12	-6.699530E-12	-6.165735E-12	-7.822187E-12	-5.411671E-12	-2.794209E-12	-1.011369E-11	-1.245581E-11	-8.447465E-12	-1.246470E-11	-1.268408E-11	-9.193535E-12	-1.078160E-11	-1.855582E-11	-1.487876E-11	-1.347278E-11	-1.279332E-11	-2.374900E-11	-2.136602E-11	-1.744382E-11	-1.777600E-11	-1.605649E-11	-1.725464E-11	-2.138645E-11	-2.079314E-11	-1.573230E-11	-1.426770E-11	-2.985434E-11	-3.037215E-11	-1.931344E-11	-1.178524E-11	-8.649970E-12	-1.781597E-11	-2.107914E-11	-2.517009E-11	-1.372680E-11	-7.894130E-12	-1.065281E-11	-1.036060E-11	-1.087841E-11	-1.161382E-11	-1.255263E-11	-2.294165E-12	5.728751E-13	-2.591705E-12	-3.253398E-12	-3.285372E-12	2.892797E-12	4.924061E-12	5.887735E-12	6.074252E-12	8.214762E-12	-6.465939E-13	-2.557954E-13	6.020962E-12	1.586820E-11	1.299938E-11	7.210232E-12	-3.552714E-15	-4.486189E-12	9.574563E-13	6.735057E-12	6.469492E-12	1.889155E-12	-6.884271E-12	-1.655920E-11	-7.941203E-12	-1.003642E-12	-1.229949E-11	-1.289724E-11	-1.933209E-11	-1.675016E-11	-1.593836E-11	-1.720935E-11	-2.004086E-11	-2.639489E-11	-2.148060E-11	-2.155431E-11	-2.722889E-11	-2.606892E-11	-1.950706E-11	-2.230038E-11	-3.045830E-11	-2.772715E-11	-2.371880E-11	-2.032241E-11	-1.707345E-11	-1.748912E-11	-9.651835E-12	-6.215473E-12	-7.838175E-12	-3.522516E-12	-5.000445E-12	-5.441869E-12	2.172484E-12	8.188117E-12	1.029576E-11	1.072120E-11	6.442846E-12	9.472423E-12	1.726441E-11	1.633627E-11	1.932232E-11	2.097700E-11	2.504130E-11	2.239275E-11	2.111111E-11	2.344791E-11	2.623146E-11	2.652278E-11	2.174794E-11	2.777600E-11	2.852474E-11	2.773959E-11	2.309708E-11	2.199485E-11	2.533085E-11	2.495870E-11	2.811174E-11	2.148681E-11	2.465406E-11	2.473577E-11	2.214318E-11	1.746958E-11	1.414158E-11	5.758949E-12	8.514078E-12	1.177547E-11	9.995560E-12	4.676259E-12	-2.042810E-14	3.179679E-12	6.717293E-12	-1.740830E-12	-7.405632E-12	-1.608491E-12	2.759570E-12	5.417888E-13	-3.764100E-12	-4.738432E-12	-4.396483E-12	-2.247091E-12	-2.269296E-12	5.100809E-12	6.746603E-12	3.491429E-12	1.009859E-12	6.151524E-12	1.077893E-11	1.688161E-11	1.713918E-11	1.166356E-11	1.228084E-11	1.724576E-11	1.515232E-11	1.334399E-11	2.070610E-11	2.988010E-11	2.195932E-11	2.225065E-11	2.693223E-11	2.699618E-11	2.900347E-11	2.724043E-11	2.464162E-11	2.572786E-11	2.764100E-11	2.309708E-11	2.328182E-11	3.028600E-11	3.327916E-11	2.696954E-11	2.654943E-11	2.800071E-11	2.505463E-11	2.686118E-11	3.052669E-11	2.410872E-11	2.212985E-11	1.998934E-11	2.602984E-11	2.673683E-11	2.112444E-11	2.091216E-11	1.941913E-11	1.915268E-11	1.837819E-11	1.421441E-11	1.298872E-11	1.418332E-11	1.231282E-11	6.414425E-12	2.975398E-13	6.865619E-13	4.106937E-12	3.183231E-12	3.062439E-12	-1.489475E-12	-8.159695E-12	-4.657608E-12	-1.175948E-12	-8.979484E-13	-5.404566E-12	-1.253042E-11	-8.157031E-12	-1.498357E-12	-5.816680E-12	-4.916956E-12	-2.362555E-12	-8.480328E-12	-9.975132E-12	-1.637801E-12	-1.274536E-12	-5.496048E-12	-1.834088E-12	2.726708E-13	-4.502176E-12	-1.158362E-11	-2.193801E-13	8.648193E-12	-3.393730E-12	-1.543832E-11	-5.193179E-12	9.636736E-13	3.362643E-12	-8.217427E-12	-9.247714E-12	1.900702E-13	1.438849E-13	-5.619505E-12	-6.452616E-12	2.655653E-13	-7.300827E-13	-1.758593E-12	-1.038281E-12	-2.575717E-14	-6.512124E-12	-6.441958E-12	-1.481482E-12	-5.655032E-12	-1.086597E-11	-9.267254E-12	-3.240075E-12	6.732392E-13	-6.941114E-12	-9.355183E-12	-7.817746E-12	-7.616130E-12	-8.607337E-12	-1.346567E-11	-1.110312E-11	-9.027445E-12	-1.005596E-11	-1.130829E-11	-1.041034E-11	-1.406164E-11	-1.117861E-11	-3.562484E-12	-2.974510E-12	-1.095213E-11	-4.793499E-12	-3.855583E-12	-2.188472E-12	-3.503864E-12	-2.813749E-12	1.922906E-12	-1.530331E-12	7.869261E-13	-2.042810E-13	1.844747E-12	8.119727E-12	2.568612E-12	1.708855E-12	3.823608E-12	2.384759E-12	-3.561595E-13	-3.215206E-12	-1.296740E-12	-3.029577E-12	-2.933653E-12	-3.296030E-12	-8.129497E-12	-1.432898E-11	-1.315303E-11	-9.404033E-12	-8.863132E-12	-1.480061E-11	-1.681855E-11	-2.013056E-11	-1.791900E-11	-1.778044E-11	-1.849454E-11	-2.028422E-11	-2.545963E-11	-2.297540E-11	-2.019451E-11	-2.507239E-11	-2.350387E-11	-2.032152E-11	-2.120970E-11	-1.950884E-11	-1.781864E-11	-1.759748E-11	-1.223466E-11	-8.224532E-12	-9.764634E-12	-1.094680E-11	-4.950707E-12	2.139622E-12	-4.659384E-12	-2.779998E-12
-1.030909E-11	-9.229062E-12	-1.138467E-11	-1.768719E-11	-1.984191E-11	-1.297273E-11	-1.344524E-11	-2.133760E-11	-2.057021E-11	-1.552625E-11	-1.399947E-11	-1.264144E-11	-1.474554E-11	-2.004441E-11	-1.796963E-11	-1.119815E-11	-1.270717E-11	-1.193534E-11	-5.883294E-12	-7.194245E-12	-5.890399E-12	-3.320011E-12	3.135270E-13	2.685852E-12	2.152944E-12	6.096457E-12	8.952838E-12	1.066791E-11	9.495515E-12	1.253664E-11	1.244072E-11	9.979573E-12	1.366995E-11	2.031886E-11	2.279776E-11	1.925837E-11	1.675104E-11	1.757350E-11	2.053469E-11	2.194422E-11	2.069100E-11	1.883382E-11	1.903011E-11	1.886136E-11	1.610001E-11	1.948219E-11	2.012879E-11	1.058709E-11	1.008615E-11	4.895639E-12	3.465672E-12	6.927792E-12	4.942713E-12	7.736034E-13	-5.475620E-12	-4.488854E-12	-1.070166E-11	-1.736566E-11	-2.297984E-11	-1.641354E-11	-1.166001E-11	-1.455458E-11	-2.065104E-11	-2.695266E-11	-2.306333E-11	-1.907274E-11	-2.322142E-11	-2.220180E-11	-2.231371E-11	-2.692957E-11	-1.897593E-11	-1.964562E-11	-2.435030E-11	-1.911538E-11	-1.588329E-11	-1.027978E-11	-9.045209E-12	-1.195133E-11	-7.560175E-12	-1.175060E-12	-1.146638E-12	-5.337952E-13	1.310951E-12	-3.073097E-13	3.255174E-12	9.388934E-12	1.013678E-11	1.152323E-11	1.178968E-11	1.052403E-11	8.595791E-12	7.847945E-12	9.277024E-12	1.565059E-11	1.772626E-11	1.825207E-11	8.139267E-12	1.192468E-11	1.942535E-11	1.780442E-11	1.157563E-11	1.090594E-11	9.470646E-12	8.793855E-12	1.130651E-11	1.176836E-12	1.905143E-12	7.422507E-12	5.252687E-12	8.221868E-12	4.302336E-12	-1.631584E-12	-1.207301E-11	-7.293721E-12	5.897505E-13	2.966516E-13	-8.176571E-12	-1.032507E-11	-1.207745E-11	-1.169465E-11	-1.203571E-11	-1.162803E-11	-1.726619E-11	-1.318057E-11	-1.369838E-11	-1.551381E-11	-1.629452E-11	-1.108003E-11	-1.051248E-11	-8.761880E-12	-6.088463E-12	-5.488054E-12	-1.911360E-12	-2.910561E-12	-9.416468E-12	-5.906386E-12	2.161826E-12	7.853274E-12	9.844570E-12	9.700685E-12	1.102052E-11	6.997070E-12	1.156941E-11	1.556355E-11	1.085354E-11	1.649791E-11	2.087397E-11	1.284306E-11	1.038369E-11	1.990230E-11	2.548717E-11	1.958878E-11	1.543654E-11	2.282352E-11	2.611156E-11	2.316636E-11	2.211031E-11	2.171330E-11	2.093969E-11	2.271250E-11	2.435474E-11	1.792788E-11	1.466471E-11	2.011724E-11	2.133493E-11	1.861178E-11	1.924061E-11	1.727685E-11	1.352785E-11	1.730349E-11	9.398704E-12	5.723422E-12	6.665779E-12	1.037748E-11	5.784706E-12	-1.149392E-11	-2.066791E-12	1.151523E-11	7.383427E-12	-9.938717E-13	-2.749800E-12	-4.204637E-12	-2.320810E-12	-2.819078E-12	-4.058087E-12	-3.042899E-12	-5.297096E-12	-7.417178E-12	-4.174439E-14	-1.527667E-13	-8.051337E-12	-1.469491E-11	-7.583267E-12	4.218847E-13	1.705303E-12	-2.986944E-12	-3.340439E-12	-2.088996E-12	-2.691181E-12	-1.272760E-12	-5.875300E-12	-3.972822E-12	-2.719602E-12	-5.105250E-12	-1.020872E-11	-1.006484E-11	-1.804779E-12	7.984724E-13	-1.011458E-11	-1.588241E-11	-1.803535E-11	-1.078426E-11	-9.601209E-12	-1.324629E-11	-1.477218E-11	-1.342837E-11	-1.771294E-11	-2.299849E-11	-1.688960E-11	-1.619060E-11	-1.117950E-11	-7.924328E-12	-1.781686E-11	-1.947154E-11	-1.807088E-11	-1.323741E-11	-1.524558E-11	-1.969713E-11	-1.784972E-11	-2.297718E-11	-1.710276E-11	-1.250022E-11	-1.743317E-11	-1.691092E-11	-1.727418E-11	-1.913403E-11	-1.443023E-11	-8.991918E-12	-1.333156E-11	-1.273293E-11	-8.994583E-12	-6.583178E-12	-1.033662E-11	-1.219824E-11	-6.089351E-12	-3.971934E-12	-4.646061E-12	-5.453415E-12	-1.787903E-12	3.347544E-12	-2.130740E-12	-4.162004E-12	3.961276E-13	2.716938E-12	3.324452E-12	8.205880E-12	4.347633E-12	4.981793E-12	8.837375E-12	6.253664E-12	2.064127E-12	-1.252332E-13	1.263878E-12	-3.776535E-12	-6.849632E-12	-1.282352E-11	-1.081357E-11	-4.619416E-12	-3.762324E-12	-1.115108E-11	-2.311484E-11	-2.181011E-11	-2.006839E-11	-1.740119E-11	-1.775735E-11	-2.394351E-11	-3.031086E-11	-2.479972E-11	-2.503686E-11	-3.271428E-11	-2.515943E-11	-2.250289E-11	-2.594636E-11	-2.969980E-11	-2.524558E-11	-2.298250E-11	-2.030731E-11	-1.779021E-11	-2.109868E-11	-1.908429E-11	-1.304468E-11	-9.767298E-12	-8.331114E-12	-1.530509E-11	-1.032774E-11	-3.979039E-13	4.569678E-12	4.620304E-12	2.781775E-12	7.918111E-12	9.947598E-12	1.419664E-11	1.927525E-11	2.151435E-11	1.754863E-11	1.190692E-11	1.912071E-11	2.453771E-11	2.249134E-11	1.955769E-11	2.880185E-11	3.781864E-11	2.693845E-11	1.859579E-11	2.157829E-11	2.903011E-11	3.186962E-11	3.047429E-11	2.404832E-11	2.175415E-11	2.472333E-11	2.452616E-11	2.025580E-11	2.146461E-11	2.023093E-11	1.133404E-11	7.180034E-12	1.341416E-11	1.744205E-11	9.267254E-12	1.172396E-12	4.849454E-12	4.804157E-12	-1.838529E-12	-2.175149E-12	2.611245E-12	-8.464340E-13	-3.852918E-12	-1.122658E-12	-2.022382E-12	-6.306067E-14	-2.001066E-12	-2.959410E-12	7.611689E-13	2.328804E-12	2.161826E-12	3.175238E-12	5.266010E-12	2.676082E-12	5.750067E-12	1.352518E-11	1.437694E-11	1.226308E-11	9.722001E-12	1.669331E-11	2.139711E-11	2.007194E-11	1.937295E-11	2.575540E-11	2.525891E-11	2.365308E-11	2.339995E-11	2.369571E-11	2.762679E-11	2.788347E-11	2.781064E-11	3.105605E-11	3.003464E-11	2.671996E-11	2.433609E-11	2.804690E-11	2.727862E-11	2.702638E-11	2.746603E-11	2.405276E-11	2.257483E-11	3.004086E-11	2.516920E-11	2.156675E-11	1.930189E-11	2.250289E-11	1.968736E-11	1.036415E-11	1.949463E-11	2.126477E-11	1.580425E-11	8.251178E-12	1.030642E-11	1.131717E-11	1.268674E-11	8.413714E-12	2.611245E-13	-8.304468E-13	2.495781E-12	-1.588063E-12	-2.088107E-12	-4.460432E-12	-3.398171E-12	-7.868373E-12	-6.560974E-12	-8.896883E-12	-9.129586E-12	-9.566570E-12	-9.852563E-12	-1.085887E-11	-7.486456E-12	-7.863044E-12	-1.167244E-11	-8.444800E-12	-9.047874E-12	-8.437695E-12	-4.945377E-12	-5.991652E-12	-1.725731E-12	-6.252776E-12	-7.102763E-12	-5.063505E-12	-9.618972E-13	-1.144862E-12	-4.442668E-12	-2.470912E-12	-2.846612E-12	-3.874234E-12	-3.003819E-12	-3.082867E-12	-6.012080E-12	-3.064216E-12	-2.851053E-13	-1.018741E-12	-6.786571E-12	-3.685052E-12	-2.717826E-12	-6.743051E-12	2.665423E-12	2.994049E-12	-1.811884E-12	-1.901590E-12	-3.215206E-13	-3.467449E-12	-1.199929E-12	1.218581E-12	-5.334400E-12	-3.796963E-12	2.923883E-12	2.149392E-13	-1.432632E-11	-1.463452E-11	-3.496758E-12	4.829914E-12	-1.145750E-13	-1.517542E-11	-1.491340E-11	-1.044320E-11	-7.444712E-12	-6.284750E-12	-4.212630E-12	-1.083666E-11	-1.249223E-11	-3.737455E-12	-3.202771E-12	-7.918999E-12	-7.057466E-12	-6.750156E-13	3.742784E-12	3.140599E-12	3.566036E-12	2.454925E-12	-6.661338E-14	2.234657E-12	6.611600E-12	-1.603162E-12	-7.736034E-13	1.251443E-12	6.255441E-12	7.505996E-12	1.091571E-12	-9.068302E-13	3.404388E-12	1.558753E-12	-1.064038E-12	-2.409628E-12	1.197265E-12	-1.153744E-12	-8.981260E-12	-7.100098E-12	-5.902834E-12	-1.261036E-11	-1.682565E-11	-1.435030E-11	-1.892886E-11	-1.623235E-11	-1.624390E-11	-1.532019E-11	-1.710987E-11	-1.029044E-11	-9.578116E-12	-1.892175E-11	-2.304290E-11	-1.658673E-11	-1.400924E-11	-1.600586E-11	-1.699441E-11	-1.212008E-11	-1.843503E-11	-1.829559E-11	-6.582290E-12	-4.068745E-12	-1.014655E-11	-7.983836E-12	-2.181366E-12	4.826362E-12	2.102318E-12
-7.328360E-12	-1.309619E-11	-1.870237E-11	-1.606892E-11	-1.124256E-11	-7.745804E-12	-8.009593E-12	-1.490807E-11	-1.977085E-11	-1.712142E-11	-1.216716E-11	-1.109779E-11	-1.422329E-11	-1.507772E-11	-6.945555E-12	-3.569589E-12	-5.801581E-12	-1.072653E-11	-1.091660E-11	-7.587708E-12	-3.577583E-12	2.335909E-12	7.989165E-12	3.461231E-12	9.405809E-13	7.450929E-12	1.134381E-11	1.170974E-11	1.572076E-11	1.729461E-11	1.662492E-11	1.624478E-11	2.097256E-11	2.357137E-11	2.163336E-11	1.914913E-11	2.025580E-11	2.649791E-11	2.441602E-11	2.195755E-11	2.152056E-11	2.493916E-11	2.252243E-11	2.496847E-11	1.788969E-11	1.268408E-11	9.607426E-12	9.167778E-12	1.349409E-11	9.158896E-12	5.043965E-12	1.323386E-13	6.889600E-12	-1.381117E-12	-9.642065E-12	-1.479261E-11	-7.625900E-12	-5.699441E-12	-1.130651E-11	-1.604228E-11	-2.057643E-11	-2.214229E-11	-2.658762E-11	-2.311396E-11	-1.472422E-11	-1.843325E-11	-2.613376E-11	-2.212719E-11	-2.068479E-11	-2.128075E-11	-2.207035E-11	-1.910205E-11	-1.868194E-11	-2.041034E-11	-1.521894E-11	-1.762235E-11	-1.695533E-11	-1.104983E-11	-7.695178E-12	-9.827694E-12	-8.741452E-12	-3.397282E-12	-4.999556E-12	-2.610356E-12	4.512835E-12	3.656631E-12	7.509549E-12	1.195044E-11	1.084555E-11	8.533618E-12	1.525002E-12	6.031620E-12	1.747225E-11	1.482281E-11	6.819434E-12	5.869083E-12	1.299760E-11	1.791634E-11	8.404832E-12	1.168043E-11	1.265210E-11	1.041123E-11	4.276579E-12	2.892797E-12	5.125678E-12	4.915179E-12	1.636025E-12	3.465672E-12	3.462119E-12	6.298073E-12	2.824407E-13	-6.308731E-12	-9.759304E-12	-2.712497E-12	-3.176126E-12	-1.082334E-11	-9.467982E-12	-1.505995E-11	-2.157297E-11	-1.830003E-11	-1.828937E-11	-1.728395E-11	-1.656897E-11	-1.639844E-11	-2.369394E-11	-1.771117E-11	-8.746781E-12	-1.079048E-11	-7.583267E-12	-1.254019E-11	-1.506173E-11	-7.289280E-12	2.269296E-12	1.982414E-12	7.016610E-14	1.025846E-12	-4.500400E-12	2.592593E-12	1.038547E-11	1.545786E-11	8.733458E-12	5.293543E-12	1.685763E-11	1.820322E-11	1.921752E-11	2.153122E-11	1.687450E-11	1.936229E-11	2.257572E-11	2.419576E-11	1.947864E-11	2.556533E-11	2.563905E-11	1.484235E-11	1.727596E-11	2.702638E-11	2.555467E-11	2.439116E-11	2.475797E-11	2.105160E-11	1.541611E-11	2.273648E-11	2.534595E-11	2.175238E-11	2.021583E-11	2.063949E-11	1.091660E-11	1.332623E-11	1.834977E-11	1.674838E-11	1.682210E-11	1.362022E-11	1.145395E-11	1.240874E-11	1.136247E-11	1.027800E-11	9.621637E-12	-4.009237E-12	-2.667200E-12	6.154188E-12	3.460343E-12	2.885692E-12	-1.969092E-12	-1.636913E-12	-1.636913E-12	-2.255973E-12	-4.884981E-12	-1.159961E-12	7.460699E-14	-9.596768E-12	-6.033396E-12	2.282619E-13	-2.629008E-13	-9.282353E-12	-9.096723E-12	-4.968470E-12	-1.881162E-12	2.185807E-12	-2.725820E-12	7.638334E-14	-4.762413E-12	-1.284306E-12	-6.325607E-12	-8.386181E-12	-3.688605E-12	-5.792700E-12	-1.008882E-11	-8.873791E-12	-1.833200E-12	-9.603873E-12	-1.607425E-11	-9.485746E-12	-1.337952E-11	-1.197265E-11	-7.600143E-12	-1.247802E-11	-1.067502E-11	-1.449951E-11	-2.271339E-11	-2.419842E-11	-1.895728E-11	-1.196820E-11	-1.457678E-11	-1.831246E-11	-1.503508E-11	-1.878675E-11	-1.831157E-11	-1.746159E-11	-1.704592E-11	-1.386180E-11	-1.960654E-11	-2.138467E-11	-1.928946E-11	-1.293099E-11	-1.882139E-11	-2.187317E-11	-1.691447E-11	-1.700418E-11	-1.484679E-11	-1.661604E-11	-1.861977E-11	-1.853895E-11	-7.628564E-12	-7.932321E-12	-1.161560E-11	-8.752998E-12	-5.909051E-12	-7.775114E-12	-7.221779E-12	-5.693224E-12	9.805490E-13	-2.081002E-12	-8.985701E-12	-1.855405E-12	4.271250E-12	5.107026E-12	-3.057998E-12	-8.606449E-13	-1.711520E-12	2.895462E-13	3.925749E-12	-3.609557E-12	-1.008793E-11	-8.477663E-12	-1.042988E-11	-1.516476E-11	-7.336354E-12	-5.700329E-12	-8.363976E-12	-1.172484E-11	-1.603784E-11	-2.150635E-11	-2.477041E-11	-2.199751E-11	-2.293365E-11	-2.373923E-11	-2.333067E-11	-2.185541E-11	-3.063239E-11	-3.482192E-11	-2.919265E-11	-2.388756E-11	-2.578115E-11	-2.599165E-11	-2.367351E-11	-2.034994E-11	-2.394707E-11	-2.125855E-11	-2.021494E-11	-2.099831E-11	-2.388223E-11	-1.168132E-11	-2.406075E-12	-3.175238E-12	-4.885869E-12	-2.597034E-12	1.443290E-12	7.715606E-12	8.366641E-12	1.228972E-11	1.506795E-11	1.832134E-11	1.300471E-11	1.664890E-11	1.865086E-11	1.793410E-11	1.899814E-11	2.236344E-11	2.061373E-11	2.408296E-11	2.669420E-11	2.264322E-11	2.334222E-11	2.198064E-11	2.710809E-11	3.096723E-11	3.011102E-11	2.112710E-11	2.082334E-11	2.367440E-11	2.588685E-11	1.388489E-11	1.287681E-11	2.114398E-11	1.974776E-11	1.215472E-11	8.578027E-12	7.491785E-12	9.937828E-12	6.581402E-12	3.563372E-12	2.802203E-12	4.110490E-12	6.220802E-12	9.379164E-13	-7.165823E-12	-9.275247E-12	-6.392220E-12	-2.678746E-12	-2.559730E-12	-8.536283E-12	-7.810641E-12	2.053469E-12	3.440803E-12	-7.949197E-13	-6.381562E-12	-4.272138E-12	2.819078E-12	1.059419E-11	8.131273E-12	2.083667E-12	-2.513545E-13	8.480328E-12	1.423572E-11	1.713563E-11	1.578826E-11	1.510081E-11	2.245759E-11	2.033751E-11	2.056311E-11	2.219025E-11	2.818723E-11	2.887379E-11	2.246470E-11	2.052847E-11	2.602896E-11	2.175504E-11	2.497913E-11	2.754241E-11	2.736478E-11	2.758949E-11	2.452172E-11	2.250466E-11	2.357314E-11	2.524381E-11	2.543654E-11	2.254463E-11	1.880185E-11	1.965805E-11	2.198064E-11	1.743228E-11	1.693312E-11	1.854605E-11	2.607070E-11	2.082245E-11	7.352341E-12	5.957901E-12	1.361045E-11	2.038458E-11	1.903544E-11	1.083489E-11	-2.661871E-12	5.160317E-13	5.383249E-12	5.680789E-12	-1.874056E-12	-6.373568E-12	-5.519141E-12	-1.932676E-12	-1.661782E-12	-8.182788E-12	-8.197887E-12	-3.738343E-12	-7.069900E-12	-1.044054E-11	-1.255174E-11	-1.152234E-11	-3.518963E-12	-2.443379E-12	-5.926815E-12	-3.412381E-12	-4.311218E-12	-6.057377E-12	-9.946710E-12	-6.428635E-12	-2.479794E-12	2.366995E-12	1.751488E-12	-5.045742E-12	-7.958079E-13	4.036771E-12	6.043166E-12	-2.705391E-12	-1.938893E-12	2.535749E-12	9.256595E-12	8.222756E-12	8.007817E-12	1.012523E-13	1.354472E-12	9.992007E-13	2.999379E-12	5.590195E-12	3.552714E-14	-8.508749E-13	3.999467E-12	7.132961E-12	5.564438E-12	5.362821E-12	7.789325E-13	-1.967315E-12	-3.783640E-13	8.206769E-12	5.811351E-12	-1.041744E-11	-9.047874E-12	1.536549E-12	4.782841E-12	1.782574E-12	-4.205525E-12	-7.639223E-12	-6.129319E-12	-9.769963E-15	4.839684E-12	1.405098E-12	-1.071054E-11	-1.488587E-11	-5.695888E-12	1.226574E-12	-1.573852E-12	1.509903E-12	-3.844924E-12	-2.746248E-12	-6.453504E-12	-4.275691E-12	7.120526E-12	1.095213E-11	8.173018E-12	-1.296740E-12	-3.026024E-12	3.339551E-12	6.044942E-12	7.362111E-12	-7.389644E-13	7.664980E-13	4.854783E-12	4.936496E-12	3.283596E-12	-2.615685E-12	-2.548184E-12	-9.272583E-13	-5.275780E-13	-6.189715E-12	-1.447553E-11	-1.039968E-11	-7.998935E-12	-1.347811E-11	-1.523404E-11	-1.729106E-11	-1.868461E-11	-1.754330E-11	-2.041034E-11	-2.038902E-11	-1.681322E-11	-1.733458E-11	-1.777067E-11	-1.900524E-11	-1.994493E-11	-2.272049E-11	-1.804512E-11	-1.903011E-11	-1.580336E-11	-1.366374E-11	-1.783729E-11	-1.266098E-11	-1.070433E-11	-1.474376E-11	-1.229772E-11	-6.714629E-12	-5.728751E-13	-1.742606E-12	-2.994938E-12
-5.023537E-12	-1.041833E-11	-1.154543E-11	-7.126744E-12	-5.288214E-12	-7.513989E-12	-1.244160E-11	-1.358291E-11	-9.398704E-12	-9.935164E-12	-1.340705E-11	-1.635314E-11	-1.391953E-11	-1.003908E-11	-1.258549E-11	-1.158007E-11	-7.643663E-12	-1.102052E-11	-1.254641E-11	-7.609025E-12	-8.847145E-12	-7.882583E-12	-4.805045E-13	3.931078E-12	2.291500E-13	-5.661249E-12	5.000445E-13	6.139977E-12	5.199396E-12	3.912426E-12	7.278622E-12	1.564260E-11	1.551204E-11	1.265033E-11	1.242739E-11	1.550049E-11	2.035705E-11	2.108536E-11	1.782752E-11	1.791456E-11	1.955236E-11	1.146905E-11	1.271783E-11	1.503064E-11	1.615419E-11	1.571454E-11	1.023803E-11	1.047162E-11	7.601919E-12	2.122746E-13	8.659740E-13	2.327916E-12	-3.887557E-12	-1.180744E-11	-7.480239E-12	-2.149392E-12	-6.447287E-12	-8.216539E-12	-1.878320E-11	-1.986056E-11	-2.138911E-11	-2.026557E-11	-2.400302E-11	-2.448086E-11	-2.514611E-11	-2.459544E-11	-2.392131E-11	-1.983480E-11	-2.102940E-11	-1.996625E-11	-2.582112E-11	-2.847322E-11	-2.356693E-11	-1.547029E-11	-1.552891E-11	-1.281286E-11	-1.175682E-11	-1.069367E-11	-8.189893E-12	-7.802647E-12	4.947154E-13	-2.025047E-13	-8.014922E-12	-4.777512E-12	5.287326E-12	1.177991E-11	2.211564E-12	-1.484146E-12	2.322587E-12	1.273204E-11	1.159872E-11	1.085976E-11	1.475264E-11	1.715250E-11	1.417533E-11	1.648282E-11	1.136780E-11	8.267165E-12	1.217071E-11	1.888090E-11	2.053824E-11	1.424638E-11	7.101875E-12	5.540457E-12	1.436185E-11	1.011990E-11	-4.464873E-12	-1.198153E-12	8.705037E-12	1.160405E-11	3.907985E-12	-2.542855E-12	-4.720668E-12	-2.378542E-12	-6.416201E-12	-1.260769E-11	-6.377121E-12	-7.758238E-12	-1.824052E-11	-2.125411E-11	-1.769873E-11	-9.331202E-12	-4.424017E-12	-1.067413E-11	-2.104006E-11	-1.945022E-11	-1.550049E-11	-1.216449E-11	-8.776091E-12	-7.727152E-12	-1.214584E-11	-1.272049E-11	-1.900702E-12	9.423573E-13	1.674216E-12	2.226663E-12	1.687539E-13	1.696421E-13	5.764278E-12	1.268319E-11	1.553779E-11	1.784439E-11	1.651124E-11	1.444889E-11	1.774403E-11	2.315215E-11	2.051515E-11	1.680078E-11	2.457945E-11	2.735145E-11	2.099299E-11	2.171241E-11	2.465850E-11	2.633360E-11	2.687095E-11	2.644907E-11	2.459100E-11	2.645439E-11	2.687717E-11	2.088729E-11	2.461853E-11	2.494005E-11	2.012523E-11	1.937739E-11	2.282885E-11	2.155698E-11	2.118483E-11	1.925926E-11	1.280664E-11	1.268496E-11	1.691891E-11	1.786393E-11	9.886314E-12	2.793321E-12	8.098411E-12	9.071854E-12	9.298340E-12	2.695622E-12	-9.956480E-13	-1.044498E-12	-2.569500E-12	-5.115020E-12	-9.763745E-12	-5.240253E-12	-5.605294E-12	-8.704149E-13	-4.960476E-12	-1.110756E-11	-5.941914E-12	-6.680878E-12	-3.197442E-12	-5.210055E-12	-5.516476E-12	-7.320367E-12	-9.116263E-12	-2.276401E-12	-1.540101E-12	-7.723600E-12	-1.316547E-11	-8.204992E-12	-5.859313E-12	-1.805667E-12	-2.877698E-12	-8.990142E-12	-1.303935E-11	-4.260592E-12	-2.565947E-12	-1.197797E-11	-1.723688E-11	-1.412470E-11	-9.953816E-12	-1.195311E-11	-1.273026E-11	-1.076561E-11	-1.422418E-11	-1.545342E-11	-1.285283E-11	-1.561062E-11	-1.688694E-11	-1.632561E-11	-1.091571E-11	-1.269473E-11	-2.582290E-11	-1.669331E-11	-1.139622E-11	-1.074785E-11	-1.312372E-11	-1.690736E-11	-1.790923E-11	-2.094946E-11	-1.306244E-11	-8.538947E-12	-3.006573E-11	-2.476686E-11	-9.383605E-12	-6.814993E-12	-2.147971E-11	-2.845013E-11	-1.519318E-11	-7.580603E-12	-6.054712E-12	-1.448708E-11	-1.206590E-11	1.019629E-12	2.312817E-12	-6.191492E-12	-5.613288E-12	-4.900080E-12	-1.498357E-12	1.878497E-12	1.553424E-12	3.567813E-12	1.456613E-12	3.123724E-12	4.306777E-12	3.172573E-12	2.940759E-12	6.177281E-12	5.434764E-12	2.994938E-12	2.179590E-12	2.150280E-12	3.141487E-12	1.133316E-12	-7.850609E-12	-7.890577E-12	-1.343814E-12	-4.026113E-12	-1.540190E-11	-1.535039E-11	-1.391687E-11	-1.280842E-11	-1.718181E-11	-2.030909E-11	-1.963052E-11	-1.929301E-11	-1.719336E-11	-1.789502E-11	-2.041300E-11	-1.973710E-11	-2.026468E-11	-2.378631E-11	-2.395062E-11	-2.493561E-11	-2.375700E-11	-2.453504E-11	-2.413802E-11	-1.827782E-11	-1.603340E-11	-1.997247E-11	-1.130651E-11	-5.528022E-12	-1.110845E-11	-1.563816E-11	-4.793499E-12	5.102585E-12	7.735146E-12	1.956657E-12	-3.355538E-12	4.452438E-12	1.449951E-11	1.675104E-11	1.420108E-11	1.429701E-11	1.603873E-11	2.076828E-11	2.154099E-11	2.712408E-11	2.516654E-11	1.609379E-11	2.122480E-11	2.512479E-11	2.778844E-11	2.795897E-11	2.385203E-11	2.451994E-11	2.291678E-11	2.753264E-11	2.607692E-11	1.779910E-11	1.550582E-11	2.380585E-11	2.420375E-11	1.205791E-11	9.968915E-12	7.739587E-12	1.101164E-11	9.225509E-12	6.988188E-12	2.994938E-12	3.548273E-12	1.539213E-12	2.744471E-13	-3.943512E-13	-7.376322E-12	-4.137135E-12	-5.521805E-12	-4.688694E-12	-7.504219E-12	-3.062439E-12	3.081979E-13	-3.472778E-13	-4.909850E-12	-1.189360E-11	-3.845813E-13	8.511414E-12	4.412470E-12	1.207923E-12	2.045475E-12	6.139977E-12	1.034106E-11	1.445066E-11	1.015721E-11	8.768097E-12	1.544631E-11	2.367795E-11	2.400391E-11	1.909406E-11	2.532463E-11	2.930989E-11	2.978773E-11	2.859313E-11	2.612754E-11	2.611067E-11	2.711431E-11	2.915090E-11	2.627853E-11	2.512834E-11	3.148060E-11	3.616751E-11	3.069900E-11	2.464606E-11	2.314149E-11	2.849099E-11	3.344258E-11	2.740830E-11	2.147349E-11	2.572964E-11	2.646861E-11	2.815792E-11	1.968026E-11	1.702194E-11	1.890932E-11	2.474732E-11	2.143175E-11	1.237854E-11	1.032774E-11	1.564970E-11	1.913847E-11	1.513634E-11	2.406964E-12	-1.616485E-12	6.129319E-12	1.161382E-11	1.103118E-12	-8.678391E-12	-7.505108E-12	1.717737E-12	3.522516E-12	-9.431567E-12	-1.282885E-11	-6.138201E-12	-6.511236E-12	-7.570833E-12	-2.379430E-12	-2.603251E-12	-5.624834E-12	-8.244960E-12	-6.116885E-12	-3.080203E-12	-6.607159E-12	-3.765876E-12	-1.896261E-12	-1.269207E-12	-2.813749E-12	-4.875211E-12	-3.828049E-13	4.232170E-12	3.608669E-12	-6.039613E-14	1.607603E-13	2.690292E-12	1.382894E-12	2.908784E-12	5.962342E-12	2.986056E-12	1.541878E-12	4.947154E-12	1.108358E-11	8.887113E-12	8.250289E-12	1.906031E-12	-8.881784E-16	-1.032063E-12	1.506351E-12	9.273471E-12	8.295586E-12	1.096900E-12	-1.133316E-12	5.844214E-13	7.035261E-12	4.699352E-12	-4.550138E-12	-4.365397E-12	2.891021E-12	1.336709E-12	-2.515321E-12	2.797762E-13	1.395328E-12	1.380229E-12	-4.215295E-12	-7.544187E-12	-3.483436E-12	-1.010481E-11	-1.082068E-11	-6.688872E-12	-3.821832E-12	-6.308731E-12	-1.061462E-11	-1.071943E-11	-1.007727E-11	-6.827428E-12	-2.544631E-12	-1.192824E-11	-9.697132E-12	-6.957990E-12	-2.835066E-12	-1.823430E-12	-2.101430E-12	2.080114E-12	-3.614886E-13	-4.252598E-12	-1.540990E-12	-5.581313E-12	-2.774669E-12	5.826450E-13	-5.660361E-12	-6.013856E-12	-6.044942E-12	-7.848833E-12	-1.197353E-11	-1.808509E-11	-1.388845E-11	-6.471268E-12	-1.023182E-11	-1.822187E-11	-1.989076E-11	-1.441069E-11	-1.754596E-11	-2.020073E-11	-1.857092E-11	-1.823253E-11	-1.957901E-11	-2.296474E-11	-1.849187E-11	-1.744116E-11	-2.012346E-11	-1.945821E-11	-1.461320E-11	-1.691980E-11	-1.632472E-11	-2.264144E-11	-3.009415E-11	-2.002221E-11	-6.192380E-12	-5.240253E-12	-1.437694E-11	-1.609024E-11	-6.167511E-12	-3.514522E-12	-4.285461E-12	-1.614708E-12
-3.271161E-12	-2.703615E-12	-6.326495E-12	-9.452883E-12	-3.180567E-12	-1.216538E-11	-1.268319E-11	-9.192647E-12	-7.232437E-12	-6.543210E-12	-1.597833E-11	-1.064571E-11	-7.800871E-12	-9.245049E-12	-8.618883E-12	-1.025935E-11	-1.005951E-11	-1.434053E-11	-1.005240E-11	-1.192824E-12	-4.551914E-12	-6.892265E-12	-6.660450E-12	2.204459E-12	2.650324E-12	-4.014566E-13	1.385558E-12	1.151523E-11	8.241408E-12	4.922285E-12	9.170442E-12	8.479439E-12	1.215561E-11	2.005862E-11	1.618261E-11	1.608669E-11	1.332534E-11	1.254907E-11	1.723599E-11	1.857803E-11	1.346034E-11	1.055778E-11	1.690736E-11	1.741984E-11	1.000089E-11	-4.344081E-12	4.520828E-12	1.145306E-11	1.110845E-11	4.988010E-12	7.194245E-14	-4.224177E-12	2.984279E-13	-2.396305E-12	-5.734080E-12	-1.141487E-11	-1.156941E-11	-1.632294E-11	-1.803002E-11	-1.820410E-11	-2.081357E-11	-2.110045E-11	-2.393552E-11	-2.248424E-11	-2.543565E-11	-2.697220E-11	-2.356160E-11	-2.158185E-11	-2.566480E-11	-2.156941E-11	-1.987921E-11	-2.264766E-11	-2.515854E-11	-2.025313E-11	-1.550937E-11	-1.353939E-11	-1.490541E-11	-1.137046E-11	-5.824674E-12	-4.192202E-13	-4.589218E-12	-1.038369E-11	-8.901324E-12	4.393819E-12	9.428014E-12	8.134826E-12	9.529266E-12	7.311485E-12	7.361223E-12	9.718448E-12	1.036238E-11	1.529177E-11	1.276845E-11	9.218404E-12	1.190781E-11	1.742873E-11	1.851497E-11	1.051603E-11	1.109690E-11	1.811706E-11	1.722444E-11	8.184564E-12	9.445777E-12	1.419576E-11	6.227019E-12	7.061907E-12	1.118394E-11	1.079847E-11	6.903811E-12	1.696421E-13	-7.083223E-12	-8.925305E-12	-1.201705E-12	-6.186163E-12	-1.311751E-11	-1.269740E-11	-6.255441E-12	-7.369216E-12	-1.531220E-11	-1.672262E-11	-1.787548E-11	-1.462030E-11	-1.511680E-11	-1.777778E-11	-1.735856E-11	-1.193801E-11	-1.555378E-11	-2.123191E-11	-1.562039E-11	-6.549428E-12	-1.588951E-12	-3.374190E-12	-8.987477E-12	-7.867484E-12	3.407052E-12	1.182965E-11	1.036238E-11	5.048406E-12	6.180834E-12	1.390710E-11	2.206590E-11	1.994049E-11	1.575362E-11	1.563283E-11	1.797940E-11	2.623235E-11	3.250555E-11	2.273914E-11	2.048761E-11	2.384404E-11	2.115819E-11	2.645084E-11	2.944400E-11	2.796163E-11	2.285727E-11	2.303224E-11	2.337686E-11	2.982325E-11	2.950440E-11	2.715517E-11	2.673239E-11	2.222400E-11	2.090417E-11	2.695266E-11	3.031708E-11	2.444711E-11	1.714184E-11	1.794387E-11	1.494449E-11	1.657874E-11	1.973266E-11	1.056577E-11	7.592149E-12	8.792966E-12	1.161471E-11	1.240341E-11	6.886047E-12	3.613998E-12	-6.901146E-13	-6.314949E-13	5.980993E-12	6.837197E-12	2.016165E-13	-5.632828E-12	-8.014034E-12	-1.110312E-11	-8.666845E-12	-1.749711E-13	-5.853096E-12	-1.539124E-11	-3.213430E-12	7.136514E-12	-4.792611E-12	-9.682033E-12	-7.138290E-12	-8.029133E-12	-7.313261E-12	-6.202150E-12	-5.203837E-12	-5.783818E-12	-6.507683E-12	-4.948042E-12	-3.218759E-12	-1.625367E-12	-2.990497E-12	-1.312639E-11	-1.211387E-11	-5.042189E-12	-9.648282E-12	-1.059597E-11	-9.232615E-12	-8.934187E-12	-1.128342E-11	-9.920953E-12	-1.268052E-11	-1.441069E-11	-1.143530E-11	-1.351275E-11	-1.339462E-11	-1.046807E-11	-9.279688E-12	-1.142553E-11	-1.131983E-11	-1.805134E-11	-1.717915E-11	-1.258105E-11	-1.064393E-11	-9.399592E-12	-1.649969E-11	-1.350209E-11	-1.152145E-11	-1.189893E-11	-1.000000E-11	-1.072653E-11	-8.958168E-12	-1.702460E-11	-1.561773E-11	-1.486811E-11	-1.208900E-11	-1.179767E-11	-1.534328E-11	-1.726530E-11	-1.051692E-11	-7.919887E-12	-9.645618E-12	-1.070433E-11	-1.370903E-11	-5.154988E-12	-5.882406E-12	-7.893242E-12	-7.727152E-14	-1.953993E-13	4.197531E-12	-2.189360E-12	-1.520561E-12	2.335021E-12	4.370726E-12	2.422951E-12	2.010836E-12	9.299228E-13	-8.241408E-12	-7.745804E-12	-2.904343E-12	-2.272849E-12	-6.659562E-12	-7.607248E-12	-1.189360E-11	-1.358469E-11	-1.398615E-11	-1.619327E-11	-1.182343E-11	-1.170886E-11	-2.270983E-11	-2.437517E-11	-2.444800E-11	-2.871481E-11	-2.753708E-11	-2.482814E-11	-2.324185E-11	-2.414069E-11	-2.981171E-11	-3.213252E-11	-2.521361E-11	-2.513101E-11	-2.841904E-11	-2.681411E-11	-2.454392E-11	-2.107559E-11	-2.290879E-11	-2.229861E-11	-1.877787E-11	-1.263967E-11	-1.192912E-11	-9.558576E-12	-8.715695E-12	-8.377299E-12	-6.767920E-12	1.922906E-12	5.818457E-12	1.579181E-12	2.414069E-12	7.728040E-12	1.106226E-11	1.133316E-11	1.209433E-11	1.794831E-11	2.088019E-11	2.127809E-11	2.073008E-11	2.596234E-11	2.679990E-11	2.214051E-11	1.272760E-11	1.588507E-11	2.794476E-11	3.101963E-11	2.354916E-11	1.511147E-11	2.144951E-11	2.942713E-11	2.643219E-11	2.007727E-11	9.337420E-12	8.809842E-12	1.274802E-11	1.439382E-11	6.964207E-12	2.158274E-12	3.116618E-12	8.000711E-12	9.438672E-12	2.406964E-12	-5.577760E-12	-7.341683E-12	-1.906919E-12	4.505729E-12	-7.140954E-13	-5.346834E-12	-1.171152E-11	-6.395773E-12	-3.730349E-14	-4.805933E-12	-1.048761E-11	-6.527223E-12	-6.279421E-13	8.291146E-12	3.911538E-12	4.627410E-13	1.341149E-13	7.442935E-13	6.783019E-12	1.114575E-11	1.485212E-11	1.674927E-11	1.662848E-11	1.859579E-11	2.524470E-11	2.624834E-11	2.177902E-11	2.149037E-11	2.449152E-11	2.557421E-11	2.266543E-11	2.499867E-11	2.554135E-11	2.534151E-11	2.995293E-11	3.446932E-11	3.510792E-11	3.000267E-11	2.698108E-11	2.726797E-11	2.866241E-11	3.026379E-11	2.960476E-11	2.772982E-11	2.558487E-11	2.192913E-11	2.345768E-11	2.778844E-11	2.595080E-11	2.259704E-11	1.400835E-11	1.838352E-11	1.941469E-11	1.658496E-11	1.011102E-11	1.424105E-11	1.739320E-11	1.159339E-11	2.649436E-12	1.831424E-12	6.970424E-12	3.335998E-12	-1.245226E-12	-4.478196E-12	-4.876100E-12	-3.364420E-12	-4.369838E-13	-1.195755E-11	-1.746159E-11	-8.380852E-12	-1.437073E-12	-7.210232E-12	-1.079581E-11	-9.315215E-12	-8.827605E-12	-8.144596E-12	-7.111645E-12	-9.371171E-12	-7.119638E-12	-3.546496E-12	3.958611E-12	5.448086E-12	2.217782E-12	1.110223E-13	-4.058975E-13	6.528111E-13	8.725465E-12	8.168577E-12	3.652190E-12	6.637357E-12	5.746514E-12	1.689315E-12	-1.881162E-12	5.410783E-12	1.404299E-11	1.248246E-11	1.113598E-11	4.845013E-12	2.554401E-12	6.341594E-12	1.293365E-11	1.396394E-11	9.102052E-12	5.595524E-14	3.660183E-12	8.141932E-12	1.179501E-11	6.701306E-12	5.258016E-12	4.040324E-12	7.249312E-12	7.560175E-12	-4.405365E-13	-6.137313E-13	7.460699E-13	5.008438E-12	4.031442E-12	-5.186962E-13	-1.286971E-12	-1.305622E-12	-1.159073E-12	-4.125589E-12	-3.963052E-12	-6.775025E-12	-8.209433E-12	-6.012968E-12	-6.498801E-12	-5.241141E-12	-1.990408E-12	-5.346834E-12	-5.550227E-12	-3.345768E-12	-5.079492E-12	-4.591882E-12	-9.405809E-13	-2.309264E-13	-8.528289E-12	-5.320189E-12	1.687539E-12	4.646061E-12	-4.014566E-13	-5.229595E-12	-9.097612E-12	-3.876011E-12	1.042721E-12	-2.225775E-12	-5.244694E-12	-1.438405E-11	-1.005240E-11	-1.155787E-11	-1.254374E-11	-8.928858E-12	-8.112622E-12	-1.617639E-11	-1.393463E-11	-1.496847E-11	-1.460698E-11	-1.820677E-11	-2.240075E-11	-2.351008E-11	-1.850697E-11	-1.682476E-11	-2.421352E-11	-2.343015E-11	-1.721734E-11	-1.882228E-11	-1.966871E-11	-2.199307E-11	-2.336176E-11	-1.663381E-11	-1.294342E-11	-1.497735E-11	-1.157563E-11	-1.675282E-11	-1.200018E-11	-7.582379E-12	-1.218048E-11	-1.568878E-11	-1.012257E-11	4.449774E-13
3.117506E-13	-4.297007E-12	-1.277201E-12	-1.228351E-12	-9.086065E-13	-5.806911E-12	-5.884182E-12	-2.617462E-12	-4.227729E-13	-5.475620E-12	-1.384670E-11	-9.472423E-12	-3.307576E-12	-4.853895E-12	-9.293011E-12	-6.815881E-12	-8.095746E-12	-6.773249E-12	-3.592682E-12	-5.288214E-12	-5.704770E-12	-6.393996E-12	-6.764367E-12	-4.185097E-12	3.388401E-12	2.069456E-13	-2.481571E-12	-1.901590E-12	9.508838E-12	4.518164E-12	3.304912E-12	1.062084E-11	1.434231E-11	9.888090E-12	6.440182E-12	1.732037E-11	1.585665E-11	4.087397E-12	1.119282E-11	1.481482E-11	1.465317E-11	1.711875E-11	1.772182E-11	1.128697E-11	2.468248E-12	4.968470E-12	8.782308E-12	6.421530E-12	4.324541E-12	4.804157E-12	5.213607E-12	-5.647927E-12	-5.101697E-12	-2.915890E-12	-5.281997E-12	-9.387158E-12	-1.365574E-11	-2.313527E-11	-1.729550E-11	-1.155609E-11	-1.727063E-11	-2.225953E-11	-2.562306E-11	-2.394085E-11	-2.353673E-11	-2.650946E-11	-2.424283E-11	-2.091660E-11	-2.252509E-11	-3.220002E-11	-2.727951E-11	-1.886402E-11	-1.494005E-11	-1.869171E-11	-1.966782E-11	-1.897682E-11	-1.641975E-11	-1.393285E-11	-1.842970E-11	-1.146461E-11	-3.155698E-12	1.953993E-14	-6.547651E-12	-7.351453E-12	3.604228E-12	1.019096E-11	5.284662E-13	1.065814E-14	1.126299E-11	1.057909E-11	9.683809E-12	1.052758E-11	1.351186E-11	1.320011E-11	1.082867E-11	1.418776E-11	1.438316E-11	1.984102E-11	1.437872E-11	1.236788E-11	1.203571E-11	1.479172E-11	1.308997E-11	5.244694E-12	6.646239E-12	1.423839E-11	1.316014E-11	8.654411E-12	3.191225E-12	-2.667200E-12	-1.915801E-12	-2.748912E-12	-3.199219E-12	-8.482104E-12	-1.346301E-11	-7.183587E-12	-1.146638E-12	-6.832757E-12	-1.838085E-11	-2.251177E-11	-1.557421E-11	-1.466027E-11	-1.878853E-11	-2.428724E-11	-1.938094E-11	-1.444977E-11	-1.409717E-11	-1.378098E-11	-1.337419E-11	-1.269118E-11	-9.187318E-12	-7.749357E-12	-4.004796E-12	-3.404388E-12	-1.709743E-12	5.307754E-12	7.530865E-12	8.718359E-12	7.613465E-12	8.850698E-12	1.933032E-11	2.157652E-11	1.662759E-11	1.488232E-11	1.894929E-11	1.914291E-11	2.130918E-11	2.206502E-11	2.631761E-11	2.672262E-11	2.549516E-11	2.318767E-11	2.370459E-11	2.730527E-11	3.170975E-11	3.056844E-11	2.271516E-11	2.165290E-11	2.500400E-11	2.756018E-11	3.016787E-11	2.844924E-11	2.285372E-11	1.898037E-11	1.846523E-11	2.186251E-11	2.374634E-11	1.666312E-11	1.525269E-11	2.194245E-11	1.831779E-11	9.618972E-12	7.151613E-12	1.018119E-11	1.687273E-11	1.589839E-11	3.662848E-12	-3.139711E-12	-1.694644E-12	9.388046E-13	-3.011813E-12	-1.131717E-11	-1.834977E-12	2.962075E-12	-3.426592E-12	-1.123368E-11	-4.621192E-12	2.120082E-12	-1.305622E-12	-1.417799E-11	-1.268141E-11	-8.194334E-12	-6.696865E-13	-1.911360E-12	-1.216538E-11	-1.290879E-11	-2.831513E-12	-8.020251E-13	-8.393286E-12	-1.244960E-11	-4.200196E-12	-4.188649E-12	-9.549694E-12	-1.354028E-11	-7.298162E-12	2.069456E-13	-5.337952E-12	-9.219292E-12	-1.048672E-11	-9.208634E-12	-1.108980E-11	-1.155254E-11	-1.228884E-11	-8.800960E-12	-1.161649E-11	-1.572076E-11	-1.409717E-11	-1.047873E-11	-1.307487E-11	-8.679280E-12	-7.018386E-12	-1.102940E-11	-1.444445E-11	-8.485657E-12	-7.594814E-12	-8.903989E-12	-2.007727E-11	-1.747225E-11	-8.105516E-12	-7.156054E-12	-1.409628E-11	-1.573763E-11	-9.434231E-12	-1.030021E-11	-1.189271E-11	-1.290346E-11	-1.325606E-11	-1.651301E-11	-1.695266E-11	-9.370282E-12	-4.031442E-12	-9.189982E-12	-2.123990E-11	-1.439826E-11	-5.918821E-12	-3.514522E-12	-1.065281E-11	-1.011990E-11	-3.833378E-12	-2.939871E-13	3.899103E-13	2.220446E-13	-6.838974E-13	-4.615863E-12	-1.029399E-12	1.994849E-12	1.159073E-12	-9.695356E-12	-9.115375E-12	4.913403E-12	8.283152E-12	-1.747935E-12	-1.067413E-11	-6.403766E-12	-1.951328E-12	-7.792877E-12	-1.408562E-11	-1.553335E-11	-1.141842E-11	-8.076206E-12	-7.537082E-12	-9.960033E-12	-1.589218E-11	-1.837730E-11	-2.135447E-11	-1.854428E-11	-1.875566E-11	-1.740652E-11	-1.661693E-11	-2.153033E-11	-2.382983E-11	-2.051781E-11	-2.118838E-11	-2.186784E-11	-2.952838E-11	-2.605116E-11	-1.925571E-11	-2.088019E-11	-2.538147E-11	-1.859135E-11	-1.618439E-11	-1.546674E-11	-9.869439E-12	-9.269918E-12	-6.838086E-12	-7.486456E-12	-4.447109E-12	1.620926E-12	4.434675E-12	5.679013E-12	5.682566E-12	6.104450E-12	8.476775E-12	1.177991E-11	1.844835E-11	1.598632E-11	1.066702E-11	2.131539E-11	3.085088E-11	2.374545E-11	1.684519E-11	1.920508E-11	2.902212E-11	2.654943E-11	2.006306E-11	2.350653E-11	2.332712E-11	2.253664E-11	1.540723E-11	1.943956E-11	2.708678E-11	1.768097E-11	1.223199E-11	9.576340E-12	1.160227E-11	1.407141E-11	1.063150E-11	9.716672E-13	2.852829E-12	7.247536E-12	5.959677E-12	-5.573320E-12	-8.554935E-12	-4.636291E-12	-1.344702E-12	6.332712E-13	-7.850609E-12	-8.972378E-12	-4.374279E-12	-1.849187E-12	-2.118306E-12	-4.368950E-12	-2.811973E-12	-2.303935E-12	-5.249134E-13	4.245493E-13	5.630163E-12	2.290612E-12	2.981615E-12	6.189715E-12	8.272494E-12	9.498180E-12	1.370370E-11	1.896527E-11	2.582468E-11	2.310507E-11	1.696243E-11	1.444267E-11	2.141665E-11	2.788170E-11	2.849632E-11	2.331291E-11	2.178080E-11	3.373213E-11	3.854694E-11	2.783374E-11	2.250555E-11	3.180745E-11	3.661338E-11	2.934719E-11	2.520029E-11	2.502443E-11	2.979572E-11	3.407497E-11	3.289813E-11	2.951150E-11	2.534772E-11	2.609646E-11	3.073364E-11	2.739675E-11	1.884271E-11	1.986677E-11	2.527045E-11	2.613998E-11	1.860556E-11	1.084466E-11	1.562128E-11	1.519229E-11	1.267786E-11	1.086597E-11	6.578738E-12	7.114309E-12	6.425971E-12	6.466827E-12	1.927347E-13	-6.194156E-12	-2.787992E-12	1.697309E-12	-7.949197E-13	-6.077805E-12	-8.188117E-12	-9.245937E-12	-5.363709E-12	-6.643575E-13	-5.758949E-12	-1.324807E-11	-1.444889E-11	-7.657874E-12	-2.617462E-12	1.003642E-13	-3.576694E-12	-1.625367E-12	1.646683E-12	2.763123E-12	-2.389200E-13	1.278977E-12	6.128431E-12	1.073630E-11	4.368061E-12	-2.937206E-12	1.991296E-12	6.339818E-12	1.049472E-11	7.935874E-12	5.620393E-12	8.685497E-12	9.740653E-12	7.591261E-12	9.687362E-12	5.660361E-12	2.870593E-12	7.887024E-12	1.204636E-11	8.201440E-12	9.269030E-12	1.132516E-11	8.994583E-12	5.989875E-12	5.682566E-12	1.223999E-11	7.417178E-12	1.228351E-12	5.714540E-12	1.102496E-11	7.647216E-12	7.274181E-13	1.807443E-12	4.178879E-12	4.900080E-12	9.574563E-12	2.659206E-12	-4.106049E-12	-1.330669E-11	-1.068301E-11	-2.550848E-12	-1.374900E-12	-6.657785E-12	-6.595613E-12	-7.970513E-12	-1.498268E-11	-9.170442E-12	1.509015E-12	-3.041123E-12	-1.361311E-11	-1.051603E-11	-6.901146E-12	-7.681855E-12	-8.846257E-12	-1.021849E-11	-8.364864E-12	-1.690204E-12	3.694822E-13	-6.189715E-12	-7.837286E-12	-5.316636E-12	-9.521273E-13	-7.374545E-12	-1.444089E-11	-1.276224E-11	-8.295586E-12	-5.567102E-12	-6.334488E-12	-1.408562E-11	-1.974421E-11	-1.539657E-11	-1.156231E-11	-1.462919E-11	-1.710365E-11	-1.567102E-11	-1.801670E-11	-2.458567E-11	-2.028422E-11	-1.998401E-11	-1.737899E-11	-2.216538E-11	-2.800160E-11	-2.099210E-11	-1.848743E-11	-2.331646E-11	-2.531486E-11	-2.164668E-11	-2.214406E-11	-1.977618E-11	-1.639400E-11	-1.893063E-11	-1.494360E-11	-1.417266E-11	-1.289902E-11	-7.074341E-12	-9.344525E-12	-1.190603E-11	-1.049472E-11
3.839595E-12	2.324363E-12	1.096900E-12	-4.893863E-13	-3.146816E-12	-3.048228E-12	-9.369394E-12	-1.167244E-11	-3.916867E-12	-2.583711E-12	-1.204281E-11	-7.287504E-12	-2.462919E-12	-4.309442E-12	-6.628476E-12	-4.540368E-12	-2.104983E-13	-3.497647E-12	-1.051070E-11	-7.220891E-12	-2.978062E-12	-5.661249E-12	-3.147704E-12	-4.964917E-13	-2.946976E-12	3.351985E-12	2.799538E-12	5.818457E-12	1.322142E-11	1.115463E-11	7.468692E-12	1.141931E-11	1.505196E-11	1.757883E-11	1.505462E-11	4.209078E-12	1.153122E-11	2.134914E-11	1.928324E-11	1.135003E-11	8.474110E-12	1.710632E-11	2.044498E-11	1.919531E-11	6.424195E-12	6.726175E-12	1.153744E-11	3.803180E-12	3.571365E-12	4.114042E-12	8.615331E-13	-2.612133E-12	3.073097E-13	-2.175149E-12	-4.385825E-12	-7.023715E-12	-1.334133E-11	-1.530864E-11	-1.418332E-11	-1.835687E-11	-1.958611E-11	-2.251710E-11	-2.382095E-11	-1.858691E-11	-1.753264E-11	-2.550582E-11	-2.992451E-11	-2.672085E-11	-1.869882E-11	-1.743583E-11	-1.676881E-11	-1.989786E-11	-2.094325E-11	-2.171419E-11	-2.480327E-11	-1.739675E-11	-1.070255E-11	-6.934897E-12	-1.434231E-11	-1.358025E-11	-4.853895E-12	-1.776357E-14	-6.670220E-13	9.912071E-13	2.287948E-12	3.920420E-12	5.689671E-12	5.369927E-12	4.566125E-12	1.114220E-11	1.227995E-11	1.291856E-11	1.574030E-11	1.240874E-11	7.625012E-12	9.554135E-12	2.050626E-11	2.151079E-11	1.176925E-11	2.460254E-12	7.813306E-12	1.388223E-11	1.317346E-11	4.681588E-12	3.995027E-12	5.836220E-12	3.334222E-12	5.272227E-12	3.411493E-12	3.591794E-12	-1.706191E-12	-1.195133E-11	-1.154810E-11	-8.758327E-12	-1.896261E-12	-3.357314E-12	-1.664002E-11	-2.179057E-11	-1.752198E-11	-1.205613E-11	-1.244072E-11	-2.050626E-11	-2.483880E-11	-2.103562E-11	-2.207035E-11	-2.304290E-11	-2.046452E-11	-1.747669E-11	-1.173284E-11	-1.233946E-11	-9.578116E-12	-4.337863E-12	-2.907896E-12	-2.772893E-12	-6.439294E-13	1.278977E-13	9.618972E-13	4.065193E-12	1.187228E-11	1.138556E-11	9.456436E-12	1.272049E-11	1.855938E-11	1.812861E-11	1.825828E-11	2.046807E-11	3.050449E-11	2.614442E-11	1.472156E-11	1.656275E-11	2.905054E-11	3.715517E-11	2.995648E-11	2.547740E-11	2.934186E-11	2.759126E-11	2.426503E-11	2.648459E-11	2.254197E-11	2.719958E-11	3.123901E-11	3.495870E-11	2.851319E-11	2.100720E-11	1.924150E-11	2.285550E-11	2.723599E-11	2.604139E-11	1.746958E-11	1.233857E-11	1.135358E-11	1.637535E-11	1.694023E-11	7.752021E-12	6.554757E-12	7.293721E-12	1.032330E-11	8.293810E-12	2.814637E-12	-4.718004E-12	-5.400125E-12	-1.232792E-12	3.462119E-12	3.286260E-14	-4.327205E-12	-4.725109E-13	-1.143086E-12	-5.800693E-12	-6.922463E-12	-1.011369E-11	-7.418954E-12	2.042810E-13	1.364242E-12	-1.646683E-12	-7.388756E-12	-4.971135E-12	2.846612E-12	-7.869261E-13	-1.293810E-11	-8.906653E-12	-2.447820E-12	-3.790745E-12	-4.212630E-12	-3.788081E-12	-2.519762E-12	-5.305978E-12	-5.935696E-12	-1.731948E-12	-4.156675E-12	-1.022293E-11	-1.198330E-11	-4.919620E-12	-2.341238E-12	-1.140776E-11	-7.224443E-12	-7.092105E-12	-1.085176E-11	-1.686207E-11	-1.017053E-11	-5.787371E-12	-7.026379E-12	-6.331824E-12	-6.692424E-12	-7.562839E-12	-1.181455E-11	-1.317968E-11	-1.267431E-11	-9.145573E-12	-7.215561E-12	-1.281819E-11	-1.322764E-11	-7.051248E-12	-1.071232E-11	-2.360512E-11	-1.829736E-11	-8.680168E-12	-1.354916E-11	-1.951506E-11	-1.570477E-11	-1.013589E-11	-1.345679E-11	-1.578204E-11	-1.230394E-11	-1.445777E-11	-1.834266E-11	-1.286882E-11	-1.272049E-11	-1.240608E-11	-1.326050E-11	-1.417977E-11	-6.721734E-12	-3.117506E-12	-8.864909E-12	-1.335820E-11	-9.228174E-12	-3.000267E-12	-5.374368E-12	-1.184119E-11	-1.632294E-11	-6.665779E-12	-6.029843E-12	-1.566125E-11	-1.146461E-11	-5.687895E-12	-7.631229E-12	-1.196909E-11	-1.109957E-11	-1.470024E-11	-1.616396E-11	-1.860201E-11	-1.943246E-11	-1.772715E-11	-1.790834E-11	-3.083578E-11	-3.453238E-11	-2.495604E-11	-1.513190E-11	-2.207567E-11	-2.896527E-11	-3.215206E-11	-2.389733E-11	-1.875744E-11	-2.605294E-11	-2.556888E-11	-2.389910E-11	-2.115907E-11	-2.117417E-11	-2.605915E-11	-2.865708E-11	-2.208544E-11	-1.786127E-11	-2.091127E-11	-1.333333E-11	-1.227285E-11	-1.421174E-11	-1.153122E-11	-9.508838E-12	-4.189538E-12	-3.996803E-13	2.350120E-12	3.586464E-12	7.771561E-12	8.540724E-12	1.261036E-11	1.352163E-11	1.141753E-11	1.032330E-11	1.664358E-11	2.151257E-11	2.609646E-11	2.166622E-11	1.093703E-11	1.698464E-11	2.830092E-11	3.318679E-11	2.187406E-11	1.421441E-11	1.779910E-11	2.409184E-11	2.842793E-11	2.134382E-11	1.134559E-11	1.041300E-11	1.056222E-11	9.406698E-12	5.786482E-12	7.735146E-12	1.111200E-11	4.836131E-12	4.939160E-12	1.780798E-12	-2.020606E-12	-4.789946E-12	-4.160228E-12	-1.428191E-12	-3.501199E-12	-4.968470E-12	-9.389822E-12	-9.202417E-12	-5.434764E-12	-1.922018E-12	-1.408562E-11	-1.214318E-11	1.183054E-12	7.229772E-12	1.043077E-11	-1.286082E-12	-7.871037E-12	2.526868E-12	8.589573E-12	1.369571E-11	1.463007E-11	1.531930E-11	1.022826E-11	1.428191E-11	2.350742E-11	2.732214E-11	1.863665E-11	1.789680E-11	3.129674E-11	3.132516E-11	2.696066E-11	2.068212E-11	2.797407E-11	3.855405E-11	3.152589E-11	2.812861E-11	3.078249E-11	3.305445E-11	3.154810E-11	3.222311E-11	3.616574E-11	3.549960E-11	2.941469E-11	2.710898E-11	2.868372E-11	3.128520E-11	3.168044E-11	1.967493E-11	1.516831E-11	2.341416E-11	2.927791E-11	2.770495E-11	1.314682E-11	1.471623E-11	2.615863E-11	1.816947E-11	8.259171E-12	4.745537E-12	1.201350E-11	1.791367E-11	1.330758E-11	6.743051E-12	-2.116529E-12	-7.210232E-12	6.306067E-13	4.400036E-12	1.273648E-12	-5.840661E-12	-3.982592E-12	-2.933653E-12	-2.804867E-12	-9.907630E-12	-9.922729E-12	-8.083312E-12	-1.166178E-11	-1.080291E-11	-8.703260E-12	-2.739142E-12	-2.797762E-12	-8.808065E-12	-3.820055E-12	-4.281020E-13	3.089085E-12	4.040324E-12	4.983569E-12	9.316992E-13	4.967582E-12	7.466028E-12	5.752732E-12	5.146106E-12	7.927881E-12	7.593925E-12	9.674928E-12	2.899014E-12	6.703971E-12	9.527490E-12	8.551382E-12	4.257039E-12	9.899637E-12	1.824407E-11	2.115463E-11	1.413891E-11	7.996270E-12	1.068123E-11	1.480238E-11	1.171685E-11	1.052580E-11	1.179590E-11	1.122746E-11	1.215561E-11	1.566214E-11	1.316369E-11	-1.287859E-12	-1.414868E-12	7.178258E-12	1.050005E-11	8.595791E-12	6.481926E-12	2.549072E-12	-3.974598E-12	-5.422329E-12	-2.409628E-12	2.759570E-12	1.414868E-12	-2.980727E-12	-6.146195E-12	-8.014034E-12	-4.186873E-12	-3.469225E-12	-7.875478E-12	-1.620482E-11	-8.489209E-12	1.722178E-12	-1.181277E-13	-7.353229E-12	-1.128520E-11	-7.416290E-12	-4.167333E-12	-4.875211E-12	1.824318E-12	-2.430944E-12	-4.160228E-12	-2.125411E-12	-3.192113E-12	-6.114220E-12	-9.325873E-12	-6.951772E-12	-1.079137E-11	-9.283241E-12	-5.178968E-12	-5.630163E-12	-1.316902E-11	-2.122391E-11	-1.634426E-11	-1.391154E-11	-1.267253E-11	-1.831157E-11	-1.936851E-11	-1.193889E-11	-1.869882E-11	-1.925837E-11	-1.342393E-11	-1.416822E-11	-2.220357E-11	-2.252598E-11	-1.906475E-11	-1.408029E-11	-1.600586E-11	-2.217870E-11	-2.119105E-11	-1.642242E-11	-1.715872E-11	-2.305622E-11	-2.302070E-11	-1.290967E-11	-1.103384E-11	-1.938005E-11	-2.144596E-11	-1.486278E-11	-6.825651E-12	-7.392309E-12
6.574297E-12	5.925926E-12	8.530954E-12	9.343637E-13	-5.468515E-12	5.284662E-13	9.968915E-12	5.844214E-12	-1.151079E-12	-5.591971E-12	-2.964740E-12	-7.709389E-13	-1.744382E-12	-5.312195E-12	-5.999645E-12	-1.612932E-12	-1.404210E-12	-4.332534E-12	8.615331E-14	-4.369838E-13	-5.140777E-12	-1.049916E-11	-5.970335E-12	-1.575629E-12	-8.251178E-13	-8.340884E-12	-8.181900E-12	4.056311E-12	8.637535E-12	5.087486E-12	5.875300E-12	8.046008E-12	3.325340E-12	6.664003E-12	8.367529E-12	7.766232E-12	1.045741E-11	1.202327E-11	9.301004E-12	6.774137E-12	3.213430E-12	1.095302E-11	1.043166E-11	6.716405E-12	3.970158E-12	-9.361401E-13	2.859935E-13	2.694733E-12	2.536638E-12	-5.260681E-12	-1.049560E-11	-5.391243E-12	-9.015899E-12	-1.028067E-11	-1.386180E-11	-2.059597E-11	-1.593836E-11	-1.001066E-11	-1.376765E-11	-2.515144E-11	-3.170975E-11	-2.666400E-11	-2.146994E-11	-2.050804E-11	-2.806289E-11	-3.093881E-11	-2.542500E-11	-2.326850E-11	-2.738876E-11	-3.715428E-11	-3.757705E-11	-2.718448E-11	-2.112532E-11	-2.345946E-11	-2.701483E-11	-1.984990E-11	-1.932587E-11	-2.109690E-11	-1.705391E-11	-1.381029E-11	-9.499956E-12	-9.366730E-12	-8.002488E-12	-4.384049E-12	-5.843326E-12	-3.560707E-12	6.274092E-12	8.602008E-12	1.344702E-12	-4.315659E-12	3.660183E-12	1.230394E-11	1.651479E-11	1.493650E-11	6.708412E-12	1.144151E-11	1.774758E-11	1.216005E-11	5.757173E-12	8.532730E-12	1.299316E-11	1.231548E-11	1.228795E-11	1.127631E-11	7.456258E-12	1.913136E-12	3.681500E-12	1.185452E-11	8.756551E-12	1.932676E-12	-8.262724E-12	-6.244782E-12	-3.912426E-12	-4.305889E-12	-8.467893E-12	-1.533262E-11	-1.217693E-11	-5.092815E-12	-1.746780E-11	-2.586553E-11	-1.913758E-11	-8.316015E-12	-1.108091E-11	-2.168932E-11	-1.986766E-11	-1.612133E-11	-9.912959E-12	-7.258194E-12	-4.953371E-12	-6.661338E-12	-6.683543E-12	-9.273471E-12	-1.394440E-12	2.140510E-12	1.512568E-12	8.117951E-12	1.342659E-11	9.866774E-12	1.355538E-11	1.631939E-11	2.065370E-11	2.789857E-11	2.514700E-11	1.731948E-11	2.382361E-11	3.536904E-11	3.571632E-11	3.474288E-11	2.814993E-11	2.928591E-11	3.284750E-11	3.494716E-11	3.286083E-11	3.238387E-11	3.010658E-11	3.287237E-11	3.468248E-11	3.406697E-11	3.279599E-11	3.241585E-11	3.138823E-11	3.174883E-11	3.101785E-11	2.579181E-11	2.231815E-11	2.403855E-11	2.719336E-11	2.717115E-11	2.856648E-11	2.435563E-11	1.717115E-11	1.567368E-11	1.979039E-11	2.029843E-11	7.532641E-12	1.977085E-12	7.733370E-12	8.752998E-12	3.980816E-12	1.378453E-12	5.310419E-12	3.677059E-13	-1.620037E-12	-1.414868E-12	-3.188561E-13	-2.079226E-12	-7.521983E-12	-7.634782E-12	-8.428813E-12	-8.170353E-12	-5.444534E-12	-4.681588E-12	-6.925127E-12	-8.346213E-12	-8.088641E-12	-3.332445E-12	-5.906386E-12	-1.031886E-11	-4.160228E-12	-1.721290E-12	-1.142197E-12	-3.871570E-12	-3.574030E-12	-3.435474E-12	-2.977174E-12	-1.459277E-12	-7.104539E-12	-4.971135E-12	-5.076828E-12	-3.709921E-12	-4.916068E-12	-8.606449E-12	-7.889689E-12	-1.694644E-12	-4.023448E-12	-1.005684E-11	-1.153122E-11	-1.824318E-11	-9.119816E-12	1.391776E-12	1.834977E-12	-9.304557E-12	-1.037392E-11	-7.018386E-12	-4.878764E-12	-4.606981E-12	-9.618084E-12	-9.928058E-12	-7.532641E-12	-7.664980E-12	-8.917311E-12	-1.722356E-11	-1.677325E-11	-1.238654E-11	-6.657785E-12	-5.317524E-12	-8.314238E-12	-1.727329E-11	-1.527312E-11	-1.279421E-11	-4.386713E-12	-8.020251E-12	-1.151790E-11	-1.500400E-11	-1.263789E-11	-5.602629E-12	-4.041212E-12	-1.170708E-11	-8.445689E-12	-3.761436E-12	-4.774847E-12	-6.925127E-12	-5.305978E-12	2.253309E-12	-2.225775E-12	-3.943512E-12	-2.020606E-12	-5.916156E-12	-5.612399E-12	-3.668177E-13	2.629008E-13	-8.322232E-13	-6.917134E-12	-7.979395E-12	-6.937562E-12	-7.211121E-12	-8.692602E-12	-1.151079E-11	-1.524825E-11	-1.240963E-11	-1.092193E-11	-1.361222E-11	-2.384759E-11	-1.979039E-11	-1.933032E-11	-2.268230E-11	-2.258993E-11	-2.416201E-11	-2.068923E-11	-1.917755E-11	-2.423661E-11	-2.990230E-11	-1.975309E-11	-1.296740E-11	-2.027711E-11	-2.692868E-11	-2.026290E-11	-1.326050E-11	-1.802558E-11	-2.160672E-11	-1.827161E-11	-1.849276E-11	-8.797407E-12	-8.052226E-12	-8.351542E-12	-6.203926E-12	-3.892886E-12	-8.837375E-13	5.779377E-12	3.415046E-12	-4.589218E-12	5.145218E-12	1.370104E-11	1.570122E-11	1.578915E-11	1.260592E-11	1.469580E-11	1.657074E-11	2.326939E-11	1.930101E-11	1.776446E-11	2.118661E-11	1.629008E-11	1.540634E-11	1.835687E-11	2.496847E-11	2.244693E-11	2.048761E-11	1.824407E-11	1.941203E-11	1.101252E-11	5.285550E-12	1.197353E-11	1.369749E-11	1.433520E-11	-4.938272E-13	-6.803447E-12	-3.232969E-12	-5.029754E-12	1.516121E-12	6.412648E-13	-3.173461E-12	-9.267254E-12	-1.132872E-11	-1.074341E-11	-1.089440E-11	-1.603340E-11	-1.455014E-11	-1.042189E-11	-7.281287E-12	-4.551026E-12	-1.028688E-11	-1.766587E-11	-1.093614E-11	-3.025136E-12	-4.422240E-12	-7.694290E-12	-2.946976E-12	1.132427E-12	2.703615E-12	-3.288037E-12	4.343192E-13	1.190603E-11	1.545963E-11	1.186073E-11	1.072475E-11	1.395595E-11	1.879741E-11	2.373213E-11	2.284839E-11	2.455902E-11	2.458922E-11	1.876099E-11	2.296119E-11	3.053469E-11	3.278622E-11	3.085177E-11	2.952660E-11	2.928591E-11	2.619593E-11	2.640732E-11	2.407496E-11	2.875744E-11	2.941913E-11	2.878409E-11	2.779466E-11	2.338219E-11	2.742429E-11	3.120526E-11	2.786837E-11	2.592770E-11	2.648104E-11	2.169198E-11	2.106226E-11	1.932943E-11	1.709122E-11	2.129052E-11	1.491607E-11	8.199663E-12	7.435830E-12	6.997070E-12	1.763922E-12	6.622258E-12	1.116707E-11	7.374545E-12	-3.684164E-12	-6.171952E-12	-6.222578E-12	-3.582024E-12	-7.604584E-12	-1.061462E-11	-6.451728E-12	-4.510170E-12	-9.388934E-12	-1.116618E-11	-1.065370E-11	-9.179324E-12	-1.762146E-12	3.859135E-12	-5.808687E-12	-7.180034E-12	7.744916E-13	3.555378E-12	1.127098E-12	6.954437E-13	6.219913E-12	4.492406E-12	4.688694E-12	1.164135E-11	1.085620E-11	1.014477E-11	1.309175E-11	1.042277E-11	7.250200E-12	1.037836E-11	1.503775E-11	1.220091E-11	1.219824E-11	1.476685E-11	1.536282E-11	1.482814E-11	1.277112E-11	1.338751E-11	1.290701E-11	1.151346E-11	1.439382E-11	1.374723E-11	1.267431E-11	1.076472E-11	1.227374E-11	1.383693E-11	6.618706E-12	2.618350E-12	7.422507E-12	9.337420E-12	1.177725E-12	8.775203E-13	6.112444E-12	8.498091E-12	-5.291767E-12	-8.068213E-12	-2.918554E-12	1.937117E-12	-5.271339E-12	-1.102318E-11	-1.503508E-11	-7.019274E-12	-4.534151E-12	-1.321609E-11	-1.702016E-11	-7.741363E-12	-9.434231E-12	-1.609379E-11	-1.210321E-11	-9.650059E-12	-9.038104E-12	-1.220091E-11	-1.271694E-11	-7.951861E-12	-7.679191E-12	-2.945200E-12	-5.470291E-12	-1.116618E-11	-1.792255E-11	-1.034817E-11	-4.951595E-12	-5.320189E-12	-1.147971E-11	-8.263612E-12	-8.000711E-12	-1.005418E-11	-1.232348E-11	-1.591882E-11	-1.377565E-11	-1.481659E-11	-1.799272E-11	-1.599076E-11	-1.202594E-11	-9.459100E-12	-1.461498E-11	-2.308020E-11	-2.458034E-11	-1.810285E-11	-1.663025E-11	-1.976908E-11	-2.362643E-11	-1.815703E-11	-1.304112E-11	-9.366730E-12	-1.428813E-11	-1.828759E-11	-1.681322E-11	-1.160849E-11	-1.332889E-11	-1.502798E-11	-1.035527E-11	-1.083134E-11	-7.348788E-12	-7.759127E-12	-1.692868E-12	-4.807710E-12	-1.102851E-11
8.701484E-12	1.153744E-11	3.886669E-12	-3.217870E-12	-2.076561E-12	5.176304E-12	7.172929E-12	4.061640E-12	6.483702E-14	4.138911E-13	-9.728218E-12	-8.324896E-12	6.243894E-13	1.161737E-12	-7.773338E-12	-9.974244E-12	-2.552625E-12	-2.637890E-12	-7.069900E-12	-6.937562E-12	-5.628387E-12	-2.958522E-12	8.171241E-14	1.168843E-12	-8.169465E-12	-7.506884E-12	-1.708855E-12	2.674305E-12	8.485657E-12	1.187495E-12	-1.608491E-12	4.988898E-12	6.346035E-12	9.339196E-12	8.236967E-12	1.404565E-11	1.228528E-11	5.657697E-13	5.837997E-12	1.286082E-11	1.551648E-11	1.199219E-11	5.873524E-12	6.465939E-12	7.974066E-12	9.047874E-12	8.617995E-12	-1.242562E-12	1.588063E-12	7.331913E-12	3.250733E-13	-1.229683E-11	-8.884449E-12	-1.417533E-12	-3.872458E-12	-2.026734E-11	-1.935074E-11	-1.144507E-11	-2.015810E-11	-2.249223E-11	-2.542233E-11	-1.927436E-11	-1.709743E-11	-2.201794E-11	-1.842704E-11	-1.711875E-11	-2.049205E-11	-2.568434E-11	-2.469935E-11	-2.034639E-11	-1.774136E-11	-1.622524E-11	-1.289546E-11	-9.954704E-12	-1.718004E-11	-2.502709E-11	-1.670397E-11	-5.545786E-12	-5.567102E-12	-1.082689E-11	-8.162360E-12	-4.097167E-12	-4.740208E-12	-1.816325E-12	-1.076472E-12	1.922018E-12	6.808776E-12	1.397815E-11	1.073452E-11	6.455281E-12	7.721823E-12	1.270273E-11	1.657341E-11	1.561418E-11	1.032774E-11	1.323652E-11	2.323919E-11	2.286438E-11	1.407141E-11	9.093171E-12	8.386181E-12	1.098943E-11	1.478639E-11	1.461586E-11	1.216360E-11	7.526424E-12	1.053380E-12	2.656542E-12	9.064749E-12	3.021583E-12	-1.247003E-12	-2.495781E-12	-3.391953E-12	-8.886225E-12	-1.017408E-11	-1.114397E-11	-1.498002E-11	-1.301803E-11	-1.601652E-11	-2.400480E-11	-1.971934E-11	-1.539746E-11	-2.216982E-11	-2.393286E-11	-1.709566E-11	-1.214406E-11	-1.655032E-11	-2.093614E-11	-1.499245E-11	-5.056400E-12	-1.254108E-12	-1.000355E-11	-1.800071E-11	-5.424106E-12	1.466383E-12	5.719869E-12	2.831513E-12	6.279421E-13	5.214496E-12	1.319655E-11	1.440448E-11	1.676970E-11	2.475709E-11	2.305534E-11	2.273737E-11	1.972111E-11	1.526157E-11	2.323475E-11	3.266276E-11	3.260503E-11	2.530509E-11	2.131451E-11	2.714451E-11	2.598366E-11	2.984635E-11	3.288125E-11	2.660983E-11	2.352252E-11	2.370815E-11	2.754241E-11	2.598810E-11	2.153833E-11	2.001332E-11	2.376854E-11	2.785505E-11	2.298250E-11	1.769163E-11	1.386091E-11	1.780887E-11	1.913758E-11	1.191580E-11	5.464962E-12	9.316992E-12	1.403144E-11	2.521539E-12	4.076739E-13	1.338485E-12	3.742784E-12	-3.455014E-13	-3.240075E-12	-7.253753E-12	-4.904521E-12	-6.457057E-13	-7.460699E-12	-1.179501E-11	-1.310241E-11	-4.861889E-12	-5.815792E-12	-1.392308E-11	-1.435030E-11	-7.902123E-12	-2.397194E-12	-6.504131E-12	-1.042189E-11	-7.861267E-12	-1.441425E-11	-1.013767E-11	-4.688694E-12	-1.044498E-12	-4.854783E-12	-6.481926E-12	-4.688694E-12	-4.257927E-12	-3.009148E-12	-2.911449E-12	-3.035794E-12	-4.291678E-12	-6.562750E-12	-4.519940E-12	-5.559997E-13	-6.012968E-13	-1.915801E-12	-4.838796E-12	-5.568879E-12	-6.802559E-12	-3.836931E-12	-2.662759E-12	-2.056133E-12	-5.957013E-12	-6.296297E-12	2.643219E-12	-5.608847E-12	-8.024692E-12	-4.543033E-12	-3.019807E-12	-1.261213E-13	-1.938893E-12	-8.914647E-12	-1.256062E-11	-7.040590E-12	2.880363E-12	6.483702E-13	-8.690826E-12	-1.242295E-11	-8.047785E-12	-6.771472E-12	-8.220979E-12	-1.379785E-11	-1.682654E-11	-8.102852E-12	-1.425526E-12	-5.257128E-12	-1.023537E-11	-1.116174E-11	-7.962520E-12	-7.060130E-12	-1.075140E-11	-1.212896E-11	-1.058442E-11	-1.175238E-11	-9.789503E-12	-3.405276E-12	-4.271250E-12	-1.066436E-11	-9.205969E-12	-1.336709E-12	1.150191E-12	-3.198330E-12	-9.334755E-12	-9.849899E-12	-5.057288E-12	-8.697931E-12	-8.038015E-12	-9.742429E-12	-9.498180E-12	-1.150280E-11	-1.094325E-11	-9.056755E-12	-1.190514E-11	-1.443290E-11	-1.625100E-11	-1.833733E-11	-1.891642E-11	-1.892442E-11	-2.003375E-11	-2.066614E-11	-1.738609E-11	-1.805400E-11	-2.532996E-11	-2.624123E-11	-1.884715E-11	-1.919975E-11	-2.614620E-11	-2.484413E-11	-1.911449E-11	-2.078426E-11	-1.975931E-11	-1.891287E-11	-2.212541E-11	-1.651301E-11	-1.500400E-11	-1.674128E-11	-1.320455E-11	-1.632117E-11	-1.427480E-11	-4.933831E-12	-5.563550E-12	-6.521894E-12	2.635225E-12	3.882228E-12	1.412204E-13	5.241141E-12	1.182876E-11	1.452349E-11	8.522960E-12	1.059419E-11	1.630163E-11	1.791989E-11	1.593481E-11	1.178080E-11	2.042544E-11	2.490363E-11	2.407230E-11	2.190159E-11	1.849809E-11	2.378897E-11	2.638956E-11	2.518252E-11	1.871125E-11	1.451372E-11	1.411848E-11	1.799094E-11	1.905942E-11	1.422507E-11	9.041656E-12	9.777068E-12	8.712142E-12	7.319478E-12	6.874501E-12	2.887468E-12	1.634248E-13	-1.771916E-12	-5.278444E-12	-1.405986E-12	-8.322232E-12	-1.187406E-11	-6.244782E-12	-7.252865E-12	-1.399147E-11	-1.276845E-11	-8.372858E-12	-1.058620E-11	-1.045564E-11	-7.095657E-12	-4.565237E-12	-3.685940E-13	-1.970868E-12	2.291500E-13	3.539391E-12	5.548451E-12	1.077360E-11	7.150724E-12	6.882495E-12	1.553158E-11	1.885780E-11	2.024247E-11	1.452793E-11	1.555289E-11	2.009592E-11	2.428369E-11	2.147527E-11	2.185008E-11	2.889333E-11	3.165646E-11	2.574208E-11	3.395417E-11	3.291767E-11	2.317524E-11	2.775025E-11	3.531309E-11	3.556710E-11	3.125500E-11	2.472955E-11	2.414069E-11	2.802292E-11	3.507594E-11	3.449774E-11	2.295231E-11	1.703082E-11	2.280576E-11	2.943956E-11	3.089173E-11	1.943246E-11	1.253220E-11	1.590106E-11	1.443201E-11	1.066880E-11	2.826184E-12	1.804779E-12	1.096190E-11	6.463274E-12	4.853007E-12	2.779110E-12	1.483258E-13	-6.007639E-12	-1.667910E-11	-1.471889E-11	-7.284839E-12	-4.867218E-12	-8.782308E-12	-1.214850E-11	-1.530331E-11	-1.510969E-11	-1.176925E-11	-9.554135E-12	-8.323120E-12	-8.097523E-12	-5.928591E-12	-6.727063E-12	-9.696244E-12	-5.063505E-12	1.065814E-14	2.158274E-12	-3.303136E-12	6.670220E-13	2.736478E-12	-3.151257E-12	-9.219292E-13	8.715695E-12	1.310330E-11	3.132605E-12	6.806111E-12	9.672263E-12	4.742873E-12	5.297096E-12	6.293632E-12	7.788437E-12	1.132960E-11	1.579270E-11	1.348166E-11	1.345057E-11	9.763745E-12	1.075851E-11	1.218403E-11	1.387424E-11	1.035705E-11	9.518608E-12	1.040501E-11	8.420820E-12	7.179146E-12	7.678302E-12	1.116440E-11	9.212187E-12	4.055423E-12	9.187318E-12	1.058353E-11	6.361134E-12	2.695622E-12	1.442402E-12	2.961187E-12	4.400036E-12	3.806733E-12	-1.429079E-12	-8.816059E-12	-1.112088E-11	-8.488321E-12	-1.196199E-11	-9.302781E-12	-2.637002E-12	-1.234568E-12	-5.763390E-12	-1.822542E-11	-1.263700E-11	-5.385026E-12	-3.545608E-12	-1.062084E-11	-7.124079E-12	-6.323830E-12	-1.147704E-11	-6.330936E-12	-5.746514E-12	-1.269029E-11	-5.907275E-12	4.058975E-13	-6.165735E-12	-1.197620E-11	-1.216272E-11	-7.930545E-12	-4.668266E-12	-4.617640E-12	-9.367618E-12	-1.215650E-11	-1.188916E-11	-1.003908E-11	-8.861356E-12	-1.193712E-11	-1.143263E-11	-1.253397E-11	-1.582645E-11	-1.404210E-11	-1.618705E-11	-1.595257E-11	-1.435474E-11	-1.084643E-11	-8.428813E-12	-6.839862E-12	-1.037748E-11	-1.520828E-11	-1.715783E-11	-1.242206E-11	-1.450662E-11	-1.467804E-11	-1.789502E-11	-1.427036E-11	-1.063949E-11	-7.387868E-12	-1.024869E-11	-1.541256E-11	-9.600321E-12	-5.929479E-12	-6.381562E-12	-5.713652E-12
9.706014E-12	6.587619E-12	1.237588E-11	8.435030E-12	7.244871E-12	6.731504E-12	4.471090E-12	6.446399E-12	5.001333E-12	-2.130740E-12	1.054268E-12	7.343459E-12	5.325518E-12	-3.144152E-13	-3.093525E-12	4.388490E-12	5.777601E-12	4.939160E-12	-5.070611E-12	-1.145128E-11	-4.884981E-13	4.558132E-12	4.929390E-13	-3.306688E-12	-1.603162E-12	-4.226841E-12	-1.160849E-12	4.849454E-13	3.139711E-12	5.695888E-12	2.254197E-12	8.004264E-12	7.092105E-12	2.377654E-12	5.437428E-12	1.272582E-11	1.822631E-11	1.491429E-11	3.719691E-12	1.322498E-12	5.530687E-12	1.396927E-11	1.831246E-11	9.774404E-12	-4.675371E-12	-3.756995E-13	6.852297E-12	7.040590E-12	7.207568E-12	1.860734E-12	-4.811262E-12	-2.620126E-12	4.147793E-12	-1.092459E-12	-9.709566E-12	-1.418954E-11	-9.536372E-12	-9.097612E-12	-1.360156E-11	-2.126388E-11	-1.659384E-11	-1.378986E-11	-2.044676E-11	-2.142730E-11	-2.433609E-11	-2.217337E-11	-1.929479E-11	-1.674749E-11	-2.246914E-11	-2.233591E-11	-1.700418E-11	-2.338219E-11	-2.833467E-11	-1.888179E-11	-1.884271E-11	-1.612221E-11	-1.942180E-11	-2.151967E-11	-1.610356E-11	-5.718981E-12	-6.750156E-12	-1.017231E-11	-1.046274E-11	-3.715250E-12	-1.447731E-13	-2.775558E-12	2.220446E-14	5.598189E-12	2.049916E-12	9.769963E-13	5.193179E-12	1.100364E-11	1.414513E-11	1.135803E-11	9.584333E-12	8.842704E-12	8.285816E-12	9.114487E-12	5.177192E-12	8.577139E-12	1.371259E-11	5.611511E-12	3.673506E-12	5.154988E-12	7.251089E-12	9.209522E-12	6.696865E-13	-2.648548E-12	-3.450573E-12	-4.127365E-12	-6.682654E-12	-9.780621E-12	-1.749090E-11	-1.034461E-11	-1.466205E-11	-1.669331E-11	-1.966960E-11	-2.082778E-11	-2.204459E-11	-2.110045E-11	-2.422418E-11	-2.711165E-11	-2.193978E-11	-2.006484E-11	-2.130740E-11	-2.072920E-11	-2.345590E-11	-1.786571E-11	-1.602452E-11	-1.549250E-11	-1.154543E-11	-1.098943E-11	-7.113421E-12	-3.418599E-12	-5.136336E-12	-3.390177E-12	9.529266E-12	1.443023E-11	9.696244E-12	9.204193E-12	1.680522E-11	2.274980E-11	1.811262E-11	1.640288E-11	2.584510E-11	2.447020E-11	2.142819E-11	2.479617E-11	2.327027E-11	2.474110E-11	2.772538E-11	3.147704E-11	3.637002E-11	3.005951E-11	2.683898E-11	2.521450E-11	3.117417E-11	3.353140E-11	2.971579E-11	2.501555E-11	2.393019E-11	2.901945E-11	3.053113E-11	2.542411E-11	1.999645E-11	1.980727E-11	2.061462E-11	2.706901E-11	2.542055E-11	2.079137E-11	1.864109E-11	1.305800E-11	8.051337E-12	1.054623E-11	1.315481E-11	6.717293E-12	8.792966E-14	3.753442E-12	5.220713E-12	1.421085E-13	-4.872547E-12	-6.767031E-12	-5.962342E-12	-8.610002E-12	-5.741185E-12	-5.401013E-12	-3.089973E-12	-2.970069E-12	-1.278622E-11	-9.825030E-12	-9.353407E-12	-1.053380E-11	-8.338219E-12	-4.372502E-12	-5.840661E-12	-5.734080E-12	-1.365752E-11	-8.983037E-12	-1.916689E-12	-5.262457E-12	-1.259082E-11	-8.009593E-12	-2.556177E-12	-2.297718E-12	-3.714362E-12	-7.582379E-12	-6.091128E-12	-2.835066E-12	-1.968203E-12	-7.546852E-12	-6.656009E-12	-7.951861E-12	-9.024781E-12	-3.792522E-12	-3.246292E-12	-2.467360E-12	-4.935607E-12	-1.563194E-12	-5.973000E-12	-1.220712E-11	-5.804246E-12	-2.359890E-12	-7.535306E-12	-8.037127E-12	-9.192647E-12	-4.958700E-12	-4.309442E-12	-6.345147E-12	-7.112533E-12	-9.797496E-12	-5.134559E-12	-9.563017E-12	-1.061107E-11	-7.903012E-12	-7.841727E-12	-1.456701E-11	-1.408740E-11	-1.388667E-11	-1.475708E-11	-1.555289E-11	-1.541522E-11	-1.165201E-11	-1.288303E-11	-1.584155E-11	-1.035794E-11	-7.849721E-12	-7.744916E-12	-7.425172E-12	-1.065548E-11	-9.237944E-12	-6.623146E-12	-5.981882E-12	-1.286704E-11	-1.382272E-11	-1.410427E-12	1.782574E-12	-2.327916E-12	-8.057555E-12	-7.791101E-12	-9.915624E-12	-2.821743E-12	3.504752E-12	-7.627676E-12	-1.468603E-11	-9.186429E-12	-7.631229E-12	-8.984813E-12	-1.017231E-11	-1.102229E-11	-1.128431E-11	-1.408651E-11	-1.440181E-11	-1.079314E-11	-6.542322E-12	-1.613465E-11	-2.346923E-11	-1.817480E-11	-1.636913E-11	-1.810996E-11	-1.637712E-11	-1.575096E-11	-1.409894E-11	-1.483080E-11	-2.107026E-11	-2.164402E-11	-1.108535E-11	-1.029843E-11	-1.515144E-11	-1.465583E-11	-1.251887E-11	-1.119549E-11	-4.455991E-12	-8.040679E-12	-1.385114E-11	-1.157208E-11	-6.969536E-12	-1.032063E-12	8.970602E-14	4.471978E-12	3.405276E-12	3.627321E-12	7.482903E-12	1.355271E-11	1.132960E-11	1.273470E-11	2.039613E-11	1.976463E-11	1.834355E-11	2.044764E-11	2.129052E-11	1.875922E-11	2.194334E-11	2.289724E-11	1.735945E-11	2.144329E-11	2.779110E-11	2.424017E-11	2.058886E-11	2.509992E-11	1.818634E-11	1.540901E-11	1.782308E-11	1.704858E-11	1.105516E-11	1.304201E-11	1.285017E-11	4.550138E-12	8.766321E-13	3.170797E-13	1.747935E-12	-1.865175E-12	-3.535838E-12	-1.493028E-12	8.508749E-13	-1.061906E-11	-1.072831E-11	-7.416290E-12	-9.691803E-12	-1.997691E-11	-1.494627E-11	-6.239453E-12	-6.157741E-12	-7.790213E-12	-1.061018E-11	-8.387957E-12	-1.092459E-12	4.765965E-12	-1.854517E-12	-1.882050E-12	8.171241E-14	3.990586E-12	6.378009E-12	7.419843E-12	8.314238E-12	8.827605E-12	1.393197E-11	1.156941E-11	1.137934E-11	2.189893E-11	2.976908E-11	2.910649E-11	2.241674E-11	1.269473E-11	2.254197E-11	2.666400E-11	3.144063E-11	3.170619E-11	3.225686E-11	3.058442E-11	2.634160E-11	2.769696E-11	2.243361E-11	2.594813E-11	3.026113E-11	3.072564E-11	3.274270E-11	2.903100E-11	2.275602E-11	2.208189E-11	2.332534E-11	2.310152E-11	1.728218E-11	1.238831E-11	1.720668E-11	1.678657E-11	1.097256E-11	8.738787E-12	7.834622E-12	9.992007E-12	1.820766E-12	-3.030465E-12	-7.124967E-12	-6.314949E-13	-1.358913E-12	-6.068035E-12	-1.222844E-11	-6.053824E-12	-4.071410E-12	-7.453593E-12	-1.342482E-11	-1.741540E-11	-1.670131E-11	-1.187939E-11	-1.058797E-11	-7.786660E-12	-1.151168E-11	-1.712497E-11	-5.832668E-12	2.563283E-12	-2.392753E-12	-8.416379E-12	-2.522427E-13	3.601563E-12	3.255174E-12	1.953993E-14	5.242917E-12	9.912959E-12	1.117861E-11	9.350742E-12	7.942980E-12	9.729106E-12	1.020961E-11	1.295586E-11	1.568701E-11	1.754241E-11	1.596767E-11	1.963407E-11	2.169642E-11	1.864375E-11	1.359091E-11	1.548539E-11	2.176392E-11	1.967937E-11	1.357936E-11	1.662759E-11	2.565059E-11	2.111467E-11	1.322054E-11	1.165734E-11	1.721823E-11	1.928679E-11	1.310774E-11	6.588508E-12	9.867662E-12	1.560352E-11	1.535749E-11	1.216804E-12	3.661960E-12	7.679191E-12	6.089351E-12	3.333334E-12	-5.409007E-13	-5.785594E-12	-2.648548E-12	-5.709211E-12	-5.215384E-12	-1.369571E-12	-2.729372E-12	-8.920864E-12	-1.747580E-11	-1.290523E-11	-5.872636E-12	-1.057909E-11	-1.292921E-11	-1.507061E-11	-1.085798E-11	-7.118750E-12	-1.040945E-11	-6.769696E-12	-6.474821E-12	-8.044232E-12	-4.134471E-12	-1.247535E-11	-1.421085E-11	-9.151790E-12	-8.935075E-12	-1.417000E-11	-1.405720E-11	-1.346212E-11	-4.154010E-12	-5.941025E-12	-1.759926E-11	-1.062439E-11	-8.761880E-12	-1.221068E-11	-2.019451E-11	-1.951062E-11	-1.708678E-11	-1.574474E-11	-1.628475E-11	-1.442224E-11	-1.083045E-11	-1.891465E-11	-2.465583E-11	-2.154454E-11	-1.168754E-11	-8.215650E-12	-1.413891E-11	-2.390532E-11	-1.812062E-11	-1.316192E-11	-1.138822E-11	-1.438938E-11	-2.035794E-11	-1.829648E-11	-1.305622E-11	-9.747758E-12	-1.178702E-11	-1.252332E-11	-1.227107E-11	-1.267697E-11	-1.026201E-11
1.691536E-11	1.549871E-11	1.540545E-11	1.629097E-11	8.244960E-12	4.440892E-12	4.657608E-12	8.397727E-12	9.526602E-12	1.055422E-11	5.051959E-12	-5.711875E-12	-1.349143E-12	7.650769E-12	5.683454E-12	-2.031264E-12	-2.398082E-13	-1.652900E-12	-4.387601E-12	-3.282707E-12	-1.577405E-12	-4.933831E-12	-2.549960E-12	7.096546E-13	-8.260059E-13	-9.238832E-12	-6.072476E-12	-1.715073E-12	-3.677059E-13	-9.503509E-13	-2.167155E-13	-2.081890E-12	2.477130E-12	5.264233E-12	4.864553E-12	6.507683E-12	7.156942E-12	8.701484E-12	6.934009E-12	2.015277E-12	7.434053E-13	2.088107E-12	7.104539E-12	5.104361E-12	-1.373124E-12	3.708145E-12	6.063594E-12	-2.337686E-12	-1.224798E-12	-2.708944E-12	-6.239453E-12	-5.629275E-12	-3.729461E-12	-8.289369E-12	-3.921308E-12	-1.137579E-11	-1.667377E-11	-1.763922E-11	-1.112888E-11	-1.559197E-11	-1.967493E-11	-2.159073E-11	-2.092460E-11	-1.956657E-11	-2.242118E-11	-2.036948E-11	-2.076117E-11	-2.077272E-11	-1.998046E-11	-1.781952E-11	-1.671907E-11	-1.629097E-11	-2.142730E-11	-1.883471E-11	-1.643574E-11	-1.642508E-11	-1.630074E-11	-9.845458E-12	-1.264766E-11	-1.259970E-11	-4.256151E-12	-3.099743E-12	-6.235013E-12	-6.725287E-12	2.573053E-12	4.264145E-12	6.108003E-12	3.463896E-12	2.287059E-12	7.290168E-12	1.352607E-11	1.688516E-11	1.725375E-11	1.618261E-11	1.210854E-11	1.315392E-11	1.386535E-11	1.395861E-11	1.827161E-11	1.494360E-11	1.354739E-11	1.629363E-11	1.317080E-11	8.219203E-12	7.899459E-12	1.024780E-11	5.369039E-12	3.539391E-12	1.513456E-12	1.584510E-12	-3.668177E-13	-3.101519E-12	-7.323031E-12	-1.271694E-11	-1.417799E-11	-1.086953E-11	-1.032952E-11	-1.332712E-11	-2.014922E-11	-1.936318E-11	-1.833200E-11	-1.742428E-11	-2.128520E-11	-2.131006E-11	-1.592415E-11	-1.783640E-11	-1.776623E-11	-1.412115E-11	-1.469225E-11	-9.739765E-12	-8.219203E-12	-1.046718E-11	-6.195044E-12	7.132073E-12	7.505108E-12	4.279244E-12	8.009593E-12	1.672262E-11	1.807265E-11	1.297185E-11	1.801315E-11	2.130207E-11	2.280132E-11	2.132516E-11	1.997247E-11	2.338485E-11	3.111644E-11	2.837997E-11	2.511502E-11	3.328804E-11	3.430944E-11	2.797140E-11	2.495693E-11	3.675371E-11	3.727418E-11	2.773071E-11	1.989875E-11	2.803802E-11	3.538414E-11	3.040146E-11	2.293810E-11	2.700951E-11	2.917933E-11	2.728573E-11	2.518252E-11	1.575451E-11	1.904965E-11	2.248068E-11	2.133671E-11	2.006129E-11	1.671818E-11	8.226309E-12	2.620126E-12	7.642775E-12	6.184386E-12	5.250023E-12	7.993606E-13	-8.739676E-13	3.375078E-13	-4.906298E-12	-9.743317E-12	-5.212719E-12	-2.467360E-12	-5.926815E-12	-1.169731E-11	-7.504219E-12	-8.095746E-12	-1.307576E-11	-1.850520E-11	-1.484945E-11	-1.312017E-11	-9.968026E-12	-1.106315E-11	-1.421174E-11	-8.631318E-12	-3.599787E-12	-1.632472E-12	-2.706280E-12	-4.408918E-12	-3.011813E-12	-4.688694E-12	-3.499423E-13	-9.379164E-13	-1.035794E-11	-7.315926E-12	-1.556977E-12	1.321609E-12	-2.785328E-12	-1.168132E-11	-2.692957E-12	-3.127276E-12	-2.801315E-12	-1.181277E-13	-3.744560E-12	-7.163159E-12	-4.144241E-12	-5.178968E-12	-5.753620E-12	2.877698E-13	1.405098E-12	-3.359091E-12	-6.576073E-12	-2.648548E-12	-1.030287E-13	7.434053E-13	-7.247536E-13	-1.267431E-12	-4.226841E-12	-7.189804E-12	-1.092282E-11	-1.302158E-11	-6.216361E-12	-5.050182E-12	-7.034373E-12	-3.392842E-12	-5.885070E-12	-1.261569E-11	-1.290079E-11	-8.094858E-12	-9.408474E-12	-4.919620E-12	-9.785062E-12	-1.223910E-11	-1.151079E-11	-9.425349E-12	-9.489298E-12	-1.075229E-11	-9.634959E-12	-1.053202E-11	-1.723333E-11	-1.870504E-11	-1.091394E-11	-5.328182E-12	-6.735057E-12	-8.675727E-12	-4.984457E-12	-1.061373E-12	-8.362200E-12	-1.068479E-11	-7.126744E-12	-1.105249E-11	-8.480328E-12	-8.864021E-12	-1.628653E-11	-1.207656E-11	-1.099121E-11	-1.047251E-11	-1.346834E-11	-1.414513E-11	-1.137401E-11	-1.568434E-11	-1.236788E-11	-1.567635E-11	-1.817835E-11	-1.340350E-11	-1.157030E-11	-1.325429E-11	-1.693667E-11	-2.148326E-11	-2.157741E-11	-1.727951E-11	-2.193445E-11	-2.709655E-11	-2.150902E-11	-1.840661E-11	-2.003553E-11	-2.283773E-11	-2.071499E-11	-2.331557E-11	-2.085887E-11	-1.811884E-11	-1.686029E-11	-1.598632E-11	-1.345146E-11	-1.725642E-11	-1.354650E-11	-7.973178E-12	-1.221867E-11	-1.347722E-11	-4.255263E-12	2.839506E-12	2.015277E-12	-2.541967E-12	4.458656E-13	5.071499E-12	7.420731E-12	1.009060E-11	7.336354E-12	9.642065E-12	1.505995E-11	1.517453E-11	1.183764E-11	1.254730E-11	2.021050E-11	2.336087E-11	1.553246E-11	1.167155E-11	1.190958E-11	1.530864E-11	1.540368E-11	1.727951E-11	1.040501E-11	8.678391E-12	8.213874E-12	4.655831E-12	6.954437E-13	2.745359E-12	-1.625367E-13	-6.993517E-12	-7.077894E-12	-6.382450E-12	-1.130118E-11	-1.241851E-11	-8.930634E-12	-8.130385E-12	-1.131539E-11	-1.759393E-11	-1.393641E-11	-1.318057E-11	-1.883294E-11	-1.483169E-11	-1.290346E-11	-1.087574E-11	-6.618706E-12	-8.774315E-12	-1.053646E-11	-8.141043E-12	-3.683276E-12	-5.990763E-12	-2.248868E-12	8.440360E-12	4.922285E-12	1.205258E-12	1.158451E-11	1.382539E-11	1.229949E-11	4.320100E-12	1.310241E-11	2.085621E-11	2.557243E-11	2.344702E-11	2.097700E-11	2.262279E-11	2.758505E-11	2.798028E-11	2.663381E-11	2.990763E-11	3.420997E-11	3.002310E-11	1.786749E-11	2.847322E-11	3.533795E-11	3.534062E-11	3.402523E-11	2.963940E-11	2.653788E-11	2.597744E-11	3.269207E-11	2.681055E-11	2.233325E-11	2.611067E-11	3.122036E-11	2.685230E-11	1.280043E-11	8.856027E-12	1.236966E-11	1.760014E-11	1.442402E-11	4.443557E-12	-2.922107E-13	8.704149E-13	3.863576E-13	-8.970602E-13	-3.560707E-12	-3.066880E-12	-5.063505E-12	-1.115552E-11	-9.267254E-12	-1.095390E-11	-1.023182E-11	-9.126033E-12	-1.167777E-11	-7.182699E-12	-1.240519E-11	-1.444889E-11	-7.991829E-12	2.644107E-12	-3.428369E-13	-8.117951E-12	-1.366907E-12	9.858780E-13	-1.254996E-12	-3.704592E-12	3.169909E-12	-2.984279E-13	3.196554E-12	9.641177E-12	1.139711E-11	7.345236E-12	3.407052E-12	8.985701E-12	1.594547E-11	2.042189E-11	1.932410E-11	1.188560E-11	1.877787E-11	2.395772E-11	1.677769E-11	1.269918E-11	1.705391E-11	1.592948E-11	1.185363E-11	1.737188E-11	2.234479E-11	2.550493E-11	1.759037E-11	1.471090E-11	1.725997E-11	1.696954E-11	2.104539E-11	1.422773E-11	1.189981E-11	1.593836E-11	1.252243E-11	1.059686E-11	9.961809E-12	5.623058E-12	1.842970E-12	4.455103E-12	6.018297E-12	4.050982E-12	1.493028E-12	-3.328005E-12	-7.147172E-12	-6.228795E-12	-6.618706E-12	-3.189449E-12	-2.676082E-12	-7.724488E-12	-1.061728E-11	-8.443912E-12	-4.394707E-12	-9.348966E-12	-1.338663E-11	-7.367440E-12	-7.921663E-12	-8.125056E-12	-1.098588E-11	-6.898482E-12	6.554757E-13	-8.828493E-13	-1.747757E-11	-1.916689E-11	-7.805312E-12	-3.478107E-12	-8.795631E-12	-1.062350E-11	-3.698375E-12	-3.688605E-12	-1.161204E-11	-1.306599E-11	-1.103029E-11	-1.080824E-11	-1.093881E-11	-9.847234E-12	-1.004619E-11	-1.297096E-11	-1.458478E-11	-1.204903E-11	-7.752909E-12	-8.191670E-12	-8.574474E-12	-1.067235E-11	-1.659650E-11	-1.544453E-11	-9.712231E-12	-8.037127E-12	-6.838974E-12	-9.155343E-12	-1.483169E-11	-1.567102E-11	-1.326228E-11	-9.071854E-12	-1.116618E-11	-1.237854E-11	-1.095390E-11	-9.740653E-12	-1.056311E-11	-1.651745E-11	-1.461586E-11	-2.845724E-12	-7.132073E-13
2.406697E-11	2.299316E-11	1.879563E-11	9.241496E-12	1.461231E-11	1.929568E-11	1.848299E-11	1.071143E-11	-3.053557E-12	1.063682E-11	1.061196E-11	1.352163E-11	8.685497E-12	3.678835E-12	3.669953E-12	4.908962E-12	5.023537E-12	3.484324E-12	1.997513E-12	5.773160E-13	2.412293E-12	-4.662049E-12	-6.738610E-12	-1.362466E-12	4.460432E-12	-2.175149E-12	-8.922640E-12	-2.264855E-13	7.541523E-12	4.532374E-12	1.941558E-12	2.167155E-13	-4.307665E-12	-7.505108E-13	7.432277E-12	6.698642E-12	2.829736E-12	7.465140E-12	1.145573E-11	9.089618E-12	6.592060E-12	7.541523E-12	7.887913E-12	7.263523E-12	2.485123E-12	1.809219E-12	-1.189271E-12	4.538592E-13	8.126833E-12	6.522782E-12	-6.070699E-12	-9.707790E-12	-3.343992E-12	-3.415934E-12	-6.157741E-12	-6.849632E-12	-8.387957E-12	-9.407586E-12	-1.216627E-11	-1.742606E-11	-1.577316E-11	-1.176570E-11	-1.455280E-11	-1.894307E-11	-2.090417E-11	-1.901945E-11	-1.766143E-11	-1.823786E-11	-2.033662E-11	-1.774225E-11	-1.625722E-11	-1.149658E-11	-1.536993E-11	-1.883560E-11	-1.678035E-11	-2.621547E-11	-2.332712E-11	-1.047429E-11	-4.685141E-12	-1.019007E-11	-1.992717E-11	-1.394795E-11	-3.725020E-12	1.074696E-13	-7.335466E-12	-7.566392E-12	4.743761E-12	1.073541E-11	6.798118E-12	6.403766E-13	2.678746E-12	1.154010E-11	1.611955E-11	4.042100E-12	1.520561E-12	1.245049E-11	1.529354E-11	9.590551E-12	7.496226E-12	9.790391E-12	1.285994E-11	1.104628E-11	6.354917E-12	3.345768E-12	5.361933E-12	5.554668E-12	-2.099654E-12	-9.870327E-12	-1.457501E-12	3.694822E-12	-5.170975E-12	-1.054712E-11	-7.226220E-12	-9.238832E-12	-1.195577E-11	-1.410161E-11	-2.026201E-11	-2.573142E-11	-2.408296E-11	-1.831868E-11	-1.918288E-11	-2.774048E-11	-2.653877E-11	-1.922107E-11	-1.867750E-11	-2.506528E-11	-2.738343E-11	-1.641176E-11	-1.057199E-11	-9.312551E-12	-1.513634E-11	-1.490630E-11	-9.437784E-12	-2.393641E-12	-2.927436E-12	1.074696E-12	4.878764E-12	3.436362E-12	7.980283E-12	4.892087E-12	8.368417E-12	1.820855E-11	2.558487E-11	1.785505E-11	1.640377E-11	2.763212E-11	3.289458E-11	2.948042E-11	2.582023E-11	2.490363E-11	2.974687E-11	3.001155E-11	3.531753E-11	2.858336E-11	2.999201E-11	3.558398E-11	3.310952E-11	3.453149E-11	3.630163E-11	3.347544E-11	3.139977E-11	2.910028E-11	3.048761E-11	2.814193E-11	2.804601E-11	2.415845E-11	2.082512E-11	1.705036E-11	1.999378E-11	2.225686E-11	2.100542E-11	1.135003E-11	1.323919E-11	1.609912E-11	8.263612E-12	9.316992E-13	3.179679E-12	2.208012E-12	-2.532197E-12	1.110223E-13	-2.279954E-12	-4.532374E-12	-5.582201E-12	-9.874768E-12	-1.129408E-11	-9.052314E-12	-9.377388E-12	-3.676170E-12	-2.987832E-12	-1.456080E-11	-1.603873E-11	-3.174350E-12	-2.888356E-12	-8.808065E-12	-8.857803E-12	-4.074074E-12	-4.920508E-12	-2.480682E-12	-1.240785E-12	-6.321166E-12	-1.508127E-12	-3.433698E-12	1.057820E-12	1.826983E-12	7.220891E-13	3.979039E-13	1.879386E-12	9.388046E-13	1.634248E-13	-2.923883E-12	1.013412E-12	-1.085354E-12	-5.254464E-12	-4.265033E-12	1.112888E-12	5.633716E-12	-2.645884E-12	-8.334666E-12	-4.837908E-12	6.021850E-13	-2.538414E-12	-1.625367E-12	-6.554757E-13	-3.188561E-12	-5.520029E-12	-4.864553E-12	-5.290879E-12	-5.099032E-12	-2.741807E-12	-2.064127E-12	-7.402967E-12	-1.136247E-11	-8.232526E-12	-9.430678E-12	-8.795631E-12	-1.231548E-11	-1.468514E-11	-1.827249E-11	-1.535838E-11	-1.106759E-11	-2.168843E-11	-2.876099E-11	-1.755840E-11	-1.083134E-11	-1.424993E-11	-2.061284E-11	-1.989875E-11	-1.754330E-11	-1.560174E-11	-1.490452E-11	-1.197087E-11	-1.323652E-11	-1.580247E-11	-1.525891E-11	-1.425970E-11	-1.159517E-11	-1.312017E-11	-1.169465E-11	-7.929657E-12	-7.567280E-12	-1.353406E-11	-1.135714E-11	-7.806200E-12	-1.836042E-11	-1.852296E-11	-1.411848E-11	-1.301981E-11	-1.186606E-11	-1.863310E-11	-2.248957E-11	-2.044320E-11	-1.306066E-11	-8.277823E-12	-2.216627E-11	-2.863398E-11	-2.168399E-11	-1.345679E-11	-2.018918E-11	-3.041034E-11	-2.587175E-11	-1.901501E-11	-1.346212E-11	-1.581046E-11	-2.084288E-11	-1.934808E-11	-2.033929E-11	-2.374545E-11	-2.208189E-11	-1.938183E-11	-1.916067E-11	-1.566480E-11	-1.507861E-11	-1.627853E-11	-1.376321E-11	-1.161560E-11	-8.716583E-12	-1.028333E-11	-1.201084E-11	-6.381562E-12	-2.264855E-12	-2.697398E-12	-6.875389E-12	-4.614087E-12	3.923972E-12	9.759304E-12	1.241673E-11	8.543388E-12	8.567369E-12	1.040501E-11	1.290790E-11	1.193534E-11	1.577494E-11	2.301537E-11	1.561062E-11	1.087397E-11	1.541078E-11	1.990674E-11	1.848122E-11	1.466294E-11	9.488410E-12	1.413358E-11	1.172573E-11	1.104272E-11	4.146905E-12	8.295586E-12	1.587264E-11	6.202150E-12	-6.430412E-12	-8.031797E-12	-6.394885E-14	-1.069367E-12	-1.071676E-11	-1.286349E-11	-3.033129E-12	9.103829E-13	-6.236789E-12	-1.212719E-11	-1.282441E-11	-9.466206E-12	-8.449241E-12	-1.019540E-11	-8.060219E-12	-7.220002E-12	-1.071054E-11	-1.206857E-11	-4.672707E-12	6.652456E-13	-1.965539E-12	-2.562395E-12	4.526157E-12	1.365930E-11	1.072298E-11	-3.179679E-12	4.155787E-12	1.552625E-11	1.161649E-11	1.020872E-11	1.833467E-11	2.361400E-11	2.366640E-11	2.504574E-11	2.357048E-11	1.794653E-11	2.316103E-11	2.783729E-11	3.353851E-11	2.908873E-11	2.639045E-11	2.989697E-11	3.352341E-11	3.393641E-11	3.041478E-11	2.687273E-11	2.729017E-11	2.946532E-11	2.515055E-11	2.901590E-11	2.908163E-11	2.015987E-11	1.748823E-11	2.077361E-11	2.149747E-11	8.850698E-12	1.215561E-11	2.017142E-11	2.101341E-11	1.646505E-11	2.924772E-12	-2.733813E-12	-1.615597E-12	5.229595E-12	1.191935E-12	-8.053114E-12	-5.909051E-12	-3.612222E-12	-4.143352E-12	-1.183409E-11	-1.861977E-11	-1.557243E-11	-1.170619E-11	-1.433875E-11	-1.613909E-11	-1.210143E-11	-6.989076E-12	-5.488943E-12	-8.037127E-12	-9.356960E-12	-7.844392E-12	-5.062617E-12	6.599166E-13	4.390266E-12	-4.409806E-12	1.175060E-12	5.975664E-12	5.778489E-12	7.095657E-12	1.142553E-11	1.234213E-11	1.176925E-11	1.370726E-11	1.202949E-11	1.174350E-11	2.094769E-11	2.198419E-11	1.818634E-11	1.447198E-11	2.081268E-11	2.612133E-11	2.703615E-11	1.715073E-11	1.491429E-11	2.257217E-11	2.333334E-11	2.220180E-11	1.663203E-11	2.204370E-11	2.750777E-11	2.100364E-11	1.470646E-11	1.664091E-11	1.857359E-11	2.028244E-11	1.643041E-11	1.574918E-11	1.431566E-11	7.618794E-12	5.930367E-12	1.282618E-11	9.978685E-12	7.956302E-12	4.403589E-12	-1.871392E-12	2.783551E-12	2.341238E-12	-5.304202E-12	-6.161294E-12	-6.520118E-12	-3.972822E-12	-1.560529E-12	-4.473755E-12	-2.708944E-12	-1.108802E-11	-1.236256E-11	-7.664980E-12	5.329071E-14	-3.732126E-12	-1.003286E-11	-1.478107E-11	-1.087042E-11	-3.150369E-12	-1.447731E-12	-6.485479E-12	-6.235901E-12	-6.776801E-12	-4.126477E-12	-3.171685E-12	-4.591882E-12	-7.117862E-12	-1.476863E-11	-1.600675E-11	-9.691803E-12	-8.493650E-12	-7.781331E-12	-8.739676E-12	-1.305267E-11	-1.686029E-11	-1.292388E-11	-9.604761E-12	-1.537348E-11	-1.379785E-11	-1.357847E-11	-1.280043E-11	-1.349765E-11	-1.455902E-11	-1.473133E-11	-1.490008E-11	-1.805578E-11	-1.045297E-11	-6.922463E-12	-1.562661E-11	-1.999823E-11	-1.773603E-11	-1.402789E-11	-8.102852E-12	-1.018918E-11	-1.144151E-11	-7.773338E-12	-1.283151E-11	-1.901768E-11	-1.440803E-11	-9.564793E-12	-8.054890E-12
2.201173E-11	2.613554E-11	2.661071E-11	1.855227E-11	1.397193E-11	1.664002E-11	2.280398E-11	1.462297E-11	1.332623E-11	1.801848E-11	1.478373E-11	1.348610E-11	1.169909E-11	1.104983E-11	1.057021E-11	7.881695E-12	4.221512E-12	5.314860E-12	2.642331E-12	3.041123E-12	3.418599E-12	2.306599E-12	-6.624035E-12	-7.246648E-12	3.341327E-12	2.759570E-12	-2.081890E-12	-3.385736E-12	-3.290701E-12	7.682743E-13	4.971135E-12	1.510791E-12	-5.193179E-12	-9.245937E-13	4.361844E-12	1.759481E-12	3.447020E-12	6.442846E-12	-1.500133E-12	-5.668355E-12	-7.336354E-13	2.866152E-12	2.012612E-12	-2.660983E-12	4.421352E-12	-9.308110E-13	-1.826983E-12	-2.382983E-12	-7.463363E-12	-8.254730E-12	-6.571632E-12	-5.774048E-12	-8.146372E-12	-8.663292E-12	-1.211209E-11	-9.923617E-12	-1.230571E-11	-1.034905E-11	-1.487521E-11	-2.108447E-11	-2.007017E-11	-1.578826E-11	-1.794476E-11	-1.654499E-11	-1.734080E-11	-2.016964E-11	-2.099210E-11	-2.085176E-11	-2.593836E-11	-2.330669E-11	-1.791900E-11	-1.964384E-11	-2.354206E-11	-2.026734E-11	-1.647127E-11	-1.518430E-11	-2.126210E-11	-2.184031E-11	-1.846967E-11	-1.283595E-11	-1.298250E-11	-9.742429E-12	-1.062705E-11	-1.224087E-11	-6.988188E-12	1.406875E-12	-8.899548E-13	-4.518164E-12	-7.291945E-13	2.451372E-12	7.484680E-12	1.016076E-11	1.997513E-12	4.877876E-12	9.880985E-12	9.734435E-12	9.863221E-12	9.714896E-12	1.289280E-11	1.292388E-11	1.040057E-11	9.470646E-12	1.000711E-11	1.075140E-11	1.565859E-12	-2.448708E-12	5.553780E-12	5.055512E-12	1.432632E-12	-3.827161E-12	-4.876100E-13	-5.398348E-12	-1.341327E-11	-1.851852E-11	-1.464429E-11	-7.636558E-12	-1.482547E-11	-2.293010E-11	-2.551825E-11	-2.088996E-11	-1.872635E-11	-2.146461E-11	-2.266987E-11	-2.811351E-11	-2.474199E-11	-1.717826E-11	-1.581046E-11	-1.744560E-11	-1.400835E-11	-1.647837E-11	-1.400569E-11	-4.690470E-12	-1.720402E-12	-3.537615E-12	2.916778E-12	2.772893E-12	2.902567E-12	9.414691E-12	1.482903E-11	1.254108E-11	1.030998E-11	1.937117E-11	2.415046E-11	2.282885E-11	2.085976E-11	2.564349E-11	3.102851E-11	3.132605E-11	2.889777E-11	2.928946E-11	3.246114E-11	3.430234E-11	3.610090E-11	2.802913E-11	3.517009E-11	3.663114E-11	3.236611E-11	3.267431E-11	3.593126E-11	3.182166E-11	2.673595E-11	2.499778E-11	2.641265E-11	2.378364E-11	2.278977E-11	2.586997E-11	2.448708E-11	2.203659E-11	2.272582E-11	1.468159E-11	1.269296E-11	1.332001E-11	1.185452E-11	8.950174E-12	5.258016E-13	-3.518963E-12	1.385558E-13	1.527667E-13	8.295586E-13	-6.535217E-12	-5.369927E-12	2.318146E-12	-3.193001E-12	-1.662048E-11	-2.011369E-11	-1.223288E-11	-1.259082E-11	-1.130829E-11	-9.420908E-12	-3.860912E-12	-4.820144E-12	-1.162004E-11	-1.812772E-11	-1.479705E-11	-5.726974E-12	6.448175E-13	2.096101E-12	-3.812062E-12	-8.465229E-12	-9.317880E-12	-5.323741E-12	-1.520561E-12	9.716672E-13	-6.509460E-12	-3.386624E-12	-1.798561E-12	2.637890E-12	7.049472E-12	8.100187E-13	-8.802736E-12	-1.101341E-11	-1.761258E-12	2.114753E-12	2.878586E-12	-4.369838E-13	-3.043787E-12	-1.048051E-13	2.184919E-13	2.295053E-12	5.373479E-13	-6.449064E-12	-5.438316E-12	-2.380318E-12	-1.784350E-12	-1.325162E-12	-6.591172E-12	-2.955858E-12	2.152944E-12	3.102407E-12	-8.251178E-13	-1.085709E-11	-9.372059E-12	-5.712764E-12	-1.110223E-12	-1.982414E-12	-8.874679E-12	-1.519584E-11	-1.218670E-11	-6.536105E-12	-5.068834E-12	-1.252509E-11	-1.911182E-11	-1.752287E-11	-1.120526E-11	-1.160050E-11	-1.137401E-11	-9.472423E-12	-1.126121E-11	-1.292477E-11	-1.186251E-11	-1.088374E-11	-7.840839E-12	-8.676615E-12	-9.557688E-12	-1.074785E-11	-7.569056E-12	-4.280132E-12	-2.369660E-12	-1.000000E-11	-1.225953E-11	-7.735146E-12	-1.020162E-11	-3.685940E-12	-5.423217E-12	-7.251977E-12	-1.286615E-11	-1.331113E-11	-7.853274E-12	-1.042988E-11	-7.874590E-12	-1.064038E-11	-1.335554E-11	-1.223643E-11	-1.423839E-11	-1.409894E-11	-1.063682E-11	-1.116351E-11	-8.693490E-12	-9.261925E-12	-1.796607E-11	-1.799716E-11	-1.344524E-11	-9.451995E-12	-1.275868E-11	-1.117240E-11	-1.480061E-11	-1.909406E-11	-1.719958E-11	-1.434319E-11	-1.068656E-11	-1.322853E-11	-1.511768E-11	-1.677947E-11	-1.088729E-11	-9.763745E-12	-9.308998E-12	-7.521983E-12	-8.874679E-12	-3.050005E-12	-4.944489E-12	-5.383249E-12	1.477929E-12	2.318146E-13	1.608491E-12	5.862866E-12	9.502621E-12	1.051070E-11	1.184564E-11	1.138556E-11	4.524381E-12	7.684520E-12	1.404921E-11	1.452349E-11	1.561062E-11	1.124256E-11	1.412115E-11	1.679723E-11	2.038725E-11	1.145573E-11	7.937651E-12	1.065281E-11	8.199663E-12	4.995115E-12	6.038725E-12	3.309353E-12	2.371436E-12	1.887379E-12	1.139533E-12	-3.694822E-12	-5.871748E-12	-8.820500E-12	-9.849010E-12	-3.262279E-12	-6.312284E-12	-1.784883E-11	-2.217337E-11	-1.420020E-11	-8.575363E-12	-1.365219E-11	-2.082334E-11	-1.648637E-11	-1.074518E-11	-1.121592E-11	-1.218847E-11	-1.585132E-11	-1.116351E-11	-6.421530E-12	-5.660361E-12	-1.694644E-12	-3.945289E-12	-1.744382E-12	3.489653E-12	2.483347E-12	3.854694E-12	5.514700E-12	8.266277E-12	1.478018E-11	2.043610E-11	1.735945E-11	1.462386E-11	2.077893E-11	2.300204E-11	2.393552E-11	2.234390E-11	2.229772E-11	2.594458E-11	2.722089E-11	2.289013E-11	2.670575E-11	3.577227E-11	3.810996E-11	3.373923E-11	2.514344E-11	2.996803E-11	3.054623E-11	3.291856E-11	3.039968E-11	1.907008E-11	1.909406E-11	2.683187E-11	2.796430E-11	2.601652E-11	1.963318E-11	1.049738E-11	8.570034E-12	1.362288E-11	3.286260E-12	3.644196E-12	4.657608E-12	5.021761E-12	4.995115E-12	4.036771E-12	-2.428280E-12	-1.113687E-11	-1.037748E-11	-3.624656E-12	-2.210676E-12	-1.542322E-11	-1.995648E-11	-1.173817E-11	-9.150014E-12	-1.339107E-11	-1.126566E-11	-9.762857E-12	-9.300116E-12	-5.419665E-12	-1.466383E-12	-8.981260E-12	-5.789147E-12	-8.659740E-13	4.080292E-12	5.933920E-12	5.702105E-12	4.178879E-12	1.101874E-11	1.418510E-11	1.095035E-11	1.335643E-11	1.473932E-11	1.516831E-11	1.392308E-11	1.698730E-11	2.405898E-11	2.381739E-11	1.867484E-11	1.911715E-11	2.053024E-11	2.647660E-11	2.476774E-11	1.616129E-11	2.019629E-11	2.166001E-11	2.343370E-11	2.451106E-11	2.139622E-11	2.093081E-11	2.198064E-11	1.808864E-11	1.668177E-11	2.240252E-11	2.423928E-11	1.478639E-11	3.843148E-12	8.391510E-12	1.408829E-11	9.189982E-12	-1.556089E-12	4.674483E-12	9.771739E-12	7.282175E-12	-1.236344E-12	-4.432010E-12	-6.359357E-13	1.856293E-13	-4.645173E-12	-5.877077E-12	-1.186695E-11	-8.930634E-12	-6.266099E-12	-1.515854E-11	-1.660005E-11	-1.246736E-11	-8.756551E-12	-8.414602E-12	-1.707612E-11	-2.107026E-11	-9.614531E-12	-4.676259E-12	-5.415224E-12	-1.255707E-11	-1.702816E-11	-4.999556E-12	6.350476E-13	-3.337775E-12	-2.012346E-11	-1.697309E-11	-1.869616E-12	-6.270540E-13	-1.525091E-11	-1.878142E-11	-1.152145E-11	-8.083312E-12	-7.817746E-12	-1.257217E-11	-1.652900E-11	-1.182610E-11	-1.011102E-11	-1.161915E-11	-1.037836E-11	-1.384670E-11	-1.159783E-11	-8.847145E-12	-1.819966E-11	-1.712319E-11	-7.069900E-12	-5.239364E-12	-1.679812E-11	-2.154543E-11	-1.447731E-11	-1.004619E-11	-8.099299E-12	-8.983037E-12	-8.802736E-12	-1.163070E-11	-1.447020E-11	-1.590728E-11	-1.294254E-11	-1.042366E-11	-9.114487E-12	-1.332268E-13	-4.583889E-12	-1.294076E-11
2.618261E-11	2.494360E-11	2.304468E-11	1.989431E-11	2.694467E-11	2.255351E-11	1.704059E-11	1.449774E-11	1.539480E-11	1.680434E-11	1.690736E-11	1.619593E-11	1.469758E-11	7.457146E-12	3.525180E-12	4.697576E-12	8.002488E-12	5.744738E-12	2.975398E-12	-2.398082E-12	1.453948E-12	3.315570E-12	2.914113E-12	-5.397460E-12	-6.085799E-12	-3.010037E-12	-2.887468E-12	-9.206857E-12	-5.381473E-12	-3.260503E-12	-7.842615E-13	-3.095302E-12	-1.275424E-12	-2.591705E-12	-3.194778E-12	3.353762E-12	1.111111E-12	8.348877E-14	4.987122E-12	1.106670E-12	-3.756107E-12	6.865619E-13	1.946887E-12	1.296740E-12	-8.659740E-13	2.398082E-13	1.911360E-12	-1.794120E-12	-3.735678E-12	-4.379608E-12	-1.348255E-12	-3.796963E-12	-1.108269E-11	-1.320100E-11	-1.451905E-11	-5.552003E-12	-1.106937E-11	-1.770406E-11	-1.174350E-11	-9.168666E-12	-1.062794E-11	-1.196909E-11	-2.129319E-11	-2.158895E-11	-1.622791E-11	-1.556710E-11	-1.771205E-11	-1.925482E-11	-1.921929E-11	-1.376677E-11	-1.566836E-11	-2.120881E-11	-1.648548E-11	-1.224176E-11	-1.876010E-11	-1.516831E-11	-1.031175E-11	-1.691980E-11	-2.128608E-11	-1.224087E-11	-4.050982E-12	-1.464429E-11	-1.429878E-11	-4.455991E-12	-4.358292E-12	-3.543832E-12	1.794120E-12	2.483347E-12	2.991385E-12	3.374190E-12	2.031264E-12	5.095480E-12	1.088640E-11	1.145217E-11	1.119105E-11	1.045741E-11	5.627498E-12	7.601031E-12	1.223643E-11	1.358291E-11	9.610979E-12	-4.433787E-12	3.319123E-12	6.702194E-12	6.943779E-12	2.128964E-12	3.220535E-12	-6.892265E-13	-2.375877E-12	-5.061729E-12	-1.106493E-11	-8.041567E-12	-7.277734E-12	-1.307932E-11	-9.185541E-12	-9.062084E-12	-2.061018E-11	-2.374279E-11	-2.238831E-11	-2.429168E-11	-1.812861E-11	-2.406875E-11	-3.212186E-11	-2.370815E-11	-1.738432E-11	-1.924505E-11	-2.161649E-11	-2.315304E-11	-1.898126E-11	-1.145306E-11	-1.536549E-11	-1.733280E-11	-1.262634E-11	-2.476241E-12	6.714629E-13	-1.144862E-12	1.812772E-12	3.370637E-12	7.825740E-12	1.339817E-11	1.870770E-11	1.411227E-11	1.100187E-11	1.823075E-11	1.812950E-11	2.295586E-11	2.755840E-11	3.160228E-11	2.781775E-11	2.426592E-11	2.322409E-11	3.329514E-11	3.942446E-11	3.162626E-11	2.601297E-11	2.708500E-11	3.164402E-11	3.862866E-11	3.388756E-11	2.953104E-11	3.374190E-11	3.339284E-11	2.667377E-11	2.701839E-11	2.529266E-11	2.309353E-11	2.316369E-11	1.435563E-11	1.041300E-11	1.792877E-11	2.110934E-11	9.760193E-12	1.355982E-11	1.527045E-11	3.971046E-12	-3.775646E-12	-5.098144E-13	2.489564E-12	2.228440E-12	-2.793321E-12	-9.478640E-12	-6.477485E-12	-2.455813E-12	2.478018E-13	-7.808865E-12	-1.575273E-11	-1.056844E-11	-4.620304E-12	-5.161205E-12	-1.094502E-11	-1.922373E-11	-9.904966E-12	-2.684075E-12	-2.489564E-12	-2.994938E-12	-6.953549E-12	-3.283596E-12	6.904699E-12	2.316369E-12	-2.895462E-12	-1.940670E-12	-9.610091E-13	3.931078E-12	8.803624E-12	7.742251E-12	6.386003E-12	3.335110E-12	-3.158362E-12	1.364242E-12	1.026468E-11	4.691358E-12	6.119549E-13	4.711787E-12	9.482193E-12	6.968648E-12	-4.753531E-12	-2.331468E-12	6.934897E-12	1.617284E-11	9.753975E-12	7.478462E-13	-4.896528E-12	9.787726E-13	7.004175E-12	2.732925E-12	3.539391E-12	-5.568879E-13	-2.794209E-12	-4.178879E-12	-7.327472E-12	1.517009E-12	2.160050E-12	-1.226397E-11	-1.294076E-11	-6.382450E-12	-5.636380E-12	-1.026290E-11	-1.117240E-11	-1.263878E-11	-1.118838E-11	-9.299228E-12	-1.192824E-11	-1.296829E-11	-1.414868E-11	-1.546141E-11	-1.539924E-11	-1.683009E-11	-1.443023E-11	-1.120171E-11	-1.347278E-11	-9.158008E-12	-1.007550E-11	-1.729550E-11	-1.204725E-11	-1.338218E-11	-1.135714E-11	-7.227108E-12	-9.546142E-12	-1.699973E-11	-1.484501E-11	-8.722800E-12	-8.308909E-12	-1.490008E-11	-1.420997E-11	-1.134559E-11	-1.269740E-11	-1.673950E-11	-1.916955E-11	-1.121503E-11	-9.581669E-12	-1.069278E-11	-1.321698E-11	-1.793676E-11	-1.575451E-11	-1.198242E-11	-1.414335E-11	-1.619327E-11	-2.085798E-11	-1.970690E-11	-1.559997E-11	-1.919709E-11	-2.181633E-11	-1.861000E-11	-1.805578E-11	-1.648459E-11	-1.142997E-11	-1.462386E-11	-1.654676E-11	-1.259171E-11	-1.461054E-11	-2.193090E-11	-1.995826E-11	-1.015099E-11	-4.488854E-12	-6.493472E-12	-1.440448E-11	-1.319123E-11	-1.082689E-11	-9.474199E-12	-6.882495E-12	-3.828049E-12	-2.899903E-12	-4.618528E-13	-2.956746E-12	2.868816E-12	7.661427E-12	7.442935E-12	1.000444E-11	4.209078E-12	5.815792E-12	8.483880E-12	1.368328E-11	1.583089E-11	1.293810E-11	1.093348E-11	1.241496E-11	1.304645E-11	1.567990E-11	1.509637E-11	1.053557E-11	4.174439E-12	6.499690E-12	9.563017E-12	5.849543E-12	1.914024E-12	3.661960E-12	1.623590E-12	-1.027622E-12	-2.890133E-12	-2.987832E-12	-3.183231E-12	-8.068213E-12	-7.862155E-12	-1.934986E-11	-1.600853E-11	-5.877077E-12	-9.431567E-12	-1.721467E-11	-8.898660E-12	-8.419931E-12	-1.826272E-11	-1.616485E-11	-8.710366E-12	-8.165024E-12	-1.990319E-11	-1.036504E-11	1.270983E-12	-2.060574E-13	-4.106937E-12	-2.094325E-12	4.137135E-12	6.401990E-12	4.530598E-12	7.083223E-12	8.097523E-12	1.191847E-11	1.810374E-11	1.864553E-11	1.907985E-11	1.570744E-11	1.716671E-11	2.187406E-11	2.249223E-11	2.283240E-11	2.646505E-11	3.171596E-11	3.260237E-11	2.983480E-11	2.833822E-11	2.583089E-11	2.370015E-11	2.982059E-11	3.477130E-11	3.176748E-11	2.994227E-11	2.398259E-11	2.248690E-11	2.513989E-11	3.110134E-11	3.275780E-11	1.703437E-11	1.444977E-11	1.782752E-11	1.749800E-11	1.810374E-11	1.543832E-11	6.292744E-12	6.701306E-12	1.006484E-11	8.467005E-12	-3.765876E-13	-9.549694E-12	-9.270806E-12	-4.100720E-12	-2.864375E-12	-1.679812E-11	-1.570122E-11	-8.030021E-12	-1.233857E-11	-2.326850E-11	-2.258371E-11	-9.505285E-12	-6.936673E-12	-1.185629E-11	-1.576606E-11	-1.125056E-11	-6.310508E-12	-6.629364E-12	-7.067236E-12	-4.149570E-12	3.353762E-12	3.880452E-12	1.215916E-12	2.063238E-12	-2.167155E-13	1.517009E-12	5.707435E-12	9.062973E-12	1.244160E-11	1.101164E-11	1.514522E-11	1.262990E-11	1.689493E-11	1.904255E-11	2.017142E-11	2.193623E-11	1.649969E-11	2.173994E-11	2.364686E-11	2.003997E-11	1.833289E-11	1.992184E-11	2.203038E-11	2.365397E-11	2.005329E-11	1.740563E-11	2.241674E-11	2.333067E-11	1.935074E-11	1.956657E-11	1.815792E-11	1.186251E-11	9.160672E-12	1.424727E-11	9.557688E-12	6.652456E-12	6.305179E-12	1.204636E-11	9.741541E-12	8.544276E-13	-1.461054E-12	-1.745271E-12	5.654144E-12	-1.337597E-12	-1.109068E-11	-8.768097E-12	-5.220713E-12	-4.994227E-12	-1.265477E-11	-1.375522E-11	-1.008704E-11	-8.379963E-12	-7.146284E-12	-1.037748E-11	-1.238742E-11	-1.661427E-11	-1.422862E-11	-6.862955E-12	-6.635581E-12	-4.278355E-12	-4.216183E-12	-9.313439E-12	-1.086242E-11	-5.990763E-12	-3.782752E-12	-4.895639E-12	-2.301270E-12	-9.274359E-12	-1.007194E-11	-6.651568E-12	-3.297806E-12	-5.455192E-12	-5.736744E-12	-8.181011E-12	-1.173639E-11	-1.081979E-11	-1.414158E-11	-8.129497E-12	-9.092282E-12	-1.000089E-11	-1.047340E-11	-8.043344E-12	-1.188116E-11	-1.388489E-11	-1.279155E-11	-8.801848E-12	-9.905854E-12	-8.080647E-12	-5.867307E-12	-4.605205E-12	-9.598544E-12	-1.473133E-11	-1.306422E-11	-4.794387E-12	-4.065193E-12	-7.973178E-12	-1.285283E-11	-1.769163E-11	-1.350919E-11	-1.362288E-11	-1.064837E-11	-6.913581E-12
2.939071E-11	2.756728E-11	2.701839E-11	2.022471E-11	1.824851E-11	1.926370E-11	2.401634E-11	2.366196E-11	1.715783E-11	1.364242E-11	1.316547E-11	1.715961E-11	1.397638E-11	1.654143E-11	1.253575E-11	1.191847E-11	7.005063E-12	4.117595E-12	7.980283E-12	6.492584E-12	4.845013E-12	1.581846E-12	3.401723E-13	2.380318E-12	3.002043E-12	-1.256772E-12	-4.305889E-12	1.012523E-12	-2.541967E-12	1.145750E-13	-9.929835E-13	2.771117E-12	6.899370E-12	6.641798E-12	1.644906E-12	-4.208189E-12	8.952838E-13	6.796341E-12	8.725465E-12	6.393996E-12	-3.423928E-12	-5.956124E-12	2.556177E-12	1.079403E-11	6.895817E-12	-3.694822E-12	-5.141665E-12	1.829648E-13	4.926726E-12	1.292300E-12	-4.520828E-12	-1.035705E-11	-7.972289E-12	-5.059952E-12	-6.321166E-12	-8.647305E-12	-1.413003E-11	-1.237499E-11	-1.166445E-11	-9.241496E-12	-1.452083E-11	-1.598188E-11	-1.276845E-11	-1.898659E-11	-1.986411E-11	-1.476774E-11	-2.001066E-11	-2.059508E-11	-1.472955E-11	-1.821654E-11	-2.216805E-11	-2.288214E-11	-2.343814E-11	-1.501821E-11	-1.143441E-11	-1.843503E-11	-1.945999E-11	-2.047695E-11	-1.356604E-11	-1.742606E-11	-1.524381E-11	-1.092015E-11	-1.684075E-11	-1.359002E-11	-2.307488E-12	3.330669E-13	1.493028E-12	-5.842438E-12	-4.457767E-12	2.081890E-12	1.006395E-11	6.003198E-12	3.510969E-12	2.860823E-12	6.924239E-12	8.967049E-12	8.888890E-12	4.608758E-12	9.974244E-12	8.655299E-12	3.904432E-12	6.734169E-12	7.411849E-12	5.113243E-12	2.673417E-13	6.539658E-12	8.365753E-12	3.295142E-13	-7.490009E-12	-8.342660E-12	-4.747314E-12	-8.137491E-12	-1.250999E-11	-1.857270E-11	-1.835776E-11	-1.653522E-11	-2.214140E-11	-2.251177E-11	-1.830180E-11	-1.893241E-11	-2.714096E-11	-2.869527E-11	-2.484768E-11	-2.376854E-11	-2.336531E-11	-1.976286E-11	-2.018741E-11	-2.208544E-11	-1.891287E-11	-1.736389E-11	-1.169198E-11	-9.685586E-12	-2.295053E-12	-4.333423E-12	-9.651835E-12	-7.243983E-12	2.533973E-12	1.043343E-11	1.322498E-11	1.138378E-11	9.353407E-12	1.378186E-11	2.144329E-11	1.752465E-11	2.254286E-11	2.459544E-11	2.643219E-11	2.784528E-11	2.797051E-11	3.338041E-11	3.389289E-11	3.826894E-11	2.897238E-11	2.579448E-11	3.607781E-11	4.050271E-11	3.563372E-11	3.221512E-11	3.138023E-11	2.548095E-11	2.738965E-11	2.880363E-11	3.460610E-11	3.244605E-11	2.426326E-11	2.332268E-11	2.757261E-11	2.128075E-11	1.118838E-11	1.165024E-11	1.325784E-11	1.136602E-11	7.400303E-12	7.080558E-12	1.074696E-13	-7.256418E-13	1.052491E-12	-4.928502E-12	-5.944578E-12	-7.287504E-12	-8.402168E-12	-2.452261E-12	-5.208278E-12	-9.928058E-12	-1.845546E-11	-1.466294E-11	-9.532819E-12	-9.036327E-12	-1.172484E-11	-9.491075E-12	-6.706635E-12	-4.951595E-12	-1.355005E-11	-1.655565E-11	-4.576783E-12	1.305622E-13	-1.459366E-11	-1.022471E-11	-3.672618E-12	-2.159162E-12	1.851852E-12	5.826450E-13	2.498446E-12	9.210410E-13	-2.921219E-12	-1.900702E-12	5.795364E-12	9.359624E-12	8.220979E-12	-5.622169E-13	-7.718270E-12	-9.059420E-13	5.763390E-12	8.331114E-12	1.471712E-12	-2.075673E-12	1.685763E-12	-1.464606E-12	-4.862777E-12	5.158540E-12	4.733991E-12	3.795186E-12	-1.294076E-12	-2.396305E-12	1.142197E-12	-1.587175E-12	-2.269296E-12	2.070344E-12	2.033040E-12	-1.067324E-11	-7.667644E-12	2.380318E-13	1.213252E-12	-2.275513E-12	-6.385115E-12	-1.602007E-11	-1.554046E-11	-1.083222E-11	-8.204104E-12	-1.450484E-11	-1.894307E-11	-1.725109E-11	-1.264233E-11	-1.220357E-11	-1.592060E-11	-2.061107E-11	-1.790212E-11	-1.336531E-11	-1.286526E-11	-2.264677E-11	-2.140865E-11	-1.115730E-11	-7.184475E-12	-1.039435E-11	-1.572342E-11	-1.697931E-11	-1.447376E-11	-8.473222E-12	-6.778578E-12	-8.283152E-12	-1.164668E-11	-1.239986E-11	-1.452882E-11	-6.790124E-12	-6.330936E-12	-1.349232E-11	-9.197976E-12	-8.095746E-12	-7.412737E-12	-1.114664E-11	-1.254286E-11	-1.273026E-11	-8.371970E-12	-8.944845E-12	-9.213075E-12	-1.206057E-11	-1.391243E-11	-1.049472E-11	-8.803624E-12	-1.134559E-11	-1.424372E-11	-1.262812E-11	-1.089973E-11	-8.720136E-12	-1.609646E-11	-1.595168E-11	-8.399503E-12	-5.723422E-12	-3.440803E-12	-6.181722E-12	-1.523937E-11	-1.500666E-11	-1.214673E-11	-9.013235E-12	-1.519052E-11	-1.343547E-11	-9.020340E-12	-4.625633E-12	-5.081269E-12	-2.151168E-12	-7.549517E-13	2.068568E-12	2.467360E-12	3.937295E-12	2.025935E-12	1.637801E-12	8.158807E-12	1.311751E-11	1.034106E-11	1.182165E-11	1.388578E-11	1.295053E-11	1.103295E-11	1.078426E-11	1.397460E-11	1.665246E-11	1.884271E-11	1.214939E-11	1.400391E-11	7.126744E-12	6.353140E-12	9.521273E-12	9.198864E-12	1.068567E-11	2.242651E-12	1.771916E-12	4.472867E-12	6.393996E-12	-1.305622E-13	-9.064749E-12	-1.142997E-11	-8.986589E-12	-1.041656E-11	-1.227285E-11	-1.393996E-11	-1.818368E-11	-1.804246E-11	-1.481837E-11	-1.700506E-11	-1.364153E-11	-1.433342E-11	-1.430589E-11	-1.768008E-11	-1.451728E-11	-1.101164E-11	-1.273381E-11	-1.432987E-11	-1.242828E-11	-8.771650E-12	-4.563461E-12	-3.798739E-12	-7.837286E-12	-3.526068E-12	2.696510E-12	7.527312E-12	8.464340E-12	3.666401E-12	5.684342E-12	1.203748E-11	1.171507E-11	1.299583E-11	1.570921E-11	2.343548E-11	1.773692E-11	1.612577E-11	2.051426E-11	2.200018E-11	3.125233E-11	2.906031E-11	2.379696E-11	2.112355E-11	2.514966E-11	2.914291E-11	3.190603E-11	2.472955E-11	2.384937E-11	2.651479E-11	2.429790E-11	2.409450E-11	2.315836E-11	1.803624E-11	1.726530E-11	1.513545E-11	1.133582E-11	1.596678E-11	1.411937E-11	5.058176E-12	-2.939871E-12	-2.247091E-13	5.160317E-12	-5.107026E-13	-2.287059E-12	-4.315659E-12	-6.748380E-12	-1.239453E-11	-1.715961E-11	-1.596678E-11	-8.242296E-12	-9.709566E-12	-1.128164E-11	-1.425793E-11	-1.313527E-11	-1.661071E-11	-1.118305E-11	-1.698996E-11	-1.450839E-11	-5.478284E-12	-1.771916E-12	-5.480949E-12	-8.792966E-12	-1.110223E-12	2.913225E-12	4.093614E-12	1.127543E-11	1.394529E-11	1.300116E-11	6.083134E-12	5.601741E-12	1.384848E-11	2.131095E-11	2.292744E-11	1.700062E-11	1.942624E-11	1.980727E-11	1.911360E-11	2.147349E-11	2.040768E-11	2.408118E-11	2.804956E-11	2.383516E-11	2.541167E-11	2.915623E-11	2.903100E-11	3.066170E-11	1.655476E-11	1.296030E-11	2.476153E-11	2.826006E-11	1.333778E-11	9.945822E-12	2.077982E-11	2.555200E-11	2.319123E-11	1.403055E-11	1.076828E-11	1.614886E-11	1.365930E-11	1.042100E-11	4.126477E-12	3.109513E-12	-2.575717E-14	2.659206E-12	2.748024E-12	-3.537615E-12	-2.971845E-12	-7.323031E-12	-5.546674E-12	-8.578027E-12	-9.474199E-12	-1.052136E-11	-1.124878E-11	-6.388667E-12	-1.118661E-11	-8.207657E-12	-4.910738E-12	-7.732481E-12	-1.218137E-11	-1.156941E-11	-8.522960E-12	-5.718981E-12	-9.015899E-12	-5.578649E-12	-5.885958E-12	-1.491163E-11	-1.243805E-11	-5.238476E-12	-6.004086E-12	-7.398526E-12	-8.582468E-12	-1.151967E-11	-9.499956E-12	-2.778222E-12	-1.311840E-12	-9.844570E-12	-1.502887E-11	-1.088019E-11	-7.150724E-12	-9.354295E-12	-9.335643E-12	-7.791989E-12	-9.181100E-12	-1.449951E-11	-6.623146E-12	-1.172218E-11	-1.317968E-11	-6.824763E-12	-9.661605E-12	-1.221778E-11	-1.042810E-11	-1.103206E-11	-6.552980E-12	-3.135270E-12	-5.917045E-12	-1.384581E-11	-1.103118E-11	-1.006129E-11	-6.198597E-12	-8.813394E-12	-9.986678E-12	-6.534329E-12	-3.066880E-12	-5.406342E-12
3.100631E-11	3.230038E-11	2.915623E-11	3.221867E-11	2.695177E-11	2.166356E-11	2.031619E-11	2.108447E-11	2.444001E-11	1.820410E-11	1.036859E-11	1.050271E-11	2.054446E-11	2.047873E-11	1.016964E-11	8.339995E-13	6.705747E-12	6.259882E-12	5.517364E-12	5.346834E-12	-5.064393E-12	-3.629985E-12	1.366018E-12	8.943957E-13	3.289813E-12	4.316547E-13	-5.745626E-12	-2.087219E-12	-1.413092E-12	-5.055512E-12	-2.026823E-12	-8.801848E-13	-2.342126E-12	-3.648637E-12	2.620126E-12	9.076295E-12	2.621903E-12	-2.414069E-12	-4.146017E-12	2.549072E-13	3.802292E-12	-8.482104E-13	-2.645884E-12	1.962874E-13	-1.096012E-12	2.098766E-12	2.512657E-12	1.531220E-12	-5.505818E-12	-9.634959E-12	-8.181900E-12	-4.942713E-12	-1.622702E-12	-5.788259E-12	-4.519940E-12	-2.360778E-12	-1.194156E-11	-1.386358E-11	-9.625190E-12	-8.713918E-12	-8.464340E-12	-1.866240E-11	-1.730882E-11	-1.305978E-11	-8.285816E-12	-1.545786E-11	-1.501288E-11	-9.296564E-12	-8.918200E-12	-1.463185E-11	-1.634426E-11	-2.280753E-11	-1.534683E-11	-1.481926E-11	-1.233236E-11	-1.882672E-11	-1.535128E-11	-6.997958E-12	-6.366463E-12	-1.027001E-11	-1.591971E-11	-1.060929E-11	-8.202328E-12	-6.889600E-12	-5.082157E-12	-5.520029E-12	-6.777690E-12	-8.952838E-13	3.448797E-12	4.643397E-12	6.349588E-12	8.566481E-12	9.556800E-12	7.577050E-12	4.304113E-12	4.862777E-12	6.876277E-12	1.055245E-11	8.568257E-12	3.032241E-12	9.304557E-12	1.090950E-11	7.557510E-12	5.367262E-12	-1.859846E-12	3.428369E-12	9.431567E-12	5.134559E-12	-6.360246E-12	-4.194867E-12	-6.030731E-12	-1.025491E-11	-8.452794E-12	-5.704770E-12	-8.924417E-12	-2.229505E-11	-2.033484E-11	-1.679901E-11	-2.476064E-11	-3.023093E-11	-2.765432E-11	-2.124079E-11	-2.025136E-11	-2.118128E-11	-2.131895E-11	-2.822897E-11	-2.696421E-11	-2.023626E-11	-1.511680E-11	-1.265832E-11	-1.649436E-11	-2.037748E-11	-1.191669E-11	-4.647838E-12	-2.546408E-12	-1.035261E-11	-7.075229E-12	1.005063E-11	1.519496E-11	1.625899E-11	9.679368E-12	9.565682E-12	1.275691E-11	1.440981E-11	2.387512E-11	2.662581E-11	2.310685E-11	1.856115E-11	2.309530E-11	2.680522E-11	3.091483E-11	2.985878E-11	2.937206E-11	3.007994E-11	2.876011E-11	3.061551E-11	3.279066E-11	2.737810E-11	2.901679E-11	3.328893E-11	3.332978E-11	2.736744E-11	1.698197E-11	2.472511E-11	3.350120E-11	3.016432E-11	1.767297E-11	1.190603E-11	1.221512E-11	1.494538E-11	1.697931E-11	1.332445E-11	1.087930E-11	1.696421E-12	-1.835865E-12	2.475353E-12	4.693135E-12	-4.969358E-12	-4.456879E-12	-7.639223E-12	-1.244072E-11	-1.275335E-11	-1.550404E-11	-9.325873E-12	-5.484502E-12	-1.257305E-11	-1.618350E-11	-1.367617E-11	-1.472866E-11	-1.063416E-11	-1.617373E-11	-1.425438E-11	-5.011991E-12	-5.067946E-12	-4.302336E-12	-3.717915E-12	-2.104983E-13	-2.802203E-12	-4.402700E-12	-2.815526E-12	-5.089262E-13	5.067058E-12	2.423839E-12	-1.417533E-12	3.723244E-12	7.474021E-12	4.221512E-12	7.115197E-12	3.143263E-12	1.135980E-12	5.014655E-12	1.141487E-11	3.126388E-12	3.590017E-12	8.059331E-12	1.280664E-11	1.309175E-11	4.654055E-13	2.055245E-12	7.680967E-12	1.228440E-11	1.019718E-11	7.278622E-12	9.066525E-12	3.571365E-12	1.600498E-12	-3.161915E-12	3.165468E-12	4.511946E-12	8.713030E-13	-2.093437E-12	-1.779021E-12	1.181277E-13	1.191047E-12	-6.612488E-12	-8.548717E-12	-1.154099E-11	-9.984902E-12	-5.564438E-12	-1.007194E-11	-1.245937E-11	-1.277467E-11	-1.254907E-11	-9.752199E-12	-1.456968E-11	-1.625100E-11	-1.599787E-11	-1.270983E-11	-1.070521E-11	-8.469669E-12	-1.007727E-11	-9.670487E-12	-1.681943E-11	-1.826006E-11	-1.263079E-11	-6.187939E-12	-4.487077E-12	-1.172573E-11	-1.513190E-11	-1.383871E-11	-7.482015E-12	-5.469403E-12	-1.842348E-11	-1.855938E-11	-1.068656E-11	-1.400657E-12	-2.268408E-12	-9.912959E-12	-1.030198E-11	-9.924506E-12	-1.049294E-11	-1.587708E-11	-1.261746E-11	-8.206769E-12	-1.045919E-11	-1.554668E-11	-1.375433E-11	-9.018564E-12	-1.246647E-11	-1.834621E-11	-1.180833E-11	-7.640999E-12	-1.086509E-11	-2.116796E-11	-1.775380E-11	-1.040501E-11	-1.076028E-11	-1.116174E-11	-1.485922E-11	-1.828759E-11	-1.941292E-11	-1.274181E-11	-1.267075E-11	-1.790301E-11	-1.450395E-11	-1.183853E-11	-1.162714E-11	-1.112976E-11	-1.028866E-11	-8.792966E-12	-6.273204E-12	-5.610623E-12	-6.126655E-12	-1.133316E-12	-3.026024E-12	1.643130E-13	-8.165912E-12	-2.421174E-12	1.062439E-11	5.137224E-12	-1.017852E-12	7.938539E-12	1.435918E-11	7.963408E-12	3.656631E-12	8.945733E-12	5.882406E-12	9.145573E-12	1.378364E-11	4.146017E-12	-1.037392E-12	-4.911627E-13	2.343903E-12	1.915801E-12	-7.896794E-12	-8.754775E-12	-6.919798E-12	-6.870948E-12	-1.740830E-13	3.339551E-13	-8.204992E-12	-2.184208E-11	-1.834710E-11	-1.318234E-11	-1.241496E-11	-1.431388E-11	-1.681233E-11	-2.233680E-11	-1.463718E-11	-1.483080E-11	-1.934275E-11	-1.698641E-11	-1.430234E-11	-1.093170E-11	-1.449507E-11	-1.984102E-11	-1.305089E-11	-6.172840E-12	-9.030110E-12	-1.190603E-11	-1.695533E-12	9.849899E-13	-3.739231E-13	5.551115E-13	-4.005685E-13	4.184209E-12	1.051781E-11	1.224798E-11	1.551026E-11	1.224354E-11	1.188827E-11	1.632561E-11	2.149303E-11	2.850253E-11	2.112532E-11	2.060485E-11	2.760103E-11	2.565859E-11	2.566480E-11	2.552714E-11	2.551026E-11	3.116885E-11	3.343281E-11	2.482192E-11	1.470024E-11	2.268497E-11	2.952394E-11	3.210765E-11	2.258638E-11	1.525002E-11	1.852030E-11	2.132161E-11	1.617106E-11	3.182343E-12	3.296918E-12	1.817835E-11	1.473399E-11	4.178879E-12	5.165646E-12	2.011724E-12	-1.441514E-12	-5.037748E-12	-9.714896E-12	-8.696155E-12	-6.579626E-12	-8.989254E-12	-1.196820E-11	-1.558309E-11	-1.440004E-11	-1.512657E-11	-1.654499E-11	-1.258638E-11	-1.764100E-11	-1.568612E-11	-6.630252E-12	-8.217427E-12	-1.232436E-11	-1.562395E-11	-5.179857E-12	-2.157385E-12	-1.021405E-13	4.908962E-12	3.264944E-12	5.816680E-12	3.153033E-12	6.268763E-12	1.541256E-11	1.980638E-11	1.488143E-11	1.116618E-11	1.425349E-11	1.961897E-11	2.369660E-11	2.183853E-11	1.770317E-11	1.109957E-11	2.272049E-11	3.197798E-11	2.680789E-11	1.714362E-11	2.162093E-11	2.313261E-11	2.807621E-11	3.081002E-11	2.488765E-11	1.971578E-11	1.881695E-11	2.237766E-11	1.539480E-11	1.297895E-11	1.410072E-11	1.622702E-11	2.077982E-11	1.801581E-11	8.949286E-12	5.671019E-12	6.412648E-12	5.076828E-12	4.997780E-12	8.416379E-12	4.174439E-13	-1.431744E-12	-4.687806E-12	1.456613E-12	-2.214229E-12	-5.977441E-12	-1.245937E-11	-1.031175E-11	-5.236700E-12	-7.281287E-12	-9.173995E-12	-9.439560E-12	-7.546852E-12	-6.477485E-12	-1.197975E-11	-7.640111E-12	-2.319922E-12	-7.192469E-12	-1.630607E-11	-9.529266E-12	-3.811174E-12	-5.088374E-12	-2.092548E-12	-2.936318E-12	-3.958611E-12	-8.428813E-12	-8.189005E-12	5.400125E-13	-8.461676E-12	-5.147882E-12	-2.479794E-12	7.549517E-14	1.249667E-12	-1.050360E-11	-1.032774E-11	-1.413092E-12	6.163958E-13	-5.913492E-12	-9.357848E-12	-4.598988E-12	1.016964E-12	-4.203748E-12	-9.129586E-12	-1.157119E-11	-4.558132E-12	2.390088E-12	6.741274E-13	-1.219203E-11	-1.088107E-11	-2.043699E-12	-4.695799E-12	-3.340439E-12	-3.830714E-12	-6.144418E-12	-3.108624E-12	-1.028333E-11	-1.021228E-11	-4.211742E-12	-5.687895E-12	-8.456347E-12	-7.850609E-12	-5.843326E-12
3.448708E-11	3.256950E-11	3.387068E-11	2.720313E-11	2.574385E-11	2.119105E-11	2.097966E-11	1.996892E-11	2.183409E-11	2.531131E-11	2.074785E-11	1.388933E-11	1.111111E-11	1.508393E-11	1.852651E-11	1.463540E-11	8.900436E-12	6.760814E-12	3.608669E-12	6.382450E-12	8.047785E-12	4.515499E-12	2.229328E-12	2.568612E-12	2.195577E-12	1.884715E-12	3.241851E-12	-3.259615E-13	-7.405632E-12	-7.229772E-12	2.654765E-12	2.042810E-14	-2.994938E-12	1.956657E-12	2.079226E-12	1.436185E-12	1.427303E-12	-3.296030E-12	2.132516E-12	8.987477E-12	1.714184E-12	1.847411E-13	3.874234E-12	3.857359E-12	5.769607E-12	4.678036E-12	-1.030287E-13	2.335909E-12	3.602452E-12	3.481659E-13	-1.810108E-12	-7.021939E-12	-5.003109E-12	5.996093E-12	4.196643E-12	-3.834266E-12	-4.367173E-12	-4.220624E-12	1.783462E-12	5.773160E-14	-1.017497E-11	-1.446754E-11	-9.306333E-12	-4.654055E-12	-5.797141E-12	-8.819612E-12	-1.111200E-11	-1.496048E-11	-1.303313E-11	-1.204903E-11	-8.346213E-12	-1.191136E-11	-2.115641E-11	-1.714184E-11	-1.038281E-11	-4.201972E-12	-4.479084E-12	-1.044498E-11	-2.210143E-11	-1.205347E-11	-4.554579E-12	-5.127454E-12	-1.121592E-11	-1.109512E-11	-1.262634E-11	-8.171241E-12	-9.920953E-13	-3.641532E-12	-4.058975E-12	-3.188561E-13	2.438050E-12	4.023448E-13	-4.518164E-12	4.528822E-12	5.609735E-12	4.526157E-12	4.899192E-12	3.995915E-12	-1.794120E-13	5.856648E-12	6.888712E-12	3.335110E-12	2.157385E-12	6.501466E-13	1.536549E-12	1.894485E-12	1.461942E-12	-7.816858E-12	-1.019274E-11	-3.899103E-12	-7.443823E-12	-2.089440E-11	-2.583622E-11	-1.885248E-11	-1.799449E-11	-1.465139E-11	-1.823697E-11	-3.458833E-11	-3.111911E-11	-2.556977E-11	-1.999201E-11	-2.084022E-11	-2.441158E-11	-2.361578E-11	-2.977352E-11	-3.273026E-11	-2.898926E-11	-2.046718E-11	-1.695710E-11	-2.338219E-11	-2.760991E-11	-2.128342E-11	-1.564260E-11	-1.196288E-11	-1.126921E-11	-6.767920E-12	-2.102318E-12	3.129053E-12	9.959145E-12	6.421530E-12	7.353229E-12	1.293010E-11	1.803535E-11	1.752110E-11	2.083844E-11	2.281197E-11	2.187761E-11	2.146461E-11	3.027267E-11	3.317968E-11	3.270273E-11	2.924860E-11	2.923262E-11	3.349143E-11	3.346301E-11	2.770406E-11	2.969625E-11	3.386624E-11	3.219824E-11	3.190692E-11	3.275691E-11	2.347278E-11	2.663914E-11	3.019185E-11	2.571898E-11	2.304201E-11	2.060130E-11	1.595257E-11	1.422062E-11	1.406519E-11	1.110578E-11	1.162803E-11	7.217338E-12	1.905143E-12	5.018208E-13	-2.092548E-12	-1.720402E-12	-2.219558E-12	-9.406698E-12	-9.927170E-12	-6.635581E-12	-9.086953E-12	-1.148948E-11	-1.158984E-11	-1.804157E-11	-2.189626E-11	-1.599521E-11	-1.060130E-11	-1.579625E-11	-1.498979E-11	-7.244871E-12	-4.848566E-12	-9.670487E-12	-1.170442E-11	-9.976908E-12	-3.187672E-12	-9.450218E-13	-2.196465E-12	-2.411404E-12	-4.358292E-12	-1.905143E-12	1.756817E-12	7.539747E-12	6.889600E-12	6.804335E-12	4.327205E-12	5.931255E-12	2.953193E-12	1.288747E-12	1.881162E-12	1.043876E-11	8.209433E-12	3.141487E-12	4.625633E-12	2.319034E-12	7.519319E-12	8.004264E-12	9.487522E-12	4.519052E-12	-7.558398E-13	3.584688E-12	9.365841E-12	2.602363E-13	1.981526E-12	1.110223E-12	-7.202239E-12	9.059420E-14	4.935607E-12	1.291411E-12	-1.741718E-12	3.002043E-13	-3.716139E-12	-6.413536E-12	-5.401901E-12	-1.115996E-11	-1.567990E-11	-8.912870E-12	-1.161204E-11	-1.300915E-11	-1.653433E-11	-1.083045E-11	-1.223199E-11	-1.616662E-11	-1.955502E-11	-2.238387E-11	-1.645706E-11	-1.114930E-11	-1.497824E-11	-1.824052E-11	-1.498535E-11	-1.489564E-11	-1.089795E-11	-1.715961E-11	-1.789591E-11	-1.508127E-11	-1.081357E-11	-7.831069E-12	-1.198330E-11	-1.590017E-11	-1.400480E-11	-6.707523E-12	-9.316992E-12	-1.032952E-11	-1.313794E-11	-1.398170E-11	-7.775114E-12	-9.171330E-12	-1.310063E-11	-1.119638E-11	-1.353762E-11	-6.216361E-12	-4.106937E-12	-7.485568E-12	-1.196554E-11	-1.136957E-11	-5.999645E-12	-6.620482E-12	-4.916956E-12	-5.298872E-12	-9.317880E-12	-9.244161E-12	-1.003375E-11	-1.706368E-11	-1.496403E-11	-1.123635E-11	-3.983480E-12	-8.062884E-12	-1.107292E-11	-1.277378E-11	-1.345501E-11	-1.153033E-11	-1.526690E-11	-1.544098E-11	-5.920597E-12	-3.402612E-12	-1.250289E-11	-1.344613E-11	-1.335643E-11	-1.204459E-11	-4.533263E-12	-1.526779E-12	-1.791456E-12	2.806644E-12	5.347722E-12	6.328271E-12	2.319034E-12	-4.916068E-12	2.470024E-12	1.297007E-11	1.241762E-11	-1.135092E-12	6.462386E-12	1.265210E-11	1.062794E-11	1.037392E-11	1.393019E-11	1.020961E-11	6.061818E-12	1.531220E-12	1.083578E-11	1.224532E-11	3.872458E-13	-5.355716E-12	1.509903E-14	6.860290E-12	6.513012E-12	1.267431E-12	-3.071321E-12	-2.360778E-12	-3.544720E-12	-8.578915E-12	-7.785772E-12	-1.390177E-11	-1.435652E-11	-1.635048E-11	-1.301093E-11	-1.207834E-11	-1.653078E-11	-1.754596E-11	-1.836575E-11	-1.515499E-11	-1.514255E-11	-1.959766E-11	-1.674660E-11	-7.665868E-12	-1.160938E-11	-1.011546E-11	-3.043787E-12	-6.023626E-12	-8.991030E-12	-6.891376E-12	-6.544099E-12	-3.395506E-12	2.398082E-12	4.899192E-12	2.660094E-12	6.967760E-12	6.825651E-12	1.316014E-11	1.510347E-11	1.299405E-11	8.467893E-12	1.212186E-11	1.896616E-11	2.589751E-11	2.566747E-11	2.260059E-11	1.911626E-11	2.158185E-11	2.673861E-11	2.779821E-11	3.143885E-11	2.478551E-11	1.757883E-11	1.937650E-11	2.190870E-11	1.915978E-11	2.001421E-11	1.817568E-11	1.935430E-11	1.951506E-11	1.360512E-11	1.120970E-11	8.872902E-12	7.982948E-12	1.958433E-12	7.567280E-13	2.631673E-12	1.106670E-12	-2.782663E-12	-2.487788E-12	-9.256595E-12	-1.908518E-11	-1.655032E-11	-1.112088E-11	-1.618083E-11	-1.941736E-11	-2.232259E-11	-2.073719E-11	-1.980016E-11	-1.588152E-11	-1.347633E-11	-1.140776E-11	-1.699707E-11	-2.040679E-11	-1.400036E-11	-4.319212E-12	-5.005774E-12	-6.959766E-12	-9.130474E-12	-4.784617E-12	1.140421E-12	9.315215E-12	8.317791E-12	4.583889E-12	8.185452E-12	8.272494E-12	1.248690E-11	1.973266E-11	2.286793E-11	1.885958E-11	1.498979E-11	1.829292E-11	2.511946E-11	2.520295E-11	2.034728E-11	1.248956E-11	2.169820E-11	3.313527E-11	3.406164E-11	2.649436E-11	2.225065E-11	2.711520E-11	2.921130E-11	2.493117E-11	2.577405E-11	2.763034E-11	1.816947E-11	1.522427E-11	1.918465E-11	2.067502E-11	2.194955E-11	1.880007E-11	1.616662E-11	5.239364E-12	9.628742E-12	1.569411E-11	2.033840E-11	1.674838E-11	-3.939959E-12	-9.361401E-12	5.717204E-12	2.247091E-12	-5.278444E-12	-5.135448E-12	-2.989609E-12	-4.423129E-12	-1.164668E-11	-1.109690E-11	-6.641798E-12	-2.885692E-12	-3.061551E-12	-1.206235E-11	-1.853540E-11	-8.760104E-12	-8.237855E-12	-5.500489E-12	-1.272760E-12	-3.579359E-13	-1.003109E-11	-1.181544E-11	-6.343370E-12	2.362555E-13	-1.627143E-12	-3.844036E-12	-2.034817E-12	-2.604139E-12	-6.661338E-14	5.533352E-13	-3.587353E-12	-1.772804E-12	2.004619E-12	-1.256772E-12	-1.953993E-12	1.776357E-14	-1.197531E-11	-1.298073E-11	-7.309708E-13	4.028777E-12	-3.615774E-12	-1.052225E-11	-4.549250E-12	-2.219558E-12	-4.857448E-12	-6.923351E-12	-6.233236E-12	-5.019984E-12	-3.596234E-12	-2.023270E-12	-3.753442E-12	-7.196022E-12	-7.371881E-13	-3.646861E-12	-9.467094E-12	-1.336353E-11	-9.180212E-12	-7.200462E-12	-5.875300E-12	-7.484680E-12	-7.739587E-12	-7.311485E-12	-5.231371E-12
3.658318E-11	3.764544E-11	3.645528E-11	3.349765E-11	2.965539E-11	2.917044E-11	3.392042E-11	3.021583E-11	2.435829E-11	2.278977E-11	2.183409E-11	1.703881E-11	1.923262E-11	1.838618E-11	8.501644E-12	9.524825E-12	1.403855E-11	1.598721E-11	9.880097E-12	9.010570E-12	7.493561E-12	1.738165E-12	5.142553E-13	9.068302E-13	-6.056489E-12	-3.908873E-12	-3.411493E-12	3.135270E-12	2.708944E-13	-7.533529E-12	-5.158540E-12	-3.231193E-12	-2.568612E-12	-1.899814E-12	1.394440E-12	-1.918465E-12	-4.197531E-12	-1.743494E-12	-1.618261E-12	-9.769963E-14	-5.195844E-12	-3.479883E-12	-1.372236E-12	6.981082E-13	1.064926E-12	2.140510E-13	-2.400746E-12	-8.979484E-13	-1.335820E-12	7.132073E-13	-2.710721E-12	-5.993428E-12	-8.116174E-12	-5.000445E-13	2.166267E-12	-8.318679E-12	-7.925216E-12	1.270095E-12	-5.115020E-12	-1.364153E-11	-8.402168E-12	-4.316547E-12	-6.437517E-12	-1.268674E-11	-1.090594E-11	-9.427126E-12	-7.960743E-12	-1.161737E-11	-1.506884E-11	-1.211831E-11	-4.909850E-12	-1.099565E-11	-2.186606E-11	-1.868106E-11	-9.205081E-12	-9.141132E-12	-1.462030E-11	-9.608314E-12	-5.828227E-12	-1.345324E-11	-1.481215E-11	-8.999024E-12	-9.543477E-12	-1.092193E-11	-1.024691E-11	-4.745537E-12	-1.065903E-11	-1.099831E-11	-2.139622E-12	6.288303E-13	1.921130E-12	2.566836E-13	-4.435563E-12	-2.048139E-12	9.268142E-12	7.461587E-12	7.372769E-12	-4.416911E-12	-1.595168E-12	6.141754E-12	9.397816E-12	1.520561E-12	-6.656897E-12	5.480061E-13	5.700329E-12	1.654676E-12	-2.296829E-12	-3.574030E-12	-9.163337E-12	-9.403145E-12	-8.811618E-12	-8.403944E-12	-1.077627E-11	-1.443112E-11	-2.217870E-11	-1.837375E-11	-1.928679E-11	-2.172662E-11	-1.936140E-11	-2.540101E-11	-2.432099E-11	-2.606093E-11	-2.355627E-11	-1.872014E-11	-1.648548E-11	-1.905676E-11	-2.088374E-11	-2.193090E-11	-1.943778E-11	-2.261125E-11	-2.000533E-11	-1.348077E-11	-1.366551E-11	-1.153744E-11	-7.046808E-12	1.858957E-12	2.568612E-12	2.539302E-12	5.134559E-12	7.767120E-12	1.107026E-11	1.283951E-11	1.738343E-11	2.082956E-11	2.127720E-11	2.063505E-11	2.453948E-11	2.265654E-11	2.617018E-11	2.724576E-11	2.859668E-11	3.217426E-11	2.892619E-11	2.693845E-11	3.331913E-11	3.259437E-11	2.316014E-11	2.776623E-11	3.218581E-11	3.197798E-11	3.084821E-11	2.837997E-11	2.076472E-11	2.074607E-11	2.695000E-11	2.771650E-11	2.052403E-11	1.693223E-11	1.935074E-11	1.329159E-11	6.302514E-12	1.133493E-11	8.268053E-12	3.022471E-12	-2.522427E-12	1.945111E-13	-2.602363E-12	-6.512124E-12	-1.250644E-11	-1.057909E-11	-1.608047E-11	-2.278355E-11	-1.201172E-11	-7.172041E-12	-1.363176E-11	-2.334577E-11	-2.357226E-11	-1.515765E-11	-1.530509E-11	-1.713474E-11	-1.331735E-11	-1.231104E-11	-1.403144E-11	-1.244160E-11	-1.518163E-11	-8.319567E-12	-6.590284E-13	1.030287E-12	-1.026024E-11	-1.006040E-11	-1.754152E-12	9.690027E-13	2.108536E-12	3.766765E-12	8.588685E-13	6.448175E-13	6.523670E-12	6.681766E-12	3.454126E-12	5.845102E-12	8.559375E-12	3.951506E-12	-4.583001E-13	3.359979E-12	1.245493E-11	1.239098E-11	5.012879E-12	5.896617E-12	1.054090E-11	7.897683E-12	7.151613E-12	5.905498E-12	5.488054E-12	4.154010E-12	8.915535E-12	4.931167E-12	-3.910650E-12	-2.649436E-12	3.147704E-12	-1.854517E-12	-1.729283E-12	-5.790923E-13	1.856293E-13	-1.355360E-12	-3.846701E-12	-9.696244E-12	-1.232170E-11	-1.174616E-11	-1.130562E-11	-7.933210E-12	-1.189360E-11	-1.976108E-11	-1.287059E-11	-9.416468E-12	-2.100897E-11	-1.899103E-11	-1.056577E-11	-8.634871E-12	-1.335909E-11	-2.194156E-11	-1.977796E-11	-5.877965E-12	-2.889244E-12	-9.988455E-12	-1.600053E-11	-1.178968E-11	-3.209877E-12	-3.288037E-12	-8.602008E-12	-8.167689E-12	-1.232792E-12	1.686651E-12	-2.975398E-12	-5.595524E-12	-4.769518E-13	2.593481E-13	-1.044498E-12	-4.130030E-12	-7.264411E-12	-1.140421E-12	7.034373E-13	-5.089262E-13	-1.601475E-11	-1.443645E-11	2.856382E-12	2.287059E-12	-2.668088E-12	-5.548451E-12	-1.200018E-11	-6.557421E-12	-4.485301E-13	-1.939782E-12	-1.206413E-11	-1.746514E-11	-1.387690E-11	-4.267697E-12	-8.615331E-14	-2.245315E-12	-1.107825E-11	-1.625011E-11	-1.613021E-11	-1.118039E-11	-9.261036E-12	-1.264855E-11	-1.573230E-11	-1.182610E-11	-6.338041E-12	-8.333778E-12	-1.015277E-11	-1.600409E-11	-8.325785E-12	-3.370637E-12	-3.142375E-12	-4.544809E-12	-6.388667E-12	-1.546319E-12	4.522605E-12	1.464606E-12	4.164669E-12	3.296918E-12	3.337775E-12	3.170797E-12	2.607692E-12	5.186962E-12	-2.094325E-12	5.641709E-12	1.222400E-11	7.167600E-12	-1.172396E-12	-3.649525E-12	-4.237499E-12	6.785683E-13	4.843237E-12	2.970957E-12	-1.581846E-12	-1.031175E-11	-1.610356E-11	-7.691625E-12	-1.215650E-11	-1.988631E-11	-1.501466E-11	-9.666046E-12	-1.707079E-11	-1.833733E-11	-1.779910E-11	-2.054179E-11	-1.677503E-11	-1.376232E-11	-1.972555E-11	-2.341149E-11	-1.939870E-11	-1.422329E-11	-1.229417E-11	-1.765255E-11	-2.100808E-11	-1.660627E-11	-1.264766E-11	-1.112888E-11	-1.561951E-11	-1.198686E-11	-5.866418E-12	-7.529977E-12	-1.422507E-11	-6.956213E-12	3.172573E-12	4.688694E-12	3.431033E-12	4.833467E-12	7.124967E-12	8.429701E-12	1.014477E-11	1.210410E-11	1.094680E-11	1.652811E-11	1.915534E-11	2.333955E-11	2.752376E-11	2.493827E-11	2.096634E-11	2.371081E-11	2.724931E-11	2.966782E-11	1.938538E-11	1.608402E-11	2.070877E-11	2.883205E-11	3.135980E-11	1.673861E-11	1.294431E-11	1.920153E-11	2.355005E-11	1.593836E-11	1.221956E-11	1.928147E-11	1.289635E-11	6.972201E-13	5.466738E-12	8.275158E-12	4.746425E-12	-8.606449E-13	-7.327472E-13	-3.064216E-12	-1.124789E-11	-9.309886E-12	-1.211653E-11	-1.011902E-11	-1.361222E-11	-1.634959E-11	-1.276934E-11	-1.065636E-11	-1.521538E-11	-1.448441E-11	-1.689227E-11	-1.774847E-11	-9.690027E-12	-7.322143E-12	-5.307754E-12	-4.463097E-12	-4.427569E-12	5.320189E-13	1.538325E-12	5.826450E-13	8.331114E-12	8.387069E-12	1.097966E-11	1.699529E-11	1.673062E-11	1.304645E-11	1.496847E-11	1.748290E-11	1.551914E-11	2.425971E-11	2.665335E-11	2.593215E-11	2.442402E-11	2.680611E-11	2.903722E-11	2.539391E-11	2.423306E-11	3.247802E-11	3.332445E-11	2.653255E-11	2.235456E-11	2.520739E-11	2.745892E-11	2.751310E-11	2.584688E-11	2.939693E-11	2.554135E-11	1.673506E-11	1.575273E-11	1.643752E-11	1.589040E-11	2.098677E-11	1.676526E-11	9.090506E-12	5.742073E-12	8.608225E-12	1.244960E-11	9.493739E-12	-2.437162E-12	-1.977973E-12	5.986323E-13	-4.205525E-12	-5.864642E-12	-5.224265E-12	-3.678835E-12	-1.059597E-11	-1.570655E-11	-1.368861E-11	-7.498890E-12	-7.293721E-12	-1.271161E-11	-1.413358E-11	-1.543299E-11	-1.315925E-11	-6.911804E-12	-4.151346E-12	-4.523493E-12	-1.175504E-11	-1.032241E-11	-8.105516E-12	-6.417977E-12	-6.912693E-12	-6.071588E-12	-2.491340E-12	-1.232792E-12	-8.183676E-12	-1.237144E-11	-8.952838E-13	-3.588241E-13	-6.025402E-12	-1.888267E-12	-2.629896E-12	-2.643219E-12	-5.083045E-12	-4.561684E-12	5.009326E-13	-4.170886E-12	-7.879031E-12	-2.567724E-12	-4.192202E-13	-8.983925E-12	-4.904521E-12	3.331557E-12	6.092904E-13	-9.234391E-12	-6.872725E-12	1.849187E-12	-1.016964E-12	-1.000977E-11	-6.783907E-12	-3.668177E-12	-3.109513E-12	-5.753620E-12	-7.970513E-12	-7.615242E-12	-3.804956E-12	1.971756E-13	-3.015366E-12	-1.700595E-11	-1.648903E-11
3.313883E-11	4.390355E-11	4.747225E-11	3.381651E-11	2.419309E-11	2.018030E-11	2.664091E-11	3.157918E-11	2.646772E-11	1.940048E-11	1.946265E-11	2.296474E-11	2.070966E-11	1.403411E-11	1.557954E-11	1.868639E-11	1.453593E-11	1.442935E-11	1.390976E-11	-5.364598E-13	-5.576872E-12	9.858780E-14	6.552092E-12	9.176659E-12	-2.105871E-12	-8.216539E-12	-7.572609E-12	-8.772538E-12	-3.272049E-12	-2.345679E-12	-7.327472E-12	-1.029221E-11	-6.039613E-12	-1.753264E-12	5.759837E-12	-1.453060E-12	-4.355627E-12	-4.773071E-12	-3.045564E-12	9.841017E-13	2.280842E-12	5.062617E-14	-3.645084E-12	-2.238210E-13	7.833734E-13	6.470380E-12	5.661249E-12	-3.462119E-12	-1.633360E-12	3.732126E-12	4.597212E-12	2.406964E-13	-6.686207E-12	-1.222134E-12	4.424017E-12	3.979927E-12	2.065903E-12	-5.192291E-12	-1.501022E-12	4.932055E-12	-1.068479E-12	-1.398881E-12	-3.394618E-12	-2.984279E-12	-3.812062E-12	-5.392131E-12	-1.478817E-12	1.459277E-12	-5.169198E-13	-7.403855E-12	-9.837464E-12	-7.658763E-12	-2.530420E-12	-2.926548E-12	-1.029843E-11	-1.865530E-11	-1.080380E-11	-3.895551E-12	-6.351364E-12	-7.918111E-12	-7.253753E-12	-9.238832E-12	-6.559198E-12	-2.376765E-12	-2.976286E-12	-5.617729E-12	-7.227996E-12	-5.764278E-12	-2.158274E-12	-4.501288E-12	-1.920242E-12	2.663647E-12	3.357314E-12	4.519052E-12	4.249046E-12	4.010126E-12	4.680700E-12	2.858158E-12	5.217160E-12	1.985079E-12	-1.493028E-12	2.229328E-13	3.703704E-12	4.463097E-12	2.716938E-12	-7.771561E-13	-5.917045E-12	-3.435474E-12	-8.795631E-12	-1.194600E-11	-1.210854E-11	-1.461320E-11	-1.371436E-11	-1.341860E-11	-1.566658E-11	-2.464784E-11	-2.773337E-11	-2.791722E-11	-3.037748E-11	-2.105516E-11	-1.914469E-11	-2.720224E-11	-3.540368E-11	-3.304823E-11	-2.039435E-11	-2.033129E-11	-2.566924E-11	-3.059597E-11	-2.492406E-11	-1.971312E-11	-2.284040E-11	-2.220002E-11	-2.174882E-11	-2.106404E-11	-1.719958E-11	-9.225509E-12	-2.172484E-12	-7.434053E-13	-2.260414E-12	-1.664446E-12	2.479794E-12	1.978862E-12	6.727063E-12	1.257305E-11	1.156852E-11	1.682476E-11	2.061640E-11	1.557776E-11	1.748912E-11	2.330403E-11	2.249489E-11	2.404477E-11	2.782130E-11	3.135536E-11	3.174616E-11	2.828582E-11	2.431566E-11	2.363354E-11	2.157829E-11	2.254374E-11	2.539480E-11	2.716316E-11	2.104272E-11	1.920952E-11	2.326406E-11	1.469669E-11	7.688961E-12	1.433786E-11	2.165113E-11	1.486100E-11	4.724221E-12	7.093881E-12	5.861978E-12	7.343459E-12	6.652456E-13	-7.638334E-12	-6.273204E-12	-2.930989E-12	-5.339729E-12	-1.627587E-11	-1.509459E-11	-7.023715E-12	-1.824940E-11	-1.908163E-11	-1.409539E-11	-2.016609E-11	-1.555112E-11	-1.701306E-11	-1.614087E-11	-1.019540E-11	-8.823164E-12	-1.465850E-11	-9.338308E-12	-4.517275E-12	-8.624212E-12	-3.286260E-12	-9.077183E-13	-4.737544E-12	-2.258638E-12	3.466560E-12	9.983125E-13	2.638778E-12	1.122391E-11	1.105338E-11	3.847589E-12	-2.673417E-13	8.219203E-12	1.358291E-11	1.154543E-11	7.726264E-12	7.454481E-12	7.513101E-12	1.186518E-11	1.510259E-11	1.883649E-11	1.303402E-11	1.325517E-11	1.512834E-11	1.399592E-11	8.141932E-12	1.850964E-12	3.788969E-12	1.074696E-11	7.916334E-12	1.086420E-11	1.326850E-11	8.741452E-12	1.501022E-12	-3.793410E-12	7.993606E-13	-3.730349E-14	-1.142197E-12	9.103829E-13	1.954881E-12	-6.950884E-12	-1.227196E-11	-1.084999E-11	-7.839951E-12	-1.001688E-11	-1.401013E-11	-1.024070E-11	-1.517630E-11	-2.178524E-11	-1.653433E-11	-9.920065E-12	-1.366285E-11	-2.191136E-11	-2.177902E-11	-1.300471E-11	-1.480771E-11	-1.473666E-11	-1.655032E-11	-1.340172E-11	-9.586110E-12	-6.040501E-12	-6.171064E-12	-1.038547E-11	-6.687095E-12	-4.011902E-12	-5.329959E-12	-1.779554E-11	-1.337686E-11	4.920508E-13	2.463807E-12	-1.424194E-11	-1.144951E-11	-4.351186E-12	-8.526513E-14	1.773692E-12	-8.651746E-12	-1.091127E-11	-2.822631E-12	-2.293277E-12	-1.630696E-12	-9.614531E-12	-6.941114E-12	-4.476419E-12	-2.466471E-12	9.281464E-13	-4.854783E-12	-1.063061E-11	-3.346656E-12	8.331114E-13	-3.719691E-12	-1.157652E-11	-9.022116E-12	-1.382361E-11	-1.057465E-11	-3.057998E-12	-6.473044E-12	-8.790302E-12	-1.396394E-11	-1.554312E-11	-8.039791E-12	-7.386980E-12	-1.389910E-11	-1.403055E-11	-8.538947E-12	-5.447198E-12	-7.376322E-12	-1.228440E-11	-5.455192E-12	-6.885159E-12	-1.536549E-12	8.659740E-13	-3.782752E-12	-1.033040E-11	-4.925838E-12	7.990053E-12	6.993517E-12	-3.311129E-12	-4.597212E-12	2.611245E-12	8.986589E-12	5.922374E-12	-1.589839E-13	1.373124E-12	1.259259E-11	1.249045E-11	9.352519E-13	1.201705E-12	2.556177E-12	3.858247E-12	1.132427E-12	-1.192824E-12	-4.708234E-12	-6.086687E-12	-1.076028E-11	-7.355894E-12	-6.417977E-12	-8.617995E-12	-8.780532E-12	-1.045919E-11	-1.259259E-11	-1.046452E-11	-1.519673E-11	-2.165468E-11	-1.606359E-11	-1.279421E-11	-1.540013E-11	-1.715517E-11	-1.126033E-11	-1.633715E-11	-2.068123E-11	-1.546052E-11	-7.113421E-12	-3.555378E-12	-5.583978E-12	-1.052758E-11	-1.041123E-11	-5.419665E-12	-4.589218E-12	-3.338663E-12	-3.641532E-14	5.876188E-12	3.071321E-12	2.305711E-12	1.405986E-12	9.716672E-12	8.820500E-12	1.515232E-11	2.189893E-11	1.364864E-11	7.730705E-12	1.417533E-11	2.082690E-11	2.298339E-11	2.197531E-11	2.118572E-11	2.420375E-11	2.276401E-11	2.078604E-11	1.805223E-11	2.352252E-11	2.795009E-11	1.841016E-11	9.474199E-12	1.789768E-11	2.017408E-11	1.391598E-11	5.162093E-12	1.322942E-11	1.556888E-11	9.946710E-12	1.114664E-12	-1.074696E-13	6.824763E-12	-1.463718E-12	-6.288303E-12	-4.643397E-12	-5.637268E-12	-1.868727E-11	-1.420730E-11	-7.907452E-12	-1.119371E-11	-1.789413E-11	-2.749090E-11	-2.271339E-11	-2.059153E-11	-2.889866E-11	-2.714362E-11	-1.793232E-11	-1.681855E-11	-2.096900E-11	-2.350120E-11	-1.795719E-11	-1.350742E-11	-9.093171E-12	-1.080913E-11	-1.151701E-11	-7.259082E-12	-2.966516E-12	-2.060574E-12	-6.572520E-14	3.197442E-14	5.386802E-12	7.307044E-12	5.329071E-12	3.358203E-12	1.466827E-11	1.705214E-11	1.622702E-11	1.517986E-11	1.629452E-11	1.888889E-11	2.562661E-11	2.270184E-11	2.371170E-11	1.999290E-11	1.692246E-11	2.011191E-11	3.043343E-11	3.258993E-11	2.358913E-11	1.888267E-11	1.755041E-11	2.493117E-11	2.283151E-11	2.140332E-11	1.358380E-11	1.736389E-11	2.349321E-11	1.974865E-11	1.307843E-11	1.550138E-11	1.767297E-11	7.370993E-12	2.025047E-12	4.479084E-12	6.600054E-12	4.909850E-12	5.146106E-12	-3.481659E-13	-4.845013E-12	-3.613110E-12	-5.313971E-12	-2.067679E-12	-4.264145E-12	-5.498713E-12	-8.764545E-12	-1.092371E-11	-5.508483E-12	-6.687095E-12	-5.116796E-12	-8.824941E-12	-1.312106E-11	-1.128964E-11	-1.209699E-12	-1.449507E-12	-7.116085E-12	-3.302247E-12	1.711520E-12	1.314504E-13	-2.917666E-12	-1.536549E-12	-2.857270E-12	-8.721912E-13	4.031442E-12	4.354739E-12	4.893863E-12	3.806733E-12	-2.424727E-13	-1.958433E-12	4.942713E-12	6.497913E-12	1.374012E-12	7.993606E-13	3.865352E-12	6.987300E-12	6.236789E-12	3.987921E-12	4.023448E-13	-3.347544E-12	3.324452E-12	6.097345E-12	1.006306E-12	-6.881606E-12	-2.583711E-12	4.693135E-12	4.992451E-12	8.810730E-13	-7.568168E-12	-6.137313E-12	4.786394E-12	2.945200E-12	-4.967582E-12	-5.562661E-12	-2.751577E-12	2.717826E-13	-6.620482E-12	-1.007106E-11	-9.527490E-12
4.089884E-11	4.126477E-11	4.410872E-11	3.839773E-11	3.425082E-11	3.531131E-11	3.939693E-11	3.562484E-11	3.147527E-11	2.938449E-11	2.785949E-11	2.773426E-11	2.136158E-11	2.219558E-11	1.696243E-11	9.129586E-12	1.155698E-11	1.831335E-11	1.351808E-11	8.970602E-12	8.594903E-12	3.603340E-12	2.832401E-12	4.971135E-12	3.087308E-12	4.231282E-12	-2.912337E-12	-4.263256E-12	-4.863665E-12	-1.320721E-12	4.964917E-12	-1.432632E-12	-2.812861E-12	-6.408207E-12	-8.109069E-13	3.712586E-12	-3.598011E-12	-6.765255E-12	1.941558E-12	5.943690E-12	-2.557954E-12	-3.743672E-12	3.310241E-12	1.075673E-11	2.948752E-12	-2.748024E-12	-6.258105E-12	2.398082E-14	8.146372E-12	3.185896E-12	-4.427569E-12	-2.078338E-12	4.289902E-12	9.126033E-12	-2.325251E-12	-4.359180E-12	-1.361578E-12	1.089795E-12	2.458478E-12	-2.135181E-12	-3.215206E-12	-3.907985E-13	-1.106670E-12	-1.761258E-12	-6.044942E-12	-3.798739E-12	-6.770584E-12	-8.413714E-12	-1.155964E-11	-4.738432E-12	-1.331912E-11	-1.172751E-11	-8.685497E-12	-7.448264E-12	-6.340706E-12	-1.415756E-11	-2.162182E-11	-1.500666E-11	-1.464873E-11	-8.563816E-12	-1.083755E-11	-9.292123E-12	-8.021139E-12	-7.491785E-12	-1.692868E-11	-1.846701E-11	-9.310774E-12	-3.528733E-12	-3.225864E-12	-9.056755E-12	-9.628742E-12	-5.059952E-12	-3.738343E-12	1.011635E-12	8.837375E-13	-5.866418E-12	-4.011902E-12	9.698908E-13	-8.100187E-13	-1.358025E-12	-1.216804E-13	4.043876E-12	1.985079E-12	-1.309086E-11	-1.414158E-11	-3.947953E-12	-4.916956E-12	-7.946532E-12	-1.030465E-11	-5.164758E-12	-7.100986E-12	-1.484945E-11	-1.560174E-11	-2.306688E-11	-2.362022E-11	-2.377121E-11	-1.945466E-11	-2.305267E-11	-3.207745E-11	-2.713563E-11	-2.642420E-11	-3.081979E-11	-2.872369E-11	-2.343725E-11	-2.447020E-11	-2.768274E-11	-2.712586E-11	-2.130829E-11	-2.265921E-11	-2.518252E-11	-2.239009E-11	-1.533085E-11	-1.194511E-11	-5.271339E-12	-7.329248E-12	-5.334400E-12	-7.395862E-12	-5.853984E-12	-3.055334E-13	4.700240E-12	3.609557E-12	8.778756E-12	1.526690E-11	2.088996E-11	1.802380E-11	1.724931E-11	1.810996E-11	1.494005E-11	2.195133E-11	2.696954E-11	3.050804E-11	2.566658E-11	2.524203E-11	3.245670E-11	3.210232E-11	3.431566E-11	3.556444E-11	3.213163E-11	2.988632E-11	2.756018E-11	3.237055E-11	2.807177E-11	1.960654E-11	1.936318E-11	2.686917E-11	2.802825E-11	1.884093E-11	7.632117E-12	8.988366E-12	1.430500E-11	1.355538E-11	1.131717E-11	2.475353E-12	-2.648548E-12	-1.844747E-12	1.216804E-12	-4.358292E-12	-1.772271E-11	-1.628830E-11	-1.245226E-11	-9.833911E-12	-1.355271E-11	-1.166978E-11	-1.547207E-11	-2.600853E-11	-2.789236E-11	-2.042366E-11	-1.550671E-11	-2.067679E-11	-1.382716E-11	-1.172928E-11	-2.157474E-11	-2.253397E-11	-1.102762E-11	-6.404655E-12	-1.238654E-11	-1.078693E-11	-7.019274E-12	-2.122746E-13	-4.692247E-12	-4.866330E-12	-1.151967E-12	-2.707168E-12	8.215650E-13	6.507683E-12	6.172840E-13	-6.821210E-13	5.451639E-12	7.650769E-12	5.481837E-12	3.412381E-12	6.441958E-12	4.511058E-12	6.183498E-12	1.208278E-11	9.036327E-12	9.200640E-12	7.000622E-12	2.855494E-12	6.910028E-13	5.392131E-12	7.768897E-12	1.811884E-12	3.132605E-12	4.298784E-13	1.767475E-12	9.343637E-13	-4.114931E-12	-2.564171E-12	-3.578471E-12	-3.375078E-14	2.367884E-12	-4.227729E-13	-1.821210E-11	-1.590372E-11	-8.776979E-12	-5.837109E-12	-7.710277E-12	-1.305889E-11	-1.869260E-11	-2.174794E-11	-1.469047E-11	-1.053646E-11	-1.264500E-11	-2.626344E-11	-2.584688E-11	-1.813927E-11	-1.215295E-11	-1.173284E-11	-1.672706E-11	-1.963141E-11	-2.418687E-11	-1.150990E-11	-1.142109E-11	-1.090861E-11	-1.048761E-11	-8.758327E-12	-1.039080E-11	-8.025580E-12	-2.710721E-12	-8.757439E-13	-1.438849E-13	-4.135359E-12	-8.923529E-12	-2.920331E-12	9.627854E-13	-4.111378E-12	-4.449774E-12	2.412293E-12	4.230394E-12	5.616840E-12	1.691092E-12	-5.408118E-12	-2.593481E-12	6.425083E-12	7.139178E-12	3.857359E-12	-3.739231E-13	-7.451817E-13	6.439294E-13	4.669154E-12	1.949552E-12	-3.643308E-12	-2.208900E-12	1.021405E-13	7.327472E-13	-4.286349E-12	-3.391953E-12	1.818101E-12	9.352519E-13	-7.558398E-13	-4.081180E-12	-3.118394E-12	-3.001155E-12	-6.612488E-12	-4.352962E-12	-1.053380E-11	-9.356960E-12	-9.682921E-12	-5.424106E-12	-4.883205E-12	-1.007461E-11	-1.039435E-11	2.747136E-12	5.869971E-12	6.236789E-12	6.612488E-12	-5.382361E-13	-1.000977E-12	2.186695E-12	6.434853E-12	4.705569E-12	6.386003E-13	-3.097966E-12	4.725997E-12	6.465051E-12	7.727152E-14	-3.861800E-12	6.596501E-12	3.582024E-12	2.973621E-12	8.890666E-13	-6.924239E-12	-4.748202E-12	-8.650858E-13	-4.982681E-13	-1.545430E-12	-5.817569E-13	-5.624834E-12	-9.356071E-12	-1.308642E-11	-1.174705E-11	-1.159961E-11	-1.560441E-11	-1.216716E-11	-1.927791E-11	-2.181189E-11	-1.461054E-11	-2.484324E-11	-2.231904E-11	-1.420641E-11	-1.071943E-11	-1.615952E-11	-1.945732E-11	-1.881428E-11	-1.767742E-11	-2.066169E-11	-1.037659E-11	-8.735235E-12	-7.070788E-12	-8.888001E-12	-9.743317E-12	-8.160583E-12	-7.252865E-12	-1.554312E-12	6.670220E-13	-1.497469E-12	5.592860E-12	7.302603E-12	-1.012523E-13	1.650236E-12	7.051248E-12	1.305089E-11	1.604494E-11	9.412915E-12	1.456790E-11	2.081002E-11	2.230660E-11	1.715517E-11	1.345146E-11	1.796874E-11	2.820588E-11	2.267075E-11	1.371525E-11	1.841371E-11	2.146194E-11	2.457679E-11	2.113509E-11	1.391953E-11	1.357670E-11	2.068123E-11	1.974865E-11	9.710455E-12	-2.262190E-12	3.240075E-12	9.560353E-12	8.232526E-12	-4.956924E-12	-1.401013E-11	-7.112533E-12	-3.215206E-12	-9.265477E-12	-1.014921E-11	-1.087219E-11	-2.208633E-11	-2.034195E-11	-1.368239E-11	-1.328271E-11	-1.863487E-11	-2.095124E-11	-1.666312E-11	-1.731060E-11	-1.471445E-11	-1.469580E-11	-1.891642E-11	-1.079936E-11	-4.974687E-12	-9.423573E-13	-8.908430E-13	-2.959410E-12	-6.265211E-12	1.540101E-12	1.262457E-11	1.626965E-11	-1.211475E-12	3.175238E-12	1.547473E-11	1.387335E-11	1.106848E-11	1.827782E-11	2.630163E-11	2.618883E-11	2.210943E-11	2.470912E-11	2.553957E-11	2.687361E-11	2.419043E-11	2.998579E-11	3.319034E-11	2.875922E-11	2.421352E-11	2.540457E-11	2.753975E-11	2.648193E-11	2.495426E-11	2.238387E-11	3.047873E-11	2.965894E-11	2.220357E-11	2.114753E-11	2.351541E-11	2.660983E-11	2.394263E-11	1.602007E-11	1.382094E-11	1.663203E-11	1.370637E-11	9.905854E-12	6.686207E-12	4.874323E-12	8.039791E-12	7.395862E-12	-2.733813E-12	-7.460699E-12	-6.766143E-12	-5.234924E-12	-1.024159E-11	-9.851675E-12	-1.011102E-11	-5.232259E-12	-8.558487E-12	-1.482725E-11	-1.627853E-11	-8.456347E-12	-6.927792E-12	-9.482193E-12	-1.359268E-11	-1.015366E-11	-9.956480E-13	-2.033929E-12	-6.623146E-12	-3.752554E-12	-3.748113E-12	-4.790834E-12	-6.123102E-12	-3.552714E-13	1.677769E-12	2.637890E-12	1.034728E-12	2.408740E-12	5.329071E-13	-2.096989E-12	-2.149392E-12	1.953993E-14	9.236167E-12	3.717915E-12	-5.384138E-12	-3.792522E-12	1.394440E-13	-4.973799E-13	-1.829648E-13	-4.932943E-12	-5.834444E-12	5.710987E-13	2.954970E-12	3.277378E-13	-1.836753E-12	2.553513E-12	-1.088907E-12	-3.665512E-12	-9.021228E-12	-3.518963E-12	1.998401E-12	-6.469492E-12	-6.880718E-12	-2.053469E-12	-4.337863E-12	-1.049383E-11	-1.841283E-11	-1.314771E-11	-6.838974E-12	-9.061196E-12
4.388045E-11	3.954792E-11	3.715872E-11	3.610978E-11	3.670486E-11	3.492051E-11	3.057909E-11	2.969003E-11	3.194955E-11	3.249312E-11	2.992184E-11	2.451817E-11	1.788880E-11	1.825562E-11	1.413802E-11	1.364153E-11	1.515144E-11	9.950263E-12	4.535927E-12	-5.986323E-13	3.651301E-12	7.011280E-12	5.421441E-12	1.272760E-12	-1.767475E-12	-3.298695E-12	-2.879474E-12	-3.672618E-12	-4.046541E-12	-1.687539E-12	-8.393286E-12	-6.279421E-12	-8.233414E-13	-1.157296E-12	-4.316547E-12	-5.845102E-12	-3.865352E-12	1.720402E-12	1.891820E-13	-4.714451E-12	-4.202860E-12	3.890221E-13	6.354028E-12	3.804068E-12	2.658318E-12	2.208900E-12	1.215028E-12	1.636913E-12	5.902834E-12	-4.733991E-13	-1.985079E-12	4.815703E-12	7.982948E-12	3.468337E-12	1.006306E-12	4.227729E-13	4.695799E-12	2.731149E-12	6.970424E-12	8.816947E-12	5.615064E-12	-5.240253E-14	1.874056E-12	3.981704E-12	6.258993E-12	2.407852E-12	-2.488676E-12	-2.234657E-12	-2.769340E-12	-2.805756E-12	-1.944223E-12	2.521539E-12	1.004530E-12	-7.871925E-12	-6.241230E-12	-4.428458E-12	-5.232259E-12	-7.471357E-12	-1.105871E-11	-9.456436E-12	-3.402612E-12	-2.032152E-12	-7.407408E-12	-1.091305E-11	-4.234835E-12	2.193801E-13	-3.473666E-12	-6.106227E-12	-1.927347E-13	-2.744471E-12	-2.167155E-12	-2.785328E-12	5.934808E-12	7.674750E-12	3.733014E-12	-3.428369E-13	-3.235634E-12	1.076472E-12	7.434053E-13	3.494094E-12	8.516743E-12	9.900525E-12	6.639134E-12	1.263878E-12	-2.685852E-12	2.673417E-13	-3.862688E-12	-6.457945E-12	-1.145928E-11	-1.277289E-11	-8.684609E-12	-9.885426E-12	-2.154366E-11	-2.242917E-11	-1.986500E-11	-1.749001E-11	-1.798295E-11	-2.145129E-11	-2.760725E-11	-2.189182E-11	-2.395595E-11	-3.038014E-11	-2.622169E-11	-2.675637E-11	-2.662581E-11	-2.901501E-11	-2.581402E-11	-1.994493E-11	-2.749800E-11	-3.111644E-11	-2.121592E-11	-1.493028E-11	-1.113065E-11	-1.255618E-11	-1.592237E-11	-1.601119E-11	-1.161027E-11	-9.141132E-12	-6.441958E-12	-6.698642E-12	6.261658E-13	6.464163E-12	5.926815E-12	9.737100E-12	1.166089E-11	2.827960E-12	6.409095E-12	1.527933E-11	1.426237E-11	1.848655E-11	2.145928E-11	2.432632E-11	2.011458E-11	1.569500E-11	2.396217E-11	1.870326E-11	1.633627E-11	2.216094E-11	1.877254E-11	1.732836E-11	1.848388E-11	2.015366E-11	2.162004E-11	1.677769E-11	1.203571E-11	1.182254E-11	1.119993E-11	8.676615E-12	7.333689E-12	7.605472E-12	3.688605E-12	-2.780887E-12	-7.037038E-12	-6.234124E-12	-6.340706E-12	-7.112533E-12	-1.381473E-11	-2.018652E-11	-2.200018E-11	-2.001244E-11	-2.155431E-11	-1.898215E-11	-2.666845E-11	-2.424727E-11	-1.805045E-11	-1.620482E-11	-1.971667E-11	-2.192380E-11	-1.739675E-11	-1.199396E-11	-1.594991E-11	-2.042100E-11	-1.922196E-11	-1.553335E-11	-1.273115E-11	-1.197620E-11	-8.231638E-12	-3.590905E-12	-4.055423E-12	-1.001865E-11	-4.638956E-12	-2.646772E-13	4.384049E-12	9.352519E-12	6.942891E-12	-2.824407E-13	7.005063E-12	1.091660E-11	8.795631E-12	5.401013E-12	8.090417E-12	1.167244E-11	1.215117E-11	9.921841E-12	1.194778E-11	8.868462E-12	7.617018E-12	1.126743E-11	1.256328E-11	9.103829E-12	6.722622E-12	6.129319E-12	8.577139E-12	6.349588E-12	5.544898E-12	2.985168E-12	3.069545E-12	5.099920E-12	4.697576E-12	2.831513E-12	4.645173E-13	5.513812E-12	1.424638E-12	-1.304823E-11	-7.357670E-12	-2.634337E-12	-6.411760E-12	-1.559997E-11	-1.533973E-11	-6.253664E-12	-8.370193E-12	-1.633893E-11	-1.705480E-11	-1.935252E-11	-2.261835E-11	-2.042277E-11	-7.777778E-12	-4.551914E-12	-8.895107E-12	-9.874768E-12	-1.315836E-11	-1.041922E-11	-5.876188E-12	-1.075229E-11	-1.598899E-11	-5.537792E-12	1.444178E-12	3.065104E-12	2.394529E-12	-3.909761E-12	-6.275869E-12	-1.564082E-12	-3.170797E-13	1.656453E-12	4.219736E-12	6.259882E-12	1.144862E-12	4.486189E-12	9.385381E-12	3.315570E-12	2.301270E-12	1.881162E-12	4.594547E-12	8.103740E-12	1.251443E-11	2.085443E-12	-4.074963E-12	2.171596E-12	1.830536E-12	4.414247E-13	8.641976E-13	-1.019629E-12	-4.814815E-12	-4.801493E-12	-3.491429E-12	-4.210854E-12	-7.095657E-12	-2.299494E-12	4.069634E-12	2.923883E-12	-1.083578E-11	-1.254907E-11	-6.418865E-12	-3.969269E-12	-1.845635E-12	-9.951151E-12	-1.777689E-11	-1.394884E-11	-9.008794E-12	-3.350209E-12	-8.372858E-12	-9.065637E-12	-8.775203E-12	-3.489653E-12	-9.494627E-13	-1.767475E-12	-2.679634E-12	-2.235545E-12	-1.069367E-12	-2.225775E-12	-6.927792E-13	5.958789E-12	1.497469E-12	6.936673E-13	7.126744E-12	1.517897E-12	-5.613288E-12	-1.957545E-12	4.714451E-12	4.892975E-12	-2.743583E-12	-1.988631E-12	1.876721E-12	-4.757084E-12	-1.105427E-11	-6.070699E-12	-2.129852E-12	-6.107115E-12	-6.447287E-12	-1.355360E-11	-1.998490E-11	-2.073275E-11	-1.257572E-11	-1.109601E-11	-6.670220E-12	-9.518608E-12	-1.360601E-11	-1.495515E-11	-1.045919E-11	-1.683009E-11	-2.064127E-11	-1.663558E-11	-1.446043E-11	-1.367439E-11	-1.145839E-11	-1.176126E-11	-1.293898E-11	-1.146017E-11	-1.175504E-11	-1.068656E-11	-5.758949E-12	-2.748024E-12	-5.497824E-13	-2.922107E-13	-5.449863E-12	1.085354E-12	5.861978E-12	5.577760E-12	1.061817E-11	6.501466E-12	6.871836E-12	1.220180E-11	1.410072E-11	1.838085E-11	1.957812E-11	2.215028E-11	2.009326E-11	1.841638E-11	2.417266E-11	2.569767E-11	2.294431E-11	2.030376E-11	1.849720E-11	2.240075E-11	2.384226E-11	2.441158E-11	2.138911E-11	1.856648E-11	1.900879E-11	1.669331E-11	1.613021E-11	1.878764E-11	9.638512E-12	6.179945E-12	6.229683E-12	-7.993606E-14	2.900791E-12	1.353584E-12	-9.254819E-12	-2.880363E-12	-6.142642E-12	-1.784528E-11	-1.764544E-11	-1.641176E-11	-1.419131E-11	-1.481304E-11	-2.279066E-11	-1.953371E-11	-2.310596E-11	-2.257394E-11	-1.890132E-11	-2.223377E-11	-2.883205E-11	-1.994138E-11	-1.502531E-11	-1.211298E-11	-1.946887E-11	-1.917932E-11	-1.538947E-11	-9.291234E-12	2.454925E-12	-6.412648E-13	-3.256950E-12	-2.015277E-12	1.555200E-12	7.490897E-12	1.272227E-11	6.020073E-12	6.102674E-12	9.371171E-12	1.370370E-11	1.725908E-11	1.587797E-11	1.818456E-11	2.037481E-11	2.006573E-11	2.434231E-11	2.224887E-11	2.326228E-11	1.894396E-11	2.280665E-11	2.482814E-11	2.488321E-11	2.171685E-11	1.507239E-11	1.419664E-11	2.169642E-11	2.884182E-11	2.209077E-11	1.450040E-11	1.873879E-11	1.882938E-11	1.065104E-11	7.456258E-12	1.046629E-11	8.939516E-12	6.839862E-12	5.303313E-12	1.423750E-12	-5.314860E-12	-1.334932E-12	-1.841194E-12	-1.793232E-12	-6.955325E-12	-1.472600E-11	-9.412915E-12	-6.943779E-12	-8.812506E-12	-2.073808E-11	-1.995826E-11	-1.132250E-11	-6.780354E-12	-1.190070E-11	-1.438138E-11	-1.695355E-11	-1.014744E-11	-3.924860E-12	-8.109069E-13	-6.279421E-13	-7.335466E-12	-1.977085E-12	-2.184919E-12	-1.469935E-12	4.447109E-12	5.850431E-12	1.852740E-12	-3.346656E-12	2.760459E-12	1.428102E-11	7.807088E-12	5.728751E-13	-1.889155E-12	1.624478E-12	1.070877E-11	1.200373E-11	1.011902E-11	3.166356E-12	5.539569E-12	8.340884E-12	7.382539E-12	4.975576E-12	2.376765E-12	6.567191E-12	8.359535E-12	6.483702E-12	5.517364E-12	-6.732392E-13	-4.529710E-14	4.890310E-12	6.844303E-12	4.985345E-12	1.509903E-12	3.254286E-12	2.009948E-12	6.661338E-13	-3.579359E-13	4.239276E-12	8.766321E-13	-4.866330E-12	-1.208367E-11	-4.455103E-12	4.713563E-12
4.335465E-11	4.668621E-11	4.882850E-11	3.855227E-11	2.928680E-11	3.363620E-11	3.809220E-11	3.104628E-11	2.754064E-11	2.833200E-11	2.790657E-11	2.608846E-11	2.491252E-11	2.095302E-11	1.898037E-11	2.102762E-11	1.898126E-11	1.520206E-11	8.047785E-12	4.251710E-12	9.600321E-12	3.269385E-12	7.789325E-13	7.824852E-13	-1.310951E-12	-5.941914E-12	3.570477E-13	1.683098E-12	1.283418E-12	1.909584E-12	-1.022293E-12	-1.364064E-11	-8.626877E-12	-1.318057E-12	1.422862E-12	2.541967E-12	3.037570E-13	-6.217249E-12	-1.560529E-12	5.371703E-12	7.359446E-12	5.131895E-12	1.117328E-12	1.532996E-12	6.299850E-12	1.103562E-11	9.513279E-12	8.160583E-12	2.842171E-13	7.194245E-14	1.924683E-12	8.108181E-12	1.223999E-11	5.826450E-12	6.997958E-12	9.592327E-12	1.028333E-11	1.795897E-12	1.525891E-12	3.824496E-12	5.967671E-12	4.670042E-12	-1.823430E-12	7.931433E-13	5.195844E-12	4.881429E-12	-4.744649E-12	-1.093703E-11	-4.289014E-12	-3.961276E-13	-5.417888E-13	9.006129E-13	-2.537526E-12	-3.815614E-12	-1.268052E-11	-1.000000E-11	-8.395951E-12	-7.218226E-12	-9.652723E-12	-1.560796E-11	-9.618972E-12	-4.969358E-12	-1.396838E-11	-1.817835E-11	-1.079403E-11	-3.482548E-12	-1.282174E-11	-1.587530E-11	-8.977707E-12	-9.268142E-12	-7.848833E-12	-4.406253E-12	-7.320367E-12	-4.409806E-12	-2.440714E-12	-6.226131E-12	-9.350742E-12	-3.995027E-12	-4.645173E-12	-7.770673E-12	-5.369927E-12	-6.422418E-12	-8.442136E-12	-7.222667E-12	-8.367529E-12	-8.404832E-12	-1.036682E-11	-1.007372E-11	-1.306155E-11	-1.494538E-11	-1.632472E-11	-1.729550E-11	-1.862777E-11	-2.046008E-11	-2.425971E-11	-2.190514E-11	-1.951062E-11	-2.363620E-11	-3.066525E-11	-2.730882E-11	-2.753975E-11	-2.698375E-11	-3.127010E-11	-3.118661E-11	-2.713563E-11	-2.580158E-11	-2.717293E-11	-2.520206E-11	-2.473932E-11	-2.601208E-11	-1.864997E-11	-1.844658E-11	-1.565148E-11	-1.340528E-11	-1.341771E-11	-9.375611E-12	-1.326761E-11	-9.574563E-12	-7.182699E-12	-1.504574E-12	2.538414E-12	5.408118E-12	3.583800E-12	5.010214E-12	1.287681E-11	2.253753E-11	1.626255E-11	1.430589E-11	1.264588E-11	2.347189E-11	3.246203E-11	2.725464E-11	1.432365E-11	1.779732E-11	2.684164E-11	2.807887E-11	2.614797E-11	2.612222E-11	2.579892E-11	2.429434E-11	2.644818E-11	2.628386E-11	2.372946E-11	2.079314E-11	1.770939E-11	1.591971E-11	1.971667E-11	1.707967E-11	4.342304E-12	4.367173E-12	7.781331E-12	7.227996E-12	4.456879E-12	-2.179590E-12	-8.750334E-12	-6.615153E-12	-1.301714E-11	-1.774492E-11	-1.315037E-11	-3.767653E-12	-6.571632E-12	-2.025935E-11	-2.372413E-11	-1.712497E-11	-9.468870E-12	-1.746336E-11	-2.422240E-11	-1.772271E-11	-1.642508E-11	-1.288925E-11	-1.141576E-11	-9.097612E-12	-9.563017E-12	-1.634959E-11	-1.622169E-11	-4.590106E-12	-3.653966E-12	-1.776357E-12	-4.383161E-12	5.400125E-13	2.290612E-12	1.022205E-11	9.722889E-12	4.732215E-12	-2.486900E-13	2.921219E-12	9.985790E-12	1.061995E-11	1.219469E-11	1.167333E-11	1.420730E-11	1.161204E-11	1.096456E-11	5.799805E-12	8.706813E-12	1.122213E-11	8.901324E-12	1.297007E-11	7.729817E-12	6.274092E-12	8.396839E-12	7.929657E-12	8.280487E-12	7.483791E-12	4.156675E-12	-7.860379E-13	-2.421174E-12	3.535838E-12	4.902745E-12	3.680611E-12	-7.885248E-12	-1.065548E-11	-5.965894E-12	-3.146816E-12	-3.398171E-12	-1.038281E-11	-8.971490E-12	-1.447997E-11	-1.531042E-11	-1.044054E-11	-1.309441E-11	-2.124256E-11	-2.043077E-11	-1.804601E-11	-1.715961E-11	-2.226308E-11	-1.942801E-11	-1.343992E-11	-1.009592E-11	-9.453771E-12	-1.242917E-11	-1.648459E-11	-1.326583E-11	-1.066258E-11	-7.078782E-12	-2.206235E-12	-4.558132E-12	-8.589573E-12	-1.724842E-12	6.338041E-12	1.065814E-13	-2.505551E-12	8.206769E-13	6.022738E-12	5.221601E-12	5.242029E-12	2.338574E-12	2.932765E-12	2.732037E-12	3.590905E-12	7.991829E-12	6.842527E-12	3.560707E-12	4.243716E-12	1.029044E-11	4.327205E-12	-6.632028E-12	8.055778E-13	1.230038E-11	1.617995E-11	1.052580E-11	2.011724E-12	1.541878E-12	-4.663825E-12	-2.154721E-12	4.860112E-12	3.244516E-12	6.590284E-13	4.052758E-12	-4.718004E-12	-9.693579E-12	-3.248957E-12	-1.968203E-12	-3.227640E-12	-5.206502E-12	-6.097345E-12	-1.101785E-11	-7.304379E-12	2.068568E-12	1.184830E-12	-5.675460E-12	-1.225420E-11	-7.447376E-12	-1.016964E-12	1.395328E-12	-7.807088E-13	-1.549871E-12	-3.348433E-13	3.431921E-12	-1.175060E-12	-3.198330E-12	8.885337E-12	1.009948E-11	6.122214E-12	1.227463E-12	3.205436E-12	1.950440E-12	5.151435E-14	3.243628E-12	-2.856382E-12	1.104894E-12	4.019007E-12	-2.573941E-12	-8.442136E-12	-1.380229E-11	-8.991918E-12	-2.652101E-12	-3.787193E-12	-1.647482E-11	-2.050893E-11	-1.034017E-11	-8.425260E-12	-1.822276E-11	-1.931255E-11	-1.311573E-11	-1.430589E-11	-1.820499E-11	-2.109690E-11	-1.932143E-11	-1.504574E-11	-1.983835E-11	-1.706724E-11	-1.508482E-11	-1.887646E-11	-2.177014E-11	-1.443468E-11	-1.105960E-11	-1.572964E-11	-1.791012E-11	-1.363265E-11	-1.165468E-11	-1.544631E-11	-1.295586E-11	-4.225953E-12	-4.741096E-12	-6.023626E-12	-4.486189E-12	-2.948752E-12	-7.400303E-12	-1.236344E-12	5.772272E-12	1.066880E-11	7.409184E-12	4.824585E-12	8.894219E-12	1.038369E-11	9.853451E-12	1.262368E-11	1.717915E-11	5.727863E-12	1.030376E-11	2.393730E-11	2.138378E-11	1.832401E-11	1.527845E-11	1.118572E-11	1.108980E-11	1.533085E-11	1.581579E-11	1.043965E-11	8.404832E-12	7.574386E-12	2.751577E-12	3.614886E-13	2.194689E-12	-2.179590E-12	-4.362732E-12	-9.976908E-12	-1.319567E-11	-9.081624E-12	-1.078604E-11	-1.303668E-11	-1.501999E-11	-1.715783E-11	-2.150813E-11	-2.051337E-11	-2.089617E-11	-3.034550E-11	-3.277112E-11	-2.467182E-11	-1.898748E-11	-2.053646E-11	-1.970335E-11	-2.256151E-11	-2.093259E-11	-2.017853E-11	-1.596323E-11	-1.182787E-11	-7.305268E-12	-5.725198E-12	-4.536815E-12	-1.209077E-11	-3.668177E-12	2.237321E-12	1.047162E-12	4.586553E-12	5.192291E-12	1.028866E-11	1.157385E-11	1.527578E-11	1.874056E-11	1.542233E-11	1.701572E-11	1.784084E-11	1.892442E-11	2.355272E-11	3.219913E-11	3.009148E-11	2.570832E-11	2.444622E-11	2.265033E-11	2.867928E-11	3.251710E-11	2.571987E-11	2.253930E-11	2.492673E-11	2.145573E-11	2.109157E-11	2.785416E-11	2.146905E-11	1.883205E-11	1.833556E-11	1.852829E-11	1.259171E-11	1.585398E-11	2.159961E-11	1.359535E-11	2.802203E-12	7.714718E-12	8.920864E-12	-5.551115E-13	-4.882317E-12	1.358913E-13	2.917666E-12	-3.640643E-12	-6.771472E-12	-5.867307E-12	-9.150014E-12	-7.227996E-12	-7.863932E-12	-2.274270E-11	-2.203038E-11	-9.800161E-12	-7.078782E-13	-5.353051E-12	-1.290790E-11	-7.914558E-12	-8.482104E-13	-2.187583E-12	-8.220091E-12	-2.286171E-12	-3.099743E-13	2.398970E-12	5.740297E-12	5.900169E-12	-6.208367E-13	5.846879E-12	9.793055E-12	4.676259E-12	1.891820E-12	1.014921E-11	4.435563E-12	5.123901E-12	7.463363E-12	9.360512E-12	4.654943E-12	3.816503E-12	9.230838E-12	1.110134E-11	1.345590E-11	1.090950E-11	8.762768E-12	7.369216E-12	7.372769E-12	4.230394E-12	5.176304E-12	4.305001E-12	2.657430E-12	9.667822E-12	8.904877E-12	3.391065E-12	-5.986323E-13	1.318057E-12	5.353051E-12	2.707168E-12	-1.810108E-12	1.269207E-12	-9.778844E-13	-4.371614E-12	-1.130651E-12	8.277823E-13	-5.040413E-12
5.350387E-11	4.915712E-11	3.427658E-11	3.400125E-11	4.212986E-11	4.364065E-11	3.763834E-11	3.096456E-11	3.180034E-11	3.012346E-11	3.059775E-11	2.496670E-11	2.236611E-11	1.625011E-11	1.350298E-11	1.584954E-11	1.907008E-11	1.703615E-11	1.412026E-11	8.077095E-12	2.232881E-12	-8.864021E-13	4.594547E-12	-1.040945E-12	-1.036771E-11	-3.383960E-12	1.101341E-12	-4.929390E-13	-9.997336E-12	-1.574563E-11	-1.145040E-11	-6.225243E-12	-2.073008E-12	-7.466916E-12	-6.577849E-12	1.191047E-12	-2.159162E-12	2.518874E-12	8.501644E-12	6.766143E-12	-3.390177E-12	-6.519230E-12	1.747935E-12	7.478462E-12	8.214762E-12	4.501288E-12	2.566836E-12	-4.670042E-12	-1.642242E-12	8.429701E-12	8.219203E-12	4.629186E-12	5.404566E-12	2.907896E-12	7.356782E-12	6.116885E-12	1.045564E-11	7.309708E-12	1.991296E-12	3.191225E-12	5.763390E-12	6.387779E-12	1.859846E-12	3.073097E-13	4.661160E-12	4.472867E-12	4.957812E-12	1.395328E-12	-2.791545E-12	-3.678835E-12	2.272849E-12	4.599876E-12	-8.037127E-12	-8.337331E-12	1.223910E-12	2.970957E-12	-9.349854E-12	-1.302247E-11	-7.652545E-12	-7.210232E-12	-6.294520E-12	-6.534329E-12	-8.407497E-12	-3.442580E-12	-1.670664E-12	-1.005152E-11	-1.717382E-11	-1.130473E-11	1.820766E-12	7.336354E-13	-8.128609E-12	-7.445600E-12	-2.869704E-12	-3.128164E-12	-3.742784E-12	-4.961365E-12	-6.096457E-12	4.764189E-12	3.545608E-12	-6.820322E-12	-3.525180E-12	3.433698E-12	2.486900E-13	-7.341683E-12	-6.101786E-12	-2.114753E-12	8.739676E-13	-2.824407E-12	-1.254907E-11	-1.350919E-11	-1.190692E-11	-1.347811E-11	-1.504485E-11	-1.381384E-11	-1.500133E-11	-2.022116E-11	-1.786660E-11	-2.034461E-11	-2.741274E-11	-2.692957E-11	-2.210143E-11	-1.576250E-11	-2.349143E-11	-3.535572E-11	-2.748379E-11	-1.768896E-11	-1.615330E-11	-2.525091E-11	-3.173195E-11	-2.335998E-11	-1.819878E-11	-2.123457E-11	-1.753087E-11	-1.121325E-11	-1.127276E-11	-1.145839E-11	-1.190870E-11	-8.729906E-12	-1.597833E-12	4.989786E-12	2.392753E-12	-2.382095E-12	5.369039E-12	7.439382E-12	1.249933E-11	1.731504E-11	1.990053E-11	1.199041E-11	1.003908E-11	1.789946E-11	2.647127E-11	2.688338E-11	2.433076E-11	1.795986E-11	1.994760E-11	2.782485E-11	2.524736E-11	2.008615E-11	2.060396E-11	2.307843E-11	2.126122E-11	2.118039E-11	1.913225E-11	1.097256E-11	1.610445E-11	1.575184E-11	6.449064E-12	-4.920508E-13	2.271072E-12	1.469047E-12	1.189271E-12	-6.483702E-14	-9.588774E-12	-1.582734E-11	-9.805490E-12	-4.964029E-12	-1.540812E-11	-1.825917E-11	-2.357758E-11	-2.526512E-11	-2.361222E-11	-2.079314E-11	-2.079314E-11	-2.471268E-11	-2.741718E-11	-2.954614E-11	-2.368417E-11	-2.364597E-11	-2.650502E-11	-1.705747E-11	-2.014566E-11	-2.939959E-11	-1.894040E-11	-1.094147E-11	-9.273471E-12	-1.146372E-11	-1.166445E-11	-7.658763E-12	-3.492318E-12	-7.913670E-13	3.899103E-12	4.050094E-12	-1.611156E-12	1.065814E-12	6.585843E-12	7.300827E-12	7.916334E-12	1.061373E-11	9.033663E-12	6.370016E-12	6.348699E-12	1.211831E-11	9.635848E-12	5.630163E-12	7.318590E-12	1.893063E-11	2.074074E-11	9.880985E-12	5.805134E-12	1.416911E-11	1.140599E-11	6.365575E-12	7.814194E-12	1.656009E-11	1.406253E-11	5.909051E-12	2.258638E-12	3.701928E-12	5.124789E-13	2.167155E-12	3.633538E-12	6.175505E-12	9.316992E-13	-9.599432E-12	-8.292034E-12	-1.321609E-12	-5.329071E-12	-8.843593E-12	-1.131450E-11	-9.924506E-12	-9.842793E-12	-1.798650E-11	-1.281908E-11	-1.246825E-11	-1.600320E-11	-2.324718E-11	-2.004441E-11	-1.146283E-11	-1.175593E-11	-1.633627E-11	-1.612754E-11	-7.057466E-12	-2.482459E-12	-5.390355E-12	-1.161293E-11	-8.341772E-12	-4.868106E-12	-6.155076E-13	-2.742695E-12	2.584599E-13	4.265921E-12	3.956835E-12	5.897505E-12	8.367529E-12	9.404921E-12	8.773426E-12	2.237321E-12	6.730616E-12	1.453504E-11	1.264411E-11	6.304290E-12	-1.412204E-13	4.756195E-12	7.166712E-12	4.154010E-12	5.266898E-12	-5.400125E-13	7.178258E-12	6.665779E-12	8.575363E-12	1.101075E-11	1.011724E-11	6.253664E-12	-2.497558E-12	-2.185807E-12	-1.545430E-12	-2.314593E-12	1.970868E-12	1.207923E-13	-7.193357E-12	-3.037570E-12	1.453948E-12	-3.979927E-12	-8.422596E-12	-1.110667E-11	-1.012523E-11	-7.552181E-12	-5.329959E-12	-5.321077E-12	-1.078249E-11	-1.068301E-11	-1.205347E-11	-1.255440E-11	-1.158362E-11	-9.898748E-12	-3.968381E-12	-1.358469E-11	-1.607603E-11	-9.329426E-12	1.914024E-12	2.526868E-12	-8.853362E-12	-5.195844E-12	-3.278267E-12	-5.584866E-12	-5.323741E-12	-5.907275E-12	-8.542500E-12	-5.059064E-12	5.160317E-13	-3.435474E-12	-8.752110E-12	-8.295586E-12	-9.764634E-12	-8.589573E-12	-8.754775E-12	-8.274270E-12	-1.211919E-11	-1.486011E-11	-1.326228E-11	-7.246648E-12	-1.035794E-11	-1.722267E-11	-2.003819E-11	-1.810285E-11	-1.569944E-11	-6.551204E-12	-1.314238E-11	-2.282352E-11	-2.032596E-11	-1.656542E-11	-1.816769E-11	-1.566214E-11	-9.520384E-12	-8.489209E-12	-1.058442E-11	-9.874768E-12	-1.546319E-11	-1.465406E-11	-1.121148E-11	-1.041744E-11	-7.442935E-12	-1.083755E-11	-5.404566E-12	-4.066969E-12	2.380318E-13	-3.775646E-12	-1.038281E-12	4.576783E-12	7.770673E-12	5.904610E-12	2.416733E-12	6.282086E-12	1.338751E-11	1.760370E-11	1.462386E-11	1.428901E-11	1.829736E-11	2.236256E-11	2.387779E-11	1.920153E-11	1.893330E-11	2.327827E-11	2.183143E-11	1.393285E-11	1.910649E-11	2.230305E-11	2.015454E-11	1.118305E-11	7.609025E-12	1.092726E-11	1.329337E-11	1.399503E-11	8.996359E-12	6.307843E-12	2.603251E-12	1.887379E-12	-4.734879E-12	-8.832934E-12	-1.124256E-11	-9.434231E-12	-1.443023E-11	-1.092459E-11	-8.021139E-12	-1.298250E-11	-2.195932E-11	-2.176925E-11	-2.148504E-11	-2.516831E-11	-2.391243E-11	-2.095391E-11	-1.634515E-11	-1.351186E-11	-1.254552E-11	-1.860823E-11	-2.014744E-11	-1.554046E-11	-1.311307E-11	-5.573320E-12	-2.854605E-12	-7.025491E-12	-6.634693E-12	-1.337597E-12	2.178702E-12	3.188561E-13	5.571543E-12	1.400835E-11	5.519141E-12	4.075851E-12	1.422951E-11	1.415312E-11	1.630163E-11	1.737455E-11	1.335465E-11	1.431655E-11	2.357847E-11	2.315659E-11	2.118661E-11	1.767475E-11	2.288214E-11	2.711253E-11	2.805134E-11	2.722356E-11	1.945200E-11	1.375966E-11	1.736211E-11	2.842793E-11	2.388134E-11	1.768186E-11	1.710898E-11	1.825029E-11	1.722356E-11	1.558842E-11	1.248779E-11	3.831602E-12	2.117417E-12	1.060574E-11	6.119549E-12	3.244516E-12	-4.014566E-13	-2.638778E-12	-1.308820E-11	-9.968915E-12	-2.542855E-12	-1.837641E-12	-1.473932E-11	-1.710543E-11	-1.017675E-11	-8.355094E-12	-1.638423E-11	-1.906031E-11	-1.447198E-11	-8.024692E-12	-1.368416E-11	-1.272404E-11	-8.496315E-12	-1.153477E-11	-1.207567E-11	-4.445333E-12	2.867040E-12	1.437073E-12	-4.355627E-12	-2.678746E-12	4.956036E-12	8.894219E-12	-1.937117E-12	8.641976E-13	8.634871E-12	1.379163E-11	1.101341E-11	9.541701E-12	3.478995E-12	1.670664E-12	1.194422E-11	1.490807E-11	1.135891E-11	2.101430E-12	7.069900E-13	1.060574E-11	1.775735E-11	1.502531E-11	9.414691E-12	5.525358E-12	9.073631E-12	1.356693E-11	1.498801E-11	1.273737E-11	8.267165E-12	5.753620E-12	1.515232E-12	6.875389E-12	1.407496E-11	1.156142E-11	4.302336E-12	-1.519673E-12	2.863487E-12	6.461498E-12	-7.061018E-13	-4.978240E-12	3.543832E-13	2.474465E-12	-4.998668E-12
4.760548E-11	4.781864E-11	4.714806E-11	4.081446E-11	3.390976E-11	3.656808E-11	4.108802E-11	3.624656E-11	3.137579E-11	2.809042E-11	2.873524E-11	3.067147E-11	2.719158E-11	2.258194E-11	1.738787E-11	1.487255E-11	1.384759E-11	1.445688E-11	1.369038E-11	5.300649E-12	2.078338E-12	4.013678E-12	-4.031442E-12	-5.622169E-12	-1.157296E-12	-2.197353E-12	-5.241141E-12	-4.441780E-12	-3.652190E-12	-2.610356E-12	-6.105338E-12	-9.138468E-12	-8.137491E-12	-3.588241E-12	2.566836E-13	-2.745359E-12	1.029399E-12	-1.176836E-12	-9.379164E-13	1.820766E-12	5.300649E-12	5.085710E-12	3.558931E-12	9.046097E-12	7.975842E-12	6.786571E-12	1.031797E-11	1.728306E-11	1.379696E-11	8.912870E-12	6.419754E-12	8.818724E-12	1.208722E-11	1.449241E-11	7.502443E-12	9.429790E-12	7.482015E-12	1.464961E-11	1.374101E-11	6.181722E-12	7.682743E-12	9.777956E-12	7.506884E-12	1.051603E-12	5.847767E-12	7.879919E-12	1.448619E-12	3.521627E-12	9.544365E-12	5.657697E-12	1.260325E-12	-4.175327E-12	-2.386535E-12	8.837375E-13	-6.083134E-12	-1.420375E-11	-8.113510E-12	-3.765876E-13	-4.564349E-12	-9.169554E-12	-9.343637E-12	-1.085532E-11	-1.161293E-11	-1.206768E-11	-9.384493E-12	-1.193090E-11	-9.309886E-12	-5.119460E-12	-1.265743E-11	-1.519584E-11	-1.121592E-11	-1.056488E-11	-8.460788E-12	-2.100542E-12	-6.482814E-12	-1.023626E-11	-7.107204E-12	-8.324896E-12	-6.391332E-12	-1.084732E-11	-1.105427E-11	-9.730883E-12	-1.015898E-11	-1.397193E-11	-1.398437E-11	-1.399414E-11	-1.854961E-11	-1.562839E-11	-1.581313E-11	-2.009681E-11	-1.773692E-11	-1.653078E-11	-1.675460E-11	-2.101253E-11	-2.293987E-11	-2.325073E-11	-2.808065E-11	-2.797673E-11	-2.229417E-11	-1.775913E-11	-2.311484E-11	-3.507505E-11	-3.613287E-11	-2.913048E-11	-2.360689E-11	-2.860823E-11	-3.122747E-11	-2.758327E-11	-2.021849E-11	-2.225420E-11	-2.979306E-11	-2.598455E-11	-1.901324E-11	-1.533618E-11	-1.237499E-11	-1.114397E-11	-1.149569E-11	-1.471179E-11	-7.863044E-12	-3.436362E-12	-1.950440E-12	-3.035794E-12	3.252509E-12	5.613288E-12	6.696865E-13	4.829026E-12	1.521006E-11	1.570921E-11	1.326672E-11	1.346923E-11	1.461586E-11	1.899991E-11	1.661515E-11	1.627853E-11	1.966427E-11	2.026646E-11	2.254197E-11	2.208900E-11	2.516742E-11	2.028155E-11	1.716938E-11	1.758860E-11	2.058531E-11	2.382183E-11	2.132250E-11	1.425704E-11	7.197798E-12	6.452616E-12	6.922463E-12	1.334932E-12	2.350120E-12	4.071410E-12	-3.860023E-12	-9.558576E-12	-1.113598E-11	-8.974155E-12	-1.150458E-11	-1.160227E-11	-1.051781E-11	-1.402789E-11	-2.096545E-11	-2.062261E-11	-1.462208E-11	-2.137579E-11	-2.452172E-11	-1.693401E-11	-1.500755E-11	-1.834621E-11	-2.285994E-11	-1.757972E-11	-1.212630E-11	-8.166801E-12	-1.227196E-11	-1.568345E-11	-7.875478E-12	-4.174439E-13	-3.719691E-12	-7.896794E-12	-3.571365E-12	1.133316E-12	7.763568E-12	-1.613820E-12	1.318057E-12	1.127898E-11	6.754597E-12	2.315481E-12	8.514967E-12	1.222666E-11	6.018297E-12	4.279244E-12	1.276756E-11	1.586553E-11	1.667733E-11	1.461498E-11	1.027267E-11	1.531753E-11	1.894751E-11	1.612310E-11	7.029932E-12	9.336532E-12	1.138201E-11	1.360956E-11	1.190426E-11	8.006040E-12	1.089351E-11	8.446577E-12	2.391864E-12	1.647571E-12	3.244516E-12	5.970335E-12	4.812151E-12	4.271250E-12	-6.161294E-12	-4.622969E-12	-2.417622E-12	-5.405454E-12	-1.350209E-11	-8.078871E-12	-4.855671E-12	-1.721556E-11	-1.366729E-11	-1.831069E-11	-2.139178E-11	-1.689404E-11	-1.429346E-11	-1.273648E-11	-1.412914E-11	-1.226041E-11	-1.571987E-11	-1.386891E-11	-1.066880E-11	-1.329159E-11	-9.737100E-12	-4.269474E-12	-2.405187E-12	8.020251E-13	1.728395E-12	-2.771117E-12	2.808420E-12	1.943334E-12	-4.982681E-13	1.364242E-12	2.457590E-12	6.854073E-12	7.011280E-12	6.594725E-12	1.269918E-11	1.327116E-11	1.005152E-11	1.360423E-11	1.005951E-11	-2.746248E-12	5.229595E-12	1.191669E-11	2.308376E-12	4.532374E-12	1.328893E-11	9.712231E-12	6.415313E-12	2.322587E-12	4.975576E-12	6.994405E-12	1.061373E-11	6.432188E-12	3.467449E-12	1.932676E-12	1.882050E-12	3.316458E-12	-9.121592E-13	5.115908E-13	5.726974E-12	5.918821E-12	-7.443823E-12	-7.898571E-12	-2.735590E-12	-6.464163E-12	-7.693401E-12	-3.839595E-12	-3.108624E-14	-5.243805E-12	-6.460610E-12	-4.586553E-12	-3.499423E-13	-5.472955E-12	-1.189981E-11	-1.050093E-11	-5.003109E-12	-3.579359E-13	2.342126E-12	2.644107E-12	-2.557954E-12	-1.191047E-12	3.899103E-12	5.081269E-12	5.162093E-12	4.340528E-12	-1.820766E-13	-9.801049E-12	-3.858247E-12	3.225864E-12	1.585398E-12	1.294964E-12	-4.292566E-12	-5.655032E-12	-4.625633E-12	-8.480328E-12	-7.438494E-12	-2.162714E-12	-5.181633E-12	-1.301093E-11	-1.545608E-11	-1.221512E-11	-6.154188E-12	-1.161027E-11	-1.781508E-11	-1.969713E-11	-1.598632E-11	-1.217870E-11	-1.549871E-11	-1.421707E-11	-1.349054E-11	-1.113332E-11	-1.173284E-11	-1.370903E-11	-1.257749E-11	-1.814549E-11	-1.625722E-11	-1.314948E-11	-8.365753E-12	-1.048317E-11	-1.275868E-11	-1.180922E-11	-7.932321E-12	-3.279155E-12	-2.478018E-12	7.345236E-13	-4.185985E-12	1.245226E-12	1.916689E-12	2.920331E-12	1.534772E-12	4.243716E-12	2.486011E-12	7.676526E-12	9.107382E-12	1.058709E-11	9.585222E-12	1.513811E-11	1.811440E-11	1.309530E-11	1.259792E-11	7.973178E-12	1.214406E-11	1.626077E-11	1.864020E-11	1.869793E-11	9.481305E-12	5.400125E-12	7.997158E-12	7.841727E-12	9.313439E-12	6.610712E-12	-2.491340E-12	-5.595524E-14	-1.234568E-13	2.714273E-12	-9.002576E-12	-1.423750E-11	-7.543299E-12	-9.559464E-12	-1.640554E-11	-2.885958E-11	-2.432898E-11	-2.019362E-11	-2.722977E-11	-2.243628E-11	-2.735145E-11	-3.235989E-11	-2.965184E-11	-2.434852E-11	-2.499956E-11	-3.060041E-11	-2.838796E-11	-2.301448E-11	-2.021050E-11	-2.049472E-11	-2.358203E-11	-2.236611E-11	-1.413714E-11	-1.073985E-11	-1.212985E-11	-9.276135E-12	-4.349410E-12	-4.285461E-12	5.515588E-13	-1.445066E-12	-1.307399E-12	-1.102229E-12	5.498713E-12	1.610800E-11	1.760014E-11	1.371792E-11	1.131095E-11	1.645883E-11	1.538858E-11	2.224532E-11	1.881162E-11	2.018652E-11	2.445955E-11	2.347189E-11	2.416112E-11	2.732747E-11	2.516654E-11	1.907452E-11	1.666400E-11	2.076472E-11	2.569056E-11	2.168843E-11	1.764455E-11	2.234479E-11	2.276579E-11	1.019629E-11	6.349588E-12	9.888979E-12	1.209433E-11	7.753798E-12	5.985434E-12	7.776002E-12	2.056133E-12	-6.564527E-12	-1.358025E-12	2.214229E-12	5.249134E-13	-4.344969E-12	-8.273382E-12	-7.611689E-12	-9.253931E-12	-8.387957E-12	-8.359535E-12	-1.103206E-11	-1.407496E-11	-1.260858E-11	-9.920065E-12	-5.002221E-12	-7.502443E-12	-7.881695E-12	-7.139178E-12	-8.918200E-12	1.692868E-12	2.245315E-12	-4.462208E-12	6.394885E-13	1.192557E-11	6.625811E-12	3.116618E-12	1.035083E-11	1.253131E-11	1.084910E-11	1.178968E-11	7.347900E-12	1.212008E-11	1.359446E-11	1.049116E-11	1.005418E-11	9.892531E-12	1.433609E-11	1.487521E-11	1.541967E-11	1.395861E-11	1.192113E-11	1.363976E-11	9.377388E-12	1.012612E-11	6.937562E-12	1.318146E-11	1.594724E-11	8.865797E-12	5.758061E-12	8.787637E-12	6.163958E-12	9.372059E-12	9.277024E-12	7.837286E-12	3.429257E-12	6.295409E-12	6.196821E-12	6.815881E-12	2.297718E-12	-1.465494E-13	-4.225953E-12	-3.755218E-12	-2.856382E-12
4.728484E-11	4.865530E-11	4.871037E-11	4.671108E-11	3.646505E-11	3.417266E-11	3.654410E-11	3.751222E-11	4.135714E-11	3.428369E-11	2.630962E-11	2.650502E-11	3.011724E-11	2.474199E-11	1.544098E-11	1.751221E-11	1.518519E-11	1.598544E-11	1.544365E-11	1.256417E-11	7.394085E-12	-5.253575E-12	-1.608491E-12	1.483258E-12	-8.331114E-13	-5.586642E-13	-5.699441E-12	-7.339018E-12	-1.640466E-12	-2.340350E-12	-2.422951E-12	-1.866951E-12	-5.606182E-12	-6.219913E-12	-5.173639E-12	1.057820E-12	1.180389E-12	-1.339373E-12	-1.393552E-12	3.976375E-12	8.007817E-12	8.041567E-12	7.719159E-12	3.255174E-12	8.951062E-12	8.510526E-12	6.623146E-12	5.382361E-12	1.482814E-11	1.656542E-11	5.253575E-12	7.838175E-12	1.307487E-11	1.631673E-11	1.652989E-11	1.565237E-11	7.728929E-12	4.596323E-12	1.195311E-11	1.420197E-11	1.363176E-11	1.202505E-11	1.455902E-11	1.187495E-11	5.126566E-12	5.700329E-12	4.342304E-12	8.597567E-13	5.455192E-12	8.104628E-12	7.282175E-12	2.779998E-13	-3.789857E-12	-2.900791E-12	-1.009859E-12	-1.554312E-13	-7.423395E-12	-1.338751E-11	-8.744117E-12	-4.352074E-13	-4.722445E-12	-1.278089E-11	-9.250378E-12	-8.012258E-12	-4.997780E-12	-7.858603E-12	-1.153300E-11	-9.380052E-12	-8.006040E-12	-1.125411E-11	-8.757439E-12	-6.037837E-12	-2.166267E-12	1.136868E-12	-1.743494E-12	-8.299139E-12	-8.963497E-12	-7.871925E-12	-8.207657E-12	-1.237499E-11	-5.450751E-12	1.614708E-12	-2.350120E-12	-8.394174E-12	-1.099121E-11	-1.066613E-11	-1.249045E-11	-1.147704E-11	-1.124523E-11	-1.122213E-11	-6.956213E-12	-9.615420E-12	-2.295053E-11	-2.852207E-11	-2.033396E-11	-1.622880E-11	-2.192557E-11	-2.354472E-11	-2.161915E-11	-1.983658E-11	-2.134559E-11	-2.410427E-11	-3.184386E-11	-2.824940E-11	-2.653344E-11	-2.775469E-11	-2.131717E-11	-1.471623E-11	-2.362199E-11	-2.413891E-11	-1.911893E-11	-1.727596E-11	-2.000178E-11	-1.938627E-11	-1.669420E-11	-1.133316E-11	-5.552891E-12	-8.018475E-12	-2.175149E-12	7.611689E-13	-3.834266E-12	-4.662049E-12	2.311040E-12	8.031797E-12	7.575274E-12	9.031886E-12	1.255707E-11	7.384315E-12	4.703793E-12	1.470113E-11	2.596323E-11	2.782397E-11	1.865175E-11	1.386180E-11	1.733635E-11	2.189005E-11	1.865263E-11	1.705214E-11	2.209077E-11	1.948752E-11	1.861444E-11	7.871037E-12	1.140243E-11	1.876366E-11	1.582467E-11	7.627676E-12	-6.217249E-15	2.264855E-12	1.294964E-12	2.928324E-12	-2.937206E-12	-8.365753E-12	-7.597478E-12	-1.619238E-11	-1.507594E-11	-9.706902E-12	-1.397638E-11	-2.682476E-11	-2.771650E-11	-2.018830E-11	-2.092282E-11	-2.595790E-11	-2.302336E-11	-2.236522E-11	-2.666489E-11	-3.096723E-11	-2.661871E-11	-2.162182E-11	-2.590372E-11	-2.803180E-11	-2.372769E-11	-2.158185E-11	-2.438583E-11	-2.015987E-11	-1.297185E-11	-1.139799E-11	-9.682033E-12	-9.885426E-12	-3.947953E-12	-2.659206E-12	1.127987E-12	-6.909140E-12	-6.614265E-12	4.835243E-12	5.231371E-12	6.738610E-12	2.681411E-12	2.108536E-12	7.587708E-12	1.123990E-11	9.849010E-12	4.703793E-12	5.691447E-12	8.354206E-12	6.147083E-12	7.754686E-12	1.419753E-11	9.288570E-12	6.587619E-12	1.172040E-11	1.073275E-11	5.417000E-12	4.177991E-12	1.039346E-11	1.013767E-11	1.348077E-11	7.837286E-12	-2.932765E-12	-3.526068E-13	9.405809E-13	4.384049E-12	6.562750E-12	-6.369127E-12	-1.392397E-11	-1.119194E-11	-6.645351E-12	-9.356071E-12	-9.632295E-12	-9.788614E-12	-1.433609E-11	-1.490719E-11	-1.650147E-11	-1.599165E-11	-1.415401E-11	-1.431921E-11	-1.653877E-11	-1.382539E-11	-1.281197E-11	-1.193090E-11	-8.930634E-12	-1.287237E-11	-8.923529E-12	-3.774758E-12	-5.719869E-13	2.724931E-12	-4.996892E-12	-8.390622E-12	-1.445954E-12	6.012968E-12	3.991474E-12	3.275602E-12	4.351186E-12	9.325873E-12	1.322409E-11	1.105516E-11	6.917134E-12	7.047696E-12	1.502976E-11	1.670841E-11	1.123812E-11	1.318590E-11	1.153744E-11	1.531753E-11	1.621014E-11	1.356160E-11	1.372502E-11	8.625989E-12	1.063327E-11	1.062084E-11	1.121503E-11	1.325962E-11	1.217249E-11	8.394174E-12	7.248424E-12	1.247713E-11	1.052491E-12	-6.869172E-12	5.400125E-13	3.919531E-12	2.735590E-12	1.502798E-12	-1.550760E-12	-5.712764E-12	-9.060308E-12	-4.484413E-12	-3.519851E-12	-8.519407E-12	-1.002931E-11	-5.843326E-12	-6.077805E-12	-8.300027E-12	-9.388934E-12	-1.307754E-11	-1.401101E-11	-9.555912E-12	1.449507E-12	-2.330580E-12	-1.016875E-11	-1.402167E-11	-9.744205E-12	-4.815703E-12	-4.251710E-12	-8.048673E-12	-1.083134E-11	-5.305090E-12	-1.583622E-12	-8.347989E-12	-6.665779E-12	-9.637624E-12	-9.324097E-12	-4.702905E-12	-5.274003E-12	-9.428014E-12	-1.025935E-11	-6.489920E-12	-9.839241E-12	-1.361489E-11	-1.326228E-11	-9.634959E-12	-1.333866E-11	-1.725997E-11	-1.717293E-11	-1.659384E-11	-1.962430E-11	-1.868816E-11	-1.638956E-11	-2.268852E-11	-2.107470E-11	-1.425082E-11	-1.561329E-11	-2.194867E-11	-2.238121E-11	-1.880807E-11	-1.815881E-11	-1.770140E-11	-1.802825E-11	-1.665157E-11	-1.094502E-11	-8.109957E-12	-1.470291E-11	-1.809042E-11	-1.412204E-11	-7.124967E-12	-1.557066E-11	-1.517542E-11	-5.989875E-12	-9.965362E-13	-4.316547E-12	-2.893685E-12	3.921308E-12	7.307044E-12	1.941558E-12	-5.687895E-12	5.483614E-12	1.424727E-11	8.715695E-12	4.721556E-12	4.259704E-12	1.188116E-11	1.672351E-11	1.646416E-11	1.223288E-11	1.554756E-11	1.251710E-11	1.569944E-11	1.919620E-11	1.294254E-11	8.130385E-12	1.233147E-11	1.071676E-11	1.006129E-11	7.452705E-12	7.652545E-12	9.608314E-12	3.288925E-12	2.246203E-12	-5.687006E-12	-4.272138E-12	-4.307665E-12	-7.828405E-12	-1.553513E-11	-1.582645E-11	-1.745537E-11	-1.730083E-11	-1.662137E-11	-1.961720E-11	-2.791190E-11	-2.719602E-11	-2.082423E-11	-1.915890E-11	-2.813483E-11	-2.316103E-11	-1.288836E-11	-1.402700E-11	-2.025136E-11	-2.607869E-11	-2.180567E-11	-1.039613E-11	-9.396928E-12	-1.024603E-11	-5.343281E-12	-1.274536E-12	-3.304912E-12	-2.847500E-12	-1.318057E-12	9.169554E-12	1.060219E-11	8.135714E-12	8.497203E-12	1.108802E-11	2.066525E-11	2.171774E-11	2.131095E-11	2.318234E-11	2.221068E-11	2.674305E-11	2.098410E-11	2.027978E-11	2.451106E-11	3.179768E-11	3.132428E-11	2.494716E-11	2.234479E-11	2.259082E-11	2.743494E-11	2.542233E-11	2.756551E-11	2.438316E-11	1.507416E-11	2.201528E-11	1.917133E-11	1.637268E-11	2.136957E-11	1.824940E-11	1.648726E-11	1.032685E-11	4.971135E-12	6.245671E-12	8.237855E-12	3.510081E-12	-1.493916E-12	-9.809931E-12	-8.979484E-12	-4.622080E-12	-6.123102E-12	-7.474910E-12	-8.419931E-12	-1.101874E-11	-2.148237E-11	-2.056932E-11	-1.080025E-11	-1.054268E-11	-1.068301E-11	-1.093881E-11	-1.150902E-11	-1.216449E-11	-9.115375E-12	-7.727152E-13	-1.303846E-12	-3.996803E-13	1.294964E-12	5.605294E-12	6.114220E-12	1.325162E-12	5.133671E-13	4.679812E-12	9.500845E-12	7.655210E-12	9.213075E-12	1.175238E-11	1.021139E-11	7.091217E-12	1.381650E-11	1.348255E-11	1.295142E-11	1.569322E-11	2.106049E-11	1.718981E-11	1.105427E-11	1.373568E-11	1.654676E-11	1.579270E-11	1.760725E-11	1.186606E-11	1.606004E-11	1.212008E-11	1.003819E-11	9.788614E-12	1.186784E-11	4.447109E-12	5.595524E-12	9.397816E-12	9.562129E-12	1.128075E-11	1.029488E-11	-3.992362E-12	-1.026734E-12	9.940493E-12	6.927792E-12	-7.505996E-12	-5.125678E-12	2.859046E-12
4.545875E-11	4.987122E-11	4.763123E-11	4.680967E-11	4.419043E-11	4.361311E-11	4.083400E-11	3.489209E-11	3.394351E-11	3.697131E-11	3.048584E-11	2.826983E-11	2.752021E-11	2.415668E-11	1.724043E-11	1.863043E-11	1.509282E-11	1.263079E-11	1.195311E-11	9.142909E-12	1.539213E-12	-7.052137E-13	-1.427303E-12	-2.177813E-12	-2.737366E-12	-2.805756E-12	-6.179057E-12	-6.110668E-12	-8.265388E-12	-6.346035E-12	-1.358913E-13	-1.080025E-12	-9.594991E-12	-6.068035E-12	-1.153744E-12	4.671818E-13	-1.910472E-12	-5.469403E-12	3.552714E-13	1.148504E-11	8.419043E-12	2.637890E-12	-1.412204E-13	5.072387E-12	9.032775E-12	1.349409E-11	1.474376E-11	6.433964E-12	2.281730E-12	1.418687E-11	2.600231E-11	2.280842E-11	1.022471E-11	1.086153E-11	1.914646E-11	1.549694E-11	1.315748E-11	1.639844E-11	1.761524E-11	1.304556E-11	1.756373E-11	1.470291E-11	1.065015E-11	1.394529E-11	1.559197E-11	1.339195E-11	8.807177E-12	1.062261E-11	1.333600E-11	5.955236E-12	4.621192E-12	-8.579804E-13	1.216804E-12	2.496670E-12	4.779288E-12	4.583889E-12	8.606449E-13	-4.169998E-12	-9.902301E-12	-7.491785E-12	-5.684342E-12	-9.522161E-12	-1.454215E-11	-9.170442E-12	-9.377388E-12	-1.614353E-11	-1.134559E-11	-6.114220E-12	-8.975931E-12	-1.298339E-11	-9.024781E-12	-1.408473E-11	-1.072920E-11	-3.795186E-12	-6.975753E-12	-1.198597E-11	-8.192558E-12	-3.119283E-12	-4.158451E-12	-5.615064E-12	-6.645351E-12	-1.366907E-11	-1.957279E-11	-1.493206E-11	-7.160494E-12	-7.220002E-12	-1.302869E-11	-1.817924E-11	-1.869971E-11	-1.617995E-11	-2.002132E-11	-1.817124E-11	-1.700862E-11	-1.931255E-11	-2.317346E-11	-2.417355E-11	-2.428191E-11	-2.528022E-11	-2.391332E-11	-2.898837E-11	-3.113154E-11	-3.278622E-11	-2.780887E-11	-2.756373E-11	-3.157385E-11	-2.799005E-11	-2.804512E-11	-2.242739E-11	-2.505196E-11	-3.242384E-11	-2.849720E-11	-1.992539E-11	-2.069989E-11	-2.121947E-11	-2.101164E-11	-1.996714E-11	-1.672884E-11	-1.410072E-11	-1.334310E-11	-9.499068E-12	-6.240342E-12	-1.241673E-11	-5.766942E-12	-4.326317E-12	-5.485390E-12	-9.077183E-13	1.577405E-12	-1.313616E-12	6.847856E-12	1.287948E-11	1.644818E-11	1.534683E-11	1.279243E-11	1.119460E-11	8.029133E-12	9.131362E-12	1.870148E-11	1.955769E-11	9.014123E-12	1.074252E-11	1.669154E-11	1.231371E-11	1.030021E-11	1.286082E-11	1.072031E-11	8.719248E-12	3.064216E-12	2.669864E-12	7.824852E-13	-7.355894E-12	-4.378720E-12	-4.357403E-12	-4.347633E-12	-4.723333E-12	-1.229861E-11	-2.183054E-11	-2.149214E-11	-2.292477E-11	-2.164757E-11	-2.043166E-11	-2.757261E-11	-2.679812E-11	-2.493117E-11	-2.495693E-11	-2.516387E-11	-2.183587E-11	-2.046008E-11	-2.292122E-11	-2.159428E-11	-2.216360E-11	-1.730349E-11	-1.019718E-11	-1.558842E-11	-1.957012E-11	-1.565592E-11	-3.448797E-12	-7.701395E-12	-5.556444E-12	-3.521627E-12	5.112355E-12	7.748469E-12	3.013589E-12	-6.007639E-12	3.767653E-12	1.626432E-11	1.096456E-11	7.733370E-12	1.403944E-11	1.976996E-11	1.553069E-11	8.843593E-12	1.375788E-11	2.037659E-11	1.574207E-11	1.335998E-11	1.834621E-11	2.025757E-11	1.430678E-11	1.155698E-11	1.886225E-11	1.772804E-11	1.497291E-11	1.363265E-11	1.378453E-11	1.196643E-11	1.101608E-11	1.115197E-11	1.689759E-11	1.520650E-11	1.496581E-12	4.602541E-12	3.039347E-12	4.238387E-12	3.400835E-12	3.032241E-12	-3.291589E-12	-8.178347E-12	-1.147171E-11	-5.141665E-12	-5.212719E-12	-1.256861E-11	-1.322853E-11	-1.224976E-11	-8.127721E-12	-9.623413E-12	-1.360423E-11	-1.343725E-11	-1.724398E-11	-1.186784E-11	-4.962253E-12	-7.253753E-12	-1.082689E-11	-1.313172E-11	-2.562395E-12	4.921397E-12	2.178702E-12	-1.061373E-12	4.440892E-12	4.864553E-12	1.024425E-11	7.730705E-12	1.005152E-11	1.173461E-11	1.176481E-11	1.056844E-11	1.598544E-11	1.729372E-11	1.630163E-11	1.882050E-12	3.667289E-12	1.595968E-11	2.147083E-11	2.448175E-11	1.818368E-11	1.485212E-11	1.922640E-11	1.830536E-11	1.745359E-11	9.428014E-12	8.380852E-12	1.708855E-11	1.418243E-11	8.071765E-12	8.196110E-12	1.197531E-11	7.822187E-12	9.955592E-12	7.700507E-12	-1.683986E-12	-8.695267E-13	4.051870E-12	4.754419E-12	-4.783729E-12	-5.896617E-12	-7.252865E-12	-3.375078E-12	-3.486100E-12	-1.073452E-11	-1.275957E-11	-8.928858E-12	-6.751932E-12	-8.033574E-12	-1.004707E-11	-9.667822E-12	-1.595346E-11	-7.865708E-12	-6.744827E-12	-1.103473E-11	-1.159961E-11	-9.657164E-12	-6.482814E-12	-1.550760E-12	-2.781775E-12	-5.279333E-12	-6.940226E-12	-1.708855E-12	-7.300827E-13	7.123191E-13	-4.795275E-12	-1.113243E-11	-7.115197E-12	-4.607870E-12	-8.452794E-12	-8.391510E-12	-7.251977E-12	-1.055334E-11	-1.378631E-11	-1.137135E-11	-6.939338E-12	-7.153389E-12	-1.632472E-11	-1.633271E-11	-1.382627E-11	-8.170353E-12	-1.764455E-11	-2.496314E-11	-1.860379E-11	-1.157474E-11	-1.392930E-11	-1.700506E-11	-1.524825E-11	-1.148326E-11	-1.190337E-11	-1.184564E-11	-1.510170E-11	-1.648814E-11	-1.483791E-11	-1.072920E-11	-1.191047E-11	-1.510081E-11	-1.397105E-11	-1.030109E-11	-1.381384E-11	-1.037215E-11	-1.561951E-11	-9.547918E-12	-2.117417E-12	-5.552891E-12	-3.730349E-13	-6.243894E-13	-1.002753E-12	5.184297E-12	6.163958E-12	1.310951E-12	6.157741E-12	1.236966E-11	1.131628E-11	3.733014E-12	1.632472E-12	1.347455E-11	1.898215E-11	1.544453E-11	5.247358E-12	1.391776E-12	8.800072E-12	1.170353E-11	5.385026E-12	3.184120E-12	8.076206E-12	2.627232E-12	1.559641E-12	6.268763E-12	-1.564970E-12	-7.142731E-12	-5.349499E-12	-7.166712E-12	-1.042988E-11	-9.515944E-12	-1.575984E-11	-1.874323E-11	-1.487255E-11	-1.687539E-11	-2.711165E-11	-2.967049E-11	-2.647127E-11	-2.466649E-11	-2.637091E-11	-3.021405E-11	-3.170531E-11	-2.942535E-11	-2.939071E-11	-2.805312E-11	-3.091039E-11	-3.257750E-11	-2.923795E-11	-2.047251E-11	-2.408029E-11	-2.122480E-11	-1.374367E-11	-1.330491E-11	-1.307843E-11	-1.654410E-11	-1.331735E-11	-6.803447E-12	-6.332712E-12	5.044853E-13	6.653345E-12	9.177548E-12	5.051959E-12	4.797940E-12	3.529621E-12	6.517453E-12	1.073897E-11	1.480416E-11	1.913847E-11	1.776357E-11	1.549694E-11	1.261746E-11	2.288836E-11	2.833378E-11	2.323652E-11	2.216360E-11	2.044676E-11	2.215206E-11	2.209610E-11	2.182166E-11	1.611866E-11	1.747313E-11	2.629186E-11	2.811973E-11	2.471268E-11	1.943334E-11	9.459100E-12	8.451906E-12	1.421618E-11	1.049028E-11	4.972023E-12	3.391953E-12	5.266010E-12	7.741363E-12	5.883294E-12	3.801404E-13	1.455724E-12	-2.539302E-12	-1.267431E-11	-1.227107E-11	-1.315925E-11	-6.819434E-12	-8.353318E-12	-7.251977E-12	-1.691358E-11	-1.432898E-11	-4.560796E-12	-4.497736E-12	-1.009681E-11	-9.210410E-12	-3.148592E-12	2.860823E-12	3.610445E-12	4.340528E-12	1.793232E-12	-1.145750E-13	1.249667E-12	1.068035E-11	1.648637E-11	1.374634E-11	1.459277E-11	1.247535E-11	1.232969E-11	1.587086E-11	1.632294E-11	1.402611E-11	1.773159E-11	1.577760E-11	1.169820E-11	1.866773E-11	1.856826E-11	1.525180E-11	1.855760E-11	2.096190E-11	1.788525E-11	1.822187E-11	1.760991E-11	2.088907E-11	2.143441E-11	1.467804E-11	7.560175E-12	1.502709E-11	2.127098E-11	1.325784E-11	6.886935E-12	2.915890E-12	1.097522E-11	1.058442E-11	4.528822E-12	4.305001E-12	8.123280E-12	2.954081E-12	1.389111E-12	6.996181E-12	7.828405E-12	5.728751E-13
4.356959E-11	5.119283E-11	4.882406E-11	4.452261E-11	4.491785E-11	4.162271E-11	3.840039E-11	3.955059E-11	3.804423E-11	3.254375E-11	3.214939E-11	3.407941E-11	2.938716E-11	2.494982E-11	1.935163E-11	1.735945E-11	2.100808E-11	1.403944E-11	9.044321E-12	1.184386E-11	1.282352E-11	1.154188E-11	3.685940E-12	-8.025580E-12	-4.906298E-12	4.084733E-12	2.834177E-12	-7.421619E-12	-1.113598E-11	-8.744117E-12	-7.940315E-13	3.093525E-12	-2.993161E-12	-9.695356E-12	-4.813927E-12	4.534151E-12	8.589573E-12	8.876455E-12	6.134648E-12	4.235723E-12	5.848655E-12	-2.966516E-13	6.953549E-12	1.020251E-11	1.501377E-11	1.506972E-11	9.208634E-12	1.241585E-11	1.695266E-11	1.554046E-11	1.547651E-11	1.463540E-11	1.806555E-11	2.257838E-11	2.393818E-11	2.063771E-11	1.366551E-11	1.346390E-11	1.522515E-11	1.354472E-11	1.018829E-11	1.786926E-11	2.305445E-11	1.261302E-11	1.350031E-12	6.689760E-12	1.235723E-11	1.042100E-11	7.027268E-12	9.195311E-12	7.728929E-12	2.139622E-12	2.563283E-12	4.938272E-13	8.100187E-13	4.010126E-12	-5.684342E-13	-1.213429E-11	-9.805490E-12	-5.458745E-12	-5.827339E-12	-1.065903E-11	-1.201439E-11	-1.406786E-11	-1.293632E-11	-7.974066E-12	-8.173906E-12	-1.189893E-11	-1.543388E-11	-2.073275E-11	-1.294698E-11	-3.421263E-12	-1.162270E-11	-1.782308E-11	-8.405721E-12	-5.236700E-12	-8.030021E-12	-7.250200E-12	-9.195311E-12	-1.415845E-11	-1.014389E-11	-1.209965E-11	-1.384137E-11	-1.642420E-11	-1.622347E-11	-1.293454E-11	-1.121059E-11	-1.618261E-11	-1.792433E-11	-1.851230E-11	-1.444000E-11	-1.246825E-11	-1.594458E-11	-2.538325E-11	-2.561240E-11	-1.966960E-11	-1.991918E-11	-2.253220E-11	-2.662226E-11	-2.777245E-11	-2.637446E-11	-2.433520E-11	-2.342126E-11	-2.215828E-11	-2.282263E-11	-2.163247E-11	-2.971134E-11	-3.052936E-11	-2.028600E-11	-1.803979E-11	-2.479794E-11	-2.793055E-11	-1.866152E-11	-1.555467E-11	-1.714273E-11	-1.777956E-11	-1.467004E-11	-1.538503E-11	-9.780621E-12	-1.414424E-11	-8.987477E-12	-2.148504E-12	-2.211564E-13	-5.562661E-12	-4.408918E-12	2.198242E-12	-8.046896E-13	3.143263E-12	9.338308E-12	1.100631E-11	9.290346E-12	1.204103E-11	1.443379E-11	1.793055E-11	1.441691E-11	8.809842E-12	8.855139E-12	1.769873E-11	1.804956E-11	1.415490E-11	1.205258E-11	1.230571E-11	9.679368E-12	3.647749E-12	7.176482E-12	8.962608E-12	1.353584E-12	2.153833E-12	3.431921E-12	-1.482370E-12	-5.730527E-12	-7.559287E-12	-1.086153E-11	-6.125767E-12	-1.388667E-11	-2.105871E-11	-2.102940E-11	-2.004796E-11	-2.014833E-11	-2.009681E-11	-2.417799E-11	-2.754685E-11	-2.933298E-11	-2.905676E-11	-2.273381E-11	-3.332445E-11	-2.961631E-11	-2.422862E-11	-2.124967E-11	-2.058265E-11	-2.486189E-11	-2.531308E-11	-1.781775E-11	-1.456879E-11	-1.497824E-11	-1.435918E-11	-1.718448E-11	-8.605561E-12	-5.552891E-12	-1.092459E-12	-8.105516E-12	-3.521627E-12	-1.980638E-13	-3.704592E-12	6.830092E-13	4.057199E-12	7.444712E-12	7.434053E-12	6.586731E-12	5.859313E-12	1.024159E-11	1.313172E-11	9.380052E-12	1.036771E-11	6.853185E-12	8.904877E-12	1.539391E-11	1.288125E-11	3.058886E-12	8.472334E-12	1.737721E-11	2.118217E-11	1.000444E-11	1.074696E-12	-6.057377E-13	4.617640E-12	7.177370E-12	-2.566836E-13	-8.268941E-13	7.236878E-12	5.203837E-12	-2.001954E-12	-2.183143E-12	-6.011192E-12	-8.245848E-12	-1.184386E-11	-1.715073E-11	-1.487876E-11	-1.149303E-11	-9.924506E-12	-1.610267E-11	-2.149037E-11	-1.755218E-11	-1.065992E-11	-1.197442E-11	-1.974065E-11	-2.017142E-11	-1.484235E-11	-1.381384E-11	-1.576517E-11	-1.550671E-11	-7.807088E-12	-4.325429E-12	9.983125E-13	-2.022382E-12	-8.754775E-12	-8.319567E-12	2.907008E-12	5.112355E-12	7.744916E-12	5.652367E-12	5.077716E-12	8.386181E-12	1.414424E-11	1.558931E-11	1.145839E-11	1.429967E-11	1.760103E-11	1.666223E-11	1.581757E-11	1.735412E-11	1.826184E-11	1.432987E-11	1.531664E-11	1.846523E-11	2.088996E-11	2.140688E-11	1.795630E-11	1.885070E-11	1.682121E-11	1.142730E-11	7.966072E-12	8.975931E-12	1.139444E-11	1.139977E-11	1.542855E-11	1.225775E-11	9.727330E-12	7.985612E-12	7.371881E-14	2.091660E-12	6.924239E-12	4.751755E-12	-9.906742E-12	-8.991918E-12	-6.918910E-13	-7.007728E-13	-1.325162E-12	-4.701128E-12	-8.909318E-12	-8.370193E-12	-7.336354E-12	-1.149392E-11	-1.412115E-11	-7.193357E-12	-3.911538E-12	-1.156764E-11	-8.937739E-12	-5.075940E-12	1.599609E-12	5.471179E-13	-6.330048E-12	-5.442757E-12	1.332268E-13	-5.710987E-13	-6.110668E-13	-8.713030E-12	-7.652545E-12	-9.805490E-13	2.783551E-12	-7.199574E-12	-7.779555E-12	-7.007728E-13	-5.072387E-12	-1.090417E-11	-9.104717E-12	-1.021672E-11	-1.059952E-11	-1.382627E-11	-1.328093E-11	-9.014123E-12	-4.507505E-12	-6.471268E-12	-9.662493E-12	-1.374811E-11	-1.409628E-11	-9.282353E-12	-1.443023E-11	-1.682388E-11	-1.696510E-11	-1.516476E-11	-1.230305E-11	-8.578915E-12	-1.313616E-11	-1.447464E-11	-1.518252E-11	-1.226574E-11	-7.018386E-12	-1.057199E-11	-1.811973E-11	-1.335909E-11	-4.457767E-12	-8.005152E-12	-7.744028E-12	-6.692424E-12	-4.399148E-12	-5.707435E-12	-5.735856E-12	-8.721912E-13	4.257039E-12	-1.160849E-12	-7.974066E-12	2.093437E-12	1.488409E-11	1.498268E-11	9.436896E-12	3.231193E-12	6.660450E-12	1.161560E-11	1.500222E-11	1.611156E-11	1.147171E-11	1.025846E-11	1.119016E-11	1.384937E-11	1.328981E-11	1.296563E-11	1.080558E-11	7.497114E-12	9.531043E-12	8.558487E-12	6.872725E-12	5.249134E-12	-3.591794E-12	-7.398526E-13	-6.934009E-12	-1.653699E-11	-1.149392E-11	-9.583445E-12	-1.510969E-11	-1.676259E-11	-2.056399E-11	-1.730704E-11	-1.821210E-11	-2.715428E-11	-2.108269E-11	-1.800782E-11	-2.456968E-11	-3.011102E-11	-2.660716E-11	-2.418865E-11	-2.238831E-11	-2.489475E-11	-2.449330E-11	-1.869971E-11	-1.582467E-11	-1.745359E-11	-1.756106E-11	-1.060485E-11	-6.727063E-12	-8.771650E-12	-8.132162E-12	-8.044232E-12	9.752199E-13	4.057199E-12	2.667200E-12	9.650947E-12	1.385381E-11	1.090328E-11	8.474998E-12	1.144329E-11	1.761613E-11	2.293277E-11	2.189893E-11	1.840128E-11	2.304468E-11	2.764011E-11	2.544631E-11	2.029132E-11	1.815259E-11	2.494893E-11	3.248957E-11	3.435918E-11	2.065015E-11	1.686917E-11	2.642864E-11	2.970069E-11	1.996003E-11	1.232614E-11	1.731504E-11	2.217337E-11	1.952483E-11	1.089973E-11	5.976553E-12	1.144329E-11	1.426592E-11	7.602807E-12	8.704149E-14	-3.081979E-13	3.588241E-13	9.352519E-13	3.055334E-13	-1.551648E-12	-1.322853E-11	-1.212630E-11	-1.119105E-11	-1.654854E-11	-1.484945E-11	-1.049738E-11	-1.324185E-11	-1.039613E-11	-1.921396E-11	-1.817124E-11	-3.011813E-12	-1.509903E-14	-1.391420E-11	-9.340972E-12	-1.264766E-12	-1.254996E-12	-3.570477E-12	-2.753353E-13	6.068923E-12	1.150902E-11	6.738610E-12	-8.668621E-13	3.197442E-14	5.501377E-12	1.318501E-11	2.096190E-11	1.625544E-11	1.425526E-12	5.954348E-12	1.963851E-11	2.193001E-11	1.839329E-11	7.402079E-12	1.392753E-11	1.712053E-11	1.488054E-11	1.364597E-11	1.162093E-11	1.481393E-11	2.140865E-11	1.729195E-11	7.894130E-12	9.013235E-12	1.151523E-11	1.164491E-11	1.017408E-11	1.144773E-11	1.008971E-11	9.804602E-12	6.035172E-12	6.749268E-12	7.192469E-12	2.165379E-12	5.461409E-12	4.929390E-12	-2.647660E-12	-8.792966E-14	3.340439E-12	-8.519407E-12
5.616929E-11	5.867040E-11	4.578649E-11	4.368061E-11	4.126033E-11	4.416645E-11	5.180301E-11	4.988454E-11	3.292033E-11	2.148592E-11	2.960121E-11	3.373835E-11	3.367617E-11	2.303135E-11	1.505374E-11	9.684697E-12	1.524914E-11	1.252776E-11	1.563816E-11	9.946710E-12	-2.827960E-12	-3.374190E-12	-2.400746E-12	-1.982414E-12	1.601386E-12	-5.980105E-12	-1.401279E-11	-1.052314E-11	-7.176482E-12	-5.243805E-12	-7.674750E-12	-1.104361E-11	-6.496137E-12	-1.324363E-11	-1.244249E-11	-1.385558E-12	1.618261E-12	3.359979E-12	4.153122E-12	1.259437E-12	7.483791E-12	8.027357E-12	5.292655E-12	8.516743E-12	1.047518E-11	9.902301E-12	1.303846E-11	1.269562E-11	1.722888E-11	1.688427E-11	1.645972E-11	2.113598E-11	2.055955E-11	7.032597E-12	9.639400E-12	2.434586E-11	2.460965E-11	1.739586E-11	1.003642E-11	1.559730E-11	1.922817E-11	1.770051E-11	1.297273E-11	1.152589E-11	1.726708E-11	1.480416E-11	1.165024E-11	1.012967E-11	8.353318E-12	5.956124E-12	3.081091E-12	4.095391E-12	6.021850E-12	7.496226E-12	3.103295E-12	-3.437250E-13	-5.212719E-12	-4.177991E-12	1.580958E-13	-2.748024E-12	-5.659473E-12	-4.908074E-12	-7.203127E-12	-9.949375E-12	-1.233769E-11	-9.100276E-12	-7.575274E-12	-9.646506E-12	-1.017941E-11	-7.725376E-12	-1.184830E-11	-1.219114E-11	-7.347900E-12	-4.903633E-12	-1.133671E-11	-1.013944E-11	-6.636469E-12	-2.314593E-12	-7.919887E-12	-8.710366E-12	-1.354383E-11	-9.438672E-12	-4.054534E-12	-5.199396E-12	-1.424638E-11	-1.353939E-11	-1.197886E-11	-1.305889E-11	-1.445777E-11	-1.651390E-11	-2.007461E-11	-1.443823E-11	-1.358202E-11	-2.326495E-11	-2.290257E-11	-2.066525E-11	-1.984279E-11	-2.664535E-11	-2.324807E-11	-2.027001E-11	-2.193890E-11	-2.601919E-11	-2.618794E-11	-2.206946E-11	-2.178968E-11	-2.364775E-11	-2.308820E-11	-2.612044E-11	-2.380052E-11	-1.897327E-11	-2.414957E-11	-1.901146E-11	-1.907985E-11	-2.096101E-11	-1.661782E-11	-1.663114E-11	-1.328093E-11	-1.142197E-11	-1.198863E-11	-1.102052E-11	-8.332890E-12	-7.186252E-12	-8.668621E-12	-3.275602E-12	2.671641E-12	5.423217E-12	1.274536E-12	3.435474E-12	6.299850E-12	7.891465E-12	4.859224E-12	9.535484E-12	1.766498E-11	1.079137E-11	7.982059E-12	1.267342E-11	1.741363E-11	1.398170E-11	9.851675E-12	5.735856E-12	9.858780E-12	1.308731E-11	9.472423E-12	6.387779E-12	7.063683E-12	6.599166E-13	-5.762502E-12	-3.465672E-12	-3.255174E-12	-1.236700E-11	-1.059330E-11	-7.879031E-12	-1.122835E-11	-1.542588E-11	-1.513634E-11	-1.971223E-11	-2.520473E-11	-2.676881E-11	-2.710454E-11	-2.727063E-11	-2.709477E-11	-2.881162E-11	-2.977973E-11	-3.344525E-11	-3.117240E-11	-2.583089E-11	-2.213962E-11	-2.335732E-11	-2.861533E-11	-3.095746E-11	-2.484946E-11	-2.019895E-11	-2.030109E-11	-1.982681E-11	-1.527756E-11	-1.098943E-11	-7.393197E-12	-3.692158E-12	-7.203127E-12	-8.216539E-12	-4.018119E-12	1.553424E-12	8.517631E-13	1.626255E-12	3.925749E-12	6.125767E-12	6.541434E-12	8.893331E-12	9.663381E-12	1.104628E-11	1.302514E-11	1.286971E-11	1.558753E-11	1.574474E-11	1.610534E-11	1.631228E-11	7.329248E-12	1.108358E-11	1.531753E-11	1.508038E-11	1.902656E-11	1.675726E-11	1.000355E-11	4.169110E-12	6.867396E-12	7.937651E-12	9.219292E-12	8.655299E-12	8.664180E-12	9.657164E-12	-3.194778E-12	-4.402700E-12	-3.303136E-12	9.059420E-14	8.606449E-13	-1.891820E-12	-9.202417E-12	-1.221245E-11	-1.532108E-11	-1.982325E-11	-1.606359E-11	-1.057110E-11	-8.845369E-12	-1.741984E-11	-1.689848E-11	-1.438938E-11	-1.718625E-11	-1.756995E-11	-1.054712E-11	-9.487522E-12	-9.432455E-12	-9.721113E-12	-5.736744E-12	-2.554401E-12	-1.281641E-12	-1.091571E-12	2.499334E-12	7.490009E-12	4.560796E-12	7.882583E-12	7.995382E-12	1.104095E-11	1.488409E-11	1.273470E-11	1.376854E-11	1.517009E-11	1.981793E-11	1.794564E-11	1.552181E-11	1.257661E-11	2.003908E-11	1.858247E-11	8.502532E-12	1.389289E-11	1.706724E-11	1.265388E-11	1.890399E-11	2.002132E-11	1.861622E-11	1.163425E-11	1.800160E-11	1.821210E-11	1.468337E-11	1.017053E-11	5.160317E-12	1.103118E-11	1.410250E-11	1.219469E-11	1.180389E-12	2.430944E-12	6.519230E-12	2.153833E-12	-5.762502E-12	-5.399237E-12	-2.922995E-12	-2.577494E-12	-3.530509E-12	-7.265299E-12	-1.009504E-11	-7.077006E-12	-9.128698E-12	-1.215028E-11	-9.320544E-12	-5.734968E-12	-7.358558E-12	-1.317524E-11	-1.374545E-11	-1.005063E-11	-7.899459E-12	-7.636558E-12	-5.139000E-12	-1.105072E-11	-5.349499E-12	6.307843E-12	2.897238E-12	-9.028334E-12	-1.166534E-11	-3.881340E-12	4.600764E-13	-4.932943E-12	-7.188028E-12	-4.767742E-12	-4.836131E-12	-4.070522E-12	-6.277645E-12	-8.038015E-12	-1.127543E-11	-1.194866E-11	-1.219469E-11	-7.966960E-12	-6.422418E-12	-1.146816E-11	-9.302781E-12	-1.203837E-11	-1.330314E-11	-1.021139E-11	-1.541967E-11	-1.681588E-11	-1.111022E-11	-1.313616E-11	-1.765699E-11	-1.171241E-11	-9.694467E-12	-8.975043E-12	-8.527401E-12	-1.367884E-11	-1.441158E-11	-1.192380E-11	-4.205525E-12	-3.581135E-12	-9.849899E-12	-8.789414E-12	-5.225154E-12	-8.389733E-12	-4.630074E-12	-2.196465E-12	-2.744471E-12	-7.709389E-13	-2.247091E-12	1.235456E-12	6.630252E-12	5.430323E-12	5.782042E-12	1.113598E-11	9.196199E-12	1.040679E-11	1.124345E-11	1.046807E-11	1.494538E-11	1.548184E-11	1.197531E-11	1.383516E-11	1.188027E-11	1.147971E-11	1.187228E-11	1.094946E-11	1.047518E-11	1.196199E-11	9.732659E-12	6.574297E-12	4.387601E-12	2.116529E-12	2.846612E-12	-3.179679E-12	-8.660628E-12	-8.271606E-12	-9.419132E-12	-5.886847E-12	-2.891909E-12	-4.173550E-12	-1.675104E-11	-2.234657E-11	-2.104716E-11	-2.135536E-11	-2.300116E-11	-3.020695E-11	-2.952838E-11	-2.160849E-11	-2.276224E-11	-2.581579E-11	-2.636291E-11	-2.818101E-11	-2.903100E-11	-2.458567E-11	-1.924860E-11	-2.224709E-11	-2.399858E-11	-1.920419E-11	-1.228972E-11	-1.156675E-11	-1.392486E-11	-9.108270E-12	-6.544099E-12	-3.086420E-12	-7.107204E-12	-5.321965E-12	-5.675460E-13	6.890488E-12	2.956746E-12	8.073542E-12	1.281730E-11	1.295763E-11	6.631140E-12	8.008705E-12	1.577227E-11	2.022560E-11	2.141043E-11	2.174971E-11	2.058798E-11	2.012257E-11	1.966249E-11	2.144329E-11	1.862688E-11	1.492406E-11	2.150635E-11	2.477929E-11	2.678657E-11	2.246914E-11	1.235723E-11	1.334932E-11	1.777778E-11	1.386002E-11	9.918288E-12	8.509637E-12	1.150369E-11	1.106848E-11	7.395862E-12	-4.503065E-13	-9.093171E-12	-2.708944E-12	-1.566125E-11	-1.779199E-11	-8.220979E-12	-7.880807E-12	-1.148059E-11	-1.767297E-11	-1.458744E-11	-9.985790E-12	-1.219469E-11	-1.282618E-11	-1.629630E-11	-1.917932E-11	-1.266898E-11	-9.153567E-12	-1.452882E-11	-1.389289E-11	-7.051248E-12	2.557954E-13	2.261302E-12	2.113865E-13	-1.596057E-12	2.629896E-12	9.948486E-12	8.352430E-12	1.974421E-12	5.699441E-12	1.187139E-11	1.235545E-11	1.175504E-11	1.568612E-11	1.947420E-11	2.106670E-11	1.560618E-11	8.739676E-12	1.502620E-11	2.095568E-11	2.093525E-11	2.016520E-11	1.564704E-11	1.698641E-11	2.021494E-11	2.194778E-11	1.945200E-11	2.079048E-11	2.094591E-11	2.128075E-11	1.747491E-11	1.268674E-11	1.411937E-11	1.357048E-11	1.225509E-11	1.762590E-11	1.775824E-11	1.638867E-11	8.785861E-12	5.657697E-12	3.835154E-12	5.607959E-12	7.098322E-12	5.847767E-12	-2.343903E-12	-6.844303E-12
4.336709E-11	5.010659E-11	5.018652E-11	4.289546E-11	3.852030E-11	3.871481E-11	3.688605E-11	3.231015E-11	3.510792E-11	3.408029E-11	3.137846E-11	2.645528E-11	2.236966E-11	2.151257E-11	2.327916E-11	1.486811E-11	1.220180E-11	9.503509E-12	1.856293E-12	-2.327027E-13	1.993072E-12	2.528644E-12	-6.947332E-12	-7.720047E-12	-2.726708E-13	-3.730349E-14	-4.465761E-12	-5.777601E-12	-1.303668E-11	-1.058353E-11	-4.103384E-12	-3.531397E-12	-6.499690E-12	-6.713741E-12	-5.954348E-12	-1.446843E-12	2.032152E-12	1.856293E-12	6.460610E-12	1.047606E-11	1.014744E-11	6.736833E-12	1.222222E-11	1.847056E-11	1.312728E-11	2.009770E-11	2.000089E-11	1.757794E-11	1.572253E-11	1.774580E-11	2.109779E-11	2.417977E-11	1.975664E-11	2.050005E-11	2.120615E-11	2.487344E-11	2.571277E-11	2.285994E-11	2.483080E-11	2.418243E-11	2.248512E-11	1.599876E-11	1.763922E-11	1.823075E-11	1.798917E-11	1.749534E-11	1.875033E-11	1.871747E-11	1.455458E-11	5.936585E-12	-8.899548E-13	1.036682E-11	1.008971E-11	7.611689E-12	7.823076E-12	5.930367E-12	3.628209E-12	1.433520E-12	-1.491518E-11	-1.769518E-11	-4.368950E-12	1.850076E-12	-3.912426E-12	-1.687805E-11	-1.445066E-11	-4.904521E-12	-2.420286E-12	-1.218847E-11	-1.565237E-11	-1.142997E-11	-8.518519E-12	-1.007283E-11	-9.340972E-12	-4.430234E-12	-4.368061E-12	-1.352074E-11	-1.363532E-11	-1.040856E-11	-4.631850E-12	-6.959766E-12	-1.485301E-11	-1.308020E-11	-9.994672E-12	-2.998490E-12	-8.318679E-12	-1.368683E-11	-1.665601E-11	-1.509992E-11	-1.442224E-11	-1.765610E-11	-1.448885E-11	-1.534506E-11	-1.508393E-11	-1.414957E-11	-1.847233E-11	-2.455280E-11	-2.187495E-11	-1.779377E-11	-1.986944E-11	-2.453859E-11	-2.323297E-11	-2.629896E-11	-2.487965E-11	-2.544276E-11	-2.433875E-11	-2.291323E-11	-3.306244E-11	-2.650591E-11	-1.969180E-11	-1.831602E-11	-2.182343E-11	-2.047340E-11	-2.058620E-11	-1.888711E-11	-1.716849E-11	-1.671374E-11	-1.499512E-11	-1.984546E-11	-1.747935E-11	-1.277289E-11	-6.029843E-12	-1.912248E-12	-5.815792E-12	-8.318679E-12	-3.931078E-12	3.832490E-12	9.791279E-12	1.000533E-11	6.804335E-12	6.680878E-12	3.250733E-12	7.987389E-12	1.038902E-11	4.906298E-12	9.516832E-12	1.398703E-11	1.377032E-11	1.016343E-11	1.095124E-11	1.451106E-11	1.108980E-11	9.168666E-12	8.632206E-12	4.658496E-12	5.000445E-12	7.709389E-13	-1.002753E-12	1.703526E-12	-1.893596E-12	-5.362821E-12	-6.787459E-12	-1.047873E-11	-1.847500E-11	-1.351097E-11	-1.494893E-11	-2.908962E-11	-2.499956E-11	-2.208633E-11	-2.410427E-11	-2.796874E-11	-2.678835E-11	-2.582823E-11	-3.048228E-11	-3.187139E-11	-2.906297E-11	-2.831513E-11	-2.518519E-11	-2.499245E-11	-2.709477E-11	-2.415312E-11	-2.167333E-11	-1.822453E-11	-2.074252E-11	-1.856915E-11	-1.772094E-11	-1.464695E-11	-8.358647E-12	-9.078072E-12	-1.170530E-11	-7.714718E-12	-3.661071E-12	1.195488E-12	1.820766E-12	1.483258E-12	3.701039E-12	8.844481E-12	4.544809E-12	5.150547E-12	6.101786E-12	8.239631E-12	6.561862E-12	1.078515E-11	1.137046E-11	1.495515E-11	1.162359E-11	1.130029E-11	9.657164E-12	1.600853E-11	1.615952E-11	8.352430E-12	1.368505E-11	1.875122E-11	1.682210E-11	1.308376E-11	6.830092E-12	1.914913E-12	5.996981E-12	1.122924E-11	3.698375E-12	-5.111467E-12	-5.517364E-12	-4.874323E-12	-3.792522E-12	-3.691270E-12	-4.733991E-12	-8.059331E-12	-1.061640E-11	-1.251710E-11	-1.902745E-11	-1.825029E-11	-1.542055E-11	-1.827427E-11	-2.146550E-11	-1.648548E-11	-1.737455E-11	-1.344613E-11	-1.450662E-11	-1.914913E-11	-1.919531E-11	-1.001688E-11	-4.270362E-12	-1.499867E-11	-1.737011E-11	-1.099831E-11	-2.265743E-12	-7.416290E-13	-3.916867E-13	4.097167E-12	6.314060E-12	9.958256E-12	1.262102E-12	5.917933E-12	1.069633E-11	1.551470E-11	1.731770E-11	1.291678E-11	1.580336E-11	2.258638E-11	2.466827E-11	1.976908E-11	1.284928E-11	1.328626E-11	1.846612E-11	2.436185E-11	2.314415E-11	2.590195E-11	2.127454E-11	1.545608E-11	1.688960E-11	2.107559E-11	1.862244E-11	1.606537E-11	1.561506E-11	1.690026E-11	9.424461E-12	1.122036E-11	1.425260E-11	1.015277E-11	6.322054E-12	6.251888E-12	2.262190E-12	3.987033E-12	4.320988E-12	2.344791E-13	-3.947953E-12	-9.907630E-12	-5.360157E-12	-5.260681E-12	-8.218315E-12	-3.798739E-12	-1.346745E-11	-1.656630E-11	-6.433076E-12	-4.351186E-12	-7.967849E-12	-1.370282E-11	-1.067679E-11	-4.939160E-12	-3.014478E-12	-4.857448E-12	-4.503065E-12	-1.570299E-12	-2.596146E-12	7.442935E-13	1.039169E-12	-1.945111E-12	-1.114664E-12	-2.915002E-12	-5.009326E-12	-9.148238E-12	-3.070433E-12	1.901590E-12	-1.365130E-12	-1.470291E-11	-1.216893E-11	-3.084644E-12	-8.286705E-13	-5.673684E-12	-1.590550E-11	-1.486367E-11	-8.578915E-12	-5.761613E-12	-1.134914E-11	-1.042189E-11	-7.950973E-12	-8.799184E-12	-1.113598E-11	-1.468159E-11	-1.153033E-11	-1.119638E-11	-9.008794E-12	-8.733458E-12	-1.260414E-11	-1.334666E-11	-8.784085E-12	-6.179945E-12	-1.047695E-11	-1.320188E-11	-1.543032E-11	-8.484768E-12	-2.087219E-12	-3.090861E-12	-1.579537E-11	-1.903189E-11	-8.708589E-12	-2.626344E-12	-6.163070E-12	-1.282174E-11	-1.345235E-11	-2.111200E-12	1.057820E-12	-2.977174E-12	-5.854872E-12	-6.741274E-13	7.447376E-12	7.411849E-12	3.866241E-12	3.431921E-12	5.585754E-12	6.624035E-12	8.896883E-12	4.399148E-12	3.039347E-12	8.817835E-12	1.125944E-11	4.819256E-12	-2.655653E-13	1.487699E-12	4.410694E-12	1.928235E-12	1.087130E-12	-3.057110E-12	-9.592327E-12	-1.061551E-11	-7.793766E-12	-1.726619E-12	-8.413714E-12	-1.327027E-11	-1.752021E-11	-2.725997E-11	-2.293543E-11	-1.329692E-11	-1.760103E-11	-3.438139E-11	-3.506528E-11	-2.431477E-11	-2.654499E-11	-3.538325E-11	-3.420020E-11	-2.793854E-11	-2.408385E-11	-2.056844E-11	-2.915179E-11	-3.424905E-11	-3.073275E-11	-1.985700E-11	-1.696421E-11	-2.404921E-11	-2.433698E-11	-2.310507E-11	-1.322409E-11	-7.933210E-12	-8.430590E-12	-9.969803E-12	-1.465494E-12	2.406964E-13	-4.336087E-12	-3.144152E-12	1.115552E-12	2.510880E-12	6.161294E-12	1.286704E-11	1.435563E-11	1.731859E-11	2.213252E-11	2.167333E-11	1.540368E-11	1.778222E-11	2.237766E-11	2.955414E-11	2.470468E-11	1.521450E-11	1.497380E-11	2.660006E-11	2.915623E-11	2.412381E-11	1.162714E-11	1.570388E-11	1.962519E-11	2.147527E-11	1.821920E-11	8.199663E-12	1.131006E-11	1.626166E-11	1.209877E-11	6.154188E-12	4.901857E-12	1.040856E-11	2.718714E-12	-1.588063E-12	-3.766765E-12	-2.593481E-13	-2.747136E-12	-4.879652E-12	-1.274802E-11	-1.292122E-11	-7.576162E-12	-6.780354E-12	-1.320011E-11	-2.101519E-11	-1.582023E-11	-5.710099E-12	-2.690292E-12	-8.421708E-12	-7.320367E-12	-9.743317E-13	-4.596323E-12	9.263701E-13	8.191670E-12	4.621192E-12	2.132516E-12	3.353762E-12	7.152501E-12	1.127631E-11	1.148859E-11	1.406164E-11	1.527578E-11	1.202061E-11	1.268941E-11	1.756106E-11	2.336176E-11	2.330403E-11	2.102318E-11	1.619505E-11	2.227463E-11	2.807710E-11	2.875744E-11	2.157918E-11	1.971578E-11	2.082245E-11	2.105516E-11	1.935607E-11	1.490008E-11	1.892175E-11	2.607869E-11	2.826628E-11	1.774048E-11	1.584954E-11	1.515499E-11	1.635758E-11	2.115108E-11	1.587441E-11	9.189094E-12	1.024603E-11	1.278178E-11	1.414691E-11	9.556800E-12	4.918732E-12	-1.032952E-12	1.429967E-13	-9.521273E-13	-7.087664E-13
5.993694E-11	5.226486E-11	4.901857E-11	4.756018E-11	4.489475E-11	3.900702E-11	3.643841E-11	4.203482E-11	4.260947E-11	3.582823E-11	2.714895E-11	2.917933E-11	3.238743E-11	2.809308E-11	2.242384E-11	1.873879E-11	1.534151E-11	1.124345E-11	8.165024E-12	4.626521E-12	3.720579E-12	1.045386E-12	-1.357137E-12	-2.445155E-12	1.536549E-13	-1.225686E-13	-1.501554E-11	-1.627853E-11	-5.787371E-12	-5.487166E-12	-9.253043E-12	-4.757084E-12	-5.704770E-12	-4.785505E-12	-6.004974E-12	-4.201084E-13	3.110401E-12	2.051692E-13	1.578293E-12	9.798384E-12	1.147615E-11	1.349409E-11	1.455369E-11	1.352962E-11	1.703171E-11	1.757172E-11	2.299849E-11	2.308731E-11	1.934808E-11	1.463096E-11	1.686917E-11	2.722889E-11	2.942713E-11	2.569944E-11	2.233502E-11	2.165468E-11	2.271872E-11	2.644551E-11	2.322498E-11	2.250644E-11	2.393286E-11	1.943867E-11	2.061462E-11	2.206590E-11	1.776357E-11	1.759748E-11	1.998490E-11	1.938982E-11	9.761081E-12	8.169465E-12	1.531042E-11	1.275335E-11	3.270273E-12	-2.096101E-13	7.437606E-12	8.505197E-12	-4.362732E-12	-7.044143E-12	-2.026823E-12	3.823608E-12	-8.101964E-12	-1.561862E-11	-1.441691E-11	-6.521894E-12	-5.304202E-12	-1.028599E-11	-1.436451E-11	-1.307754E-11	-1.492939E-11	-1.936673E-11	-1.412026E-11	-9.927170E-12	-8.510526E-12	-1.030731E-11	-1.141931E-11	-1.304468E-11	-1.385647E-11	-8.800072E-12	-8.971490E-12	-9.463541E-12	-5.944578E-12	-9.429790E-12	-1.016431E-11	-2.139000E-11	-1.457590E-11	-6.132872E-12	-8.832046E-12	-2.047251E-11	-1.779643E-11	-9.422685E-12	-1.430411E-11	-1.858069E-11	-1.732214E-11	-1.363443E-11	-1.163514E-11	-1.755751E-11	-1.982858E-11	-1.677591E-11	-2.584510E-11	-2.550671E-11	-1.648726E-11	-9.949375E-12	-2.122214E-11	-2.491785E-11	-2.230394E-11	-1.954170E-11	-2.307932E-11	-2.177725E-11	-1.554046E-11	-2.037304E-11	-2.429879E-11	-2.116440E-11	-1.570655E-11	-1.798917E-11	-2.047873E-11	-1.615685E-11	-1.097256E-11	-8.844481E-12	-1.266098E-11	-1.392220E-11	-1.072298E-11	-5.074163E-12	-3.229417E-12	-9.468870E-12	-9.394263E-12	4.742873E-13	1.851852E-12	-3.996803E-13	4.005685E-12	7.102763E-12	3.064216E-13	-3.419487E-13	5.611511E-12	6.082246E-12	5.132783E-12	5.566214E-12	5.091927E-12	1.393818E-11	1.157119E-11	4.160228E-12	1.401546E-12	1.205258E-12	1.915801E-12	-4.707346E-13	-8.445689E-12	-8.977707E-12	-5.285550E-12	-7.391421E-12	-1.385470E-11	-1.283684E-11	-1.804334E-11	-1.839151E-11	-1.266809E-11	-2.254819E-11	-2.413802E-11	-3.075407E-11	-3.247713E-11	-3.424905E-11	-3.786482E-11	-3.128164E-11	-2.632472E-11	-3.157030E-11	-3.675371E-11	-3.895284E-11	-3.896705E-11	-3.146639E-11	-3.965184E-11	-4.304912E-11	-3.640910E-11	-3.031175E-11	-2.487344E-11	-1.890665E-11	-2.320721E-11	-2.478906E-11	-2.288481E-11	-1.777423E-11	-1.630074E-11	-2.114131E-11	-2.129319E-11	-8.793855E-12	-8.664180E-12	-9.086953E-12	-4.949818E-12	5.195844E-13	3.021583E-12	1.192824E-12	2.188472E-12	4.424905E-12	7.998047E-12	1.009060E-11	1.023270E-11	1.021050E-11	6.998846E-12	5.175416E-12	1.247358E-11	1.735323E-11	7.723600E-12	7.392309E-12	8.959056E-12	1.096190E-11	1.345146E-11	1.896883E-11	1.314326E-11	5.922374E-12	1.040057E-11	1.452438E-11	6.455281E-12	3.328893E-12	6.094680E-12	6.659562E-12	-3.304024E-13	3.641532E-14	3.955947E-12	5.622169E-13	-3.174350E-12	-9.258372E-12	-9.541701E-12	-3.701928E-12	-5.251799E-12	-1.192557E-11	-2.182254E-11	-1.506617E-11	-1.178346E-11	-1.819966E-11	-2.227285E-11	-1.373923E-11	-7.728929E-12	-9.798384E-12	-6.000533E-12	-2.774669E-12	-1.016698E-11	-6.099121E-12	1.600498E-12	5.030643E-12	2.128075E-12	1.696421E-12	5.008438E-12	9.213075E-12	6.333600E-12	1.139444E-11	1.704947E-11	1.938893E-11	1.421441E-11	2.065814E-11	2.126210E-11	2.707967E-11	2.054090E-11	1.799627E-11	2.270628E-11	2.808953E-11	2.790035E-11	2.113421E-11	2.335998E-11	2.367795E-11	2.711786E-11	2.828671E-11	2.816414E-11	2.372591E-11	1.894129E-11	2.178879E-11	2.469491E-11	1.781153E-11	1.394351E-11	2.403322E-11	2.728751E-11	1.608313E-11	7.653433E-12	1.172218E-11	1.618528E-11	1.262190E-11	8.180123E-12	8.824053E-12	6.156853E-12	3.382183E-12	-1.510791E-12	-2.518874E-12	-1.345590E-12	-7.053913E-12	-9.364065E-12	-8.745005E-12	-1.119638E-11	-1.082512E-11	-7.275069E-12	-1.945111E-12	-9.576340E-12	-1.112976E-11	-1.039258E-11	-1.126477E-11	-8.974155E-12	-4.543921E-12	-5.354828E-12	-7.120526E-12	-2.072120E-12	-4.408029E-12	-9.750423E-12	-2.037481E-12	-6.616929E-13	-4.212630E-12	-5.523582E-12	-7.740475E-12	-9.436896E-12	-2.644107E-12	-5.196732E-12	-4.535927E-12	-7.437606E-12	-1.045564E-11	-6.198597E-12	-4.732215E-12	-1.069189E-11	-1.333866E-11	-1.143885E-11	-1.035527E-11	-9.820589E-12	-7.132073E-12	-9.316992E-12	-1.455991E-11	-1.070610E-11	-6.200374E-12	-1.477307E-11	-1.817480E-11	-1.016431E-11	-8.274270E-12	-1.102141E-11	-1.628653E-11	-9.471535E-12	-1.007905E-11	-2.045919E-11	-1.942446E-11	-1.290434E-11	-9.871215E-12	-8.131273E-12	-8.245848E-12	-6.119549E-12	-9.437784E-12	-9.073631E-12	-8.365753E-12	-1.540013E-11	-1.167955E-11	-9.281464E-13	-1.834088E-12	-9.390710E-12	-8.674839E-12	-3.565148E-12	1.890932E-12	7.309708E-13	8.236967E-12	8.744117E-12	2.315481E-12	7.592149E-12	7.221779E-12	5.301537E-12	1.199396E-11	3.751666E-12	-4.662937E-13	5.007550E-12	1.008704E-11	5.552891E-12	5.018208E-13	-3.158362E-12	-2.490452E-12	1.397105E-12	3.463008E-12	5.506706E-14	-7.157830E-12	-8.300027E-12	-5.704770E-12	-1.454392E-11	-1.992184E-11	-1.978151E-11	-1.829115E-11	-2.056844E-11	-2.061995E-11	-2.505463E-11	-2.635225E-11	-2.388578E-11	-2.335288E-11	-2.843681E-11	-2.693845E-11	-2.851053E-11	-2.793143E-11	-2.450040E-11	-2.781952E-11	-2.540368E-11	-2.137668E-11	-1.988631E-11	-2.057288E-11	-2.263079E-11	-2.288125E-11	-1.872902E-11	-1.553158E-11	-1.825473E-11	-1.682920E-11	-1.095657E-11	-6.793677E-12	-4.783729E-12	1.740830E-13	-3.090861E-13	8.970602E-13	3.035794E-12	4.048317E-12	7.652545E-12	1.415312E-11	9.863221E-12	8.182788E-12	1.685763E-11	2.520384E-11	1.929479E-11	1.833023E-11	2.065281E-11	1.621903E-11	1.891021E-11	2.214584E-11	1.589662E-11	1.342393E-11	1.965539E-11	2.604938E-11	2.452971E-11	1.481837E-11	1.495071E-11	1.329070E-11	1.170086E-11	1.640377E-11	1.546940E-11	1.015366E-11	5.202061E-12	-1.453948E-12	1.609379E-12	1.125411E-11	5.034195E-12	1.109335E-12	-3.669953E-12	-1.293099E-11	-1.046985E-11	-6.858514E-12	-8.300027E-12	-1.355271E-11	-2.013767E-11	-2.021672E-11	-1.789768E-11	-1.608225E-11	-1.070255E-11	-7.535306E-12	-1.113332E-11	-2.143885E-11	-1.673417E-11	-3.346656E-12	5.652367E-12	-1.199041E-12	-4.130918E-12	3.108624E-13	2.873257E-12	8.211209E-12	9.793943E-12	6.869172E-12	6.608936E-12	8.396839E-12	1.416378E-11	1.799627E-11	1.808331E-11	1.672085E-11	1.730793E-11	2.046363E-11	2.401457E-11	2.283507E-11	1.954525E-11	2.000711E-11	2.276401E-11	2.525002E-11	2.258549E-11	2.681322E-11	2.720935E-11	2.065814E-11	2.238032E-11	2.683720E-11	2.808154E-11	2.576606E-11	2.292566E-11	1.640466E-11	1.935163E-11	2.668354E-11	2.546319E-11	2.038014E-11	1.674394E-11	1.585487E-11	1.492051E-11	1.345324E-11	1.238387E-11	4.011014E-12	-1.882050E-12	4.912515E-12	9.941381E-12	4.214407E-12
5.532641E-11	5.281287E-11	4.961365E-11	4.491696E-11	3.843148E-11	4.469936E-11	4.284928E-11	4.184120E-11	3.516831E-11	2.436629E-11	2.464162E-11	2.621459E-11	2.425526E-11	2.198774E-11	1.581935E-11	1.226130E-11	1.302691E-11	1.937561E-11	7.609025E-12	2.691181E-13	5.604406E-13	-6.528111E-13	1.193712E-12	-2.032152E-12	-3.264944E-12	-2.610356E-12	-1.008527E-11	-1.508660E-11	-7.547740E-12	-5.673684E-12	-3.935519E-12	-1.082778E-11	-8.511414E-12	-4.840572E-13	-1.694644E-12	-5.517364E-12	9.325873E-14	3.421263E-12	8.847145E-12	1.055156E-11	6.489920E-12	1.312905E-11	1.716405E-11	1.851852E-11	1.730349E-11	2.166090E-11	2.822187E-11	2.362377E-11	1.899725E-11	2.578560E-11	2.732836E-11	3.069367E-11	2.574030E-11	1.559197E-11	2.150102E-11	3.054357E-11	3.421974E-11	3.235456E-11	2.769784E-11	2.827960E-11	2.847678E-11	2.623324E-11	2.304379E-11	2.552092E-11	2.433342E-11	2.342926E-11	2.479261E-11	2.538858E-11	1.931078E-11	1.446754E-11	1.309708E-11	1.431655E-11	1.295852E-11	1.269918E-11	1.412115E-11	7.277734E-12	5.142553E-13	2.096989E-12	-1.311840E-12	-2.611245E-13	-4.742873E-13	-8.213874E-12	-5.767831E-12	-4.720668E-12	-9.805490E-12	-1.212541E-11	-1.005773E-11	-8.633094E-12	-9.420908E-12	-1.417622E-11	-1.157296E-11	-1.490630E-11	-1.350386E-11	-5.727863E-12	-4.233947E-12	-1.439115E-11	-1.095568E-11	-1.076650E-11	-1.176659E-11	-1.156319E-11	-8.935075E-12	-3.464784E-12	-1.240430E-11	-2.322142E-11	-1.363887E-11	-5.156764E-12	-8.951950E-12	-1.362199E-11	-2.012879E-11	-1.930278E-11	-1.586464E-11	-1.469669E-11	-1.537437E-11	-1.876632E-11	-1.865708E-11	-1.679545E-11	-2.075939E-11	-2.107647E-11	-2.121769E-11	-2.562661E-11	-2.425704E-11	-2.290435E-11	-1.762590E-11	-2.244871E-11	-2.556710E-11	-2.305356E-11	-2.634248E-11	-2.598277E-11	-2.089973E-11	-1.821476E-11	-1.874501E-11	-2.867928E-11	-2.655831E-11	-1.694733E-11	-2.186873E-11	-2.589484E-11	-1.671463E-11	-1.542944E-11	-1.401812E-11	-1.143086E-11	-1.100098E-11	-1.230749E-11	-1.528644E-11	-1.257483E-11	-8.296475E-12	-4.918732E-12	-1.403500E-11	-9.800161E-12	-6.057377E-13	-1.508127E-12	-2.296829E-12	1.755041E-12	-8.286705E-13	1.608491E-12	-3.937295E-12	5.195844E-13	-7.300827E-13	-2.610356E-12	-2.607692E-12	-3.495870E-12	-6.540546E-12	2.247091E-12	-1.240785E-12	-8.395951E-12	-1.006484E-11	-3.084644E-12	-5.650591E-12	-1.878320E-11	-1.775824E-11	-1.815348E-11	-1.919709E-11	-1.719691E-11	-2.324896E-11	-2.983569E-11	-2.703615E-11	-3.032419E-11	-3.114931E-11	-2.593747E-11	-2.883738E-11	-3.551559E-11	-4.060219E-11	-3.718093E-11	-3.242207E-11	-3.377298E-11	-3.934186E-11	-3.285905E-11	-2.824230E-11	-2.939426E-11	-3.318679E-11	-2.896972E-11	-2.430323E-11	-2.781864E-11	-3.139800E-11	-2.620659E-11	-2.472866E-11	-2.073097E-11	-1.724754E-11	-1.612221E-11	-1.207479E-11	-1.070966E-11	-6.662226E-12	-7.575274E-12	-8.178347E-12	-4.702017E-12	3.328893E-12	1.126210E-11	5.009326E-12	4.682477E-12	4.552803E-12	8.325785E-12	1.040856E-11	8.413714E-12	5.262457E-12	7.758238E-12	1.481215E-11	1.646505E-11	1.606448E-11	1.150546E-11	3.408829E-12	1.198242E-11	1.966605E-11	2.038636E-11	1.484857E-11	1.657696E-11	7.286616E-12	4.799716E-12	1.120526E-11	1.355360E-11	8.899548E-12	4.547474E-13	-4.535039E-12	1.019629E-12	1.619149E-12	1.540990E-12	-9.186429E-12	-3.725020E-12	-1.365130E-12	-3.325340E-12	-1.001865E-11	-1.480327E-11	-1.390532E-11	-1.543299E-11	-9.478640E-12	-1.770495E-11	-2.931522E-11	-1.644018E-11	-8.206769E-12	-7.178258E-12	-7.888801E-12	-1.146905E-11	-1.085887E-11	-6.767031E-12	-8.631318E-12	-2.287059E-12	8.180123E-12	6.714629E-12	-2.868816E-13	8.402168E-12	8.128609E-12	9.547030E-12	1.138201E-11	1.232792E-11	1.590106E-11	1.615241E-11	2.054090E-11	1.737011E-11	1.631140E-11	2.132428E-11	2.446932E-11	2.980460E-11	2.888179E-11	2.629630E-11	2.091660E-11	2.540546E-11	2.959233E-11	2.384226E-11	1.818368E-11	1.915090E-11	2.727063E-11	2.795453E-11	2.634426E-11	2.190603E-11	1.608047E-11	1.721023E-11	1.965006E-11	1.650236E-11	1.251088E-11	1.331113E-11	1.674838E-11	1.007194E-11	3.791634E-12	-1.822542E-12	6.404655E-12	7.532641E-12	3.161915E-12	-2.528644E-12	-1.010392E-11	-8.945733E-12	-9.423573E-13	-5.088374E-12	-1.131006E-11	-1.051514E-11	-7.275069E-12	-1.031353E-11	-1.576073E-11	-9.341861E-12	-1.243450E-12	-1.710632E-12	-6.559198E-12	-1.269562E-11	-2.167155E-12	4.527045E-12	3.819167E-13	-1.134115E-11	-5.805134E-12	2.716050E-12	2.684075E-12	5.613288E-13	1.668887E-12	6.652456E-13	9.690027E-13	-9.592327E-13	4.479084E-12	1.754152E-12	-2.283507E-12	-6.909140E-12	-1.935341E-12	5.355716E-13	2.295053E-12	-3.840483E-12	-1.475264E-12	2.642331E-12	1.190159E-12	-1.129852E-11	-1.161471E-11	-3.759659E-12	3.154810E-12	-1.006306E-12	-1.140066E-11	-7.065459E-12	-1.700862E-12	-4.539480E-12	-5.982770E-12	-4.384937E-12	-4.050094E-12	-3.490541E-13	-6.171064E-12	-7.277734E-12	-1.094236E-12	1.720402E-12	-9.195311E-12	-6.488143E-12	-6.098233E-12	-3.724132E-12	-4.873435E-12	-6.169287E-12	-4.818368E-12	-4.476419E-12	1.930012E-12	2.684075E-12	-4.407141E-12	-9.010570E-12	-1.368683E-12	2.426503E-12	2.405187E-12	-5.303313E-12	-2.842171E-13	7.282175E-12	1.326761E-11	9.239720E-12	5.791811E-12	3.052669E-12	-2.717826E-13	3.592682E-12	1.146461E-11	7.058354E-12	-1.412204E-12	-4.202860E-12	1.354472E-12	3.796075E-12	-3.099743E-12	-1.082601E-11	-4.788170E-12	-3.937295E-12	-9.004353E-12	-1.175060E-11	-1.494715E-11	-1.410072E-11	-1.525002E-11	-2.096545E-11	-2.301270E-11	-2.856382E-11	-2.664269E-11	-2.192113E-11	-2.267786E-11	-3.275513E-11	-4.140333E-11	-3.529443E-11	-2.751932E-11	-2.817924E-11	-3.259615E-11	-3.373124E-11	-3.333245E-11	-2.649791E-11	-2.806999E-11	-2.704859E-11	-3.067147E-11	-2.666845E-11	-2.508749E-11	-2.292655E-11	-2.393818E-11	-1.686207E-11	-1.114042E-11	-1.441158E-11	-9.073631E-12	-2.359002E-12	3.739231E-13	-4.963141E-12	-3.065104E-12	3.250733E-12	3.216982E-12	6.929568E-12	1.382272E-11	1.168665E-11	7.845280E-12	1.513367E-11	1.995382E-11	1.515410E-11	1.017852E-11	1.456613E-11	1.622968E-11	1.866152E-11	2.265477E-11	1.880274E-11	8.871126E-12	1.345857E-11	1.907718E-11	2.226663E-11	1.301004E-11	1.052225E-11	1.558753E-11	1.660094E-11	9.225509E-12	7.497114E-12	9.080736E-12	6.625811E-12	1.868727E-12	-7.792877E-12	-7.691625E-12	-6.528111E-13	-5.736744E-12	-8.292034E-12	-7.859491E-12	-1.103295E-11	-1.001421E-11	-1.198242E-11	-1.639400E-11	-1.435474E-11	-1.190958E-11	-7.656098E-12	-1.417355E-11	-1.908784E-11	-9.889867E-12	-3.035794E-12	-8.143708E-12	-9.588774E-12	-5.882406E-12	4.369838E-13	1.582734E-12	4.686029E-12	1.044764E-11	7.573497E-12	4.854783E-12	9.001688E-12	1.649880E-11	1.532019E-11	1.434941E-11	1.678302E-11	2.181011E-11	2.548184E-11	2.436273E-11	2.482548E-11	2.311573E-11	2.013767E-11	2.100808E-11	2.823253E-11	2.590017E-11	2.522516E-11	2.339107E-11	2.898837E-11	3.066969E-11	2.399680E-11	2.466383E-11	2.782485E-11	2.546763E-11	2.246381E-11	2.134470E-11	2.149392E-11	1.934275E-11	1.780709E-11	1.628475E-11	1.510081E-11	1.695710E-11	2.311218E-11	1.638689E-11	4.699352E-12	5.393908E-12	6.360246E-12	4.633627E-12	2.605915E-12	-6.226131E-13	-5.453415E-13
5.725376E-11	5.645173E-11	4.904877E-11	4.995737E-11	5.115641E-11	4.817302E-11	4.058265E-11	4.011103E-11	3.619771E-11	3.116440E-11	3.347367E-11	3.592682E-11	2.843148E-11	2.414069E-11	2.239631E-11	2.169909E-11	1.951772E-11	9.855228E-12	5.624834E-12	4.181544E-12	5.610623E-12	6.647127E-12	1.684874E-12	-8.189893E-12	-1.061462E-11	-1.112976E-11	-2.139622E-12	-3.200995E-12	-9.408474E-12	-9.898748E-12	-1.204814E-11	-9.198864E-12	-4.025225E-12	-1.127987E-12	-1.853628E-12	-5.196732E-12	2.477130E-12	1.236522E-11	1.520650E-11	9.086065E-12	8.316015E-12	7.110756E-12	1.315392E-11	2.028244E-11	2.074252E-11	1.416556E-11	1.296474E-11	2.634426E-11	3.000356E-11	2.023004E-11	1.925660E-11	2.445777E-11	3.072298E-11	3.013323E-11	2.906031E-11	3.299849E-11	2.832312E-11	1.678302E-11	2.189093E-11	3.241851E-11	3.101341E-11	2.082068E-11	1.989786E-11	2.271960E-11	2.160494E-11	1.960032E-11	1.764100E-11	7.654322E-12	1.200995E-11	1.841993E-11	1.785949E-11	7.330136E-12	7.892353E-12	1.043521E-11	4.030554E-12	-5.393019E-12	-5.352163E-12	-1.728395E-12	-2.159162E-12	-3.638867E-12	-8.316903E-12	-1.403855E-11	-1.201528E-11	-8.189893E-12	-1.102229E-11	-1.515321E-11	-1.671285E-11	-1.595346E-11	-1.967759E-11	-1.898215E-11	-1.590106E-11	-1.905409E-11	-1.791811E-11	-1.147793E-11	-1.366462E-11	-1.522960E-11	-1.569500E-11	-1.374900E-11	-9.620749E-12	-1.035350E-11	-1.788880E-11	-1.403677E-11	-1.501466E-11	-1.612932E-11	-1.066880E-11	-9.349854E-12	-1.112799E-11	-1.054001E-11	-1.657430E-11	-1.971934E-11	-2.274270E-11	-1.819433E-11	-1.822542E-11	-1.379785E-11	-1.787104E-11	-2.096190E-11	-2.040501E-11	-1.793143E-11	-2.000089E-11	-2.049472E-11	-1.823341E-11	-1.894218E-11	-2.641620E-11	-2.018652E-11	-1.712941E-11	-1.671108E-11	-1.795186E-11	-2.516742E-11	-3.097078E-11	-2.359357E-11	-1.246381E-11	-1.894485E-11	-2.520295E-11	-1.917488E-11	-1.548894E-11	-1.319833E-11	-1.772182E-11	-1.979483E-11	-1.645528E-11	-1.563460E-11	-1.226130E-11	-1.460254E-11	-1.530687E-11	-9.602985E-12	-9.221068E-12	-9.371171E-12	-3.383960E-12	-1.837641E-12	-1.246114E-12	-8.455459E-13	-1.181277E-13	1.165290E-12	-4.672707E-12	-3.733902E-12	5.128342E-12	1.174438E-11	4.998668E-12	-5.596412E-12	-3.644196E-12	-2.486900E-14	3.658407E-12	-1.465494E-12	-3.970158E-12	-2.253309E-12	-7.462475E-12	-8.625989E-12	-4.766854E-12	-4.804157E-12	-1.450395E-11	-1.670397E-11	-1.892619E-11	-1.840927E-11	-2.211564E-11	-2.045031E-11	-2.840661E-11	-3.378453E-11	-3.519762E-11	-3.166711E-11	-2.455813E-11	-3.232081E-11	-3.434142E-11	-3.374012E-11	-3.928502E-11	-4.019274E-11	-3.729017E-11	-3.081269E-11	-3.188472E-11	-3.806822E-11	-3.760192E-11	-3.372413E-11	-2.546763E-11	-2.944311E-11	-3.445155E-11	-2.734257E-11	-2.042277E-11	-1.826628E-11	-1.381206E-11	-1.467182E-11	-1.345946E-11	-7.643663E-12	-1.168576E-11	-1.650857E-11	-7.260859E-12	-1.550760E-12	-1.882938E-13	1.342038E-12	1.704414E-12	-4.947154E-13	6.927792E-12	1.067857E-11	5.156764E-12	5.493384E-12	9.081624E-12	1.139799E-11	9.168666E-12	1.174882E-11	1.683720E-11	1.561951E-11	1.224176E-11	9.737100E-12	8.694379E-12	8.514967E-12	1.265299E-11	1.270539E-11	1.026734E-11	1.547207E-11	1.647749E-11	7.188028E-12	2.537526E-12	4.157563E-12	7.542411E-12	6.542322E-12	-6.075140E-13	3.188561E-13	6.584955E-12	-1.852740E-12	-9.279688E-12	-1.089795E-11	-7.863044E-12	-9.602985E-12	-9.835688E-12	-8.322232E-12	-1.503686E-11	-2.015810E-11	-1.507594E-11	-1.003908E-11	-8.642864E-12	-6.924239E-12	-1.147704E-11	-1.416200E-11	-7.609913E-12	1.575629E-12	4.329870E-12	-5.391243E-13	2.665423E-12	9.070966E-12	6.312284E-12	9.035439E-12	1.144596E-11	1.626077E-11	2.083844E-11	2.201084E-11	2.334843E-11	2.205258E-11	1.937828E-11	2.217515E-11	2.684608E-11	3.145750E-11	3.657341E-11	3.177725E-11	2.895462E-11	2.592060E-11	2.735323E-11	2.963141E-11	3.229594E-11	2.967493E-11	2.641976E-11	2.622169E-11	3.096989E-11	3.026823E-11	2.853451E-11	2.153566E-11	2.377210E-11	2.572076E-11	2.159251E-11	2.377210E-11	2.581757E-11	2.314149E-11	1.419664E-11	1.430589E-11	7.583267E-12	1.986855E-12	4.854783E-12	6.207479E-12	3.026912E-12	1.049827E-12	-2.646772E-13	1.445954E-12	5.101697E-12	-2.280842E-12	-4.715339E-12	-5.973888E-12	-8.856915E-12	-1.108891E-11	-7.182699E-12	-3.301359E-12	-9.833023E-12	-1.271250E-11	-8.306245E-12	-2.034817E-12	-3.871570E-12	1.391776E-12	5.393019E-12	-3.132605E-12	-4.512835E-12	3.590017E-12	4.375167E-12	-1.120881E-12	-2.286171E-12	1.363354E-12	-3.393730E-12	-7.246648E-12	-9.021228E-12	-2.795986E-12	3.320899E-12	4.434675E-12	-2.866152E-12	-3.029577E-12	-7.203127E-12	-8.083312E-12	-1.032774E-11	-7.491785E-12	-3.053557E-12	-6.455281E-12	-1.427392E-11	-1.170708E-11	-6.693313E-12	-6.576961E-12	-4.316547E-12	-1.088551E-11	-1.283151E-11	-1.440625E-11	-9.484857E-12	-6.420642E-12	-1.097078E-11	-1.063949E-11	-4.602541E-12	-1.114309E-11	-2.140066E-11	-1.276756E-11	-3.335998E-12	-3.127276E-12	-1.033840E-11	-1.484590E-11	-1.412559E-11	-1.240696E-11	-1.128875E-11	-7.905676E-12	-7.228884E-12	-6.659562E-12	-1.012346E-11	-5.845990E-12	-1.209699E-12	-5.343281E-12	-7.795542E-12	-3.373302E-12	2.854605E-12	-2.128964E-12	-6.329159E-12	2.636114E-12	2.964740E-12	9.041656E-13	8.073542E-13	1.757705E-12	3.581135E-12	-2.398082E-14	-1.011902E-11	-7.425172E-12	-3.677059E-13	-6.322942E-12	-1.066169E-11	-4.626521E-12	-2.790657E-12	-7.634782E-12	-1.099831E-11	-1.961897E-11	-2.082778E-11	-1.985345E-11	-1.804157E-11	-1.673328E-11	-2.116440E-11	-2.782219E-11	-2.496314E-11	-2.513012E-11	-2.310507E-11	-2.360245E-11	-3.002931E-11	-3.113954E-11	-3.254197E-11	-2.910472E-11	-3.169554E-11	-3.384493E-11	-2.793143E-11	-2.232614E-11	-2.105693E-11	-1.934364E-11	-1.715694E-11	-1.577849E-11	-1.397016E-11	-2.047873E-11	-1.711253E-11	-8.881784E-12	-6.756373E-12	-1.402256E-11	-1.493827E-11	-6.004086E-12	4.379608E-12	4.682477E-12	4.432010E-13	1.887379E-12	6.978418E-12	1.480771E-11	1.288392E-11	1.303313E-11	1.151790E-11	1.134826E-11	1.508393E-11	1.687361E-11	1.941736E-11	2.201617E-11	2.236789E-11	1.915001E-11	1.311395E-11	2.190070E-11	2.695533E-11	2.858247E-11	1.761968E-11	1.297806E-11	1.689582E-11	1.664180E-11	1.834977E-11	1.110223E-11	3.998579E-12	-2.265743E-12	2.736478E-12	7.823964E-12	9.029222E-12	7.395862E-12	3.224088E-13	-5.564438E-12	-2.241762E-12	-5.178080E-13	-5.242029E-12	-1.574207E-11	-1.523315E-11	-1.426770E-11	-1.221068E-11	-2.163603E-11	-1.896439E-11	-8.117951E-12	-4.431122E-12	-1.266098E-11	-1.932587E-11	-9.976020E-12	-3.844924E-12	-1.135536E-11	-1.039879E-11	-1.699973E-12	1.502798E-12	4.856560E-12	2.335909E-12	2.922107E-13	5.401901E-12	9.444889E-12	1.401190E-11	8.808065E-12	1.413980E-11	1.483969E-11	1.532552E-11	1.552802E-11	2.415934E-11	2.016520E-11	2.128342E-11	2.261125E-11	1.932765E-11	2.129052E-11	2.638867E-11	3.049649E-11	3.046274E-11	2.669687E-11	1.922373E-11	2.314327E-11	2.773870E-11	2.246114E-11	2.309974E-11	2.738876E-11	2.155076E-11	2.014122E-11	2.261658E-11	1.745804E-11	1.783818E-11	2.101608E-11	2.022027E-11	9.252155E-12	6.072476E-12	1.268674E-11	1.752465E-11	1.616218E-11	9.344525E-12	2.511769E-12	-5.247358E-12	-1.863398E-12
5.628298E-11	5.366907E-11	4.728751E-11	4.755396E-11	4.853273E-11	4.913936E-11	4.386091E-11	3.732037E-11	3.108980E-11	2.920686E-11	3.043255E-11	2.769163E-11	2.622880E-11	2.257483E-11	1.869083E-11	1.626077E-11	1.486011E-11	1.121681E-11	1.108091E-11	3.526068E-12	-2.648548E-12	-4.940048E-12	-3.691270E-12	-6.082246E-12	-1.349054E-11	-1.158007E-11	-1.052047E-11	-1.394884E-11	-1.402167E-11	-9.937828E-12	-5.544898E-12	-5.506706E-12	-5.859313E-12	-1.030109E-11	-7.428724E-12	1.293188E-12	6.157741E-12	7.111645E-12	-2.528644E-12	6.307843E-12	1.325784E-11	1.322586E-11	1.338396E-11	1.553335E-11	1.575540E-11	1.885514E-11	1.921130E-11	1.976908E-11	2.862155E-11	2.467981E-11	1.958789E-11	2.205880E-11	2.820677E-11	3.112532E-11	2.916067E-11	2.282974E-11	2.448886E-11	3.530065E-11	3.502354E-11	2.759304E-11	2.677236E-11	2.780443E-11	2.681499E-11	2.605383E-11	2.341771E-11	2.333422E-11	2.324008E-11	1.944844E-11	2.146816E-11	1.857270E-11	2.151790E-11	1.976996E-11	1.177813E-11	9.347190E-12	4.618528E-14	-4.721556E-12	6.180834E-12	9.579892E-12	-8.055778E-13	-4.066969E-12	-4.090062E-12	-1.164135E-11	-1.023182E-11	-5.539569E-12	-1.088285E-11	-1.446665E-11	-1.217071E-11	-9.451995E-12	-1.079403E-11	-1.128164E-11	-1.645795E-11	-1.445777E-11	-1.061551E-11	-1.154277E-11	-1.505907E-11	-1.384493E-11	-1.144151E-11	-1.552003E-11	-1.255707E-11	-1.510170E-11	-7.032597E-12	-2.765788E-12	-1.349143E-11	-2.117329E-11	-1.080558E-11	-6.505019E-12	-4.782841E-12	-9.037215E-12	-1.722356E-11	-2.101697E-11	-1.210321E-11	-1.059774E-11	-1.502531E-11	-2.203926E-11	-2.437694E-11	-2.043432E-11	-2.027001E-11	-1.756550E-11	-1.436185E-11	-1.455280E-11	-2.251443E-11	-2.390621E-11	-2.259171E-11	-2.009681E-11	-2.103384E-11	-1.874323E-11	-2.448353E-11	-2.660894E-11	-1.997424E-11	-1.586731E-11	-2.683720E-11	-2.889866E-11	-2.025846E-11	-1.630518E-11	-1.857714E-11	-2.100098E-11	-1.828671E-11	-1.806288E-11	-2.068745E-11	-1.987388E-11	-1.505462E-11	-1.485567E-11	-1.832490E-11	-1.702727E-11	-1.549605E-11	-1.049116E-11	-5.099920E-12	-7.665868E-12	-1.119105E-11	-1.313527E-11	-7.568168E-12	2.096101E-13	-6.172840E-13	-6.100898E-12	-8.677503E-12	-6.666667E-12	-3.980816E-12	-2.326139E-12	-3.989697E-12	-3.398171E-12	-1.277201E-12	-4.092726E-12	-9.507950E-12	-1.378986E-11	-1.410605E-11	-8.962608E-12	-1.219469E-11	-1.903278E-11	-2.269385E-11	-2.327738E-11	-1.783018E-11	-1.855582E-11	-3.228973E-11	-3.353406E-11	-2.759926E-11	-2.709477E-11	-3.355449E-11	-3.812861E-11	-3.142908E-11	-2.821565E-11	-3.375256E-11	-4.056666E-11	-4.572343E-11	-4.126299E-11	-3.719336E-11	-3.544187E-11	-3.013678E-11	-3.277378E-11	-3.606537E-11	-3.961009E-11	-3.402700E-11	-2.573675E-11	-2.210587E-11	-2.040057E-11	-1.538769E-11	-1.415490E-11	-2.331646E-11	-2.073897E-11	-9.981349E-12	-4.588330E-12	-5.283773E-12	-1.534328E-11	-1.148059E-11	2.654765E-12	8.065548E-12	7.553069E-12	8.059331E-12	3.528733E-12	4.440892E-12	1.341949E-11	1.318856E-11	9.707790E-12	9.921841E-12	1.252509E-11	1.984635E-11	1.884004E-11	1.807354E-11	1.802292E-11	1.448885E-11	1.637179E-11	2.089617E-11	2.444889E-11	1.920952E-11	1.692779E-11	1.525891E-11	1.550138E-11	1.886047E-11	1.449418E-11	1.037037E-11	1.075051E-11	1.356426E-11	1.371703E-11	9.897860E-12	3.966605E-12	4.672707E-12	4.396483E-13	-7.452705E-12	-6.332712E-13	1.606715E-12	-3.952394E-12	-6.048495E-12	-1.332712E-11	-1.654321E-11	-1.307932E-11	-8.157031E-12	-7.360335E-12	-1.410250E-11	-1.629186E-11	-1.361489E-11	-8.093082E-12	-2.178702E-12	3.030465E-12	-5.049294E-12	-8.011369E-12	5.138112E-12	1.250111E-11	6.224354E-12	9.699797E-12	9.893419E-12	1.275602E-11	1.647393E-11	1.945288E-11	2.266898E-11	2.165290E-11	2.646416E-11	2.406164E-11	2.270539E-11	2.544542E-11	2.719958E-11	3.080469E-11	3.176126E-11	2.456790E-11	2.642775E-11	3.034106E-11	3.311307E-11	2.661160E-11	2.710276E-11	2.756195E-11	2.773248E-11	2.521361E-11	2.336265E-11	2.279332E-11	2.066791E-11	1.679279E-11	2.339817E-11	1.933653E-11	1.166089E-11	8.752110E-12	1.533529E-11	1.705569E-11	2.064127E-12	-9.849899E-13	4.924949E-12	6.352252E-12	5.407230E-12	-8.855139E-13	-1.053468E-11	-1.076828E-11	-5.882406E-12	-2.549960E-12	-9.972467E-12	-1.864553E-11	-1.192646E-11	-7.717382E-12	-7.034373E-12	-1.117328E-11	-1.064659E-11	-1.483080E-11	-1.000977E-11	-9.441337E-13	-3.357314E-12	-5.357492E-12	-2.617462E-12	1.294964E-12	-5.637268E-12	-9.723777E-12	-2.590816E-12	2.047251E-12	3.036682E-12	2.182254E-12	6.457057E-13	-3.923084E-12	-4.645173E-13	1.270095E-13	2.501999E-12	4.973799E-13	-1.818989E-12	2.610356E-12	5.196732E-12	-6.883383E-13	-4.115819E-12	-6.340706E-12	-2.495781E-12	-1.164402E-12	-4.548362E-12	-6.296297E-12	-2.149392E-13	3.072209E-12	-4.278355E-12	-2.895462E-12	-1.267431E-12	-1.302602E-11	-1.449951E-11	-2.116529E-12	1.333156E-12	-1.593392E-12	-4.089173E-12	-7.425172E-12	-4.434675E-12	-4.654943E-12	-5.722534E-12	-4.990675E-12	-5.535128E-12	-4.380496E-12	-3.372413E-12	-6.181722E-12	-6.541434E-12	-6.327383E-12	-1.225686E-13	5.356604E-12	-4.031442E-12	-1.096012E-11	-3.729461E-12	1.679545E-12	2.766676E-12	2.986944E-12	3.336886E-12	4.504841E-12	-3.822720E-12	1.452172E-12	4.069634E-12	3.713474E-12	2.391864E-12	3.773870E-12	6.041390E-12	6.745715E-12	4.642509E-12	5.138112E-12	-1.104006E-12	-4.416023E-12	-1.544542E-12	-6.903811E-12	-9.005241E-12	-7.491785E-12	-1.298250E-11	-1.123901E-11	-1.123102E-11	-1.368772E-11	-1.888623E-11	-2.509903E-11	-2.250555E-11	-1.739409E-11	-1.798650E-11	-3.204548E-11	-3.277734E-11	-2.323297E-11	-3.242295E-11	-3.492495E-11	-2.777245E-11	-2.634604E-11	-2.717471E-11	-3.145306E-11	-3.193623E-11	-2.751932E-11	-3.023537E-11	-3.581402E-11	-2.921308E-11	-1.864553E-11	-1.833111E-11	-1.875122E-11	-1.685674E-11	-1.854694E-11	-1.499512E-11	-9.361401E-12	-3.002931E-12	5.959677E-13	-4.730438E-12	-5.742962E-12	-5.035972E-12	3.125500E-12	8.038015E-12	6.756373E-12	2.912337E-12	6.913581E-12	1.187761E-11	1.056311E-11	1.125766E-11	6.846967E-12	7.976730E-12	2.000711E-11	2.111911E-11	1.023093E-11	1.218758E-11	1.929035E-11	1.948841E-11	1.197353E-11	1.155076E-11	1.458567E-11	1.396927E-11	1.082334E-11	6.560086E-12	9.437784E-12	1.351275E-11	4.728662E-12	-7.345236E-13	-1.336709E-12	-3.181455E-12	1.023182E-12	-2.869704E-12	-3.542056E-12	-1.134737E-11	-9.691803E-12	-6.497913E-12	-7.319478E-12	-1.625278E-11	-2.128253E-11	-1.763745E-11	-2.042277E-11	-1.878053E-11	-1.612488E-11	-1.640110E-11	-1.765965E-11	-1.734080E-11	-9.669598E-12	-3.442580E-12	-5.033307E-12	-1.377742E-11	-4.029665E-12	5.343281E-12	3.523404E-12	-3.694822E-13	1.308287E-12	9.764634E-12	1.466738E-11	1.219114E-11	1.212985E-11	1.565681E-11	1.438671E-11	1.748646E-11	1.847500E-11	2.319389E-11	2.620038E-11	2.382627E-11	2.380496E-11	2.077183E-11	2.232259E-11	2.621192E-11	3.034994E-11	2.660006E-11	2.463807E-11	2.580780E-11	2.988720E-11	2.505729E-11	2.331735E-11	2.451372E-11	2.633094E-11	2.399059E-11	2.444356E-11	2.162803E-11	2.001066E-11	2.261391E-11	2.188294E-11	1.222755E-11	1.048672E-11	1.230660E-11	1.063594E-11	9.375611E-12	3.513634E-12	5.080381E-12	8.387069E-12	7.392309E-12	6.852297E-12
4.541700E-11	5.120970E-11	5.454659E-11	4.772360E-11	4.838174E-11	4.705925E-11	4.874945E-11	4.067768E-11	3.318501E-11	3.719691E-11	3.612843E-11	3.177369E-11	3.041212E-11	2.573408E-11	1.652989E-11	1.569767E-11	1.710010E-11	1.258638E-11	5.557332E-12	9.336532E-12	3.136158E-12	-5.737633E-13	2.424727E-13	1.877609E-12	-3.677947E-12	-1.606715E-11	-1.197620E-11	-5.837109E-12	-1.030198E-11	-1.320100E-11	-8.999024E-12	-5.334400E-12	-7.122303E-12	-5.173639E-12	-1.258549E-12	-2.104095E-12	1.795009E-12	6.449952E-12	1.057110E-11	9.794832E-12	1.052225E-11	1.429168E-11	2.115641E-11	2.453682E-11	2.173195E-11	1.989520E-11	1.396039E-11	1.855494E-11	2.589040E-11	2.509726E-11	2.837020E-11	2.900080E-11	3.018208E-11	2.833378E-11	3.123457E-11	2.943068E-11	2.773426E-11	2.842260E-11	3.445777E-11	2.782929E-11	2.517542E-11	2.564882E-11	2.654854E-11	2.542588E-11	2.209699E-11	1.997780E-11	2.594369E-11	2.737455E-11	2.126033E-11	1.606271E-11	1.343903E-11	1.394795E-11	1.587352E-11	5.945466E-12	-1.921130E-12	2.454037E-12	7.954526E-12	2.184919E-13	-6.369127E-12	-1.166889E-11	-6.720846E-12	-9.951151E-12	-1.133316E-11	-1.009681E-11	-9.161560E-12	-1.360512E-11	-1.775291E-11	-2.388223E-11	-2.065814E-11	-1.378986E-11	-1.097877E-11	-1.502354E-11	-2.103118E-11	-1.772804E-11	-1.463096E-11	-1.039524E-11	-1.453326E-11	-1.808509E-11	-1.132516E-11	-9.407586E-12	-1.734168E-11	-1.537170E-11	-1.403411E-11	-9.838352E-12	-7.558398E-12	-1.718714E-11	-1.130829E-11	-7.978507E-12	-1.366729E-11	-1.731681E-11	-1.158007E-11	-6.798118E-12	-1.979394E-11	-2.405098E-11	-2.027978E-11	-1.845546E-11	-1.724398E-11	-2.016076E-11	-1.679723E-11	-1.991829E-11	-1.704503E-11	-1.750333E-11	-1.900968E-11	-1.723333E-11	-2.384226E-11	-1.882139E-11	-1.355449E-11	-2.077094E-11	-2.009770E-11	-1.791456E-11	-1.362555E-11	-1.950973E-11	-1.837464E-11	-1.597300E-11	-1.656719E-11	-2.155076E-11	-2.358558E-11	-1.942801E-11	-1.431566E-11	-1.273737E-11	-1.332889E-11	-1.635936E-11	-1.914646E-11	-1.601386E-11	-7.648104E-12	-7.815970E-12	-1.364153E-11	-1.432277E-11	-5.234035E-12	-2.439826E-12	-7.234213E-12	-1.298339E-11	-3.456790E-12	6.117773E-12	-2.724931E-12	-6.419754E-12	-1.546319E-12	-9.340972E-12	-1.147171E-11	-3.613110E-12	-9.361401E-13	-2.267520E-12	-7.540635E-12	-1.555733E-11	-9.414691E-12	-9.110934E-12	-8.595791E-12	-9.512391E-12	-1.306333E-11	-2.110312E-11	-2.466649E-11	-2.001510E-11	-2.585310E-11	-2.659295E-11	-2.501821E-11	-3.081535E-11	-3.712675E-11	-3.743761E-11	-3.309797E-11	-3.241762E-11	-3.250022E-11	-3.514167E-11	-3.878853E-11	-3.865175E-11	-3.647571E-11	-3.365663E-11	-3.790834E-11	-3.537615E-11	-2.954081E-11	-3.276845E-11	-2.955858E-11	-2.880274E-11	-2.946443E-11	-2.787992E-11	-2.679901E-11	-2.279066E-11	-1.670220E-11	-1.386269E-11	-1.619060E-11	-1.994493E-11	-1.614708E-11	-7.708501E-12	-1.794120E-13	-2.252420E-12	-1.010036E-11	-7.499779E-12	3.739231E-13	7.334577E-12	7.761791E-12	4.014566E-12	1.751488E-12	1.105072E-11	1.187050E-11	8.536283E-12	9.158896E-12	9.159784E-12	1.702016E-11	1.933653E-11	1.463096E-11	1.253575E-11	1.300382E-11	1.699529E-11	1.318856E-11	1.262812E-11	1.718004E-11	1.640199E-11	1.305889E-11	1.022826E-11	1.479528E-11	1.821210E-11	1.979128E-11	9.114487E-12	1.405986E-12	-3.251621E-12	6.083134E-12	7.683632E-12	3.443468E-12	4.032330E-13	7.576162E-13	-1.263878E-12	-6.479262E-12	-1.328448E-11	-1.093525E-11	-9.863221E-12	-1.407940E-11	-1.510259E-11	-1.414957E-11	-1.362732E-11	-1.486811E-11	-1.462030E-11	-9.963586E-12	-2.901679E-12	-1.112888E-12	-2.433609E-12	-6.968648E-12	2.611245E-13	7.156942E-12	5.912604E-12	9.805490E-12	1.085176E-11	1.085176E-11	1.806111E-11	1.969713E-11	2.377920E-11	2.168399E-11	2.061373E-11	2.047695E-11	2.316636E-11	2.822009E-11	3.140865E-11	2.471445E-11	2.822897E-11	2.843858E-11	3.397727E-11	3.243450E-11	2.507949E-11	2.434408E-11	2.972822E-11	2.506884E-11	2.473133E-11	2.643663E-11	1.724310E-11	1.888090E-11	2.419576E-11	2.389200E-11	1.595968E-11	1.417888E-11	1.135270E-11	7.780443E-12	1.148504E-11	1.395772E-11	5.073275E-12	-1.260325E-12	-2.234657E-12	1.113776E-12	3.323564E-12	4.449774E-13	-9.811707E-12	-1.026290E-11	-1.429434E-11	-7.290168E-12	-7.235990E-12	-7.171153E-12	-1.408029E-11	-9.464429E-12	-1.057998E-11	-8.419931E-12	-5.707435E-12	-8.195222E-12	-7.339906E-12	-7.810641E-12	-6.027179E-12	-3.375078E-13	1.803002E-12	3.233858E-12	2.939871E-13	-5.157652E-12	-4.584777E-12	3.919531E-12	3.161915E-13	-4.402700E-12	-3.819167E-12	3.239187E-12	1.458389E-12	-1.689315E-12	6.217249E-13	3.756995E-12	4.811262E-12	-2.236433E-12	-2.919442E-12	1.697309E-12	2.272849E-12	-5.910827E-12	-5.766942E-12	-4.610534E-12	-5.084821E-12	-2.304823E-12	9.814372E-13	-4.682477E-12	-7.832845E-12	-9.388934E-12	-1.040945E-12	1.597833E-12	-4.076739E-13	-2.120082E-12	1.171507E-12	-5.171863E-12	-6.061818E-12	-5.691447E-12	-5.251799E-12	-1.199041E-12	-3.106848E-12	-1.475442E-11	-8.562040E-12	9.912071E-13	-4.463985E-12	-1.692602E-11	-1.679812E-11	-5.611511E-12	-1.930012E-12	-3.424816E-12	-7.055689E-12	-8.337331E-12	-3.207212E-12	-2.886580E-12	-7.765344E-12	-3.109513E-12	5.861978E-13	5.308642E-12	7.345236E-12	3.295142E-12	-6.568968E-12	-4.935607E-12	4.584777E-12	3.598011E-12	-2.242651E-12	-8.471446E-12	-4.808598E-12	-3.116618E-12	-3.065104E-12	-6.592948E-12	-1.392841E-11	-1.574652E-11	-1.065192E-11	-1.269029E-11	-1.449774E-11	-1.230127E-11	-1.374989E-11	-1.575096E-11	-2.143885E-11	-2.297895E-11	-2.058353E-11	-2.878231E-11	-2.916956E-11	-2.245404E-11	-2.605383E-11	-3.225331E-11	-3.479350E-11	-2.744382E-11	-2.228528E-11	-2.909584E-11	-2.913936E-11	-2.879030E-11	-2.728218E-11	-2.376854E-11	-2.312461E-11	-2.304557E-11	-1.908518E-11	-2.225242E-11	-1.824940E-11	-2.002665E-11	-1.563283E-11	-1.139266E-11	-5.679901E-12	-2.144951E-12	-4.626521E-12	-4.821921E-12	1.199041E-13	4.191314E-12	4.670042E-12	8.570034E-12	1.219735E-11	1.075140E-11	1.537703E-11	1.485478E-11	5.003109E-12	1.050271E-11	1.305622E-11	1.812683E-11	1.712053E-11	1.965361E-11	1.922285E-11	2.094147E-11	2.504041E-11	2.028955E-11	1.211742E-11	1.254730E-11	1.881606E-11	1.772360E-11	1.625544E-11	1.307932E-11	1.089795E-11	1.060130E-11	7.049472E-12	3.872458E-12	3.595346E-12	6.147083E-12	1.542766E-12	-3.978151E-12	-5.770495E-12	-8.228973E-12	-8.768097E-12	-6.777690E-12	-1.014033E-11	-1.551026E-11	-1.754774E-11	-1.419487E-11	-1.527845E-11	-1.113776E-11	-1.077005E-11	-1.442846E-11	-1.609912E-11	-1.551381E-11	-6.292744E-12	-2.104095E-12	-3.442580E-12	-4.572343E-12	-1.866063E-12	6.075140E-13	2.581046E-12	9.271695E-12	9.726442E-12	2.573053E-12	9.491963E-12	1.543032E-11	1.503953E-11	1.566836E-11	1.423572E-11	2.088996E-11	2.041034E-11	2.268585E-11	2.494360E-11	2.551381E-11	2.380141E-11	2.622080E-11	2.301981E-11	2.691714E-11	2.414158E-11	2.202416E-11	2.381118E-11	2.512035E-11	2.776002E-11	2.351896E-11	2.556266E-11	2.458389E-11	2.587797E-11	2.808243E-11	2.356426E-11	1.787104E-11	1.670841E-11	1.597744E-11	1.050715E-11	1.078870E-11	1.611866E-11	1.405009E-11	9.409362E-12	1.095923E-11	1.722178E-12	3.383960E-13	4.667378E-12	7.356782E-12	2.775558E-12
5.116174E-11	5.218137E-11	5.089440E-11	4.616219E-11	4.218759E-11	4.187406E-11	4.096101E-11	4.310508E-11	3.361844E-11	3.123191E-11	2.761436E-11	3.324452E-11	2.769962E-11	2.332889E-11	2.226663E-11	9.192647E-12	6.792789E-12	1.270983E-11	1.080913E-11	8.398615E-12	6.325607E-12	-4.401812E-12	-6.009415E-12	-2.512657E-12	-1.144862E-12	-3.273826E-12	-1.253042E-11	-1.780354E-11	-1.216094E-11	-7.579715E-12	-1.028067E-11	-6.943779E-12	-9.730883E-12	-5.276668E-12	7.380763E-13	4.577672E-12	-1.914913E-12	-6.563639E-13	4.503065E-12	6.427747E-12	1.030553E-11	1.584866E-11	1.858336E-11	1.819966E-11	1.505818E-11	1.593570E-11	1.828671E-11	2.716316E-11	3.018119E-11	2.917844E-11	2.553957E-11	2.739853E-11	3.305800E-11	3.279510E-11	2.849987E-11	2.793055E-11	2.876366E-11	3.562839E-11	3.688250E-11	2.844214E-11	2.919087E-11	2.816503E-11	2.589928E-11	3.064660E-11	2.388578E-11	2.241585E-11	2.650857E-11	2.540101E-11	1.561062E-11	1.402078E-11	1.824763E-11	2.308731E-11	1.709832E-11	4.167333E-12	4.541256E-12	1.100897E-11	7.989165E-12	4.559020E-12	-5.641709E-12	-4.434675E-12	-4.211742E-12	-4.400036E-12	-4.492406E-12	-9.894308E-12	-1.249312E-11	-1.332712E-11	-1.236344E-11	-1.278799E-11	-1.632916E-11	-1.970957E-11	-1.589573E-11	-1.909495E-11	-1.096545E-11	-9.397816E-12	-1.340617E-11	-1.139444E-11	-9.009682E-12	-9.324985E-12	-1.179679E-11	-1.019540E-11	-8.466117E-12	-9.987566E-12	-1.665601E-11	-1.445510E-11	-8.823164E-12	-3.923972E-12	-1.574918E-11	-1.616751E-11	-1.304912E-11	-7.664980E-12	-3.614886E-12	-9.903189E-12	-1.792522E-11	-1.236966E-11	-8.438583E-12	-1.387690E-11	-1.774492E-11	-1.314682E-11	-1.577050E-11	-1.719247E-11	-1.540901E-11	-9.122481E-12	-7.518430E-12	-1.370637E-11	-1.666223E-11	-1.935074E-11	-1.948131E-11	-1.686917E-11	-1.218758E-11	-1.776268E-11	-1.597833E-11	-1.298961E-11	-1.799805E-11	-2.051870E-11	-1.736922E-11	-1.602096E-11	-1.849809E-11	-1.967848E-11	-1.964739E-11	-1.568523E-11	-1.687539E-11	-2.137668E-11	-1.694556E-11	-1.181721E-11	-1.286082E-11	-1.456257E-11	-1.495426E-11	-2.022027E-11	-1.252776E-11	-4.336087E-12	-9.164225E-12	-1.392664E-11	-6.521006E-12	-4.907186E-12	-1.130029E-11	-1.380229E-11	-7.580603E-12	-6.725287E-12	-5.949907E-12	-1.318234E-11	-1.488676E-11	-1.157296E-11	-1.038725E-11	-1.830536E-11	-1.824318E-11	-1.587352E-11	-1.540812E-11	-2.058531E-11	-2.235723E-11	-2.650058E-11	-2.757705E-11	-3.191136E-11	-2.716138E-11	-2.889866E-11	-3.981970E-11	-3.786926E-11	-3.263434E-11	-3.242207E-11	-4.038547E-11	-4.598188E-11	-3.944844E-11	-3.446488E-11	-4.089973E-11	-4.343903E-11	-3.630163E-11	-3.822276E-11	-3.707079E-11	-3.647838E-11	-3.594369E-11	-3.734879E-11	-3.993428E-11	-3.475265E-11	-2.387512E-11	-2.527401E-11	-3.784351E-11	-3.191314E-11	-2.411582E-11	-1.517897E-11	-1.643041E-11	-2.233769E-11	-1.601830E-11	-1.307932E-11	-6.655121E-12	-4.467537E-12	-5.349499E-12	-4.982681E-12	-4.511946E-13	-9.565682E-13	-3.042011E-12	1.708855E-12	9.229950E-12	9.695356E-12	3.815614E-12	1.019362E-11	8.816059E-12	1.449685E-11	1.900080E-11	1.231815E-11	1.095302E-11	1.618172E-11	2.059952E-11	1.721912E-11	1.709477E-11	1.816947E-11	1.187583E-11	1.140510E-11	1.521894E-11	1.682654E-11	1.473754E-11	1.822009E-11	1.881340E-11	1.069989E-11	1.002931E-11	1.475176E-11	1.501377E-11	1.076206E-11	1.072920E-12	-4.904521E-12	-1.332268E-14	1.445066E-12	-4.058975E-12	-3.301359E-12	-3.605116E-12	-4.039435E-12	-3.895551E-12	-1.029399E-11	-1.220180E-11	-7.864820E-12	-7.354117E-12	-1.819700E-11	-1.232436E-11	-4.007461E-12	8.046896E-13	-1.374900E-12	-1.612932E-12	5.413447E-12	8.474110E-12	1.138645E-11	1.176748E-11	1.536193E-11	1.896439E-11	1.852296E-11	1.787015E-11	2.643485E-11	2.838529E-11	2.555378E-11	2.523581E-11	2.401102E-11	2.865441E-11	3.291412E-11	3.246203E-11	1.794742E-11	2.581402E-11	3.500666E-11	3.400125E-11	2.586642E-11	2.929035E-11	3.186695E-11	2.802025E-11	2.263434E-11	2.525091E-11	2.628564E-11	2.432277E-11	1.387601E-11	1.631317E-11	2.055955E-11	2.389822E-11	1.851497E-11	5.957901E-12	9.653611E-12	1.481570E-11	1.644906E-11	5.692335E-12	-9.498180E-12	-1.421085E-13	5.348610E-12	3.400835E-12	-7.930545E-12	-1.695444E-11	-1.066613E-11	-2.208012E-12	2.200906E-12	-7.092993E-12	-1.315392E-11	-9.300116E-12	-7.626788E-12	-1.173639E-11	-1.193801E-11	-1.371259E-11	-1.061284E-11	-9.174883E-13	5.853096E-13	-6.281198E-12	-8.636647E-12	2.192024E-12	3.493206E-12	4.610534E-12	1.862510E-12	-4.191314E-12	-5.383249E-12	1.930900E-12	3.893774E-12	-1.370459E-12	-3.210765E-12	-2.822631E-12	6.460610E-12	6.103562E-12	-2.003731E-12	-7.970513E-12	3.081091E-12	1.285727E-11	6.159517E-12	-6.317613E-12	-6.573408E-12	2.791545E-12	3.119283E-12	3.661071E-12	3.077538E-12	1.722178E-12	-3.551826E-12	-4.618528E-14	3.508305E-12	1.355360E-12	-1.645795E-12	-9.307222E-12	-8.409273E-12	-3.801404E-13	1.626255E-12	-3.941736E-12	-4.957812E-12	-6.565415E-12	-4.710010E-12	-2.846612E-12	-3.257838E-12	-7.617906E-12	-5.936585E-12	-9.029222E-12	-1.161649E-11	-8.546941E-12	-4.089173E-12	-3.796963E-12	-4.487077E-12	-8.491874E-12	-5.522693E-12	-1.225686E-13	-3.943512E-12	-1.060663E-11	-3.857359E-12	7.041479E-12	3.209877E-12	-1.723954E-12	-2.478906E-12	3.453238E-12	1.358025E-12	5.950795E-14	-7.212009E-13	-4.680700E-13	-2.062350E-12	-7.728040E-12	-1.291944E-11	-5.786482E-12	-4.494183E-12	-1.395506E-11	-1.533174E-11	-8.925305E-12	-9.202417E-12	-1.650680E-11	-2.015366E-11	-1.680078E-11	-2.307221E-11	-2.808864E-11	-2.844835E-11	-2.453060E-11	-2.456257E-11	-2.887468E-11	-2.597389E-11	-2.893152E-11	-3.307221E-11	-3.066969E-11	-2.887202E-11	-2.826184E-11	-2.883116E-11	-2.994760E-11	-2.783374E-11	-2.783551E-11	-2.600942E-11	-1.702727E-11	-2.020784E-11	-2.739142E-11	-2.959144E-11	-2.022915E-11	-1.190692E-11	-8.959056E-12	-1.104272E-11	-1.662226E-11	-1.133937E-11	-3.040235E-12	-5.869971E-12	-6.481038E-12	-3.659295E-13	9.642953E-12	8.971490E-12	4.543033E-12	1.398881E-12	1.152234E-11	1.360956E-11	6.307843E-12	1.181455E-11	2.023270E-11	2.316902E-11	1.805045E-11	1.330402E-11	1.315925E-11	9.756640E-12	8.890666E-12	1.323031E-11	1.304468E-11	1.149392E-11	8.141932E-12	6.347811E-12	1.461764E-11	1.082778E-11	-2.799538E-12	-2.314593E-12	9.543477E-12	5.582201E-12	-3.795186E-12	-1.475264E-11	-1.088551E-11	-3.654854E-12	-2.175149E-12	-1.819256E-11	-2.648282E-11	-1.475975E-11	-1.043965E-11	-1.440981E-11	-1.358380E-11	-1.935874E-11	-1.628475E-11	-1.498446E-11	-1.125589E-11	-1.211031E-11	-1.229505E-11	-1.174438E-11	-9.616308E-12	-1.217693E-11	-8.976819E-12	1.794120E-12	1.006928E-11	4.246381E-12	-3.355538E-12	-7.585044E-13	6.284750E-12	1.407141E-11	1.762857E-11	1.810552E-11	2.159872E-11	2.061729E-11	1.979039E-11	2.169465E-11	2.715872E-11	2.570477E-11	2.633982E-11	2.475087E-11	2.567191E-11	3.182077E-11	3.136780E-11	2.548894E-11	2.952838E-11	3.176570E-11	3.359357E-11	3.123102E-11	2.367972E-11	2.606981E-11	2.973888E-11	2.734080E-11	2.637979E-11	2.822365E-11	2.144418E-11	1.200728E-11	2.197442E-11	2.792788E-11	2.020339E-11	1.625278E-11	1.774403E-11	1.899636E-11	5.623946E-12	-5.098144E-13	8.749446E-12	1.447820E-11	1.643308E-11	4.460432E-12
5.868728E-11	5.966072E-11	5.017586E-11	5.316725E-11	5.209344E-11	4.495693E-11	4.288392E-11	3.683631E-11	4.142553E-11	4.178435E-11	3.473755E-11	2.858780E-11	2.706368E-11	2.832845E-11	2.702993E-11	2.221157E-11	9.850787E-12	5.746514E-12	5.191403E-12	6.931344E-12	1.045386E-12	6.794565E-13	-4.840572E-12	-7.907452E-12	-5.965894E-12	-4.130918E-12	-8.486545E-12	-1.382805E-11	-9.819701E-12	-9.285017E-12	-7.808865E-12	-1.410072E-11	-8.463452E-12	-4.487077E-12	-2.218670E-12	-1.223910E-12	2.809308E-12	3.555378E-12	7.517542E-12	9.445777E-12	1.014300E-11	1.288392E-11	2.053913E-11	2.201883E-11	1.885425E-11	2.222400E-11	1.945555E-11	2.186518E-11	2.604139E-11	2.797229E-11	2.889156E-11	2.671285E-11	3.112266E-11	3.777778E-11	3.136691E-11	2.853628E-11	2.518874E-11	3.429967E-11	4.018830E-11	3.283684E-11	3.131628E-11	3.104006E-11	2.888711E-11	2.712675E-11	2.459544E-11	1.881517E-11	1.831602E-11	2.275158E-11	2.482459E-11	2.136247E-11	1.401812E-11	1.117417E-11	9.677592E-12	8.291146E-12	1.182165E-11	1.051159E-11	2.443379E-12	1.227463E-12	1.929124E-12	-4.549250E-12	-7.467804E-12	-2.894573E-12	-6.900258E-12	-6.848744E-12	-4.752643E-12	-1.998846E-11	-2.398259E-11	-1.289191E-11	-6.249223E-12	-2.109601E-11	-2.537526E-11	-1.796430E-11	-1.613554E-11	-1.070344E-11	-1.012257E-11	-1.151967E-11	-1.579181E-11	-1.764278E-11	-1.109157E-11	-1.139799E-11	-1.318234E-11	-1.371436E-11	-1.085620E-11	-7.641887E-12	-7.035261E-12	-1.014833E-11	-1.520917E-11	-1.256772E-11	-6.646239E-12	-9.073631E-12	-1.160938E-11	-1.291323E-11	-1.223732E-11	-1.264322E-11	-7.089440E-12	-6.731504E-12	-1.871570E-11	-2.103473E-11	-1.778311E-11	-1.189715E-11	-1.028511E-11	-1.364509E-11	-1.496758E-11	-2.011813E-11	-2.005773E-11	-1.418687E-11	-1.140421E-11	-1.562928E-11	-1.598455E-11	-1.669243E-11	-2.404388E-11	-2.351186E-11	-1.641798E-11	-1.604139E-11	-2.218847E-11	-2.024336E-11	-1.896971E-11	-2.205969E-11	-2.250733E-11	-2.108091E-11	-1.632561E-11	-1.582379E-11	-2.095479E-11	-2.646416E-11	-1.972555E-11	-1.420730E-11	-1.111733E-11	-1.331557E-11	-1.408562E-11	-1.238565E-11	-1.223643E-11	-1.031530E-11	-1.561951E-11	-1.163958E-11	-1.206057E-11	-9.669598E-12	-7.743139E-12	-7.405632E-12	-1.366462E-11	-1.582823E-11	-1.289191E-11	-9.008794E-12	-1.513989E-11	-2.350120E-11	-1.965184E-11	-1.375700E-11	-2.439293E-11	-3.438139E-11	-2.721112E-11	-2.143707E-11	-2.432188E-11	-3.351630E-11	-3.500844E-11	-3.003287E-11	-3.143530E-11	-4.413625E-11	-4.030198E-11	-3.896261E-11	-4.084999E-11	-4.036949E-11	-4.367973E-11	-4.010481E-11	-3.915268E-11	-4.213518E-11	-4.795986E-11	-4.232970E-11	-4.196643E-11	-4.497647E-11	-4.208367E-11	-3.627854E-11	-3.337597E-11	-3.481482E-11	-3.183409E-11	-2.976819E-11	-2.888267E-11	-3.005773E-11	-2.571632E-11	-1.794564E-11	-1.457323E-11	-1.279599E-11	-1.005862E-11	-1.010836E-11	-1.319567E-11	-1.280487E-11	-7.575274E-12	-1.840306E-12	-1.981526E-12	2.544631E-12	6.446399E-12	4.543033E-12	5.480949E-12	9.422685E-12	1.472955E-11	1.281908E-11	1.425082E-11	1.077627E-11	1.268230E-11	2.112532E-11	2.046541E-11	1.476241E-11	1.192380E-11	1.436540E-11	1.722533E-11	1.384581E-11	1.009326E-11	1.808242E-11	2.498091E-11	1.930189E-11	1.432188E-11	2.188205E-11	2.783285E-11	2.141842E-11	1.621192E-11	1.324540E-11	1.296563E-11	1.423928E-11	6.858514E-12	7.792877E-12	1.070344E-11	3.893774E-12	-3.132605E-12	-3.279155E-12	-3.431921E-12	-4.163780E-12	-3.296918E-12	-1.922906E-12	-1.138734E-11	-1.402878E-11	-7.597478E-12	-3.526068E-13	-5.701217E-12	-1.193179E-11	-1.195488E-11	-1.370459E-12	7.447376E-12	8.163248E-12	6.235013E-13	6.602718E-12	1.394351E-11	1.900968E-11	2.007017E-11	1.456790E-11	1.861267E-11	2.630696E-11	2.825651E-11	2.385292E-11	2.834444E-11	3.369749E-11	3.106315E-11	2.590284E-11	3.130118E-11	3.593037E-11	3.629719E-11	2.626876E-11	2.517009E-11	2.618084E-11	3.212630E-11	3.823875E-11	3.503686E-11	1.857181E-11	2.214318E-11	2.238831E-11	2.435740E-11	2.242828E-11	2.264233E-11	1.844036E-11	1.258016E-11	1.224709E-11	1.061462E-11	1.012967E-11	1.102407E-11	6.260770E-12	3.171685E-12	2.924772E-12	4.241940E-12	-7.843504E-12	-7.494450E-12	-5.195844E-12	-3.229417E-12	-7.863044E-12	-1.083489E-11	-2.094058E-11	-1.517009E-11	-7.396750E-12	-7.529977E-12	-1.307665E-11	-1.228528E-11	-9.169554E-12	-7.646328E-12	-6.130207E-12	-3.204548E-12	-3.444356E-12	-1.124167E-11	-8.830270E-12	-1.357137E-12	2.804867E-12	4.259704E-12	-4.392930E-12	-5.841549E-12	-4.580336E-12	2.612133E-12	1.202860E-11	9.787726E-12	1.300293E-12	-4.178879E-12	4.748202E-12	1.050982E-11	8.055778E-12	1.880274E-12	5.230483E-12	2.238210E-12	1.854517E-12	-4.947154E-13	4.537704E-12	7.256418E-12	-1.452172E-12	3.888445E-12	6.770584E-12	-7.105427E-15	-8.488321E-12	-9.343637E-13	5.437428E-12	2.380318E-13	-8.920864E-12	-6.171064E-12	2.762235E-12	1.607603E-12	-2.043699E-12	-4.535927E-12	-3.137046E-12	-3.444356E-12	-6.286527E-12	-1.569322E-11	-9.665158E-12	1.571188E-12	-4.266809E-12	-1.574829E-11	-8.786749E-12	-2.314593E-12	-6.128431E-14	-7.635670E-12	-1.342482E-11	-1.420908E-11	-5.014655E-12	5.660361E-12	-3.073986E-12	-7.714718E-12	-4.861889E-12	-6.163958E-13	1.993072E-12	-3.923084E-12	-9.827694E-12	-4.853895E-12	-1.509903E-13	-6.831868E-12	-1.343103E-11	-2.630784E-12	-2.264855E-13	-4.598100E-12	-6.857626E-12	-9.951151E-12	-1.448708E-11	-1.057998E-11	-1.596323E-11	-1.649969E-11	-1.351985E-11	-1.685141E-11	-2.018830E-11	-2.274980E-11	-2.257838E-11	-2.394884E-11	-2.604139E-11	-2.618350E-11	-2.298517E-11	-2.492850E-11	-3.147083E-11	-3.754685E-11	-2.550049E-11	-2.261480E-11	-2.615685E-11	-3.761258E-11	-3.045830E-11	-2.530065E-11	-2.395062E-11	-2.735234E-11	-3.222134E-11	-2.626788E-11	-2.844214E-11	-2.023182E-11	-1.612221E-11	-1.656897E-11	-1.864464E-11	-1.635758E-11	-9.256595E-12	-6.616041E-12	-8.252954E-12	-6.727952E-12	-7.314149E-12	-2.949641E-12	1.467271E-12	2.761347E-12	3.842260E-12	4.511058E-12	6.680878E-12	7.969625E-12	1.164668E-11	1.040856E-11	1.343814E-11	1.857270E-11	1.573763E-11	7.212009E-12	1.315748E-11	1.984457E-11	2.229505E-11	1.700329E-11	9.409362E-12	1.042544E-11	1.307754E-11	1.061107E-11	1.085709E-11	1.144329E-11	9.515055E-12	2.816414E-12	3.119283E-12	7.547740E-12	1.930012E-12	-1.572076E-13	-2.023270E-12	-8.301804E-12	-1.005240E-11	-1.145750E-11	-1.302602E-11	-1.176392E-11	-1.366995E-11	-1.778311E-11	-1.489031E-11	-1.352696E-11	-1.523315E-11	-1.718181E-11	-1.654321E-11	-1.789946E-11	-1.573497E-11	-1.046185E-11	-6.822987E-12	-8.825829E-12	-5.104361E-12	1.980638E-13	5.974776E-12	5.949019E-12	3.210765E-12	1.352696E-12	1.071498E-11	1.456257E-11	8.245848E-12	5.902834E-12	1.723954E-11	2.471712E-11	2.472245E-11	2.201705E-11	2.283773E-11	2.317968E-11	3.056932E-11	3.044320E-11	2.978151E-11	2.979128E-11	2.796785E-11	2.759837E-11	2.665335E-11	2.752110E-11	3.135980E-11	3.561773E-11	3.247091E-11	3.020162E-11	2.759926E-11	2.179235E-11	2.380229E-11	2.546052E-11	2.916600E-11	2.777334E-11	3.069456E-11	1.574385E-11	1.266454E-11	1.721290E-11	1.656808E-11	1.540812E-11	1.767742E-11	1.117062E-11	1.255884E-12	7.033485E-12	7.554846E-12	3.900880E-12	2.727596E-12
5.212097E-11	5.029666E-11	5.765610E-11	5.988099E-11	4.838796E-11	3.895728E-11	4.540457E-11	4.506440E-11	4.223644E-11	3.490985E-11	3.475797E-11	3.235368E-11	2.896883E-11	2.723244E-11	2.293277E-11	1.926814E-11	1.349765E-11	1.086420E-11	1.183498E-11	7.791101E-12	-1.419309E-12	2.785328E-12	-5.444534E-13	-9.777956E-12	-8.245848E-12	-9.355183E-12	-7.806200E-12	-1.059064E-11	-1.038725E-11	-7.440271E-12	-1.320366E-11	-8.628653E-12	-6.738610E-12	-1.598810E-11	-1.011635E-11	2.863487E-12	9.332091E-12	8.313350E-12	6.300738E-12	8.881784E-12	7.856826E-12	8.777867E-12	1.419220E-11	2.452083E-11	2.235190E-11	1.756373E-11	1.757261E-11	2.409539E-11	3.010570E-11	2.921308E-11	2.480682E-11	2.929568E-11	2.640377E-11	2.634959E-11	2.848566E-11	3.173817E-11	3.243805E-11	3.411316E-11	2.849099E-11	2.943512E-11	2.311396E-11	2.612666E-11	2.984546E-11	2.788614E-11	2.175238E-11	1.821210E-11	1.784883E-11	1.688250E-11	1.811795E-11	1.574829E-11	1.302602E-11	8.246737E-12	8.284040E-12	1.246292E-11	9.225509E-12	-8.570922E-13	-2.490452E-12	1.088019E-12	-5.810463E-12	-1.353140E-11	-9.924506E-12	-1.075762E-11	-1.158540E-11	-1.209965E-11	-1.308376E-11	-1.796874E-11	-2.002842E-11	-2.017408E-11	-2.060929E-11	-2.107470E-11	-2.505818E-11	-1.661871E-11	-1.349854E-11	-1.892619E-11	-1.631673E-11	-1.406519E-11	-1.519940E-11	-1.700684E-11	-1.247891E-11	-9.382717E-12	-1.350298E-11	-1.976730E-11	-1.373568E-11	-1.154188E-11	-1.363798E-11	-7.809753E-12	-1.585665E-11	-1.325073E-11	-1.075673E-11	-1.496137E-11	-1.701927E-11	-8.140155E-12	-6.247447E-12	-9.267254E-12	-1.709655E-11	-1.986500E-11	-1.383338E-11	-4.735767E-12	-3.432810E-12	-1.748734E-11	-1.947509E-11	-1.002931E-11	-9.673151E-12	-1.266631E-11	-2.081535E-11	-1.818545E-11	-9.488410E-12	-8.329337E-12	-1.719780E-11	-2.271783E-11	-2.249578E-11	-1.599876E-11	-1.715428E-11	-2.505463E-11	-2.112088E-11	-1.842704E-11	-1.708500E-11	-2.060929E-11	-2.346923E-11	-2.731770E-11	-2.203038E-11	-1.281997E-11	-1.524469E-11	-2.231193E-11	-2.431744E-11	-2.217693E-11	-1.274358E-11	-1.455458E-11	-1.766587E-11	-1.643041E-11	-1.667555E-11	-1.292122E-11	-8.319567E-12	-1.113865E-11	-1.501022E-11	-9.568346E-12	-6.970424E-12	-7.368328E-12	-1.291589E-11	-1.765610E-11	-9.705126E-12	-1.165912E-11	-1.976908E-11	-2.245670E-11	-1.826272E-11	-1.403322E-11	-1.815792E-11	-2.674394E-11	-2.868727E-11	-2.864109E-11	-2.514078E-11	-2.690914E-11	-3.516298E-11	-3.240608E-11	-2.826628E-11	-3.289191E-11	-4.101341E-11	-3.616041E-11	-3.874057E-11	-4.024603E-11	-4.155964E-11	-4.136158E-11	-4.262368E-11	-4.551293E-11	-4.179679E-11	-3.521627E-11	-3.930367E-11	-3.659384E-11	-3.455014E-11	-3.604583E-11	-3.966516E-11	-3.467360E-11	-3.740652E-11	-3.132072E-11	-2.494716E-11	-2.391065E-11	-2.640022E-11	-2.740563E-11	-2.523493E-11	-1.821565E-11	-1.584421E-11	-1.381206E-11	-8.156142E-12	-5.851319E-12	-3.608669E-12	-1.554312E-12	1.145750E-13	2.800427E-12	5.124789E-12	-1.162626E-12	5.233147E-12	1.487077E-11	1.216982E-11	4.741096E-12	3.936407E-12	1.119815E-11	2.221423E-11	2.012435E-11	2.162448E-11	1.983747E-11	1.520828E-11	2.236167E-11	2.189626E-11	1.822809E-11	1.769873E-11	2.348788E-11	2.933387E-11	3.031086E-11	2.413802E-11	1.751044E-11	1.875122E-11	2.563194E-11	2.425793E-11	1.978684E-11	2.098588E-11	1.566303E-11	9.278800E-12	6.799006E-12	1.406342E-11	1.508571E-11	5.151435E-12	-2.437162E-12	4.301448E-12	6.294520E-12	-5.797141E-12	-1.488498E-11	-6.968648E-12	-1.270095E-13	-5.389467E-12	-7.928769E-12	-3.693046E-12	-2.566836E-13	-4.424017E-12	-1.169465E-11	-7.958079E-13	1.103384E-11	1.112177E-11	1.187050E-11	1.445510E-11	1.281997E-11	1.583267E-11	2.748646E-11	2.964651E-11	2.251088E-11	2.636202E-11	2.905409E-11	2.840661E-11	2.765166E-11	3.371703E-11	3.321432E-11	3.090328E-11	3.500045E-11	3.871303E-11	3.769962E-11	3.339640E-11	3.089706E-11	3.279688E-11	3.604050E-11	3.563372E-11	3.211742E-11	3.122036E-11	2.845812E-11	2.774403E-11	1.585576E-11	1.620748E-11	2.457501E-11	2.582912E-11	1.734168E-11	1.413714E-11	1.159073E-11	1.041922E-11	1.191047E-11	2.542855E-12	-7.104539E-12	-4.583889E-12	1.865175E-12	-2.030376E-12	-9.478640E-12	-6.633805E-12	-5.231371E-12	-5.287326E-12	-7.097434E-12	-1.185718E-11	-9.829471E-12	-7.116974E-12	-4.752643E-12	-1.549960E-11	-1.000977E-11	-4.654055E-12	4.609646E-13	-5.639933E-12	-1.042988E-11	-5.237588E-12	1.417533E-12	-7.895906E-13	3.770317E-12	5.664802E-12	2.120082E-12	2.787992E-12	2.056133E-12	3.590905E-12	2.114753E-12	3.347544E-12	8.894219E-12	8.560264E-12	5.403678E-12	4.543921E-12	6.672884E-12	8.808065E-12	9.483969E-12	6.020962E-12	3.669953E-12	1.585398E-12	6.421530E-13	5.116796E-12	8.100187E-12	3.260503E-12	3.165468E-12	8.206769E-12	6.108003E-12	2.194689E-12	2.292389E-12	-5.105250E-12	-8.096634E-12	2.318146E-12	1.231903E-12	1.414868E-12	1.631584E-12	3.073986E-12	1.388223E-12	-2.843059E-12	-2.572165E-12	-4.774847E-12	-9.380940E-12	-8.961720E-12	-5.346834E-12	-3.590905E-12	-7.328360E-12	-8.988366E-12	-9.474199E-12	-1.241851E-11	-6.014744E-12	-4.341416E-12	-7.661427E-12	-1.246026E-11	-6.640022E-12	-4.759748E-12	-9.587886E-12	-7.551293E-12	-2.581046E-12	-4.492406E-12	-1.226752E-11	-5.101697E-12	2.557066E-12	-1.100453E-12	-1.150724E-11	-6.102674E-12	-3.718803E-12	-3.582024E-12	-8.036238E-12	-6.653345E-12	-6.360246E-12	-1.140776E-11	-1.382183E-11	-1.034195E-11	-1.282707E-11	-2.592770E-11	-2.425971E-11	-1.994493E-11	-2.510081E-11	-2.625100E-11	-2.476863E-11	-2.017408E-11	-2.263434E-11	-2.799272E-11	-2.900258E-11	-2.618261E-11	-2.875922E-11	-2.758771E-11	-3.044232E-11	-2.981881E-11	-3.056044E-11	-2.610800E-11	-2.084377E-11	-2.577938E-11	-3.022116E-11	-3.350387E-11	-2.408385E-11	-1.760192E-11	-1.949019E-11	-1.979661E-11	-1.527667E-11	-9.924506E-12	-1.355094E-11	-1.148681E-11	-7.463363E-12	-5.671019E-12	-1.189271E-11	-5.120349E-12	1.779021E-12	1.240785E-12	2.589928E-12	3.580247E-12	2.741807E-12	7.864820E-12	1.308820E-11	1.736566E-11	1.114753E-11	7.464251E-12	1.136247E-11	1.354916E-11	1.473754E-11	1.410427E-11	6.010303E-12	8.109069E-12	1.870681E-11	1.299405E-11	2.221334E-12	2.478018E-13	1.074429E-11	1.336620E-11	9.097612E-12	-1.555200E-12	1.372236E-12	4.309442E-12	-8.713030E-13	-1.139799E-11	-1.123102E-11	-7.395862E-12	-6.327383E-12	-1.133049E-11	-1.701128E-11	-1.642864E-11	-1.229772E-11	-1.691802E-11	-1.801137E-11	-1.729017E-11	-1.535749E-11	-1.545963E-11	-2.192202E-11	-1.840483E-11	-1.141487E-11	-7.612577E-12	-9.276135E-12	-7.924328E-12	-9.365841E-12	-1.913136E-12	-4.506617E-12	-6.742162E-12	1.191047E-12	8.677503E-12	1.071943E-11	7.907452E-12	8.949286E-12	5.721645E-12	1.058886E-11	1.647216E-11	2.003908E-11	2.750866E-11	2.370104E-11	1.937916E-11	2.333511E-11	2.496936E-11	2.299938E-11	2.547029E-11	2.771117E-11	2.588951E-11	2.738609E-11	3.247624E-11	3.599521E-11	3.423484E-11	2.807354E-11	2.470468E-11	2.460165E-11	2.842615E-11	3.276490E-11	2.656364E-11	2.305711E-11	2.224354E-11	1.952305E-11	2.166001E-11	2.421352E-11	1.974776E-11	1.710720E-11	1.318945E-11	7.233325E-12	6.080469E-12	6.123990E-12	3.941736E-12	3.982592E-12	4.575895E-12	-3.144152E-12
5.095657E-11	4.991119E-11	5.624567E-11	5.306156E-11	4.586820E-11	4.525624E-11	4.202860E-11	4.125145E-11	3.818634E-11	3.507061E-11	2.840128E-11	3.540457E-11	3.108447E-11	2.241851E-11	1.519851E-11	1.794920E-11	1.284750E-11	8.038015E-12	4.886758E-12	3.113065E-12	1.101341E-12	-5.527134E-12	-4.149570E-12	-6.393108E-12	-1.154188E-11	-1.786127E-11	-1.403055E-11	-1.281020E-11	-1.647305E-11	-1.349854E-11	-1.146638E-11	-1.771738E-11	-1.660982E-11	-8.667733E-12	-5.106138E-12	-4.623857E-12	-1.698197E-12	-9.983125E-13	1.127098E-12	6.118661E-12	1.082689E-11	1.084999E-11	1.000178E-11	1.703437E-11	1.711697E-11	1.823075E-11	2.380851E-11	1.961720E-11	1.656630E-11	2.318501E-11	3.224532E-11	3.649525E-11	3.133849E-11	2.904343E-11	2.877076E-11	3.221157E-11	3.091660E-11	2.402256E-11	2.809220E-11	2.832490E-11	2.419931E-11	2.911094E-11	3.390710E-11	2.857181E-11	2.555822E-11	2.243272E-11	1.117684E-11	1.934630E-11	2.321254E-11	2.324718E-11	1.923972E-11	1.602896E-11	1.048228E-11	4.757084E-12	6.640022E-12	7.455370E-12	8.475887E-12	3.620215E-12	-7.112533E-12	-1.043698E-11	-1.202860E-11	-7.750245E-12	-5.066170E-12	-1.064304E-11	-1.432010E-11	-1.144773E-11	-9.371171E-12	-1.092371E-11	-1.880984E-11	-2.955058E-11	-2.357670E-11	-1.203926E-11	-7.947420E-12	-1.037570E-11	-1.619238E-11	-1.243805E-11	-9.820589E-12	-1.051248E-11	-8.385292E-12	-8.927969E-12	-9.034551E-12	-9.987566E-12	-8.574474E-12	-3.630873E-12	-5.390355E-12	-7.250200E-12	-1.336709E-12	-1.787015E-12	-6.634693E-12	-1.232969E-11	-1.072209E-11	-3.418599E-12	2.616574E-12	-2.362555E-13	-7.773338E-12	-6.741274E-12	-5.425882E-12	-9.648282E-12	-7.250200E-12	-3.226752E-12	-7.501555E-12	-1.118305E-11	-1.033840E-11	-7.335466E-12	-7.809753E-12	-1.110756E-11	-7.627676E-12	-6.568968E-12	-8.708589E-12	-1.173550E-11	-1.276135E-11	-1.504130E-11	-1.565237E-11	-1.834977E-11	-1.785683E-11	-1.430944E-11	-1.276756E-11	-1.615774E-11	-2.001688E-11	-1.916245E-11	-1.843237E-11	-2.105782E-11	-2.035616E-11	-2.019274E-11	-2.096989E-11	-1.593303E-11	-2.447820E-11	-2.498979E-11	-1.638689E-11	-1.740297E-11	-1.977352E-11	-1.519496E-11	-1.726264E-11	-1.982947E-11	-1.220979E-11	-1.499600E-11	-1.701039E-11	-1.828226E-11	-1.414335E-11	-1.362999E-11	-1.915712E-11	-1.792611E-11	-2.007461E-11	-2.021139E-11	-2.781420E-11	-3.245848E-11	-2.863576E-11	-2.346390E-11	-2.621103E-11	-3.581846E-11	-3.556977E-11	-3.426948E-11	-3.474820E-11	-4.195488E-11	-4.167777E-11	-3.889511E-11	-4.194600E-11	-4.754064E-11	-4.402700E-11	-4.270806E-11	-4.024958E-11	-3.825384E-11	-4.783196E-11	-4.855849E-11	-4.240341E-11	-4.546763E-11	-4.743672E-11	-4.388223E-11	-3.915890E-11	-3.863931E-11	-3.322853E-11	-3.172840E-11	-3.780354E-11	-4.118395E-11	-3.882406E-11	-2.927258E-11	-2.066169E-11	-2.765699E-11	-3.112621E-11	-2.758416E-11	-2.210943E-11	-1.391776E-11	-1.264233E-11	-1.016964E-11	-6.900258E-12	-2.830625E-12	3.764988E-12	4.558132E-12	-1.883826E-12	-1.547207E-12	5.078604E-12	9.992895E-12	7.971401E-12	-1.617373E-12	5.738521E-12	1.785239E-11	1.881606E-11	1.953726E-11	1.945466E-11	1.956213E-11	1.559464E-11	1.798739E-11	2.461942E-11	2.647660E-11	2.988720E-11	2.775735E-11	2.224088E-11	2.070877E-11	2.643219E-11	2.046008E-11	2.353051E-11	2.811262E-11	2.657075E-11	2.134382E-11	1.611689E-11	1.671641E-11	1.675016E-11	2.192291E-11	1.768985E-11	9.363177E-12	2.320810E-12	6.682654E-12	9.849899E-12	1.072564E-11	1.357137E-12	-6.232348E-12	-5.753620E-12	-2.868816E-12	-2.957634E-12	-8.535395E-12	-1.116263E-11	-3.495870E-12	4.680700E-13	-1.927347E-13	2.735590E-13	5.512923E-12	9.294787E-12	1.027356E-11	8.514967E-12	8.175682E-12	1.233236E-11	2.210321E-11	2.439382E-11	1.937028E-11	2.251088E-11	2.975753E-11	2.862954E-11	2.602452E-11	2.825207E-11	3.493561E-11	3.486811E-11	3.919354E-11	3.200462E-11	2.391953E-11	3.252154E-11	3.653788E-11	3.824052E-11	2.854783E-11	2.232348E-11	2.093969E-11	2.447376E-11	2.994138E-11	3.018652E-11	2.098943E-11	1.368683E-11	1.948486E-11	1.927702E-11	1.332978E-11	1.330225E-11	1.482814E-11	6.788348E-12	5.764278E-12	5.871748E-12	3.436362E-12	8.109069E-13	-2.149392E-12	-3.679723E-12	-1.397105E-12	-3.320899E-12	-1.042544E-11	-1.430234E-11	-1.409983E-11	-1.344436E-11	-7.419843E-12	-1.025136E-11	-1.123368E-11	-7.228884E-12	-5.582201E-12	-9.950263E-12	-9.941381E-12	-8.784973E-12	-1.890044E-12	2.479794E-12	-1.373124E-12	-5.211831E-12	5.222489E-13	5.084821E-12	3.574030E-12	5.351275E-12	2.641443E-12	4.507505E-12	3.450573E-12	4.534151E-12	7.100986E-12	3.059775E-12	6.790124E-12	9.496404E-12	6.655121E-12	1.546319E-12	4.288125E-12	6.993517E-12	8.994583E-12	5.759837E-12	4.924949E-12	9.055867E-12	9.953816E-12	5.726974E-12	6.106227E-12	1.271605E-11	6.759926E-12	1.559641E-12	4.219736E-12	8.808065E-12	3.639755E-12	4.868994E-12	3.357314E-13	1.189271E-12	4.719780E-12	7.769785E-12	5.575096E-12	-1.017852E-12	-4.233058E-12	2.611245E-12	-1.293632E-11	-1.191491E-11	2.637890E-13	4.884981E-13	-3.916867E-12	-4.976464E-12	-5.996093E-12	-5.131895E-12	-2.186695E-12	-8.278711E-12	-9.735324E-12	-4.032330E-12	-3.721468E-13	-6.449952E-12	-5.723422E-12	-4.192202E-13	2.430056E-12	-1.901590E-12	-4.568790E-12	-6.446399E-12	-1.212364E-12	1.443290E-12	-4.806822E-12	-1.360689E-12	-1.835865E-12	-1.024691E-11	-1.420197E-11	-5.701217E-12	-1.338485E-12	-8.123280E-12	-1.326050E-11	-1.251621E-11	-9.612755E-12	-1.347722E-11	-2.066525E-11	-2.232525E-11	-1.534861E-11	-1.955058E-11	-2.326672E-11	-2.863842E-11	-2.639666E-11	-2.448619E-11	-2.293277E-11	-1.899014E-11	-2.131628E-11	-2.837819E-11	-2.864198E-11	-2.873346E-11	-2.897149E-11	-2.230482E-11	-2.212808E-11	-2.555645E-11	-2.027445E-11	-2.114042E-11	-2.449685E-11	-2.609468E-11	-2.182965E-11	-1.242828E-11	-1.014122E-11	-1.663203E-11	-1.612310E-11	-1.254374E-11	-4.076739E-12	-4.891199E-12	-7.757350E-12	-1.122835E-11	-2.222222E-12	8.624212E-12	1.001954E-11	-4.455991E-12	4.056311E-12	1.066525E-11	9.578116E-12	9.859669E-12	1.138556E-11	5.870859E-12	6.936673E-12	1.268674E-11	1.328360E-11	9.852563E-12	1.064748E-11	1.123279E-11	6.416201E-12	9.668710E-12	1.330847E-11	9.524825E-12	8.376411E-12	4.656719E-12	-5.027090E-13	2.332357E-12	2.398082E-13	1.367795E-13	-9.672263E-13	-1.129852E-11	-1.656009E-11	-1.251887E-11	-5.653256E-12	-1.410783E-11	-1.377831E-11	-2.091660E-11	-2.276668E-11	-1.551559E-11	-1.301448E-11	-2.425082E-11	-2.780176E-11	-1.956746E-11	-1.385025E-11	-1.481570E-11	-1.936584E-11	-1.619327E-11	-1.207656E-11	-1.247269E-11	-9.271695E-12	-4.961365E-12	-6.410872E-12	-7.557510E-12	-7.496226E-13	7.154277E-12	7.145395E-12	7.566392E-12	1.083844E-11	1.519673E-11	1.894662E-11	1.986944E-11	1.900791E-11	1.464784E-11	2.074341E-11	2.458744E-11	2.213074E-11	2.462297E-11	2.440981E-11	2.611777E-11	2.609646E-11	3.127187E-11	2.958611E-11	2.635758E-11	2.535305E-11	3.044143E-11	2.990941E-11	3.390799E-11	2.744382E-11	2.745626E-11	2.526068E-11	2.356604E-11	2.379963E-11	1.975931E-11	2.406697E-11	2.053113E-11	1.725731E-11	2.000711E-11	2.366285E-11	1.154721E-11	5.052847E-12	1.721912E-11	3.843148E-12	-1.556266E-11	2.540190E-12	1.026645E-11	-6.742162E-12
5.478462E-11	4.818812E-11	5.065814E-11	5.314060E-11	5.059064E-11	4.850964E-11	3.827516E-11	3.421885E-11	3.888090E-11	3.789147E-11	3.957190E-11	4.093259E-11	2.966605E-11	2.206413E-11	2.046452E-11	2.407408E-11	1.760281E-11	1.445599E-11	7.655210E-12	1.256772E-12	7.776002E-12	1.818989E-12	-7.530865E-12	-6.626699E-12	-9.000800E-12	-1.315748E-11	-1.583622E-11	-1.495692E-11	-1.002309E-11	-1.214495E-11	-1.408207E-11	-1.056222E-11	-1.135181E-11	-1.120348E-11	-4.344081E-12	2.993161E-13	1.190159E-12	-1.544542E-12	2.904343E-13	7.359446E-12	1.341949E-11	1.212452E-11	8.292034E-12	1.152589E-11	1.861444E-11	2.211564E-11	2.210232E-11	2.293099E-11	2.236167E-11	2.251532E-11	2.669509E-11	3.149303E-11	2.991563E-11	2.611156E-11	2.772094E-11	2.860823E-11	2.962075E-11	3.312461E-11	3.320277E-11	3.065104E-11	2.737099E-11	2.659917E-11	2.380141E-11	2.281908E-11	2.563816E-11	2.832401E-11	2.136069E-11	1.992717E-11	1.957012E-11	1.553691E-11	1.620215E-11	1.616662E-11	1.447198E-11	5.170975E-12	-9.139356E-13	8.612666E-12	7.961631E-12	-2.103206E-12	-9.330314E-12	-1.016609E-11	-1.168665E-11	-1.021228E-11	-5.055512E-12	-1.680256E-11	-2.111822E-11	-2.329958E-11	-1.737366E-11	-1.513101E-11	-2.001954E-11	-1.780265E-11	-1.964828E-11	-1.567280E-11	-1.430944E-11	-1.849099E-11	-2.084732E-11	-1.915268E-11	-1.466205E-11	-1.962430E-11	-2.010658E-11	-1.841105E-11	-1.045830E-11	-4.369838E-12	-7.839063E-12	-1.222400E-11	-1.896616E-11	-1.271161E-11	-8.452794E-12	-9.891643E-12	-9.870327E-12	-8.355094E-12	-1.151257E-11	-1.126566E-11	-8.927081E-12	-7.893242E-12	-1.201261E-11	-1.094502E-11	-5.038636E-12	-6.981971E-12	-1.862155E-11	-2.107114E-11	-1.159606E-11	-4.938272E-12	-3.706369E-12	-1.369038E-11	-1.391331E-11	-8.847145E-12	-1.707079E-11	-1.624656E-11	-1.354028E-11	-1.013678E-11	-1.224709E-11	-1.432721E-11	-1.962697E-11	-2.262901E-11	-1.942269E-11	-1.304556E-11	-1.599698E-11	-2.108802E-11	-2.774136E-11	-2.945288E-11	-2.174705E-11	-1.675371E-11	-1.816858E-11	-2.503597E-11	-1.856471E-11	-1.715161E-11	-2.560885E-11	-2.345946E-11	-1.583000E-11	-1.297629E-11	-1.922640E-11	-1.980993E-11	-1.517719E-11	-1.734168E-11	-2.100276E-11	-2.005507E-11	-1.715161E-11	-1.323830E-11	-1.498535E-11	-1.768807E-11	-1.680700E-11	-1.680345E-11	-1.900435E-11	-2.387512E-11	-2.158451E-11	-1.953016E-11	-2.689138E-11	-3.332801E-11	-3.219292E-11	-2.966161E-11	-2.949374E-11	-3.331113E-11	-3.476597E-11	-3.465495E-11	-3.961986E-11	-4.289014E-11	-3.792966E-11	-3.243450E-11	-3.271694E-11	-4.571721E-11	-5.166534E-11	-4.408829E-11	-4.749534E-11	-4.818901E-11	-3.885514E-11	-3.581313E-11	-3.491873E-11	-4.300738E-11	-4.400302E-11	-3.681233E-11	-2.777156E-11	-3.185008E-11	-4.197265E-11	-3.806466E-11	-2.482814E-11	-2.033129E-11	-2.391864E-11	-2.039968E-11	-2.287504E-11	-2.266898E-11	-2.022826E-11	-1.119549E-11	-1.275957E-11	-6.406431E-12	2.132516E-12	-7.922552E-13	-1.385558E-12	-2.072120E-12	2.471801E-12	9.065637E-12	9.379164E-12	1.026468E-11	1.121769E-11	8.021139E-12	8.670398E-12	1.300293E-11	2.089706E-11	1.689848E-11	1.795364E-11	1.964473E-11	2.116884E-11	2.773515E-11	2.619061E-11	1.794032E-11	2.040679E-11	3.104006E-11	3.534506E-11	3.384582E-11	2.888534E-11	3.173461E-11	3.080380E-11	2.922373E-11	2.851763E-11	3.283418E-11	3.413803E-11	2.335909E-11	2.173906E-11	2.406964E-11	2.135891E-11	1.841904E-11	1.598632E-11	8.808954E-12	6.823875E-12	6.616929E-13	-5.396572E-12	6.563639E-13	3.004708E-12	-3.534950E-13	-9.081624E-12	-9.567458E-12	-4.547474E-12	-2.954970E-12	1.794120E-12	4.285461E-12	4.908074E-12	6.831868E-12	7.192469E-12	6.708412E-12	7.553069E-12	1.558043E-11	1.738520E-11	1.949463E-11	2.695000E-11	2.465761E-11	2.597389E-11	3.577583E-11	3.464073E-11	2.078249E-11	2.628386E-11	3.557865E-11	3.464162E-11	3.386980E-11	3.656364E-11	3.829914E-11	3.640910E-11	3.135092E-11	3.018119E-11	2.926814E-11	3.003553E-11	3.398437E-11	3.159517E-11	3.397549E-11	2.949374E-11	1.952660E-11	1.650236E-11	2.418243E-11	1.892353E-11	6.813217E-12	8.403944E-12	1.381739E-11	1.248157E-11	3.024248E-12	6.172840E-13	3.506528E-12	-2.608580E-12	-8.296475E-12	-1.550760E-12	-1.085354E-12	-7.853274E-12	-6.248335E-12	-1.804867E-11	-2.862421E-11	-1.212275E-11	-2.381206E-12	-5.695888E-12	-1.681588E-11	-1.537792E-11	-3.990586E-12	-3.377743E-12	-4.646949E-12	-4.319212E-12	-5.622169E-13	7.522871E-13	1.810108E-12	-1.985079E-12	2.807532E-12	3.670841E-12	3.498535E-12	5.083933E-12	1.618261E-12	4.990675E-12	8.805401E-12	9.430678E-12	9.459988E-12	1.015721E-11	7.366552E-12	7.474021E-12	9.084289E-12	1.019718E-11	1.036149E-11	8.003376E-12	9.480416E-12	1.126654E-11	1.071232E-11	9.409362E-12	7.018386E-12	1.386447E-12	9.388934E-12	1.425526E-11	1.395595E-11	8.703260E-12	5.704770E-12	7.149836E-13	2.849276E-12	4.849454E-12	6.481926E-12	8.664180E-12	3.016254E-12	2.365219E-12	-4.849454E-13	1.598721E-13	-1.077360E-12	-5.562661E-12	-5.972112E-12	-3.812062E-12	-8.070877E-12	-9.827694E-12	-1.248157E-11	-5.895728E-12	-6.280310E-12	-5.673684E-12	-1.087841E-11	-1.020961E-11	-7.516654E-12	-4.362732E-12	-7.671197E-12	-8.610002E-12	-5.029754E-12	-5.689671E-12	-7.320367E-12	-6.636469E-12	-1.381206E-11	-7.575274E-12	-6.069811E-12	-9.324985E-12	-4.690470E-12	-3.531397E-12	-8.151702E-12	-1.237677E-11	-1.221245E-11	-1.193357E-11	-1.024159E-11	-1.125144E-11	-1.466649E-11	-1.332534E-11	-1.284217E-11	-2.513545E-11	-2.520206E-11	-1.598544E-11	-1.239542E-11	-2.152589E-11	-3.115375E-11	-2.882761E-11	-2.304823E-11	-2.492317E-11	-2.787104E-11	-3.367528E-11	-3.218936E-11	-2.605827E-11	-2.706102E-11	-2.718803E-11	-3.140155E-11	-2.892531E-11	-2.913225E-11	-2.685763E-11	-3.119194E-11	-3.153033E-11	-2.092282E-11	-2.213696E-11	-2.245049E-11	-2.470646E-11	-3.005063E-11	-1.857980E-11	-7.632117E-12	-1.124700E-11	-1.310685E-11	-1.165734E-11	-7.694290E-12	-2.741807E-12	-2.432721E-12	-4.679812E-12	-7.253753E-12	1.569411E-12	1.112532E-11	9.427126E-12	2.733813E-12	5.276668E-12	1.292211E-11	1.611067E-11	4.852119E-12	5.729639E-12	1.390443E-11	5.062617E-12	5.818457E-12	5.852208E-12	7.876366E-12	1.077716E-11	6.600054E-12	7.279510E-12	3.339551E-12	5.860201E-12	5.274003E-12	8.260059E-14	3.419487E-13	2.370548E-12	-1.334044E-12	-6.926903E-12	-1.072120E-11	-8.648193E-12	-9.142909E-12	-9.479528E-12	-1.373390E-11	-1.518785E-11	-1.749800E-11	-1.229328E-11	-1.619949E-11	-2.043166E-11	-1.835510E-11	-1.583800E-11	-1.374278E-11	-1.614087E-11	-1.434142E-11	-1.310063E-11	-1.336975E-11	-1.413447E-11	-7.305268E-12	7.620571E-13	1.815437E-12	-3.187672E-12	-2.218670E-12	4.342304E-12	1.064748E-11	9.142020E-12	7.659651E-12	1.324718E-11	1.493916E-11	1.782841E-11	1.599432E-11	1.560352E-11	2.291323E-11	2.304823E-11	2.841372E-11	2.559908E-11	2.030731E-11	2.219913E-11	2.136158E-11	2.649259E-11	3.182343E-11	3.557687E-11	2.978151E-11	2.794653E-11	2.898837E-11	2.916600E-11	3.065370E-11	2.620926E-11	2.491252E-11	2.762768E-11	2.912603E-11	3.015455E-11	2.439826E-11	1.897504E-11	1.836753E-11	1.548361E-11	1.560352E-11	1.716671E-11	1.397016E-11	9.648282E-12	2.497558E-12	3.142375E-12	6.044942E-12	5.959677E-12	8.579804E-13
5.355982E-11	6.181899E-11	6.143264E-11	5.093526E-11	4.160228E-11	4.706013E-11	4.831602E-11	4.324985E-11	3.886402E-11	3.494449E-11	3.217870E-11	3.607248E-11	3.594547E-11	2.406431E-11	1.372946E-11	1.522604E-11	1.692957E-11	1.241229E-11	9.565682E-12	8.947509E-12	6.887824E-12	-3.387512E-12	-9.857892E-12	-9.311663E-12	-6.821210E-12	-9.089618E-12	-1.318057E-11	-1.141753E-11	-1.412204E-11	-1.761524E-11	-2.101697E-11	-1.714362E-11	-1.364775E-11	-7.668532E-12	-5.885070E-12	-9.676704E-12	-7.116974E-12	-4.822809E-13	7.975842E-13	2.437162E-12	2.199130E-12	3.083755E-12	9.139356E-12	1.418599E-11	1.411049E-11	1.742873E-11	1.973621E-11	2.261302E-11	2.301181E-11	2.528644E-11	2.056577E-11	1.705480E-11	2.610623E-11	3.145484E-11	3.325518E-11	2.836220E-11	2.712675E-11	3.021405E-11	3.161116E-11	3.025846E-11	2.422862E-11	2.039346E-11	2.465583E-11	3.131007E-11	2.756284E-11	1.861888E-11	1.662226E-11	1.798917E-11	1.908429E-11	1.658318E-11	1.227285E-11	1.215383E-11	1.110667E-11	4.841461E-12	5.779377E-12	1.489475E-12	-1.636913E-12	-6.252776E-13	1.296740E-12	-9.592327E-13	-9.126033E-12	-1.081712E-11	-3.947953E-12	-1.311040E-11	-3.183764E-11	-2.547296E-11	-1.185185E-11	-8.276047E-12	-1.645617E-11	-1.863398E-11	-1.670752E-11	-1.783818E-11	-2.007905E-11	-1.310863E-11	-7.645440E-12	-1.023537E-11	-1.751577E-11	-1.900524E-11	-1.505107E-11	-5.131895E-12	-3.413270E-12	-1.610001E-11	-1.859579E-11	-7.647216E-12	-2.144951E-12	-4.481748E-12	-4.453327E-12	9.645618E-13	-1.937117E-12	-4.982681E-12	-5.714540E-12	-5.677236E-12	-4.033218E-12	4.760636E-13	-4.307665E-13	-6.428635E-12	-6.097345E-12	-5.531575E-12	-4.804157E-12	-7.248424E-12	-4.519940E-12	-1.141309E-12	1.881162E-12	-8.530066E-12	-1.652189E-11	-7.465140E-12	-1.175948E-12	-1.025846E-12	-1.338663E-11	-1.820233E-11	-1.157030E-11	-1.124345E-11	-1.743405E-11	-1.468337E-11	-1.330935E-11	-1.278000E-11	-1.932765E-11	-2.818457E-11	-2.276757E-11	-1.626255E-11	-1.863043E-11	-2.456346E-11	-2.671730E-11	-2.518163E-11	-2.001688E-11	-2.141309E-11	-2.430056E-11	-2.350653E-11	-1.524381E-11	-1.586020E-11	-1.910827E-11	-2.336709E-11	-2.378719E-11	-1.789680E-11	-1.806466E-11	-2.090950E-11	-1.745271E-11	-1.672884E-11	-1.868283E-11	-3.642686E-11	-2.893419E-11	-1.948930E-11	-1.592149E-11	-2.071676E-11	-3.368150E-11	-3.547385E-11	-2.628120E-11	-2.800249E-11	-3.448264E-11	-3.553424E-11	-3.464695E-11	-3.650946E-11	-3.649436E-11	-3.889777E-11	-4.482548E-11	-4.479883E-11	-3.960743E-11	-5.044409E-11	-4.837908E-11	-4.396927E-11	-4.537970E-11	-4.766854E-11	-5.054179E-11	-4.541700E-11	-4.744205E-11	-4.992806E-11	-4.707434E-11	-3.810907E-11	-3.517897E-11	-4.532641E-11	-5.018386E-11	-4.054002E-11	-3.255618E-11	-3.777600E-11	-3.722089E-11	-3.041656E-11	-3.126122E-11	-3.143619E-11	-2.629186E-11	-1.857625E-11	-1.655920E-11	-1.521805E-11	-2.062439E-11	-1.094946E-11	3.534950E-13	-4.702017E-12	-8.740564E-12	-1.523226E-12	5.063505E-12	1.110489E-11	1.145217E-11	6.749268E-12	4.584777E-12	6.507683E-12	1.260148E-11	1.501199E-11	1.478639E-11	1.645795E-11	2.248512E-11	2.524736E-11	2.757083E-11	2.470024E-11	3.150546E-11	3.542944E-11	2.911005E-11	3.100986E-11	3.670309E-11	3.671019E-11	3.167600E-11	3.133493E-11	3.817391E-11	4.258549E-11	4.004530E-11	3.731504E-11	3.708855E-11	3.554135E-11	2.528733E-11	2.166889E-11	2.530065E-11	1.646328E-11	8.471446E-12	1.650680E-11	1.577671E-11	7.684520E-12	6.862066E-12	9.077183E-12	1.241673E-12	7.673862E-13	-3.007372E-12	-1.951328E-12	1.403322E-12	-2.756906E-12	-1.315392E-12	1.837641E-12	2.152944E-12	1.022293E-12	9.778844E-12	1.701839E-11	1.690381E-11	2.113687E-11	2.445688E-11	2.369394E-11	1.963851E-11	2.363176E-11	3.228529E-11	3.113065E-11	3.654677E-11	3.485301E-11	3.435208E-11	3.057199E-11	2.569589E-11	3.739054E-11	4.121414E-11	3.353673E-11	3.713119E-11	3.879386E-11	2.875833E-11	2.684253E-11	2.404299E-11	2.938361E-11	3.361311E-11	2.703793E-11	2.422951E-11	2.320455E-11	1.962430E-11	1.949374E-11	1.822009E-11	1.884626E-11	1.130207E-11	1.351008E-11	1.110312E-11	4.668266E-12	-1.458389E-12	-2.438938E-12	-8.943957E-13	-5.487166E-12	-8.681056E-12	-1.298428E-11	-1.114042E-11	-1.232703E-11	-1.477218E-11	-1.170442E-11	-1.550760E-11	-1.778044E-11	-9.287682E-12	-1.441247E-11	-1.842970E-11	-1.952039E-11	-1.115641E-11	-1.588951E-12	-3.313794E-12	-9.226397E-12	-5.327294E-12	-3.776535E-12	-5.276668E-12	-1.129763E-12	2.333245E-12	3.988809E-12	6.338041E-12	2.334133E-12	6.545875E-13	6.569856E-12	1.006217E-11	1.074429E-11	8.981260E-12	2.513545E-12	5.103473E-12	9.898748E-12	1.413980E-11	7.001510E-12	4.817480E-12	7.334577E-12	1.025491E-11	1.004619E-11	4.695799E-12	6.371792E-12	1.156764E-11	1.198597E-11	9.833911E-12	6.951772E-12	5.006662E-12	8.573586E-12	3.439027E-12	3.092637E-12	7.347900E-12	5.870859E-12	6.057377E-13	4.556355E-13	7.227996E-12	6.180834E-12	-5.766054E-12	-6.200374E-12	5.888623E-13	9.654499E-13	-9.920953E-13	-4.565237E-13	-1.279865E-12	-3.010037E-12	-3.264056E-12	-1.294431E-11	-1.703704E-11	-1.104716E-11	-5.409895E-12	-6.577849E-12	-9.974244E-12	-8.185452E-12	-9.297452E-12	-1.258815E-11	-9.324097E-12	-1.413447E-11	-1.347100E-11	-3.040235E-12	-2.259526E-12	-4.143352E-12	-7.066348E-12	-1.110578E-11	-7.609913E-12	-1.064038E-12	-2.033040E-12	-8.636647E-12	-1.057554E-11	-1.168488E-11	-9.310774E-12	-7.242207E-12	-1.225064E-11	-1.206946E-11	-1.004530E-11	-1.796785E-11	-2.449774E-11	-2.143175E-11	-1.583622E-11	-1.730704E-11	-1.936407E-11	-2.483791E-11	-2.510969E-11	-2.741185E-11	-2.611156E-11	-2.391864E-11	-2.293365E-11	-2.333778E-11	-2.469314E-11	-2.420553E-11	-2.336975E-11	-1.857980E-11	-2.670575E-11	-3.160494E-11	-2.362821E-11	-1.793321E-11	-2.386180E-11	-2.289013E-11	-2.239275E-11	-1.862688E-11	-1.299938E-11	-1.243361E-11	-1.286704E-11	-1.118661E-11	-9.719336E-12	-8.887113E-12	-7.238654E-12	-6.873613E-12	-5.231371E-13	-1.448619E-12	1.797673E-12	3.338663E-12	-4.352074E-13	-1.296740E-12	3.609557E-12	1.093436E-11	1.165557E-11	5.749179E-12	5.115908E-13	9.092282E-12	9.401369E-12	6.384226E-12	4.656719E-12	5.091039E-12	6.552092E-12	5.515588E-12	8.877343E-12	9.154455E-12	-5.232259E-12	-7.678302E-12	1.748823E-12	-1.740830E-13	-5.078604E-12	-8.646417E-12	-7.574386E-12	-2.742695E-12	-2.879474E-12	-1.762501E-11	-2.019895E-11	-1.779643E-11	-1.820499E-11	-1.193534E-11	-1.483702E-11	-2.448530E-11	-2.304734E-11	-1.919442E-11	-1.730083E-11	-1.464251E-11	-1.631850E-11	-1.997957E-11	-1.648726E-11	-1.336442E-11	-1.075762E-11	-8.324896E-12	-1.178346E-11	-4.874323E-12	3.163692E-12	5.820233E-12	5.369039E-12	1.664446E-12	1.750600E-12	9.767298E-12	1.565503E-11	1.563105E-11	1.011635E-11	1.936939E-11	2.467360E-11	2.049472E-11	1.356604E-11	1.917755E-11	2.630962E-11	2.751754E-11	3.034728E-11	3.188294E-11	2.726264E-11	2.430145E-11	2.770761E-11	3.514966E-11	3.049028E-11	2.625722E-11	2.639666E-11	2.943779E-11	2.794032E-11	2.959055E-11	3.296030E-11	2.681055E-11	2.018741E-11	1.961808E-11	2.834621E-11	2.753975E-11	2.275335E-11	1.350031E-11	1.156053E-11	1.305622E-11	1.451461E-11	1.244516E-11	8.696155E-12	4.948930E-12	-1.539213E-12	-5.853096E-13
5.805223E-11	5.181811E-11	5.142553E-11	5.161116E-11	5.156409E-11	4.975487E-11	4.307044E-11	3.406786E-11	3.660627E-11	3.903988E-11	2.938449E-11	3.422951E-11	3.235456E-11	1.954614E-11	1.999201E-11	2.237943E-11	1.694467E-11	9.808154E-12	7.001510E-12	1.352607E-11	8.008705E-12	4.947154E-13	-1.026201E-11	-1.246825E-11	-4.956924E-12	-4.635403E-12	-1.068479E-11	-1.907186E-11	-1.843059E-11	-1.520917E-11	-1.304912E-11	-1.353406E-11	-1.355982E-11	-1.181100E-11	-1.095213E-11	-4.991563E-12	-3.662848E-12	2.338574E-12	-2.295053E-12	-3.440803E-12	1.818989E-12	1.115374E-11	1.455280E-11	1.421974E-11	1.024247E-11	1.533440E-11	1.789946E-11	2.000000E-11	2.761702E-11	2.430234E-11	1.735856E-11	2.324629E-11	3.655032E-11	3.626877E-11	2.448441E-11	2.087397E-11	2.426059E-11	3.186429E-11	3.656364E-11	3.270006E-11	2.683009E-11	2.349942E-11	2.265921E-11	2.571365E-11	2.738432E-11	2.413891E-11	1.845191E-11	2.118128E-11	2.091927E-11	1.378186E-11	1.380762E-11	1.414335E-11	8.387957E-12	-3.987921E-13	-6.963319E-13	5.182521E-12	4.427569E-12	-4.908962E-12	-1.029665E-11	-1.021316E-11	-6.088463E-12	-1.337952E-11	-1.953726E-11	-1.510614E-11	-1.452172E-11	-1.995470E-11	-2.488587E-11	-2.032063E-11	-1.951506E-11	-2.116796E-11	-2.367351E-11	-2.859313E-11	-2.167422E-11	-1.546141E-11	-1.475797E-11	-1.888800E-11	-1.852207E-11	-1.631495E-11	-1.359268E-11	-1.181899E-11	-1.714362E-11	-1.574030E-11	-1.115197E-11	-9.660717E-12	-8.453682E-12	-9.058532E-12	-3.420375E-12	-2.414069E-12	-5.432099E-12	-6.576073E-12	-5.160317E-12	-4.659384E-12	-3.578471E-12	-4.376943E-12	-6.118661E-12	-7.668532E-12	-8.522072E-12	-7.406520E-12	-5.051071E-12	-1.048139E-11	-1.212541E-11	-9.464429E-12	-1.523226E-12	-6.314949E-13	-5.930367E-12	-1.112799E-11	-1.084732E-11	-1.154277E-11	-1.189449E-11	-8.211209E-12	-1.314238E-11	-2.167599E-11	-2.252509E-11	-1.728129E-11	-1.556710E-11	-2.117684E-11	-2.601031E-11	-2.257838E-11	-2.149214E-11	-1.766232E-11	-2.569323E-11	-2.814726E-11	-3.053202E-11	-3.075851E-11	-2.464251E-11	-1.895728E-11	-2.364686E-11	-2.503953E-11	-2.378364E-11	-2.019807E-11	-2.333955E-11	-2.549605E-11	-2.384581E-11	-1.692690E-11	-2.134115E-11	-2.425082E-11	-2.397105E-11	-2.115730E-11	-2.559197E-11	-3.048406E-11	-2.863221E-11	-2.574385E-11	-2.742873E-11	-2.665868E-11	-2.501110E-11	-2.743139E-11	-2.826273E-11	-3.406342E-11	-3.629896E-11	-4.422063E-11	-3.770850E-11	-3.551737E-11	-3.910650E-11	-4.319389E-11	-3.965983E-11	-4.015899E-11	-4.974066E-11	-4.719425E-11	-4.089529E-11	-4.184031E-11	-4.246470E-11	-4.481748E-11	-4.545608E-11	-4.363532E-11	-4.280221E-11	-4.342304E-11	-4.417711E-11	-4.361222E-11	-4.617817E-11	-4.530953E-11	-4.043788E-11	-3.580336E-11	-3.472600E-11	-3.338396E-11	-2.872635E-11	-2.915801E-11	-3.213252E-11	-2.747136E-11	-2.142375E-11	-2.709832E-11	-2.590195E-11	-1.310418E-11	-3.598899E-12	-7.815082E-12	-7.200462E-12	-1.477929E-12	4.760636E-13	5.495160E-12	1.194600E-11	1.368505E-11	5.828227E-12	6.640910E-12	1.595168E-11	1.630784E-11	1.684608E-11	2.199751E-11	2.340972E-11	2.416112E-11	2.792699E-11	2.814904E-11	2.527845E-11	3.098943E-11	3.817746E-11	3.999112E-11	3.637979E-11	3.691891E-11	4.220180E-11	4.471801E-11	4.403677E-11	4.534328E-11	4.412470E-11	4.655032E-11	4.307577E-11	3.975842E-11	4.165024E-11	3.883738E-11	3.123102E-11	3.782485E-11	3.901413E-11	2.511591E-11	2.274181E-11	2.065725E-11	2.004796E-11	2.106315E-11	6.373568E-12	4.103384E-13	1.842082E-12	9.130474E-13	-2.762235E-12	-5.310419E-12	-4.284573E-12	-1.333156E-12	-2.633449E-12	-1.693756E-12	-2.134293E-12	4.306777E-12	8.413714E-12	1.245049E-11	1.374545E-11	1.751133E-11	1.809930E-11	2.336886E-11	2.706724E-11	2.805933E-11	3.008349E-11	2.675193E-11	3.069278E-11	3.345146E-11	3.707790E-11	3.599165E-11	3.300205E-11	3.265832E-11	3.352341E-11	3.444445E-11	3.214584E-11	3.100098E-11	3.550316E-11	3.128253E-11	2.872280E-11	3.063416E-11	3.305711E-11	3.041301E-11	1.791189E-11	1.454392E-11	2.504308E-11	2.868283E-11	2.023803E-11	1.195399E-11	7.780443E-12	1.246203E-11	1.347633E-11	3.305800E-12	-6.697753E-12	-3.837819E-12	1.154632E-13	2.257750E-12	-4.891199E-12	-1.158007E-11	-9.172219E-12	-9.440448E-12	-1.151346E-11	-1.074429E-11	-7.986500E-12	-9.514167E-12	-1.364775E-11	-1.627143E-11	-8.582468E-12	-6.238565E-12	-8.852474E-12	-5.907275E-12	3.366196E-12	-9.041656E-13	-9.635848E-12	-2.217782E-12	5.041301E-12	7.061018E-12	1.771916E-12	6.536993E-12	7.644552E-12	6.372680E-12	9.951151E-12	1.384581E-11	1.068567E-11	9.428902E-12	7.140066E-12	8.833823E-12	1.149925E-11	1.479794E-11	1.033307E-11	1.497646E-11	1.112532E-11	1.018918E-11	1.361578E-11	1.714717E-11	1.720224E-11	5.411671E-12	3.368861E-12	1.253220E-11	1.486544E-11	1.107647E-11	1.243095E-11	6.759926E-12	7.572609E-12	1.658496E-11	1.150191E-11	4.978240E-12	-2.948752E-13	9.485746E-13	-1.136868E-13	-1.498357E-12	1.715961E-12	-4.440892E-13	-1.145750E-13	2.275513E-12	-2.558842E-12	-7.990053E-12	-7.883472E-12	-3.016254E-12	-9.672263E-13	-3.169909E-12	-1.617906E-11	-1.818279E-11	-8.143708E-12	-1.432632E-12	-7.910117E-12	-6.363798E-12	-9.455547E-12	-7.550405E-12	-2.119194E-12	-5.345058E-12	-4.681588E-12	-2.402523E-12	-1.549960E-11	-1.402434E-11	-5.518253E-12	-2.711609E-12	-1.393019E-11	-1.051692E-11	-5.661249E-12	-7.895906E-12	-1.129852E-11	-9.283241E-12	-4.801493E-12	-8.688161E-12	-1.975131E-11	-2.192824E-11	-1.559464E-11	-1.245581E-11	-1.604228E-11	-1.823430E-11	-1.687805E-11	-2.343370E-11	-2.666578E-11	-2.357048E-11	-2.181366E-11	-2.135803E-11	-2.158984E-11	-1.966871E-11	-2.456435E-11	-3.325606E-11	-2.732925E-11	-2.001510E-11	-2.082690E-11	-2.861000E-11	-2.957634E-11	-2.197886E-11	-1.964917E-11	-1.671463E-11	-2.105516E-11	-2.753886E-11	-2.580780E-11	-1.753442E-11	-1.843770E-11	-1.544098E-11	-1.732303E-11	-1.930189E-11	-1.382716E-11	-1.030998E-11	-7.435830E-12	-6.952661E-12	-8.069101E-12	-7.170264E-12	-2.368772E-12	3.375078E-12	-1.974421E-12	-7.434053E-13	3.040235E-12	5.400125E-12	3.421263E-12	6.711964E-12	1.125500E-11	7.715606E-12	4.638068E-12	2.208900E-12	6.726175E-12	7.052137E-12	4.277467E-12	6.455281E-12	7.516654E-12	2.431833E-12	-3.195666E-12	-9.645618E-13	-7.413625E-12	-7.501555E-12	-2.871481E-12	-4.074963E-12	-7.076117E-12	-1.254730E-11	-1.920242E-11	-1.565237E-11	-1.371347E-11	-1.639755E-11	-1.426237E-11	-1.755840E-11	-2.269385E-11	-2.116884E-11	-2.859046E-11	-2.395772E-11	-1.919975E-11	-1.540368E-11	-1.395239E-11	-1.612221E-11	-2.014033E-11	-2.036504E-11	-1.281464E-11	-8.337331E-12	-6.306067E-12	-8.443024E-12	-2.767564E-12	2.426503E-12	7.878143E-13	5.080381E-13	4.240164E-12	1.039169E-11	1.332623E-11	1.389022E-11	7.651657E-12	1.523226E-11	2.035705E-11	2.382805E-11	2.162803E-11	2.612754E-11	2.057288E-11	2.340173E-11	2.683187E-11	2.672085E-11	2.955947E-11	3.401901E-11	3.307754E-11	3.078870E-11	2.671374E-11	2.612932E-11	2.735945E-11	2.812328E-11	2.963940E-11	3.329870E-11	2.083755E-11	1.658940E-11	2.108269E-11	2.817568E-11	2.480149E-11	6.321166E-12	1.359801E-11	1.935341E-11	1.647837E-11	1.074163E-11	8.432366E-12	3.186784E-12	-1.421085E-13	1.274536E-12	4.731326E-12	5.553780E-12
6.255441E-11	6.595435E-11	5.477929E-11	4.326495E-11	5.113687E-11	5.540279E-11	4.794742E-11	3.904521E-11	4.307132E-11	3.960476E-11	3.733014E-11	3.520650E-11	3.722178E-11	2.651479E-11	2.253664E-11	1.843681E-11	1.896527E-11	1.398881E-11	1.049116E-11	1.188205E-11	4.996892E-12	4.337863E-12	9.006129E-13	-7.308820E-12	-1.159783E-11	-8.879120E-12	-8.766321E-12	-7.766232E-12	-1.268230E-11	-1.277201E-11	-1.028155E-11	-1.353051E-11	-1.342304E-11	-9.523049E-12	-9.040768E-12	-6.156853E-12	-4.290790E-12	-1.665335E-12	4.081180E-12	5.288214E-12	6.346923E-12	4.882317E-12	9.070966E-12	1.315303E-11	1.544986E-11	1.946265E-11	1.834888E-11	1.711076E-11	2.045386E-11	2.268941E-11	2.253753E-11	2.445155E-11	2.795630E-11	2.745004E-11	2.636646E-11	2.767209E-11	2.633183E-11	1.839151E-11	2.300649E-11	3.103739E-11	2.230305E-11	1.700506E-11	2.225953E-11	2.523759E-11	1.825295E-11	1.853362E-11	2.227374E-11	2.152056E-11	1.703082E-11	1.153833E-11	1.264233E-11	1.022826E-11	2.109424E-12	-2.238210E-13	-3.451461E-12	-3.773870E-12	1.243450E-13	-8.262724E-12	-1.362288E-11	-1.322675E-11	-1.419753E-11	-1.701661E-11	-1.512035E-11	-1.021228E-11	-2.383871E-11	-2.862244E-11	-2.492495E-11	-2.712319E-11	-2.590905E-11	-2.108624E-11	-2.182965E-11	-2.367528E-11	-2.857270E-11	-2.224709E-11	-1.743761E-11	-1.985256E-11	-2.134026E-11	-1.671285E-11	-1.800160E-11	-1.763389E-11	-1.350831E-11	-1.412825E-11	-1.320100E-11	-1.041212E-11	-2.724043E-12	-3.838707E-12	-1.082512E-11	-9.032775E-12	-7.512213E-12	-6.743051E-12	-1.117151E-11	-7.583267E-12	-3.409717E-12	-3.998579E-12	-2.067679E-12	-4.002132E-12	-6.902034E-12	-5.399237E-12	-2.049028E-12	-1.072031E-12	-9.710455E-12	-1.011102E-11	-5.965894E-12	-2.262190E-12	-8.162360E-13	-1.294076E-11	-1.082334E-11	-5.319301E-12	-1.123546E-11	-8.645529E-12	-5.814904E-12	-6.708412E-12	-1.813660E-11	-2.433076E-11	-2.014122E-11	-1.666400E-11	-1.458922E-11	-1.880185E-11	-3.086598E-11	-2.462919E-11	-1.907807E-11	-2.338751E-11	-2.576694E-11	-2.951772E-11	-2.962075E-11	-3.050538E-11	-2.751310E-11	-2.556177E-11	-2.720668E-11	-2.787193E-11	-2.849543E-11	-2.785594E-11	-2.651745E-11	-2.419664E-11	-2.007994E-11	-2.985345E-11	-3.431833E-11	-2.416911E-11	-2.005240E-11	-2.427747E-11	-2.297895E-11	-2.637712E-11	-2.993694E-11	-3.263256E-11	-2.775291E-11	-2.843858E-11	-2.833467E-11	-3.585665E-11	-4.546052E-11	-4.319567E-11	-3.656364E-11	-3.439915E-11	-3.445244E-11	-4.585754E-11	-4.990852E-11	-4.633449E-11	-3.937384E-11	-3.700062E-11	-4.214318E-11	-5.231460E-11	-5.125145E-11	-4.531309E-11	-4.080913E-11	-4.153211E-11	-4.418332E-11	-4.043166E-11	-4.522960E-11	-4.461054E-11	-4.031975E-11	-3.913669E-11	-4.114487E-11	-4.086420E-11	-3.799272E-11	-3.471357E-11	-3.847767E-11	-3.477485E-11	-2.833023E-11	-2.779110E-11	-2.565859E-11	-2.358558E-11	-1.793943E-11	-1.546852E-11	-1.482725E-11	-1.057732E-11	-3.856471E-12	-5.097256E-12	-2.868816E-12	4.854783E-12	1.143707E-11	1.222045E-11	9.489298E-12	5.877965E-12	1.467537E-11	2.003020E-11	2.236433E-11	2.514966E-11	2.477929E-11	2.624390E-11	2.473488E-11	2.766587E-11	2.909761E-11	3.152856E-11	3.873701E-11	3.798117E-11	4.037126E-11	4.239276E-11	4.536904E-11	5.369305E-11	4.870682E-11	4.366374E-11	4.630163E-11	4.855938E-11	4.882672E-11	5.130207E-11	5.292922E-11	4.880807E-11	3.413181E-11	3.101608E-11	4.081180E-11	4.378897E-11	3.855138E-11	3.449241E-11	2.817835E-11	1.606448E-11	1.639933E-11	2.064038E-11	1.153921E-11	3.989697E-12	-3.975487E-12	-5.865530E-12	-2.185807E-12	3.979927E-12	4.708234E-12	4.612311E-12	5.032419E-12	5.899281E-12	1.105871E-11	1.644107E-11	1.989875E-11	1.969713E-11	2.146283E-11	2.949374E-11	2.858869E-11	2.883560E-11	3.227818E-11	3.586287E-11	3.633627E-11	3.677059E-11	3.484679E-11	3.696510E-11	3.884892E-11	3.799983E-11	3.703171E-11	3.721201E-11	3.472778E-11	2.958433E-11	3.060929E-11	3.015899E-11	2.937295E-11	3.444267E-11	2.679990E-11	2.144773E-11	2.207567E-11	2.614797E-11	2.295142E-11	1.975398E-11	1.519851E-11	1.382094E-11	1.141487E-11	9.730883E-12	1.074074E-11	7.899459E-12	-5.027090E-13	2.016165E-13	-7.894130E-12	-1.810285E-11	-9.761081E-12	-2.584599E-12	-3.888445E-12	-1.697487E-11	-1.960654E-11	-1.571454E-11	-1.140243E-11	-1.014300E-11	-1.007550E-11	-1.091571E-11	-1.638067E-11	-1.483080E-11	-1.363265E-11	-1.175771E-11	-4.781953E-12	-5.085710E-12	-6.845191E-12	-4.945377E-12	1.829648E-13	6.421530E-13	-1.818101E-12	1.893596E-12	4.528822E-12	5.220713E-12	-2.051692E-12	8.469669E-12	1.096723E-11	7.926992E-12	5.258016E-12	4.118483E-12	1.084732E-11	1.159961E-11	7.596590E-12	5.257128E-12	9.199752E-12	1.226219E-11	1.298250E-11	3.832490E-12	8.855139E-13	8.616219E-12	1.046896E-11	7.162271E-12	5.512923E-12	8.414602E-12	1.200995E-11	1.083400E-11	5.409895E-12	4.409806E-12	8.727241E-12	2.359002E-12	-7.788437E-12	-2.519762E-12	-3.197442E-13	1.693756E-12	1.933564E-12	-4.853007E-12	-7.676526E-12	-3.015366E-12	-7.839951E-12	-1.334222E-11	-9.268142E-12	-7.662315E-12	-2.014389E-11	-1.573319E-11	-6.309619E-12	-1.084821E-11	-1.588862E-11	-1.428457E-11	-1.205880E-11	-1.349765E-11	-8.268941E-12	-2.501999E-12	-6.420642E-12	-1.325251E-11	-1.445599E-11	-8.519407E-12	-5.560885E-12	-8.531842E-12	-1.675016E-11	-1.630962E-11	-5.350387E-12	-4.935607E-12	-1.323652E-11	-1.560618E-11	-7.900347E-12	-3.423928E-12	-3.429257E-12	-1.929923E-11	-2.484679E-11	-1.215827E-11	-1.237677E-11	-1.222311E-11	-1.483613E-11	-2.115996E-11	-1.810108E-11	-1.118394E-11	-1.809930E-11	-2.531930E-11	-2.476597E-11	-1.946088E-11	-2.548717E-11	-2.270184E-11	-2.004619E-11	-2.332889E-11	-2.462031E-11	-1.990585E-11	-1.526868E-11	-1.609912E-11	-2.024869E-11	-2.286260E-11	-1.837375E-11	-2.009148E-11	-1.914646E-11	-1.701661E-11	-1.773426E-11	-1.629186E-11	-1.487876E-11	-1.783018E-11	-1.500222E-11	-1.200728E-11	-8.020251E-12	-1.225686E-13	4.796163E-14	-3.824496E-12	-4.463097E-12	1.088019E-12	1.574740E-12	2.905232E-12	2.420286E-12	5.538681E-12	6.428635E-12	5.462297E-12	6.571632E-12	8.140155E-12	6.180834E-12	1.027889E-11	1.736566E-11	1.077627E-11	6.201262E-12	5.205614E-12	8.717471E-12	9.602097E-12	8.428813E-13	2.690292E-12	2.450484E-12	-4.920508E-13	-4.251710E-12	-8.614442E-12	-1.813660E-12	-2.899903E-12	-6.866507E-12	-1.650413E-11	-1.417089E-11	-1.055955E-11	-1.469136E-11	-2.370992E-11	-2.529621E-11	-1.770228E-11	-1.854517E-11	-1.772715E-11	-1.865263E-11	-2.167333E-11	-1.841460E-11	-1.554223E-11	-1.866596E-11	-1.631939E-11	-1.300737E-11	-1.002309E-11	-1.131095E-11	-8.790302E-12	-1.170530E-11	-4.041212E-12	-2.893685E-12	-3.971046E-12	-1.575629E-12	4.808598E-12	7.745804E-12	6.403766E-12	6.373568E-12	1.229683E-11	1.750866E-11	1.455014E-11	8.947509E-12	1.930722E-11	3.011458E-11	2.917844E-11	2.070255E-11	2.027267E-11	2.795630E-11	2.758416E-11	2.217870E-11	2.373302E-11	2.918643E-11	3.259881E-11	3.188649E-11	2.954259E-11	2.514078E-11	2.815437E-11	2.594902E-11	2.401990E-11	2.574119E-11	2.641443E-11	2.443823E-11	1.818279E-11	1.758860E-11	1.815881E-11	2.183054E-11	8.925305E-12	3.571365E-12	6.641798E-12	8.372858E-12	9.599432E-12	5.458745E-12	2.039258E-12	-6.563639E-13	-6.165735E-12
[truncated: 3,167,801 more chars]
