# Supplementary material for: Quantum spin liquid signatures in monolayer 1T-NbSe2
Source: Nat Commun. 2024 Mar 15;15:2336. doi: 10.1038/s41467-024-46612-1 (PMC10940636; doi:10.1038/s41467-024-46612-1)
Supplement: Supplementary file 3 — Source Data [file 41467_2024_46612_MOESM3_ESM.zip › Fig4.xlsx]

## Sheet: Sheet1
-1.5	1.7932e-11	-1.5	1.40455e-11	-1.5	1.49671e-11	-1.5	1.74956e-11		-2	1.22631e-11	-2	3.45228e-11	-2	2.25062e-11	-1.5	1.79639e-11		-1	9.21299e-05	-1	0.000190093	-1	0.000186723
-1.49399	1.79214e-11	-1.49399	1.39148e-11	-1.49399	1.4529e-11	-1.49399	1.74569e-11		-1.99198	1.323e-11	-1.99198	3.42504e-11	-1.99198	1.99631e-11	-1.49399	1.81619e-11		-0.99978	9.22609e-05	-0.99978	0.000190756	-0.99978	0.000187372
-1.48798	1.7499e-11	-1.48798	1.40044e-11	-1.48798	1.46178e-11	-1.48798	1.74809e-11		-1.98397	1.23506e-11	-1.98397	3.28971e-11	-1.98397	1.99837e-11	-1.48798	1.82428e-11		-0.99956	9.23909e-05	-0.99956	0.000190929	-0.99956	0.000187531
-1.48196	1.69601e-11	-1.48196	1.39201e-11	-1.48196	1.4612e-11	-1.48196	1.73952e-11		-1.97595	1.19228e-11	-1.97595	3.15312e-11	-1.97595	2.2757e-11	-1.48196	1.81034e-11		-0.99933	9.25208e-05	-0.99933	0.000190995	-0.99933	0.000187583
-1.47595	1.65878e-11	-1.47595	1.35636e-11	-1.47595	1.46785e-11	-1.47595	1.76065e-11		-1.96794	1.19955e-11	-1.96794	3.05916e-11	-1.96794	2.42362e-11	-1.47595	1.82061e-11		-0.99911	9.2651e-05	-0.99911	0.000191047	-0.99911	0.000187622
-1.46994	1.64488e-11	-1.46994	1.3453e-11	-1.46994	1.44769e-11	-1.46994	1.75623e-11		-1.95992	1.23161e-11	-1.95992	2.99885e-11	-1.95992	2.45157e-11	-1.46994	1.82738e-11		-0.99889	9.27815e-05	-0.99889	0.000191097	-0.99889	0.000187659
-1.46393	1.66187e-11	-1.46393	1.27336e-11	-1.46393	1.35771e-11	-1.46393	1.74155e-11		-1.9519	1.20061e-11	-1.9519	2.92178e-11	-1.9519	2.39299e-11	-1.46393	1.77924e-11		-0.99867	9.29122e-05	-0.99867	0.000191147	-0.99867	0.000187696
-1.45792	1.62915e-11	-1.45792	1.24775e-11	-1.45792	1.36774e-11	-1.45792	1.78587e-11		-1.94389	1.26463e-11	-1.94389	2.91746e-11	-1.94389	2.22318e-11	-1.45792	1.75976e-11		-0.99844	9.30433e-05	-0.99844	0.000191197	-0.99844	0.000187733
-1.4519	1.58297e-11	-1.4519	1.21545e-11	-1.4519	1.34207e-11	-1.4519	1.79843e-11		-1.93587	1.27025e-11	-1.93587	2.80072e-11	-1.93587	2.23849e-11	-1.4519	1.77306e-11		-0.99822	9.31747e-05	-0.99822	0.000191246	-0.99822	0.000187769
-1.44589	1.54758e-11	-1.44589	1.21999e-11	-1.44589	1.2898e-11	-1.44589	1.77523e-11		-1.92786	1.26953e-11	-1.92786	2.79788e-11	-1.92786	2.24269e-11	-1.44589	1.73386e-11		-0.998	9.33064e-05	-0.998	0.000191296	-0.998	0.000187806
-1.43988	1.50166e-11	-1.43988	1.2253e-11	-1.43988	1.28865e-11	-1.43988	1.79032e-11		-1.91984	1.1575e-11	-1.91984	2.70861e-11	-1.91984	2.43555e-11	-1.43988	1.755e-11		-0.99778	9.34384e-05	-0.99778	0.000191345	-0.99778	0.000187843
-1.43387	1.46786e-11	-1.43387	1.20099e-11	-1.43387	1.31037e-11	-1.43387	1.80947e-11		-1.91182	1.15808e-11	-1.91182	2.59842e-11	-1.91182	2.39849e-11	-1.43387	1.81715e-11		-0.99756	9.35706e-05	-0.99756	0.000191394	-0.99756	0.000187881
-1.42786	1.46248e-11	-1.42786	1.22935e-11	-1.42786	1.29574e-11	-1.42786	1.77934e-11		-1.90381	1.22593e-11	-1.90381	2.50721e-11	-1.90381	2.51502e-11	-1.42786	1.83646e-11		-0.99733	9.37032e-05	-0.99733	0.000191443	-0.99733	0.000187918
-1.42184	1.43713e-11	-1.42184	1.19678e-11	-1.42184	1.28662e-11	-1.42184	1.75929e-11		-1.89579	1.22605e-11	-1.89579	2.633e-11	-1.89579	2.4777e-11	-1.42184	1.74711e-11		-0.99711	9.38361e-05	-0.99711	0.000191492	-0.99711	0.000187955
-1.41583	1.41483e-11	-1.41583	1.18685e-11	-1.41583	1.22858e-11	-1.41583	1.78105e-11		-1.88778	1.18474e-11	-1.88778	2.70752e-11	-1.88778	2.53811e-11	-1.41583	1.73318e-11		-0.99689	9.39693e-05	-0.99689	0.000191541	-0.99689	0.000187992
-1.40982	1.39505e-11	-1.40982	1.17671e-11	-1.40982	1.19482e-11	-1.40982	1.78831e-11		-1.87976	1.27207e-11	-1.87976	2.63042e-11	-1.87976	2.41434e-11	-1.40982	1.72866e-11		-0.99667	9.41028e-05	-0.99667	0.00019159	-0.99667	0.000188029
-1.40381	1.38981e-11	-1.40381	1.19112e-11	-1.40381	1.16275e-11	-1.40381	1.77648e-11		-1.87174	1.28097e-11	-1.87174	2.621e-11	-1.87174	2.40998e-11	-1.40381	1.71096e-11		-0.99644	9.42367e-05	-0.99644	0.000191639	-0.99644	0.000188066
-1.3978	1.36606e-11	-1.3978	1.16187e-11	-1.3978	1.17074e-11	-1.3978	1.78692e-11		-1.86373	1.21798e-11	-1.86373	2.52407e-11	-1.86373	2.37894e-11	-1.3978	1.70904e-11		-0.99622	9.43708e-05	-0.99622	0.000191688	-0.99622	0.000188104
-1.39178	1.33451e-11	-1.39178	1.15071e-11	-1.39178	1.11525e-11	-1.39178	1.77593e-11		-1.85571	1.26414e-11	-1.85571	2.4412e-11	-1.85571	2.62206e-11	-1.39178	1.73323e-11		-0.996	9.45052e-05	-0.996	0.000191736	-0.996	0.000188141
-1.38577	1.28444e-11	-1.38577	1.20519e-11	-1.38577	1.15967e-11	-1.38577	1.7661e-11		-1.8477	1.26336e-11	-1.8477	2.41838e-11	-1.8477	2.63529e-11	-1.38577	1.72905e-11		-0.99578	9.464e-05	-0.99578	0.000191785	-0.99578	0.000188178
-1.37976	1.28448e-11	-1.37976	1.20045e-11	-1.37976	1.20798e-11	-1.37976	1.77415e-11		-1.83968	1.29351e-11	-1.83968	2.44571e-11	-1.83968	2.65022e-11	-1.37976	1.71076e-11		-0.99556	9.47751e-05	-0.99556	0.000191834	-0.99556	0.000188216
-1.37375	1.3192e-11	-1.37375	1.20366e-11	-1.37375	1.16506e-11	-1.37375	1.78159e-11		-1.83166	1.3026e-11	-1.83166	2.48077e-11	-1.83166	2.69018e-11	-1.37375	1.7264e-11		-0.99533	9.49104e-05	-0.99533	0.000191882	-0.99533	0.000188253
-1.36774	1.31018e-11	-1.36774	1.20911e-11	-1.36774	1.13671e-11	-1.36774	1.75961e-11		-1.82365	1.32015e-11	-1.82365	2.50075e-11	-1.82365	2.73014e-11	-1.36774	1.71886e-11		-0.99511	9.50461e-05	-0.99511	0.000191931	-0.99511	0.000188291
-1.36172	1.32821e-11	-1.36172	1.17917e-11	-1.36172	1.11895e-11	-1.36172	1.7554e-11		-1.81563	1.32856e-11	-1.81563	2.49181e-11	-1.81563	2.70847e-11	-1.36172	1.68233e-11		-0.99489	9.51821e-05	-0.99489	0.00019198	-0.99489	0.000188328
-1.35571	1.32248e-11	-1.35571	1.20405e-11	-1.35571	1.11374e-11	-1.35571	1.77988e-11		-1.80762	1.36717e-11	-1.80762	2.45202e-11	-1.80762	2.79677e-11	-1.35571	1.68636e-11		-0.99467	9.53185e-05	-0.99467	0.000192029	-0.99467	0.000188366
-1.3497	1.30885e-11	-1.3497	1.21128e-11	-1.3497	1.12806e-11	-1.3497	1.76728e-11		-1.7996	1.34118e-11	-1.7996	2.48605e-11	-1.7996	2.85131e-11	-1.3497	1.7084e-11		-0.99444	9.54551e-05	-0.99444	0.000192077	-0.99444	0.000188403
-1.34369	1.28626e-11	-1.34369	1.24049e-11	-1.34369	1.09819e-11	-1.34369	1.76004e-11		-1.79158	1.35855e-11	-1.79158	2.53366e-11	-1.79158	2.94201e-11	-1.34369	1.70538e-11		-0.99422	9.55921e-05	-0.99422	0.000192126	-0.99422	0.000188441
-1.33768	1.2749e-11	-1.33768	1.25043e-11	-1.33768	1.16014e-11	-1.33768	1.76578e-11		-1.78357	1.38693e-11	-1.78357	2.4841e-11	-1.78357	3.11831e-11	-1.33768	1.70111e-11		-0.994	9.57294e-05	-0.994	0.000192176	-0.994	0.000188479
-1.33166	1.27219e-11	-1.33166	1.27829e-11	-1.33166	1.17195e-11	-1.33166	1.7482e-11		-1.77555	1.38422e-11	-1.77555	2.52447e-11	-1.77555	3.1295e-11	-1.33166	1.71775e-11		-0.99378	9.5867e-05	-0.99378	0.000192225	-0.99378	0.000188517
-1.32565	1.28157e-11	-1.32565	1.26192e-11	-1.32565	1.14744e-11	-1.32565	1.72487e-11		-1.76754	1.44487e-11	-1.76754	2.5137e-11	-1.76754	3.11433e-11	-1.32565	1.68995e-11		-0.99356	9.60049e-05	-0.99356	0.000192274	-0.99356	0.000188554
-1.31964	1.30101e-11	-1.31964	1.25588e-11	-1.31964	1.09719e-11	-1.31964	1.74342e-11		-1.75952	1.48023e-11	-1.75952	2.61395e-11	-1.75952	3.18222e-11	-1.31964	1.65689e-11		-0.99333	9.61432e-05	-0.99333	0.000192324	-0.99333	0.000188592
-1.31363	1.28802e-11	-1.31363	1.25924e-11	-1.31363	1.14168e-11	-1.31363	1.74458e-11		-1.7515	1.44826e-11	-1.7515	2.4824e-11	-1.7515	3.21467e-11	-1.31363	1.67043e-11		-0.99311	9.62818e-05	-0.99311	0.000192373	-0.99311	0.00018863
-1.30762	1.29931e-11	-1.30762	1.24981e-11	-1.30762	1.1474e-11	-1.30762	1.70814e-11		-1.74349	1.46034e-11	-1.74349	2.47767e-11	-1.74349	3.24595e-11	-1.30762	1.67837e-11		-0.99289	9.64207e-05	-0.99289	0.000192423	-0.99289	0.000188668
-1.3016	1.29208e-11	-1.3016	1.26232e-11	-1.3016	1.14935e-11	-1.3016	1.71384e-11		-1.73547	1.44865e-11	-1.73547	2.48232e-11	-1.73547	3.34265e-11	-1.3016	1.65411e-11		-0.99267	9.65599e-05	-0.99267	0.000192473	-0.99267	0.000188706
-1.29559	1.27605e-11	-1.29559	1.29903e-11	-1.29559	1.21362e-11	-1.29559	1.73957e-11		-1.72745	1.4318e-11	-1.72745	2.41317e-11	-1.72745	3.41336e-11	-1.29559	1.65367e-11		-0.99244	9.66995e-05	-0.99244	0.000192523	-0.99244	0.000188744
-1.28958	1.29522e-11	-1.28958	1.32277e-11	-1.28958	1.26084e-11	-1.28958	1.71812e-11		-1.71944	1.4502e-11	-1.71944	2.39616e-11	-1.71944	3.38858e-11	-1.28958	1.67012e-11		-0.99222	9.68393e-05	-0.99222	0.000192573	-0.99222	0.000188782
-1.28357	1.31961e-11	-1.28357	1.34492e-11	-1.28357	1.25143e-11	-1.28357	1.70934e-11		-1.71142	1.43876e-11	-1.71142	2.40675e-11	-1.71142	3.30434e-11	-1.28357	1.66487e-11		-0.992	9.69796e-05	-0.992	0.000192624	-0.992	0.00018882
-1.27756	1.31072e-11	-1.27756	1.33853e-11	-1.27756	1.23569e-11	-1.27756	1.72052e-11		-1.70341	1.46815e-11	-1.70341	2.44153e-11	-1.70341	3.29862e-11	-1.27756	1.64778e-11		-0.99178	9.71201e-05	-0.99178	0.000192674	-0.99178	0.000188858
-1.27154	1.33002e-11	-1.27154	1.34985e-11	-1.27154	1.23836e-11	-1.27154	1.70813e-11		-1.69539	1.46806e-11	-1.69539	2.33473e-11	-1.69539	3.20512e-11	-1.27154	1.65127e-11		-0.99156	9.7261e-05	-0.99156	0.000192725	-0.99156	0.000188896
-1.26553	1.33171e-11	-1.26553	1.34628e-11	-1.26553	1.30228e-11	-1.26553	1.68734e-11		-1.68737	1.40075e-11	-1.68737	2.32758e-11	-1.68737	3.17883e-11	-1.26553	1.63999e-11		-0.99133	9.74022e-05	-0.99133	0.000192776	-0.99133	0.000188934
-1.25952	1.33229e-11	-1.25952	1.39027e-11	-1.25952	1.28959e-11	-1.25952	1.70592e-11		-1.67936	1.39548e-11	-1.67936	2.24289e-11	-1.67936	3.21319e-11	-1.25952	1.63996e-11		-0.99111	9.75438e-05	-0.99111	0.000192828	-0.99111	0.000188973
-1.25351	1.30659e-11	-1.25351	1.37876e-11	-1.25351	1.32809e-11	-1.25351	1.71069e-11		-1.67134	1.37178e-11	-1.67134	2.20376e-11	-1.67134	3.1687e-11	-1.25351	1.6529e-11		-0.99089	9.76857e-05	-0.99089	0.000192879	-0.99089	0.000189011
-1.24749	1.32549e-11	-1.24749	1.40474e-11	-1.24749	1.38574e-11	-1.24749	1.68839e-11		-1.66333	1.36544e-11	-1.66333	2.12287e-11	-1.66333	3.11403e-11	-1.24749	1.64572e-11		-0.99067	9.78279e-05	-0.99067	0.000192931	-0.99067	0.000189049
-1.24148	1.33463e-11	-1.24148	1.40414e-11	-1.24148	1.36189e-11	-1.24148	1.68999e-11		-1.65531	1.36612e-11	-1.65531	2.09948e-11	-1.65531	3.06477e-11	-1.24148	1.6236e-11		-0.99044	9.79705e-05	-0.99044	0.000192983	-0.99044	0.000189088
-1.23547	1.33743e-11	-1.23547	1.42109e-11	-1.23547	1.40841e-11	-1.23547	1.69484e-11		-1.64729	1.38574e-11	-1.64729	2.11994e-11	-1.64729	2.88073e-11	-1.23547	1.62791e-11		-0.99022	9.81134e-05	-0.99022	0.000193035	-0.99022	0.000189126
-1.22946	1.3797e-11	-1.22946	1.41563e-11	-1.22946	1.40375e-11	-1.22946	1.67364e-11		-1.63928	1.42154e-11	-1.63928	2.05292e-11	-1.63928	2.7937e-11	-1.22946	1.63376e-11		-0.99	9.82566e-05	-0.99	0.000193088	-0.99	0.000189165
-1.22345	1.39906e-11	-1.22345	1.45696e-11	-1.22345	1.40963e-11	-1.22345	1.65926e-11		-1.63126	1.37482e-11	-1.63126	2.02361e-11	-1.63126	2.71325e-11	-1.22345	1.61021e-11		-0.98978	9.84002e-05	-0.98978	0.000193141	-0.98978	0.000189203
-1.21743	1.39333e-11	-1.21743	1.46673e-11	-1.21743	1.39974e-11	-1.21743	1.66559e-11		-1.62325	1.34664e-11	-1.62325	1.99481e-11	-1.62325	2.70274e-11	-1.21743	1.58774e-11		-0.98956	9.85441e-05	-0.98956	0.000193194	-0.98956	0.000189242
-1.21142	1.41019e-11	-1.21142	1.48543e-11	-1.21142	1.40715e-11	-1.21142	1.65075e-11		-1.61523	1.36291e-11	-1.61523	1.93115e-11	-1.61523	2.68911e-11	-1.21142	1.59546e-11		-0.98933	9.86884e-05	-0.98933	0.000193247	-0.98933	0.00018928
-1.20541	1.40466e-11	-1.20541	1.52859e-11	-1.20541	1.4781e-11	-1.20541	1.62609e-11		-1.60721	1.35652e-11	-1.60721	1.88949e-11	-1.60721	2.59394e-11	-1.20541	1.58845e-11		-0.98911	9.8833e-05	-0.98911	0.0001933	-0.98911	0.000189319
-1.1994	1.40045e-11	-1.1994	1.52723e-11	-1.1994	1.47257e-11	-1.1994	1.6246e-11		-1.5992	1.35698e-11	-1.5992	1.86052e-11	-1.5992	2.58894e-11	-1.1994	1.57799e-11		-0.98889	9.8978e-05	-0.98889	0.000193354	-0.98889	0.000189358
-1.19339	1.42176e-11	-1.19339	1.57577e-11	-1.19339	1.45563e-11	-1.19339	1.60781e-11		-1.59118	1.36519e-11	-1.59118	1.86472e-11	-1.59118	2.49991e-11	-1.19339	1.57298e-11		-0.98867	9.91233e-05	-0.98867	0.000193408	-0.98867	0.000189396
-1.18737	1.43358e-11	-1.18737	1.56308e-11	-1.18737	1.4583e-11	-1.18737	1.57706e-11		-1.58317	1.4021e-11	-1.58317	1.83475e-11	-1.58317	2.4363e-11	-1.18737	1.57145e-11		-0.98844	9.9269e-05	-0.98844	0.000193462	-0.98844	0.000189435
-1.18136	1.45284e-11	-1.18136	1.55785e-11	-1.18136	1.48748e-11	-1.18136	1.56422e-11		-1.57515	1.43042e-11	-1.57515	1.81087e-11	-1.57515	2.33797e-11	-1.18136	1.55321e-11		-0.98822	9.9415e-05	-0.98822	0.000193517	-0.98822	0.000189474
-1.17535	1.46137e-11	-1.17535	1.57189e-11	-1.17535	1.50216e-11	-1.17535	1.54875e-11		-1.56713	1.39977e-11	-1.56713	1.75728e-11	-1.56713	2.27109e-11	-1.17535	1.54852e-11		-0.988	9.95614e-05	-0.988	0.000193571	-0.988	0.000189513
-1.16934	1.46874e-11	-1.16934	1.59023e-11	-1.16934	1.51336e-11	-1.16934	1.5176e-11		-1.55912	1.39375e-11	-1.55912	1.72641e-11	-1.55912	2.23572e-11	-1.16934	1.54431e-11		-0.98778	9.97081e-05	-0.98778	0.000193626	-0.98778	0.000189552
-1.16333	1.48173e-11	-1.16333	1.6074e-11	-1.16333	1.53215e-11	-1.16333	1.50616e-11		-1.5511	1.3691e-11	-1.5511	1.66849e-11	-1.5511	2.19814e-11	-1.16333	1.5194e-11		-0.98756	9.98552e-05	-0.98756	0.000193682	-0.98756	0.000189591
-1.15731	1.47185e-11	-1.15731	1.63008e-11	-1.15731	1.59562e-11	-1.15731	1.50775e-11		-1.54309	1.34563e-11	-1.54309	1.65047e-11	-1.54309	2.13081e-11	-1.15731	1.50484e-11		-0.98733	0.000100003	-0.98733	0.000193737	-0.98733	0.00018963
-1.1513	1.49767e-11	-1.1513	1.61962e-11	-1.1513	1.61874e-11	-1.1513	1.47222e-11		-1.53507	1.33122e-11	-1.53507	1.63189e-11	-1.53507	2.09696e-11	-1.1513	1.50656e-11		-0.98711	0.00010015	-0.98711	0.000193793	-0.98711	0.000189669
-1.14529	1.50936e-11	-1.14529	1.64732e-11	-1.14529	1.6045e-11	-1.14529	1.43242e-11		-1.52705	1.37061e-11	-1.52705	1.62816e-11	-1.52705	1.99144e-11	-1.14529	1.49417e-11		-0.98689	0.000100299	-0.98689	0.000193849	-0.98689	0.000189708
-1.13928	1.50982e-11	-1.13928	1.64094e-11	-1.13928	1.6471e-11	-1.13928	1.42193e-11		-1.51904	1.34318e-11	-1.51904	1.54604e-11	-1.51904	1.92939e-11	-1.13928	1.47082e-11		-0.98667	0.000100447	-0.98667	0.000193906	-0.98667	0.000189747
-1.13327	1.52406e-11	-1.13327	1.63867e-11	-1.13327	1.61828e-11	-1.13327	1.40598e-11		-1.51102	1.34789e-11	-1.51102	1.57442e-11	-1.51102	1.84716e-11	-1.13327	1.46421e-11		-0.98644	0.000100596	-0.98644	0.000193962	-0.98644	0.000189786
-1.12725	1.49532e-11	-1.12725	1.63216e-11	-1.12725	1.62484e-11	-1.12725	1.37928e-11		-1.50301	1.34428e-11	-1.50301	1.52649e-11	-1.50301	1.79333e-11	-1.12725	1.44899e-11		-0.98622	0.000100745	-0.98622	0.000194019	-0.98622	0.000189825
-1.12124	1.46481e-11	-1.12124	1.64451e-11	-1.12124	1.66299e-11	-1.12124	1.35441e-11		-1.49499	1.3236e-11	-1.49499	1.47396e-11	-1.49499	1.76674e-11	-1.12124	1.41679e-11		-0.986	0.000100895	-0.986	0.000194076	-0.986	0.000189865
-1.11523	1.44652e-11	-1.11523	1.6535e-11	-1.11523	1.70104e-11	-1.11523	1.33236e-11		-1.48697	1.28881e-11	-1.48697	1.4313e-11	-1.48697	1.7456e-11	-1.11523	1.40364e-11		-0.98578	0.000101045	-0.98578	0.000194134	-0.98578	0.000189904
-1.10922	1.43663e-11	-1.10922	1.65297e-11	-1.10922	1.69775e-11	-1.10922	1.2878e-11		-1.47896	1.25817e-11	-1.47896	1.40788e-11	-1.47896	1.67331e-11	-1.10922	1.39835e-11		-0.98556	0.000101195	-0.98556	0.000194191	-0.98556	0.000189944
-1.10321	1.42055e-11	-1.10321	1.65558e-11	-1.10321	1.68176e-11	-1.10321	1.25835e-11		-1.47094	1.26964e-11	-1.47094	1.37543e-11	-1.47094	1.65043e-11	-1.10321	1.37364e-11		-0.98533	0.000101346	-0.98533	0.000194249	-0.98533	0.000189983
-1.09719	1.41408e-11	-1.09719	1.64296e-11	-1.09719	1.70785e-11	-1.09719	1.24722e-11		-1.46293	1.2798e-11	-1.46293	1.4013e-11	-1.46293	1.57163e-11	-1.09719	1.35455e-11		-0.98511	0.000101497	-0.98511	0.000194307	-0.98511	0.000190023
-1.09118	1.40734e-11	-1.09118	1.6338e-11	-1.09118	1.68524e-11	-1.09118	1.22886e-11		-1.45491	1.24612e-11	-1.45491	1.34038e-11	-1.45491	1.49667e-11	-1.09118	1.34821e-11		-0.98489	0.000101648	-0.98489	0.000194366	-0.98489	0.000190062
-1.08517	1.38409e-11	-1.08517	1.61964e-11	-1.08517	1.64985e-11	-1.08517	1.20167e-11		-1.44689	1.23645e-11	-1.44689	1.31491e-11	-1.44689	1.48513e-11	-1.08517	1.33288e-11		-0.98467	0.0001018	-0.98467	0.000194425	-0.98467	0.000190102
-1.07916	1.36016e-11	-1.07916	1.62e-11	-1.07916	1.6662e-11	-1.07916	1.18826e-11		-1.43888	1.1951e-11	-1.43888	1.29532e-11	-1.43888	1.44567e-11	-1.07916	1.30061e-11		-0.98444	0.000101952	-0.98444	0.000194484	-0.98444	0.000190141
-1.07315	1.32636e-11	-1.07315	1.62884e-11	-1.07315	1.64547e-11	-1.07315	1.17535e-11		-1.43086	1.18468e-11	-1.43086	1.23838e-11	-1.43086	1.45274e-11	-1.07315	1.27895e-11		-0.98422	0.000102105	-0.98422	0.000194543	-0.98422	0.000190181
-1.06713	1.31238e-11	-1.06713	1.61719e-11	-1.06713	1.66677e-11	-1.06713	1.14503e-11		-1.42285	1.14388e-11	-1.42285	1.23949e-11	-1.42285	1.41934e-11	-1.06713	1.26668e-11		-0.984	0.000102258	-0.984	0.000194602	-0.984	0.000190221
-1.06112	1.29417e-11	-1.06112	1.61201e-11	-1.06112	1.63533e-11	-1.06112	1.12374e-11		-1.41483	1.14562e-11	-1.41483	1.24758e-11	-1.41483	1.42385e-11	-1.06112	1.24922e-11		-0.98378	0.000102411	-0.98378	0.000194662	-0.98378	0.000190261
-1.05511	1.27584e-11	-1.05511	1.58431e-11	-1.05511	1.62391e-11	-1.05511	1.11662e-11		-1.40681	1.1437e-11	-1.40681	1.24193e-11	-1.40681	1.36809e-11	-1.05511	1.23768e-11		-0.98356	0.000102565	-0.98356	0.000194722	-0.98356	0.000190301
-1.0491	1.27712e-11	-1.0491	1.56497e-11	-1.0491	1.60459e-11	-1.0491	1.09803e-11		-1.3988	1.16183e-11	-1.3988	1.23025e-11	-1.3988	1.34515e-11	-1.0491	1.21678e-11		-0.98333	0.000102719	-0.98333	0.000194783	-0.98333	0.000190341
-1.04309	1.27159e-11	-1.04309	1.54207e-11	-1.04309	1.5528e-11	-1.04309	1.07623e-11		-1.39078	1.14625e-11	-1.39078	1.23309e-11	-1.39078	1.32905e-11	-1.04309	1.19267e-11		-0.98311	0.000102873	-0.98311	0.000194843	-0.98311	0.000190381
-1.03707	1.25502e-11	-1.03707	1.52007e-11	-1.03707	1.54311e-11	-1.03707	1.07459e-11		-1.38277	1.12039e-11	-1.38277	1.24416e-11	-1.38277	1.32762e-11	-1.03707	1.18647e-11		-0.98289	0.000103028	-0.98289	0.000194904	-0.98289	0.000190421
-1.03106	1.22292e-11	-1.03106	1.5162e-11	-1.03106	1.53348e-11	-1.03106	1.05771e-11		-1.37475	1.12498e-11	-1.37475	1.21119e-11	-1.37475	1.33023e-11	-1.03106	1.1841e-11		-0.98267	0.000103183	-0.98267	0.000194965	-0.98267	0.000190461
-1.02505	1.21496e-11	-1.02505	1.51456e-11	-1.02505	1.50447e-11	-1.02505	1.03319e-11		-1.36673	1.12252e-11	-1.36673	1.18394e-11	-1.36673	1.34561e-11	-1.02505	1.16005e-11		-0.98244	0.000103339	-0.98244	0.000195027	-0.98244	0.000190501
-1.01904	1.19218e-11	-1.01904	1.49534e-11	-1.01904	1.49855e-11	-1.01904	1.02439e-11		-1.35872	1.08901e-11	-1.35872	1.1748e-11	-1.35872	1.35582e-11	-1.01904	1.1274e-11		-0.98222	0.000103495	-0.98222	0.000195088	-0.98222	0.000190541
-1.01303	1.19023e-11	-1.01303	1.46067e-11	-1.01303	1.47414e-11	-1.01303	1.02194e-11		-1.3507	1.1117e-11	-1.3507	1.18609e-11	-1.3507	1.32728e-11	-1.01303	1.12522e-11		-0.982	0.000103651	-0.982	0.00019515	-0.982	0.000190581
-1.00701	1.17871e-11	-1.00701	1.44668e-11	-1.00701	1.43165e-11	-1.00701	1.00197e-11		-1.34269	1.14518e-11	-1.34269	1.20121e-11	-1.34269	1.33196e-11	-1.00701	1.11457e-11		-0.98178	0.000103808	-0.98178	0.000195212	-0.98178	0.000190622
-1.001	1.15638e-11	-1.001	1.39381e-11	-1.001	1.39906e-11	-1.001	9.93142e-12		-1.33467	1.14569e-11	-1.33467	1.17615e-11	-1.33467	1.33392e-11	-1.001	1.0917e-11		-0.98156	0.000103965	-0.98156	0.000195275	-0.98156	0.000190662
-0.99499	1.13423e-11	-0.99499	1.38074e-11	-0.99499	1.37987e-11	-0.99499	9.92911e-12		-1.32665	1.14822e-11	-1.32665	1.20525e-11	-1.32665	1.33633e-11	-0.99499	1.07202e-11		-0.98133	0.000104122	-0.98133	0.000195337	-0.98133	0.000190702
-0.98898	1.10665e-11	-0.98898	1.36098e-11	-0.98898	1.34227e-11	-0.98898	9.73693e-12		-1.31864	1.16346e-11	-1.31864	1.16823e-11	-1.31864	1.33591e-11	-0.98898	1.06896e-11		-0.98111	0.00010428	-0.98111	0.0001954	-0.98111	0.000190743
-0.98297	1.07785e-11	-0.98297	1.33589e-11	-0.98297	1.34115e-11	-0.98297	9.69501e-12		-1.31062	1.14591e-11	-1.31062	1.18131e-11	-1.31062	1.38033e-11	-0.98297	1.05731e-11		-0.98089	0.000104439	-0.98089	0.000195463	-0.98089	0.000190784
-0.97695	1.04925e-11	-0.97695	1.31452e-11	-0.97695	1.30203e-11	-0.97695	9.72075e-12		-1.30261	1.15899e-11	-1.30261	1.1936e-11	-1.30261	1.37673e-11	-0.97695	1.05363e-11		-0.98067	0.000104597	-0.98067	0.000195527	-0.98067	0.000190824
-0.97094	1.03742e-11	-0.97094	1.28946e-11	-0.97094	1.28486e-11	-0.97094	9.50708e-12		-1.29459	1.20125e-11	-1.29459	1.20802e-11	-1.29459	1.376e-11	-0.97094	1.04951e-11		-0.98044	0.000104756	-0.98044	0.000195591	-0.98044	0.000190865
-0.96493	1.01708e-11	-0.96493	1.2825e-11	-0.96493	1.27805e-11	-0.96493	9.27436e-12		-1.28657	1.23282e-11	-1.28657	1.23191e-11	-1.28657	1.3866e-11	-0.96493	1.03229e-11		-0.98022	0.000104916	-0.98022	0.000195655	-0.98022	0.000190906
-0.95892	1.02324e-11	-0.95892	1.24716e-11	-0.95892	1.25209e-11	-0.95892	9.39894e-12		-1.27856	1.26133e-11	-1.27856	1.26212e-11	-1.27856	1.36704e-11	-0.95892	1.01925e-11		-0.98	0.000105076	-0.98	0.000195719	-0.98	0.000190946
-0.95291	1.01117e-11	-0.95291	1.22137e-11	-0.95291	1.21509e-11	-0.95291	9.50641e-12		-1.27054	1.27499e-11	-1.27054	1.26388e-11	-1.27054	1.37377e-11	-0.95291	1.01626e-11		-0.97978	0.000105236	-0.97978	0.000195783	-0.97978	0.000190987
-0.94689	9.97146e-12	-0.94689	1.19059e-11	-0.94689	1.2003e-11	-0.94689	9.34008e-12		-1.26253	1.29364e-11	-1.26253	1.26834e-11	-1.26253	1.39099e-11	-0.94689	1.01141e-11		-0.97956	0.000105397	-0.97956	0.000195848	-0.97956	0.000191028
-0.94088	9.75333e-12	-0.94088	1.17171e-11	-0.94088	1.18629e-11	-0.94088	9.33361e-12		-1.25451	1.31621e-11	-1.25451	1.26196e-11	-1.25451	1.39851e-11	-0.94088	9.9624e-12		-0.97933	0.000105558	-0.97933	0.000195913	-0.97933	0.000191069
-0.93487	9.57334e-12	-0.93487	1.1544e-11	-0.93487	1.15269e-11	-0.93487	9.40233e-12		-1.24649	1.31977e-11	-1.24649	1.25168e-11	-1.24649	1.43433e-11	-0.93487	1.00516e-11		-0.97911	0.000105719	-0.97911	0.000195978	-0.97911	0.00019111
-0.92886	9.3533e-12	-0.92886	1.14405e-11	-0.92886	1.15773e-11	-0.92886	9.28228e-12		-1.23848	1.35755e-11	-1.23848	1.26729e-11	-1.23848	1.43184e-11	-0.92886	1.01354e-11		-0.97889	0.000105881	-0.97889	0.000196044	-0.97889	0.000191151
-0.92285	9.27585e-12	-0.92285	1.13031e-11	-0.92285	1.12491e-11	-0.92285	9.21409e-12		-1.23046	1.3861e-11	-1.23046	1.27104e-11	-1.23046	1.44899e-11	-0.92285	1.00009e-11		-0.97867	0.000106044	-0.97867	0.00019611	-0.97867	0.000191192
-0.91683	9.23865e-12	-0.91683	1.10743e-11	-0.91683	1.12749e-11	-0.91683	9.36467e-12		-1.22244	1.39529e-11	-1.22244	1.30037e-11	-1.22244	1.44486e-11	-0.91683	9.84824e-12		-0.97844	0.000106206	-0.97844	0.000196176	-0.97844	0.000191234
-0.91082	8.98772e-12	-0.91082	1.09885e-11	-0.91082	1.09017e-11	-0.91082	9.38818e-12		-1.21443	1.42597e-11	-1.21443	1.33717e-11	-1.21443	1.41084e-11	-0.91082	9.78938e-12		-0.97822	0.000106369	-0.97822	0.000196242	-0.97822	0.000191275
-0.90481	8.86674e-12	-0.90481	1.08006e-11	-0.90481	1.06814e-11	-0.90481	9.2254e-12		-1.20641	1.43518e-11	-1.20641	1.35981e-11	-1.20641	1.41258e-11	-0.90481	9.75372e-12		-0.978	0.000106533	-0.978	0.000196309	-0.978	0.000191316
-0.8988	8.68256e-12	-0.8988	1.05981e-11	-0.8988	1.06427e-11	-0.8988	9.28865e-12		-1.1984	1.45744e-11	-1.1984	1.3535e-11	-1.1984	1.43394e-11	-0.8988	9.77453e-12		-0.97778	0.000106697	-0.97778	0.000196375	-0.97778	0.000191358
-0.89279	8.44617e-12	-0.89279	1.05076e-11	-0.89279	1.04156e-11	-0.89279	9.35442e-12		-1.19038	1.44173e-11	-1.19038	1.38656e-11	-1.19038	1.42022e-11	-0.89279	9.89167e-12		-0.97756	0.000106861	-0.97756	0.000196442	-0.97756	0.000191399
-0.88677	8.28067e-12	-0.88677	1.0453e-11	-0.88677	1.03203e-11	-0.88677	9.29154e-12		-1.18236	1.46838e-11	-1.18236	1.38266e-11	-1.18236	1.43165e-11	-0.88677	9.91195e-12		-0.97733	0.000107026	-0.97733	0.00019651	-0.97733	0.000191441
-0.88076	8.14678e-12	-0.88076	1.04096e-11	-0.88076	1.0309e-11	-0.88076	9.3561e-12		-1.17435	1.51274e-11	-1.17435	1.41473e-11	-1.17435	1.40872e-11	-0.88076	9.82347e-12		-0.97711	0.000107191	-0.97711	0.000196577	-0.97711	0.000191482
-0.87475	8.1691e-12	-0.87475	1.03043e-11	-0.87475	1.02934e-11	-0.87475	9.50406e-12		-1.16633	1.53431e-11	-1.16633	1.43431e-11	-1.16633	1.40004e-11	-0.87475	9.79424e-12		-0.97689	0.000107357	-0.97689	0.000196645	-0.97689	0.000191524
-0.86874	7.86614e-12	-0.86874	1.0225e-11	-0.86874	1.00684e-11	-0.86874	9.46855e-12		-1.15832	1.5816e-11	-1.15832	1.4896e-11	-1.15832	1.36097e-11	-0.86874	9.84675e-12		-0.97667	0.000107523	-0.97667	0.000196713	-0.97667	0.000191566
-0.86273	7.89983e-12	-0.86273	9.98338e-12	-0.86273	9.85979e-12	-0.86273	9.4745e-12		-1.1503	1.60114e-11	-1.1503	1.4988e-11	-1.1503	1.35552e-11	-0.86273	9.7143e-12		-0.97644	0.00010769	-0.97644	0.000196781	-0.97644	0.000191608
-0.85671	7.82737e-12	-0.85671	1.00094e-11	-0.85671	9.82572e-12	-0.85671	9.58947e-12		-1.14228	1.62213e-11	-1.14228	1.5062e-11	-1.14228	1.34539e-11	-0.85671	9.67763e-12		-0.97622	0.000107857	-0.97622	0.00019685	-0.97622	0.00019165
-0.8507	7.65076e-12	-0.8507	1.00577e-11	-0.8507	9.75904e-12	-0.8507	9.64135e-12		-1.13427	1.63548e-11	-1.13427	1.50359e-11	-1.13427	1.34136e-11	-0.8507	9.67109e-12		-0.976	0.000108024	-0.976	0.000196919	-0.976	0.000191692
-0.84469	7.5024e-12	-0.84469	9.96262e-12	-0.84469	1.00062e-11	-0.84469	9.70494e-12		-1.12625	1.63194e-11	-1.12625	1.51811e-11	-1.12625	1.34058e-11	-0.84469	9.73733e-12		-0.97578	0.000108192	-0.97578	0.000196988	-0.97578	0.000191734
-0.83868	7.3514e-12	-0.83868	9.8774e-12	-0.83868	9.92545e-12	-0.83868	9.83841e-12		-1.11824	1.63518e-11	-1.11824	1.54656e-11	-1.11824	1.33621e-11	-0.83868	9.75507e-12		-0.97556	0.00010836	-0.97556	0.000197057	-0.97556	0.000191776
-0.83267	7.42658e-12	-0.83267	9.90638e-12	-0.83267	9.89167e-12	-0.83267	9.7641e-12		-1.11022	1.64052e-11	-1.11022	1.56715e-11	-1.11022	1.31223e-11	-0.83267	9.85466e-12		-0.97533	0.000108529	-0.97533	0.000197127	-0.97533	0.000191818
-0.82665	7.24876e-12	-0.82665	9.90095e-12	-0.82665	9.86216e-12	-0.82665	9.66102e-12		-1.1022	1.67128e-11	-1.1022	1.57674e-11	-1.1022	1.30719e-11	-0.82665	9.87157e-12		-0.97511	0.000108698	-0.97511	0.000197197	-0.97511	0.00019186
-0.82064	7.22866e-12	-0.82064	9.73402e-12	-0.82064	9.67205e-12	-0.82064	9.87179e-12		-1.09419	1.66508e-11	-1.09419	1.62212e-11	-1.09419	1.30039e-11	-0.82064	9.84111e-12		-0.97489	0.000108867	-0.97489	0.000197267	-0.97489	0.000191902
-0.81463	7.18075e-12	-0.81463	9.81811e-12	-0.81463	9.72129e-12	-0.81463	1.00506e-11		-1.08617	1.63962e-11	-1.08617	1.61223e-11	-1.08617	1.26636e-11	-0.81463	9.91103e-12		-0.97467	0.000109037	-0.97467	0.000197337	-0.97467	0.000191945
-0.80862	7.04884e-12	-0.80862	9.63609e-12	-0.80862	9.69492e-12	-0.80862	1.00276e-11		-1.07816	1.64239e-11	-1.07816	1.60969e-11	-1.07816	1.24821e-11	-0.80862	9.97769e-12		-0.97444	0.000109208	-0.97444	0.000197408	-0.97444	0.000191987
-0.80261	6.9776e-12	-0.80261	9.68639e-12	-0.80261	9.76659e-12	-0.80261	1.0099e-11		-1.07014	1.59795e-11	-1.07014	1.60052e-11	-1.07014	1.2559e-11	-0.80261	9.94879e-12		-0.97422	0.000109378	-0.97422	0.000197479	-0.97422	0.00019203
-0.79659	6.93182e-12	-0.79659	9.56715e-12	-0.79659	9.79878e-12	-0.79659	1.02458e-11		-1.06212	1.58281e-11	-1.06212	1.60935e-11	-1.06212	1.25495e-11	-0.79659	9.98051e-12		-0.974	0.00010955	-0.974	0.00019755	-0.974	0.000192072
-0.79058	6.92664e-12	-0.79058	9.6738e-12	-0.79058	9.76512e-12	-0.79058	1.02263e-11		-1.05411	1.58394e-11	-1.05411	1.63059e-11	-1.05411	1.2243e-11	-0.79058	1.00198e-11		-0.97378	0.000109721	-0.97378	0.000197621	-0.97378	0.000192115
-0.78457	6.88845e-12	-0.78457	9.50753e-12	-0.78457	9.93739e-12	-0.78457	1.01923e-11		-1.04609	1.57328e-11	-1.04609	1.64118e-11	-1.04609	1.21522e-11	-0.78457	1.00936e-11		-0.97356	0.000109893	-0.97356	0.000197693	-0.97356	0.000192158
-0.77856	6.95008e-12	-0.77856	9.5228e-12	-0.77856	9.80449e-12	-0.77856	1.03725e-11		-1.03808	1.55146e-11	-1.03808	1.64168e-11	-1.03808	1.18998e-11	-0.77856	1.01258e-11		-0.97333	0.000110066	-0.97333	0.000197765	-0.97333	0.000192201
-0.77255	7.02615e-12	-0.77255	9.46058e-12	-0.77255	9.77575e-12	-0.77255	1.04228e-11		-1.03006	1.52335e-11	-1.03006	1.64048e-11	-1.03006	1.14302e-11	-0.77255	1.02031e-11		-0.97311	0.000110239	-0.97311	0.000197837	-0.97311	0.000192244
-0.76653	6.9575e-12	-0.76653	9.37503e-12	-0.76653	9.80144e-12	-0.76653	1.04296e-11		-1.02204	1.49895e-11	-1.02204	1.62926e-11	-1.02204	1.13239e-11	-0.76653	1.01483e-11		-0.97289	0.000110413	-0.97289	0.000197909	-0.97289	0.000192287
-0.76052	6.92555e-12	-0.76052	9.28425e-12	-0.76052	9.74533e-12	-0.76052	1.0567e-11		-1.01403	1.46675e-11	-1.01403	1.58694e-11	-1.01403	1.1188e-11	-0.76052	1.01472e-11		-0.97267	0.000110587	-0.97267	0.000197982	-0.97267	0.00019233
-0.75451	6.88253e-12	-0.75451	9.27872e-12	-0.75451	9.78305e-12	-0.75451	1.0714e-11		-1.00601	1.4404e-11	-1.00601	1.56196e-11	-1.00601	1.1155e-11	-0.75451	1.02072e-11		-0.97244	0.000110761	-0.97244	0.000198055	-0.97244	0.000192373
-0.7485	6.93899e-12	-0.7485	9.3757e-12	-0.7485	9.82871e-12	-0.7485	1.0676e-11		-0.998	1.42529e-11	-0.998	1.55083e-11	-0.998	1.08016e-11	-0.7485	1.02309e-11		-0.97222	0.000110936	-0.97222	0.000198128	-0.97222	0.000192416
-0.74248	6.7926e-12	-0.74248	9.22257e-12	-0.74248	9.84317e-12	-0.74248	1.07244e-11		-0.98998	1.38621e-11	-0.98998	1.51415e-11	-0.98998	1.06335e-11	-0.74248	1.02556e-11		-0.972	0.000111111	-0.972	0.000198201	-0.972	0.000192459
-0.73647	6.90031e-12	-0.73647	9.16908e-12	-0.73647	9.88539e-12	-0.73647	1.08206e-11		-0.98196	1.35474e-11	-0.98196	1.47845e-11	-0.98196	1.04569e-11	-0.73647	1.02505e-11		-0.97178	0.000111287	-0.97178	0.000198275	-0.97178	0.000192503
-0.73046	6.83618e-12	-0.73046	9.05224e-12	-0.73046	9.73942e-12	-0.73046	1.0827e-11		-0.97395	1.33263e-11	-0.97395	1.4568e-11	-0.97395	1.00676e-11	-0.73046	1.03182e-11		-0.97156	0.000111463	-0.97156	0.000198349	-0.97156	0.000192546
-0.72445	6.92199e-12	-0.72445	9.1165e-12	-0.72445	9.57465e-12	-0.72445	1.08559e-11		-0.96593	1.30552e-11	-0.96593	1.40995e-11	-0.96593	9.99381e-12	-0.72445	1.02592e-11		-0.97133	0.00011164	-0.97133	0.000198423	-0.97133	0.00019259
-0.71844	6.85088e-12	-0.71844	9.00534e-12	-0.71844	9.4825e-12	-0.71844	1.09703e-11		-0.95792	1.27183e-11	-0.95792	1.35956e-11	-0.95792	9.79257e-12	-0.71844	1.03129e-11		-0.97111	0.000111817	-0.97111	0.000198497	-0.97111	0.000192633
-0.71242	6.8189e-12	-0.71242	8.88074e-12	-0.71242	9.62755e-12	-0.71242	1.10155e-11		-0.9499	1.24013e-11	-0.9499	1.30955e-11	-0.9499	9.52397e-12	-0.71242	1.03354e-11		-0.97089	0.000111995	-0.97089	0.000198572	-0.97089	0.000192677
-0.70641	6.87946e-12	-0.70641	8.842e-12	-0.70641	9.49985e-12	-0.70641	1.09488e-11		-0.94188	1.21751e-11	-0.94188	1.27962e-11	-0.94188	9.41593e-12	-0.70641	1.03427e-11		-0.97067	0.000112173	-0.97067	0.000198647	-0.97067	0.00019272
-0.7004	6.75618e-12	-0.7004	8.72732e-12	-0.7004	9.40335e-12	-0.7004	1.09718e-11		-0.93387	1.1842e-11	-0.93387	1.23169e-11	-0.93387	9.45909e-12	-0.7004	1.02916e-11		-0.97044	0.000112351	-0.97044	0.000198722	-0.97044	0.000192764
-0.69439	6.80577e-12	-0.69439	8.64353e-12	-0.69439	9.45146e-12	-0.69439	1.10032e-11		-0.92585	1.18163e-11	-0.92585	1.20702e-11	-0.92585	9.18993e-12	-0.69439	1.03935e-11		-0.97022	0.000112531	-0.97022	0.000198797	-0.97022	0.000192808
-0.68838	6.88576e-12	-0.68838	8.60862e-12	-0.68838	9.27057e-12	-0.68838	1.09771e-11		-0.91784	1.17326e-11	-0.91784	1.1769e-11	-0.91784	8.73385e-12	-0.68838	1.04968e-11		-0.97	0.00011271	-0.97	0.000198873	-0.97	0.000192852
-0.68236	6.77277e-12	-0.68236	8.54303e-12	-0.68236	9.12302e-12	-0.68236	1.09209e-11		-0.90982	1.15354e-11	-0.90982	1.15074e-11	-0.90982	8.6148e-12	-0.68236	1.04675e-11		-0.96978	0.00011289	-0.96978	0.000198949	-0.96978	0.000192896
-0.67635	6.8652e-12	-0.67635	8.48152e-12	-0.67635	8.96046e-12	-0.67635	1.09275e-11		-0.9018	1.13868e-11	-0.9018	1.10465e-11	-0.9018	8.54252e-12	-0.67635	1.03934e-11		-0.96956	0.000113071	-0.96956	0.000199025	-0.96956	0.00019294
-0.67034	6.69658e-12	-0.67034	8.40747e-12	-0.67034	9.18949e-12	-0.67034	1.09604e-11		-0.89379	1.1171e-11	-0.89379	1.08324e-11	-0.89379	8.34699e-12	-0.67034	1.03631e-11		-0.96933	0.000113251	-0.96933	0.000199101	-0.96933	0.000192985
-0.66433	6.6741e-12	-0.66433	8.41525e-12	-0.66433	8.9463e-12	-0.66433	1.1023e-11		-0.88577	1.10089e-11	-0.88577	1.04821e-11	-0.88577	8.15941e-12	-0.66433	1.03584e-11		-0.96911	0.000113433	-0.96911	0.000199178	-0.96911	0.000193029
-0.65832	6.57121e-12	-0.65832	8.19334e-12	-0.65832	8.84437e-12	-0.65832	1.10544e-11		-0.87776	1.07886e-11	-0.87776	1.02105e-11	-0.87776	8.11255e-12	-0.65832	1.03043e-11		-0.96889	0.000113615	-0.96889	0.000199255	-0.96889	0.000193073
-0.6523	6.68235e-12	-0.6523	8.17262e-12	-0.6523	8.82388e-12	-0.6523	1.09598e-11		-0.86974	1.06883e-11	-0.86974	9.95768e-12	-0.86974	8.01021e-12	-0.6523	1.03786e-11		-0.96867	0.000113797	-0.96867	0.000199332	-0.96867	0.000193118
-0.64629	6.61221e-12	-0.64629	8.1893e-12	-0.64629	8.72483e-12	-0.64629	1.0863e-11		-0.86172	1.06051e-11	-0.86172	9.9116e-12	-0.86172	7.76615e-12	-0.64629	1.03928e-11		-0.96844	0.00011398	-0.96844	0.00019941	-0.96844	0.000193162
-0.64028	6.54964e-12	-0.64028	8.21164e-12	-0.64028	8.46373e-12	-0.64028	1.08849e-11		-0.85371	1.0521e-11	-0.85371	9.82766e-12	-0.85371	7.62808e-12	-0.64028	1.0313e-11		-0.96822	0.000114164	-0.96822	0.000199487	-0.96822	0.000193207
-0.63427	6.49593e-12	-0.63427	8.03993e-12	-0.63427	8.46318e-12	-0.63427	1.08944e-11		-0.84569	1.04676e-11	-0.84569	9.5487e-12	-0.84569	7.5827e-12	-0.63427	1.02361e-11		-0.968	0.000114347	-0.968	0.000199565	-0.968	0.000193252
-0.62826	6.44288e-12	-0.62826	7.99641e-12	-0.62826	8.35224e-12	-0.62826	1.08196e-11		-0.83768	1.03456e-11	-0.83768	9.35791e-12	-0.83768	7.40219e-12	-0.62826	1.02126e-11		-0.96778	0.000114532	-0.96778	0.000199643	-0.96778	0.000193297
-0.62224	6.36111e-12	-0.62224	8.02916e-12	-0.62224	8.44517e-12	-0.62224	1.0839e-11		-0.82966	1.02411e-11	-0.82966	9.1094e-12	-0.82966	7.50378e-12	-0.62224	1.0178e-11		-0.96756	0.000114717	-0.96756	0.000199722	-0.96756	0.000193342
-0.61623	6.30075e-12	-0.61623	8.02954e-12	-0.61623	8.27462e-12	-0.61623	1.0884e-11		-0.82164	1.01916e-11	-0.82164	9.0816e-12	-0.82164	7.36835e-12	-0.61623	1.01657e-11		-0.96733	0.000114902	-0.96733	0.000199801	-0.96733	0.000193387
-0.61022	6.26649e-12	-0.61022	7.95021e-12	-0.61022	8.18751e-12	-0.61022	1.08368e-11		-0.81363	1.02633e-11	-0.81363	8.91744e-12	-0.81363	7.35857e-12	-0.61022	1.01913e-11		-0.96711	0.000115088	-0.96711	0.00019988	-0.96711	0.000193432
-0.60421	6.12667e-12	-0.60421	7.89171e-12	-0.60421	8.20115e-12	-0.60421	1.07301e-11		-0.80561	1.01359e-11	-0.80561	8.70595e-12	-0.80561	7.33875e-12	-0.60421	1.00926e-11		-0.96689	0.000115274	-0.96689	0.000199959	-0.96689	0.000193477
-0.5982	6.29342e-12	-0.5982	7.98959e-12	-0.5982	8.21372e-12	-0.5982	1.0741e-11		-0.7976	1.03515e-11	-0.7976	8.69056e-12	-0.7976	7.42541e-12	-0.5982	1.0037e-11		-0.96667	0.000115461	-0.96667	0.000200038	-0.96667	0.000193522
-0.59218	6.2518e-12	-0.59218	7.85332e-12	-0.59218	8.05874e-12	-0.59218	1.07136e-11		-0.78958	1.03237e-11	-0.78958	8.63785e-12	-0.78958	7.40128e-12	-0.59218	1.00558e-11		-0.96644	0.000115648	-0.96644	0.000200118	-0.96644	0.000193567
-0.58617	6.11014e-12	-0.58617	7.83826e-12	-0.58617	8.1048e-12	-0.58617	1.06375e-11		-0.78156	1.03194e-11	-0.78156	8.49989e-12	-0.78156	7.37166e-12	-0.58617	1.00893e-11		-0.96622	0.000115836	-0.96622	0.000200198	-0.96622	0.000193613
-0.58016	6.11839e-12	-0.58016	7.83607e-12	-0.58016	7.8925e-12	-0.58016	1.06574e-11		-0.77355	1.03732e-11	-0.77355	8.20958e-12	-0.77355	7.4187e-12	-0.58016	9.95021e-12		-0.966	0.000116025	-0.966	0.000200278	-0.966	0.000193658
-0.57415	6.01597e-12	-0.57415	7.99384e-12	-0.57415	7.82953e-12	-0.57415	1.06959e-11		-0.76553	1.02793e-11	-0.76553	8.34145e-12	-0.76553	7.55925e-12	-0.57415	9.88581e-12		-0.96578	0.000116214	-0.96578	0.000200359	-0.96578	0.000193704
-0.56814	5.98077e-12	-0.56814	7.8889e-12	-0.56814	7.93605e-12	-0.56814	1.06511e-11		-0.75752	1.01631e-11	-0.75752	8.03326e-12	-0.75752	7.45382e-12	-0.56814	9.82031e-12		-0.96556	0.000116403	-0.96556	0.000200439	-0.96556	0.00019375
-0.56212	5.95904e-12	-0.56212	7.92827e-12	-0.56212	7.81552e-12	-0.56212	1.05869e-11		-0.7495	1.02741e-11	-0.7495	8.00836e-12	-0.7495	7.55949e-12	-0.56212	9.81523e-12		-0.96533	0.000116593	-0.96533	0.00020052	-0.96533	0.000193795
-0.55611	6.04171e-12	-0.55611	7.9353e-12	-0.55611	7.88328e-12	-0.55611	1.06134e-11		-0.74148	1.03035e-11	-0.74148	7.87069e-12	-0.74148	7.54422e-12	-0.55611	9.80155e-12		-0.96511	0.000116783	-0.96511	0.000200602	-0.96511	0.000193841
-0.5501	6.03387e-12	-0.5501	7.91728e-12	-0.5501	7.85941e-12	-0.5501	1.05447e-11		-0.73347	1.03554e-11	-0.73347	7.74874e-12	-0.73347	7.49792e-12	-0.5501	9.81736e-12		-0.96489	0.000116974	-0.96489	0.000200683	-0.96489	0.000193887
-0.54409	6.01815e-12	-0.54409	7.9267e-12	-0.54409	7.94199e-12	-0.54409	1.04872e-11		-0.72545	1.02339e-11	-0.72545	7.63016e-12	-0.72545	7.52164e-12	-0.54409	9.75957e-12		-0.96467	0.000117166	-0.96467	0.000200765	-0.96467	0.000193933
-0.53808	6.04295e-12	-0.53808	7.94127e-12	-0.53808	7.76228e-12	-0.53808	1.05223e-11		-0.71743	1.02846e-11	-0.71743	7.45121e-12	-0.71743	7.49584e-12	-0.53808	9.70347e-12		-0.96444	0.000117358	-0.96444	0.000200847	-0.96444	0.000193979
-0.53206	5.98537e-12	-0.53206	7.92528e-12	-0.53206	7.82028e-12	-0.53206	1.05136e-11		-0.70942	1.01101e-11	-0.70942	7.30083e-12	-0.70942	7.48482e-12	-0.53206	9.69346e-12		-0.96422	0.00011755	-0.96422	0.000200929	-0.96422	0.000194026
-0.52605	6.11659e-12	-0.52605	7.94275e-12	-0.52605	7.86629e-12	-0.52605	1.03867e-11		-0.7014	9.96007e-12	-0.7014	7.1582e-12	-0.7014	7.43968e-12	-0.52605	9.65017e-12		-0.964	0.000117743	-0.964	0.000201012	-0.964	0.000194072
-0.52004	6.02392e-12	-0.52004	8.01313e-12	-0.52004	7.94527e-12	-0.52004	1.04712e-11		-0.69339	9.96275e-12	-0.69339	7.02782e-12	-0.69339	7.51361e-12	-0.52004	9.64049e-12		-0.96378	0.000117937	-0.96378	0.000201095	-0.96378	0.000194118
-0.51403	6.04213e-12	-0.51403	8.09041e-12	-0.51403	8.05123e-12	-0.51403	1.06089e-11		-0.68537	9.98678e-12	-0.68537	6.88322e-12	-0.68537	7.45846e-12	-0.51403	9.65265e-12		-0.96356	0.000118131	-0.96356	0.000201178	-0.96356	0.000194165
-0.50802	6.03464e-12	-0.50802	8.06468e-12	-0.50802	8.09347e-12	-0.50802	1.06082e-11		-0.67735	9.88226e-12	-0.67735	6.8944e-12	-0.67735	7.31363e-12	-0.50802	9.62328e-12		-0.96333	0.000118326	-0.96333	0.000201261	-0.96333	0.000194212
-0.502	6.03541e-12	-0.502	8.09595e-12	-0.502	8.06687e-12	-0.502	1.05027e-11		-0.66934	9.74395e-12	-0.66934	6.78375e-12	-0.66934	7.29803e-12	-0.502	9.5219e-12		-0.96311	0.000118521	-0.96311	0.000201345	-0.96311	0.000194258
-0.49599	6.05453e-12	-0.49599	8.07938e-12	-0.49599	8.04899e-12	-0.49599	1.05116e-11		-0.66132	9.56609e-12	-0.66132	6.69615e-12	-0.66132	7.33335e-12	-0.49599	9.55169e-12		-0.96289	0.000118716	-0.96289	0.000201429	-0.96289	0.000194305
-0.48998	6.09018e-12	-0.48998	8.06433e-12	-0.48998	8.04513e-12	-0.48998	1.05081e-11		-0.65331	9.46819e-12	-0.65331	6.51148e-12	-0.65331	7.19156e-12	-0.48998	9.58113e-12		-0.96267	0.000118913	-0.96267	0.000201513	-0.96267	0.000194352
-0.48397	6.08672e-12	-0.48397	8.08324e-12	-0.48397	8.04533e-12	-0.48397	1.05536e-11		-0.64529	9.22591e-12	-0.64529	6.47564e-12	-0.64529	7.19137e-12	-0.48397	9.62249e-12		-0.96244	0.00011911	-0.96244	0.000201597	-0.96244	0.000194399
-0.47796	6.02778e-12	-0.47796	8.17104e-12	-0.47796	8.23831e-12	-0.47796	1.07234e-11		-0.63727	9.14935e-12	-0.63727	6.55072e-12	-0.63727	7.17541e-12	-0.47796	9.65454e-12		-0.96222	0.000119307	-0.96222	0.000201682	-0.96222	0.000194446
-0.47194	5.99998e-12	-0.47194	8.08756e-12	-0.47194	8.2306e-12	-0.47194	1.06916e-11		-0.62926	9.0441e-12	-0.62926	6.42876e-12	-0.62926	7.17345e-12	-0.47194	9.66981e-12		-0.962	0.000119505	-0.962	0.000201767	-0.962	0.000194493
-0.46593	6.06446e-12	-0.46593	8.11173e-12	-0.46593	8.33311e-12	-0.46593	1.0632e-11		-0.62124	8.85043e-12	-0.62124	6.35913e-12	-0.62124	7.1977e-12	-0.46593	9.6937e-12		-0.96178	0.000119703	-0.96178	0.000201852	-0.96178	0.00019454
-0.45992	6.00636e-12	-0.45992	8.25468e-12	-0.45992	8.31155e-12	-0.45992	1.06924e-11		-0.61323	8.78069e-12	-0.61323	6.35916e-12	-0.61323	7.14686e-12	-0.45992	9.70874e-12		-0.96156	0.000119902	-0.96156	0.000201938	-0.96156	0.000194588
-0.45391	6.08612e-12	-0.45391	8.09647e-12	-0.45391	8.46058e-12	-0.45391	1.0828e-11		-0.60521	8.64422e-12	-0.60521	6.34774e-12	-0.60521	7.01385e-12	-0.45391	9.78111e-12		-0.96133	0.000120102	-0.96133	0.000202023	-0.96133	0.000194635
-0.4479	6.18507e-12	-0.4479	8.24262e-12	-0.4479	8.35965e-12	-0.4479	1.08395e-11		-0.59719	8.52133e-12	-0.59719	6.20151e-12	-0.59719	6.98105e-12	-0.4479	9.81356e-12		-0.96111	0.000120302	-0.96111	0.000202109	-0.96111	0.000194683
-0.44188	6.12684e-12	-0.44188	8.17613e-12	-0.44188	8.40592e-12	-0.44188	1.09383e-11		-0.58918	8.48022e-12	-0.58918	6.27815e-12	-0.58918	6.95667e-12	-0.44188	9.94201e-12		-0.96089	0.000120502	-0.96089	0.000202196	-0.96089	0.000194731
-0.43587	6.19816e-12	-0.43587	8.12118e-12	-0.43587	8.54012e-12	-0.43587	1.09607e-11		-0.58116	8.36465e-12	-0.58116	6.27897e-12	-0.58116	6.9561e-12	-0.43587	1.00176e-11		-0.96067	0.000120704	-0.96067	0.000202282	-0.96067	0.000194778
-0.42986	6.14527e-12	-0.42986	8.18693e-12	-0.42986	8.61498e-12	-0.42986	1.09271e-11		-0.57315	8.13196e-12	-0.57315	6.27969e-12	-0.57315	6.99056e-12	-0.42986	1.00554e-11		-0.96044	0.000120905	-0.96044	0.000202369	-0.96044	0.000194826
-0.42385	6.12647e-12	-0.42385	8.2112e-12	-0.42385	8.62269e-12	-0.42385	1.10041e-11		-0.56513	8.25646e-12	-0.56513	6.30924e-12	-0.56513	6.84407e-12	-0.42385	1.0144e-11		-0.96022	0.000121108	-0.96022	0.000202456	-0.96022	0.000194874
-0.41784	6.20621e-12	-0.41784	8.29033e-12	-0.41784	8.72926e-12	-0.41784	1.11508e-11		-0.55711	8.23838e-12	-0.55711	6.30962e-12	-0.55711	6.88119e-12	-0.41784	1.02693e-11		-0.96	0.000121311	-0.96	0.000202543	-0.96	0.000194922
-0.41182	6.20952e-12	-0.41182	8.32626e-12	-0.41182	8.84902e-12	-0.41182	1.11471e-11		-0.5491	8.1408e-12	-0.5491	6.31137e-12	-0.5491	6.86443e-12	-0.41182	1.04186e-11		-0.95978	0.000121514	-0.95978	0.000202631	-0.95978	0.00019497
-0.40581	6.28332e-12	-0.40581	8.26594e-12	-0.40581	8.77547e-12	-0.40581	1.12125e-11		-0.54108	8.26133e-12	-0.54108	6.32676e-12	-0.54108	6.90255e-12	-0.40581	1.04209e-11		-0.95956	0.000121718	-0.95956	0.000202719	-0.95956	0.000195019
-0.3998	6.19734e-12	-0.3998	8.35164e-12	-0.3998	8.81423e-12	-0.3998	1.13562e-11		-0.53307	8.19645e-12	-0.53307	6.34133e-12	-0.53307	6.83919e-12	-0.3998	1.0516e-11		-0.95933	0.000121923	-0.95933	0.000202807	-0.95933	0.000195067
-0.39379	6.27428e-12	-0.39379	8.35367e-12	-0.39379	8.81225e-12	-0.39379	1.13796e-11		-0.52505	8.14845e-12	-0.52505	6.3842e-12	-0.52505	6.83773e-12	-0.39379	1.07044e-11		-0.95911	0.000122128	-0.95911	0.000202895	-0.95911	0.000195115
-0.38778	6.21303e-12	-0.38778	8.39532e-12	-0.38778	8.99429e-12	-0.38778	1.1341e-11		-0.51703	8.19178e-12	-0.51703	6.45246e-12	-0.51703	6.93001e-12	-0.38778	1.0914e-11		-0.95889	0.000122334	-0.95889	0.000202984	-0.95889	0.000195164
-0.38176	6.34236e-12	-0.38176	8.48267e-12	-0.38176	9.16942e-12	-0.38176	1.14459e-11		-0.50902	8.18281e-12	-0.50902	6.37953e-12	-0.50902	6.91529e-12	-0.38176	1.10551e-11		-0.95867	0.00012254	-0.95867	0.000203073	-0.95867	0.000195213
-0.37575	6.34233e-12	-0.37575	8.39469e-12	-0.37575	9.14505e-12	-0.37575	1.15763e-11		-0.501	8.30909e-12	-0.501	6.39147e-12	-0.501	6.93227e-12	-0.37575	1.11697e-11		-0.95844	0.000122747	-0.95844	0.000203162	-0.95844	0.000195261
-0.36974	6.35804e-12	-0.36974	8.40852e-12	-0.36974	9.42803e-12	-0.36974	1.1604e-11		-0.49299	8.53413e-12	-0.49299	6.54261e-12	-0.49299	6.90682e-12	-0.36974	1.12833e-11		-0.95822	0.000122955	-0.95822	0.000203251	-0.95822	0.00019531
-0.36373	6.41721e-12	-0.36373	8.38773e-12	-0.36373	9.33031e-12	-0.36373	1.16417e-11		-0.48497	8.63931e-12	-0.48497	6.58019e-12	-0.48497	6.80793e-12	-0.36373	1.13531e-11		-0.958	0.000123163	-0.958	0.000203341	-0.958	0.000195359
-0.35772	6.35252e-12	-0.35772	8.51937e-12	-0.35772	9.3303e-12	-0.35772	1.17103e-11		-0.47695	8.65661e-12	-0.47695	6.51162e-12	-0.47695	6.87957e-12	-0.35772	1.14656e-11		-0.95778	0.000123371	-0.95778	0.000203431	-0.95778	0.000195408
-0.3517	6.44603e-12	-0.3517	8.37546e-12	-0.3517	9.32385e-12	-0.3517	1.1785e-11		-0.46894	8.76735e-12	-0.46894	6.54802e-12	-0.46894	6.7859e-12	-0.3517	1.1661e-11		-0.95756	0.000123581	-0.95756	0.000203521	-0.95756	0.000195458
-0.34569	6.35153e-12	-0.34569	8.35891e-12	-0.34569	9.44253e-12	-0.34569	1.19e-11		-0.46092	8.70588e-12	-0.46092	6.58068e-12	-0.46092	6.82451e-12	-0.34569	1.17973e-11		-0.95733	0.000123791	-0.95733	0.000203612	-0.95733	0.000195507
-0.33968	6.27749e-12	-0.33968	8.35424e-12	-0.33968	9.61795e-12	-0.33968	1.20463e-11		-0.45291	8.88713e-12	-0.45291	6.58728e-12	-0.45291	6.904e-12	-0.33968	1.19635e-11		-0.95711	0.000124001	-0.95711	0.000203703	-0.95711	0.000195556
-0.33367	6.28783e-12	-0.33367	8.39453e-12	-0.33367	9.71089e-12	-0.33367	1.20788e-11		-0.44489	8.86231e-12	-0.44489	6.53358e-12	-0.44489	6.94368e-12	-0.33367	1.20488e-11		-0.95689	0.000124212	-0.95689	0.000203794	-0.95689	0.000195606
-0.32766	6.30746e-12	-0.32766	8.45152e-12	-0.32766	9.81882e-12	-0.32766	1.20619e-11		-0.43687	8.99213e-12	-0.43687	6.57131e-12	-0.43687	6.86386e-12	-0.32766	1.21021e-11		-0.95667	0.000124424	-0.95667	0.000203885	-0.95667	0.000195655
-0.32164	6.3686e-12	-0.32164	8.42364e-12	-0.32164	9.54068e-12	-0.32164	1.21028e-11		-0.42886	9.00163e-12	-0.42886	6.61426e-12	-0.42886	6.73929e-12	-0.32164	1.21528e-11		-0.95644	0.000124636	-0.95644	0.000203977	-0.95644	0.000195705
-0.31563	6.41359e-12	-0.31563	8.26205e-12	-0.31563	9.57347e-12	-0.31563	1.21669e-11		-0.42084	9.14264e-12	-0.42084	6.74474e-12	-0.42084	6.77581e-12	-0.31563	1.22826e-11		-0.95622	0.000124849	-0.95622	0.000204069	-0.95622	0.000195755
-0.30962	6.34528e-12	-0.30962	8.31383e-12	-0.30962	9.80144e-12	-0.30962	1.22107e-11		-0.41283	9.13251e-12	-0.41283	6.74002e-12	-0.41283	6.8298e-12	-0.30962	1.22639e-11		-0.956	0.000125063	-0.956	0.000204161	-0.956	0.000195805
-0.30361	6.40393e-12	-0.30361	8.27985e-12	-0.30361	9.60248e-12	-0.30361	1.23435e-11		-0.40481	9.2837e-12	-0.40481	6.74152e-12	-0.40481	6.73412e-12	-0.30361	1.22555e-11		-0.95578	0.000125277	-0.95578	0.000204253	-0.95578	0.000195855
-0.2976	6.19824e-12	-0.2976	8.27418e-12	-0.2976	9.67478e-12	-0.2976	1.23442e-11		-0.39679	9.31996e-12	-0.39679	6.71991e-12	-0.39679	6.69585e-12	-0.2976	1.23244e-11		-0.95556	0.000125492	-0.95556	0.000204346	-0.95556	0.000195905
-0.29158	6.26718e-12	-0.29158	8.21021e-12	-0.29158	9.85511e-12	-0.29158	1.22538e-11		-0.38878	9.42281e-12	-0.38878	6.73957e-12	-0.38878	6.70026e-12	-0.29158	1.24602e-11		-0.95533	0.000125707	-0.95533	0.000204439	-0.95533	0.000195955
-0.28557	6.13608e-12	-0.28557	8.17012e-12	-0.28557	9.92615e-12	-0.28557	1.22082e-11		-0.38076	9.44998e-12	-0.38076	6.7937e-12	-0.38076	6.55211e-12	-0.28557	1.24763e-11		-0.95511	0.000125923	-0.95511	0.000204532	-0.95511	0.000196005
-0.27956	6.15199e-12	-0.27956	8.04959e-12	-0.27956	9.82861e-12	-0.27956	1.2174e-11		-0.37275	9.68772e-12	-0.37275	6.72372e-12	-0.37275	6.55931e-12	-0.27956	1.25062e-11		-0.95489	0.00012614	-0.95489	0.000204626	-0.95489	0.000196056
-0.27355	6.20729e-12	-0.27355	8.04893e-12	-0.27355	9.83415e-12	-0.27355	1.20684e-11		-0.36473	9.61326e-12	-0.36473	6.83737e-12	-0.36473	6.50047e-12	-0.27355	1.24262e-11		-0.95467	0.000126357	-0.95467	0.00020472	-0.95467	0.000196106
-0.26754	6.09092e-12	-0.26754	8.03316e-12	-0.26754	9.77047e-12	-0.26754	1.19968e-11		-0.35671	9.69067e-12	-0.35671	6.78951e-12	-0.35671	6.44813e-12	-0.26754	1.23138e-11		-0.95444	0.000126575	-0.95444	0.000204814	-0.95444	0.000196157
-0.26152	6.12547e-12	-0.26152	7.9534e-12	-0.26152	9.8839e-12	-0.26152	1.19707e-11		-0.3487	9.82535e-12	-0.3487	6.77755e-12	-0.3487	6.45297e-12	-0.26152	1.22071e-11		-0.95422	0.000126793	-0.95422	0.000204908	-0.95422	0.000196208
-0.25551	6.03715e-12	-0.25551	7.84418e-12	-0.25551	9.80031e-12	-0.25551	1.18323e-11		-0.34068	9.7261e-12	-0.34068	6.83099e-12	-0.34068	6.36667e-12	-0.25551	1.21643e-11		-0.954	0.000127013	-0.954	0.000205003	-0.954	0.000196259
-0.2495	6.08268e-12	-0.2495	7.95314e-12	-0.2495	1.0048e-11	-0.2495	1.17325e-11		-0.33267	9.8462e-12	-0.33267	6.73322e-12	-0.33267	6.41601e-12	-0.2495	1.20688e-11		-0.95378	0.000127232	-0.95378	0.000205098	-0.95378	0.00019631
-0.24349	6.05074e-12	-0.24349	7.89173e-12	-0.24349	9.79193e-12	-0.24349	1.16535e-11		-0.32465	1.01023e-11	-0.32465	6.82368e-12	-0.32465	6.38464e-12	-0.24349	1.20041e-11		-0.95356	0.000127453	-0.95356	0.000205193	-0.95356	0.000196361
-0.23748	6.16097e-12	-0.23748	7.70704e-12	-0.23748	9.59746e-12	-0.23748	1.14339e-11		-0.31663	1.01205e-11	-0.31663	6.78914e-12	-0.31663	6.41055e-12	-0.23748	1.18938e-11		-0.95333	0.000127674	-0.95333	0.000205289	-0.95333	0.000196412
-0.23146	6.12119e-12	-0.23146	7.67757e-12	-0.23146	9.62887e-12	-0.23146	1.11751e-11		-0.30862	1.03161e-11	-0.30862	6.8135e-12	-0.30862	6.25369e-12	-0.23146	1.1734e-11		-0.95311	0.000127896	-0.95311	0.000205385	-0.95311	0.000196463
-0.22545	6.13573e-12	-0.22545	7.60366e-12	-0.22545	9.6302e-12	-0.22545	1.09534e-11		-0.3006	1.04281e-11	-0.3006	6.73789e-12	-0.3006	6.28857e-12	-0.22545	1.14839e-11		-0.95289	0.000128118	-0.95289	0.000205481	-0.95289	0.000196515
-0.21944	6.14086e-12	-0.21944	7.51524e-12	-0.21944	9.09883e-12	-0.21944	1.07194e-11		-0.29259	1.02951e-11	-0.29259	6.7999e-12	-0.29259	6.21596e-12	-0.21944	1.12461e-11		-0.95267	0.000128341	-0.95267	0.000205577	-0.95267	0.000196566
-0.21343	6.02697e-12	-0.21343	7.51043e-12	-0.21343	9.29988e-12	-0.21343	1.04303e-11		-0.28457	1.043e-11	-0.28457	6.70698e-12	-0.28457	6.30275e-12	-0.21343	1.10701e-11		-0.95244	0.000128565	-0.95244	0.000205674	-0.95244	0.000196618
-0.20741	6.02347e-12	-0.20741	7.41899e-12	-0.20741	9.05192e-12	-0.20741	1.02447e-11		-0.27655	1.03218e-11	-0.27655	6.59059e-12	-0.27655	6.22866e-12	-0.20741	1.08892e-11		-0.95222	0.000128789	-0.95222	0.000205771	-0.95222	0.00019667
-0.2014	5.95074e-12	-0.2014	7.32535e-12	-0.2014	8.94829e-12	-0.2014	1.00711e-11		-0.26854	1.0433e-11	-0.26854	6.54059e-12	-0.26854	6.18083e-12	-0.2014	1.07119e-11		-0.952	0.000129014	-0.952	0.000205868	-0.952	0.000196722
-0.19539	5.96685e-12	-0.19539	7.2808e-12	-0.19539	8.48874e-12	-0.19539	9.81199e-12		-0.26052	1.02567e-11	-0.26052	6.49731e-12	-0.26052	6.18445e-12	-0.19539	1.05611e-11		-0.95178	0.00012924	-0.95178	0.000205966	-0.95178	0.000196774
-0.18938	6.01606e-12	-0.18938	7.05631e-12	-0.18938	8.36325e-12	-0.18938	9.60517e-12		-0.2525	1.03493e-11	-0.2525	6.44099e-12	-0.2525	5.99073e-12	-0.18938	1.04687e-11		-0.95156	0.000129466	-0.95156	0.000206063	-0.95156	0.000196826
-0.18337	6.0372e-12	-0.18337	6.949e-12	-0.18337	8.21514e-12	-0.18337	9.3783e-12		-0.24449	1.0108e-11	-0.24449	6.48222e-12	-0.24449	5.95153e-12	-0.18337	1.03273e-11		-0.95133	0.000129693	-0.95133	0.000206161	-0.95133	0.000196878
-0.17735	5.99023e-12	-0.17735	6.91786e-12	-0.17735	8.17624e-12	-0.17735	9.17659e-12		-0.23647	9.99086e-12	-0.23647	6.3972e-12	-0.23647	6.01311e-12	-0.17735	1.01272e-11		-0.95111	0.000129921	-0.95111	0.00020626	-0.95111	0.00019693
-0.17134	5.80642e-12	-0.17134	6.95627e-12	-0.17134	8.16141e-12	-0.17134	8.98528e-12		-0.22846	1.03449e-11	-0.22846	6.3195e-12	-0.22846	5.93686e-12	-0.17134	9.94643e-12		-0.95089	0.000130149	-0.95089	0.000206359	-0.95089	0.000196983
-0.16533	5.89302e-12	-0.16533	6.77965e-12	-0.16533	7.94822e-12	-0.16533	8.88643e-12		-0.22044	1.0282e-11	-0.22044	6.29391e-12	-0.22044	5.88127e-12	-0.16533	9.7937e-12		-0.95067	0.000130378	-0.95067	0.000206458	-0.95067	0.000197035
-0.15932	5.83611e-12	-0.15932	6.82612e-12	-0.15932	7.72446e-12	-0.15932	8.69695e-12		-0.21242	9.65002e-12	-0.21242	6.25157e-12	-0.21242	5.77864e-12	-0.15932	9.72555e-12		-0.95044	0.000130608	-0.95044	0.000206557	-0.95044	0.000197088
-0.15331	5.79151e-12	-0.15331	6.71764e-12	-0.15331	7.86934e-12	-0.15331	8.59863e-12		-0.20441	9.92069e-12	-0.20441	6.1009e-12	-0.20441	5.73731e-12	-0.15331	9.56002e-12		-0.95022	0.000130838	-0.95022	0.000206656	-0.95022	0.000197141
-0.14729	5.6668e-12	-0.14729	6.69443e-12	-0.14729	7.86595e-12	-0.14729	8.57183e-12		-0.19639	9.74291e-12	-0.19639	6.05222e-12	-0.19639	5.76697e-12	-0.14729	9.44406e-12		-0.95	0.000131069	-0.95	0.000206756	-0.95	0.000197193
-0.14128	5.6604e-12	-0.14128	6.6351e-12	-0.14128	7.77675e-12	-0.14128	8.50817e-12		-0.18838	9.84849e-12	-0.18838	5.93975e-12	-0.18838	5.61983e-12	-0.14128	9.26106e-12		-0.94978	0.000131301	-0.94978	0.000206856	-0.94978	0.000197246
-0.13527	5.49089e-12	-0.13527	6.62681e-12	-0.13527	7.72143e-12	-0.13527	8.35961e-12		-0.18036	9.57033e-12	-0.18036	5.92523e-12	-0.18036	5.59509e-12	-0.13527	9.18149e-12		-0.94956	0.000131534	-0.94956	0.000206957	-0.94956	0.0001973
-0.12926	5.3983e-12	-0.12926	6.5649e-12	-0.12926	7.8911e-12	-0.12926	8.26527e-12		-0.17234	9.40342e-12	-0.17234	5.87434e-12	-0.17234	5.51061e-12	-0.12926	9.02943e-12		-0.94933	0.000131767	-0.94933	0.000207057	-0.94933	0.000197353
-0.12325	5.43157e-12	-0.12325	6.51358e-12	-0.12325	7.77329e-12	-0.12325	8.22383e-12		-0.16433	9.40308e-12	-0.16433	5.7954e-12	-0.16433	5.49915e-12	-0.12325	8.78672e-12		-0.94911	0.000132001	-0.94911	0.000207158	-0.94911	0.000197406
-0.11723	5.17599e-12	-0.11723	6.59844e-12	-0.11723	7.63293e-12	-0.11723	8.21476e-12		-0.15631	9.28948e-12	-0.15631	5.81652e-12	-0.15631	5.39782e-12	-0.11723	8.59927e-12		-0.94889	0.000132235	-0.94889	0.00020726	-0.94889	0.00019746
-0.11122	5.14177e-12	-0.11122	6.49433e-12	-0.11122	7.73709e-12	-0.11122	8.16944e-12		-0.1483	9.41263e-12	-0.1483	5.72996e-12	-0.1483	5.3713e-12	-0.11122	8.42987e-12		-0.94867	0.000132471	-0.94867	0.000207361	-0.94867	0.000197513
-0.10521	5.00086e-12	-0.10521	6.4901e-12	-0.10521	7.60683e-12	-0.10521	8.10622e-12		-0.14028	8.95451e-12	-0.14028	5.61677e-12	-0.14028	5.17753e-12	-0.10521	8.35885e-12		-0.94844	0.000132707	-0.94844	0.000207463	-0.94844	0.000197567
-0.0992	4.96681e-12	-0.0992	6.5209e-12	-0.0992	7.56281e-12	-0.0992	8.06717e-12		-0.13226	9.13864e-12	-0.13226	5.59683e-12	-0.13226	5.09825e-12	-0.0992	8.2365e-12		-0.94822	0.000132943	-0.94822	0.000207565	-0.94822	0.000197621
-0.09319	4.79399e-12	-0.09319	6.39953e-12	-0.09319	7.42527e-12	-0.09319	8.04987e-12		-0.12425	8.69261e-12	-0.12425	5.59895e-12	-0.12425	4.95855e-12	-0.09319	8.12654e-12		-0.948	0.000133181	-0.948	0.000207668	-0.948	0.000197674
-0.08717	4.77095e-12	-0.08717	6.45475e-12	-0.08717	7.30876e-12	-0.08717	8.03955e-12		-0.11623	8.65993e-12	-0.11623	5.51855e-12	-0.11623	4.86578e-12	-0.08717	8.09201e-12		-0.94778	0.000133419	-0.94778	0.000207771	-0.94778	0.000197728
-0.08116	4.62925e-12	-0.08116	6.3774e-12	-0.08116	7.2361e-12	-0.08116	8.00986e-12		-0.10822	8.4096e-12	-0.10822	5.54176e-12	-0.10822	4.87333e-12	-0.08116	8.06699e-12		-0.94756	0.000133658	-0.94756	0.000207874	-0.94756	0.000197783
-0.07515	4.59661e-12	-0.07515	6.40923e-12	-0.07515	7.11502e-12	-0.07515	8.00849e-12		-0.1002	8.15815e-12	-0.1002	5.48933e-12	-0.1002	4.8029e-12	-0.07515	8.01224e-12		-0.94733	0.000133897	-0.94733	0.000207977	-0.94733	0.000197837
-0.06914	4.61092e-12	-0.06914	6.35372e-12	-0.06914	7.01814e-12	-0.06914	7.96972e-12		-0.09218	7.80594e-12	-0.09218	5.40791e-12	-0.09218	4.77502e-12	-0.06914	7.98012e-12		-0.94711	0.000134138	-0.94711	0.000208081	-0.94711	0.000197891
-0.06313	4.5866e-12	-0.06313	6.36133e-12	-0.06313	6.99207e-12	-0.06313	7.90935e-12		-0.08417	7.69092e-12	-0.08417	5.43765e-12	-0.08417	4.66504e-12	-0.06313	8.00519e-12		-0.94689	0.000134379	-0.94689	0.000208185	-0.94689	0.000197946
-0.05711	4.5503e-12	-0.05711	6.47306e-12	-0.05711	6.92075e-12	-0.05711	7.91369e-12		-0.07615	7.52401e-12	-0.07615	5.55238e-12	-0.07615	4.62744e-12	-0.05711	7.97366e-12		-0.94667	0.000134621	-0.94667	0.000208289	-0.94667	0.000198
-0.0511	4.5689e-12	-0.0511	6.42789e-12	-0.0511	6.92357e-12	-0.0511	7.92281e-12		-0.06814	7.49889e-12	-0.06814	5.50206e-12	-0.06814	4.59726e-12	-0.0511	7.99043e-12		-0.94644	0.000134863	-0.94644	0.000208394	-0.94644	0.000198055
-0.04509	4.56363e-12	-0.04509	6.42849e-12	-0.04509	6.88693e-12	-0.04509	7.94483e-12		-0.06012	7.42673e-12	-0.06012	5.49266e-12	-0.06012	4.60448e-12	-0.04509	7.9521e-12		-0.94622	0.000135107	-0.94622	0.000208498	-0.94622	0.00019811
-0.03908	4.54118e-12	-0.03908	6.43505e-12	-0.03908	6.94106e-12	-0.03908	7.96153e-12		-0.0521	7.40021e-12	-0.0521	5.51089e-12	-0.0521	4.48788e-12	-0.03908	7.91347e-12		-0.946	0.000135351	-0.946	0.000208604	-0.946	0.000198165
-0.03307	4.4919e-12	-0.03307	6.40013e-12	-0.03307	6.9468e-12	-0.03307	7.98375e-12		-0.04409	7.3385e-12	-0.04409	5.42222e-12	-0.04409	4.48827e-12	-0.03307	7.94634e-12		-0.94578	0.000135595	-0.94578	0.000208709	-0.94578	0.00019822
-0.02705	4.59058e-12	-0.02705	6.40812e-12	-0.02705	6.94419e-12	-0.02705	7.94149e-12		-0.03607	7.38004e-12	-0.03607	5.42724e-12	-0.03607	4.56673e-12	-0.02705	7.99201e-12		-0.94556	0.000135841	-0.94556	0.000208815	-0.94556	0.000198275
-0.02104	4.52806e-12	-0.02104	6.40652e-12	-0.02104	6.8686e-12	-0.02104	7.93404e-12		-0.02806	7.3448e-12	-0.02806	5.44786e-12	-0.02806	4.53277e-12	-0.02104	7.97889e-12		-0.94533	0.000136087	-0.94533	0.000208921	-0.94533	0.00019833
-0.01503	4.50367e-12	-0.01503	6.46302e-12	-0.01503	6.98324e-12	-0.01503	7.95197e-12		-0.02004	7.38054e-12	-0.02004	5.42288e-12	-0.02004	4.45796e-12	-0.01503	7.90952e-12		-0.94511	0.000136334	-0.94511	0.000209027	-0.94511	0.000198386
-0.00902	4.56389e-12	-0.00902	6.36341e-12	-0.00902	6.95826e-12	-0.00902	7.93741e-12		-0.01202	7.38794e-12	-0.01202	5.5574e-12	-0.01202	4.63548e-12	-0.00902	7.90234e-12		-0.94489	0.000136582	-0.94489	0.000209134	-0.94489	0.000198441
-0.00301	4.51973e-12	-0.00301	6.47765e-12	-0.00301	6.93945e-12	-0.00301	7.89225e-12		-0.00401	7.31075e-12	-0.00401	5.42716e-12	-0.00401	4.58333e-12	-0.00301	7.85936e-12		-0.94467	0.000136831	-0.94467	0.000209241	-0.94467	0.000198497
0.00301	4.588e-12	0.00301	6.4322e-12	0.00301	6.88785e-12	0.00301	7.89709e-12		0.00401	7.4032e-12	0.00401	5.43986e-12	0.00401	4.53747e-12	0.00301	7.90158e-12		-0.94444	0.00013708	-0.94444	0.000209348	-0.94444	0.000198553
0.00902	4.54382e-12	0.00902	6.44829e-12	0.00902	6.94103e-12	0.00902	7.92025e-12		0.01202	7.40301e-12	0.01202	5.45625e-12	0.01202	4.53155e-12	0.00902	7.95844e-12		-0.94422	0.00013733	-0.94422	0.000209456	-0.94422	0.000198609
0.01503	4.60184e-12	0.01503	6.4051e-12	0.01503	6.98025e-12	0.01503	7.93576e-12		0.02004	7.37216e-12	0.02004	5.43328e-12	0.02004	4.60891e-12	0.01503	7.95696e-12		-0.944	0.000137581	-0.944	0.000209564	-0.944	0.000198665
0.02104	4.5071e-12	0.02104	6.39617e-12	0.02104	6.95853e-12	0.02104	7.93402e-12		0.02806	7.39934e-12	0.02806	5.43606e-12	0.02806	4.58964e-12	0.02104	7.92298e-12		-0.94378	0.000137833	-0.94378	0.000209672	-0.94378	0.000198721
0.02705	4.49598e-12	0.02705	6.35381e-12	0.02705	6.8508e-12	0.02705	7.91465e-12		0.03607	7.39065e-12	0.03607	5.45261e-12	0.03607	4.61806e-12	0.02705	7.92474e-12		-0.94356	0.000138085	-0.94356	0.000209781	-0.94356	0.000198777
0.03307	4.55301e-12	0.03307	6.36507e-12	0.03307	6.95107e-12	0.03307	7.87722e-12		0.04409	7.37323e-12	0.04409	5.42858e-12	0.04409	4.50508e-12	0.03307	7.97615e-12		-0.94333	0.000138338	-0.94333	0.00020989	-0.94333	0.000198834
0.03908	4.48284e-12	0.03908	6.43546e-12	0.03908	6.96094e-12	0.03908	7.85797e-12		0.0521	7.4324e-12	0.0521	5.504e-12	0.0521	4.51662e-12	0.03908	7.98336e-12		-0.94311	0.000138593	-0.94311	0.000209999	-0.94311	0.00019889
0.04509	4.5102e-12	0.04509	6.48095e-12	0.04509	7.00244e-12	0.04509	7.89911e-12		0.06012	7.37243e-12	0.06012	5.40384e-12	0.06012	4.52738e-12	0.04509	7.91462e-12		-0.94289	0.000138847	-0.94289	0.000210108	-0.94289	0.000198947
0.0511	4.53696e-12	0.0511	6.35627e-12	0.0511	6.92667e-12	0.0511	7.93505e-12		0.06814	7.39613e-12	0.06814	5.43703e-12	0.06814	4.59256e-12	0.0511	7.88945e-12		-0.94267	0.000139103	-0.94267	0.000210218	-0.94267	0.000199004
0.05711	4.47678e-12	0.05711	6.4403e-12	0.05711	6.94996e-12	0.05711	7.96721e-12		0.07615	7.37805e-12	0.07615	5.4896e-12	0.07615	4.51599e-12	0.05711	7.91309e-12		-0.94244	0.00013936	-0.94244	0.000210328	-0.94244	0.00019906
0.06313	4.59174e-12	0.06313	6.46184e-12	0.06313	6.97575e-12	0.06313	7.94005e-12		0.08417	7.41025e-12	0.08417	5.48103e-12	0.08417	4.57396e-12	0.06313	7.97075e-12		-0.94222	0.000139617	-0.94222	0.000210439	-0.94222	0.000199117
0.06914	4.59216e-12	0.06914	6.55179e-12	0.06914	7.01041e-12	0.06914	7.94424e-12		0.09218	7.41717e-12	0.09218	5.49052e-12	0.09218	4.54032e-12	0.06914	7.94568e-12		-0.942	0.000139875	-0.942	0.000210549	-0.942	0.000199175
0.07515	4.55211e-12	0.07515	6.43183e-12	0.07515	6.92145e-12	0.07515	7.92236e-12		0.1002	7.42107e-12	0.1002	5.42942e-12	0.1002	4.54336e-12	0.07515	7.97412e-12		-0.94178	0.000140134	-0.94178	0.00021066	-0.94178	0.000199232
0.08116	4.54849e-12	0.08116	6.38536e-12	0.08116	7.06535e-12	0.08116	7.9648e-12		0.10822	7.44273e-12	0.10822	5.4289e-12	0.10822	4.5282e-12	0.08116	8.02703e-12		-0.94156	0.000140394	-0.94156	0.000210772	-0.94156	0.000199289
0.08717	4.60714e-12	0.08717	6.42596e-12	0.08717	6.95892e-12	0.08717	7.97753e-12		0.11623	7.34619e-12	0.11623	5.41428e-12	0.11623	4.57404e-12	0.08717	8.11199e-12		-0.94133	0.000140654	-0.94133	0.000210884	-0.94133	0.000199347
0.09319	4.59391e-12	0.09319	6.46402e-12	0.09319	6.91951e-12	0.09319	8.00976e-12		0.12425	7.38833e-12	0.12425	5.44287e-12	0.12425	4.56151e-12	0.09319	8.14947e-12		-0.94111	0.000140915	-0.94111	0.000210996	-0.94111	0.000199404
0.0992	4.47452e-12	0.0992	6.43598e-12	0.0992	6.91256e-12	0.0992	8.00737e-12		0.13226	7.36136e-12	0.13226	5.50243e-12	0.13226	4.48158e-12	0.0992	8.23385e-12		-0.94089	0.000141178	-0.94089	0.000211108	-0.94089	0.000199462
0.10521	4.62442e-12	0.10521	6.44898e-12	0.10521	6.97517e-12	0.10521	7.97574e-12		0.14028	7.40235e-12	0.14028	5.46462e-12	0.14028	4.54052e-12	0.10521	8.29726e-12		-0.94067	0.000141441	-0.94067	0.000211221	-0.94067	0.00019952
0.11122	4.56106e-12	0.11122	6.43265e-12	0.11122	6.98276e-12	0.11122	8.01646e-12		0.1483	7.39025e-12	0.1483	5.50041e-12	0.1483	4.65276e-12	0.11122	8.38316e-12		-0.94044	0.000141705	-0.94044	0.000211333	-0.94044	0.000199578
0.11723	4.5332e-12	0.11723	6.48521e-12	0.11723	6.90286e-12	0.11723	8.06564e-12		0.15631	7.40288e-12	0.15631	5.39264e-12	0.15631	4.58273e-12	0.11723	8.43146e-12		-0.94022	0.000141969	-0.94022	0.000211447	-0.94022	0.000199636
0.12325	4.50199e-12	0.12325	6.47946e-12	0.12325	6.99663e-12	0.12325	8.09456e-12		0.16433	7.43049e-12	0.16433	5.49849e-12	0.16433	4.55674e-12	0.12325	8.48344e-12		-0.94	0.000142235	-0.94	0.00021156	-0.94	0.000199694
0.12926	4.50656e-12	0.12926	6.44408e-12	0.12926	7.00723e-12	0.12926	8.04114e-12		0.17234	7.39957e-12	0.17234	5.48277e-12	0.17234	4.6117e-12	0.12926	8.49825e-12		-0.93978	0.000142501	-0.93978	0.000211674	-0.93978	0.000199752
0.13527	4.52702e-12	0.13527	6.41923e-12	0.13527	6.95134e-12	0.13527	8.01472e-12		0.18036	7.37723e-12	0.18036	5.52215e-12	0.18036	4.55996e-12	0.13527	8.61896e-12		-0.93956	0.000142769	-0.93956	0.000211789	-0.93956	0.000199811
0.14128	4.55991e-12	0.14128	6.40889e-12	0.14128	6.9925e-12	0.14128	8.04461e-12		0.18838	7.33885e-12	0.18838	5.42033e-12	0.18838	4.52698e-12	0.14128	8.7149e-12		-0.93933	0.000143037	-0.93933	0.000211903	-0.93933	0.000199869
0.14729	4.57105e-12	0.14729	6.43125e-12	0.14729	6.93966e-12	0.14729	8.09096e-12		0.19639	7.33168e-12	0.19639	5.49531e-12	0.19639	4.55889e-12	0.14729	8.77102e-12		-0.93911	0.000143306	-0.93911	0.000212018	-0.93911	0.000199928
0.15331	4.58261e-12	0.15331	6.40386e-12	0.15331	6.9036e-12	0.15331	8.12464e-12		0.20441	7.34649e-12	0.20441	5.47667e-12	0.20441	4.6038e-12	0.15331	8.78675e-12		-0.93889	0.000143576	-0.93889	0.000212133	-0.93889	0.000199987
0.15932	4.51151e-12	0.15932	6.43657e-12	0.15932	6.94389e-12	0.15932	8.04341e-12		0.21242	7.41115e-12	0.21242	5.48526e-12	0.21242	4.57509e-12	0.15932	8.88843e-12		-0.93867	0.000143846	-0.93867	0.000212249	-0.93867	0.000200046
0.16533	4.55196e-12	0.16533	6.41429e-12	0.16533	6.9131e-12	0.16533	8.01873e-12		0.22044	7.396e-12	0.22044	5.49408e-12	0.22044	4.5876e-12	0.16533	8.87029e-12		-0.93844	0.000144118	-0.93844	0.000212365	-0.93844	0.000200105
0.17134	4.59619e-12	0.17134	6.4539e-12	0.17134	6.95144e-12	0.17134	8.02466e-12		0.22846	7.357e-12	0.22846	5.54413e-12	0.22846	4.65645e-12	0.17134	8.72925e-12		-0.93822	0.000144391	-0.93822	0.000212481	-0.93822	0.000200164
0.17735	4.55311e-12	0.17735	6.39642e-12	0.17735	6.87315e-12	0.17735	8.07602e-12		0.23647	7.40778e-12	0.23647	5.44589e-12	0.23647	4.57315e-12	0.17735	8.61797e-12		-0.938	0.000144664	-0.938	0.000212598	-0.938	0.000200224
0.18337	4.55333e-12	0.18337	6.37725e-12	0.18337	6.86029e-12	0.18337	8.05176e-12		0.24449	7.34678e-12	0.24449	5.45213e-12	0.24449	4.67066e-12	0.18337	8.57646e-12		-0.93778	0.000144938	-0.93778	0.000212715	-0.93778	0.000200283
0.18938	4.56103e-12	0.18938	6.42965e-12	0.18938	6.95301e-12	0.18938	8.05789e-12		0.25251	7.3871e-12	0.25251	5.46089e-12	0.25251	4.55907e-12	0.18938	8.50903e-12		-0.93756	0.000145213	-0.93756	0.000212832	-0.93756	0.000200343
0.19539	4.56497e-12	0.19539	6.45126e-12	0.19539	6.93861e-12	0.19539	8.04529e-12		0.26052	7.42758e-12	0.26052	5.46808e-12	0.26052	4.60544e-12	0.19539	8.38376e-12		-0.93733	0.000145489	-0.93733	0.000212949	-0.93733	0.000200402
0.2014	4.53192e-12	0.2014	6.39317e-12	0.2014	6.89254e-12	0.2014	8.00344e-12		0.26854	7.38595e-12	0.26854	5.45091e-12	0.26854	4.54242e-12	0.2014	8.38774e-12		-0.93711	0.000145766	-0.93711	0.000213067	-0.93711	0.000200462
0.20741	4.50739e-12	0.20741	6.43559e-12	0.20741	6.95579e-12	0.20741	7.9867e-12		0.27655	7.40693e-12	0.27655	5.38766e-12	0.27655	4.55768e-12	0.20741	8.37496e-12		-0.93689	0.000146044	-0.93689	0.000213186	-0.93689	0.000200522
0.21343	4.50367e-12	0.21343	6.42402e-12	0.21343	6.96727e-12	0.21343	7.96892e-12		0.28457	7.45735e-12	0.28457	5.52136e-12	0.28457	4.5035e-12	0.21343	8.34995e-12		-0.93667	0.000146323	-0.93667	0.000213304	-0.93667	0.000200582
0.21944	4.52017e-12	0.21944	6.4085e-12	0.21944	6.95193e-12	0.21944	7.97422e-12		0.29259	7.34211e-12	0.29259	5.43559e-12	0.29259	4.53566e-12	0.21944	8.21695e-12		-0.93644	0.000146603	-0.93644	0.000213423	-0.93644	0.000200642
0.22545	4.51405e-12	0.22545	6.45747e-12	0.22545	6.95007e-12	0.22545	7.95048e-12		0.3006	7.43318e-12	0.3006	5.44944e-12	0.3006	4.57697e-12	0.22545	8.12746e-12		-0.93622	0.000146884	-0.93622	0.000213542	-0.93622	0.000200703
0.23146	4.5588e-12	0.23146	6.41247e-12	0.23146	7.01307e-12	0.23146	7.99777e-12		0.30862	7.37427e-12	0.30862	5.44283e-12	0.30862	4.50008e-12	0.23146	8.10261e-12		-0.936	0.000147165	-0.936	0.000213662	-0.936	0.000200763
0.23747	4.62377e-12	0.23747	6.42525e-12	0.23747	6.91672e-12	0.23747	8.03264e-12		0.31663	7.36817e-12	0.31663	5.48705e-12	0.31663	4.62141e-12	0.23747	8.12528e-12		-0.93578	0.000147448	-0.93578	0.000213782	-0.93578	0.000200824
0.24349	4.50553e-12	0.24349	6.44047e-12	0.24349	6.94314e-12	0.24349	8.05171e-12		0.32465	7.34753e-12	0.32465	5.45934e-12	0.32465	4.61743e-12	0.24349	8.05806e-12		-0.93556	0.000147731	-0.93556	0.000213902	-0.93556	0.000200884
0.2495	4.52194e-12	0.2495	6.36865e-12	0.2495	6.88407e-12	0.2495	7.99491e-12		0.33267	7.45099e-12	0.33267	5.44099e-12	0.33267	4.49578e-12	0.2495	7.98605e-12		-0.93533	0.000148015	-0.93533	0.000214023	-0.93533	0.000200945
0.25551	4.46442e-12	0.25551	6.4546e-12	0.25551	6.94709e-12	0.25551	7.94442e-12		0.34068	7.38425e-12	0.34068	5.47837e-12	0.34068	4.53846e-12	0.25551	7.92147e-12		-0.93511	0.000148301	-0.93511	0.000214144	-0.93511	0.000201006
0.26152	4.50974e-12	0.26152	6.39764e-12	0.26152	7.02604e-12	0.26152	7.89682e-12		0.3487	7.36446e-12	0.3487	5.45797e-12	0.3487	4.58066e-12	0.26152	7.90257e-12		-0.93489	0.000148587	-0.93489	0.000214265	-0.93489	0.000201067
0.26753	4.50105e-12	0.26753	6.43068e-12	0.26753	6.9561e-12	0.26753	7.88922e-12		0.35671	7.40277e-12	0.35671	5.47067e-12	0.35671	4.61344e-12	0.26753	7.90215e-12		-0.93467	0.000148874	-0.93467	0.000214386	-0.93467	0.000201128
0.27355	4.60546e-12	0.27355	6.37937e-12	0.27355	6.89993e-12	0.27355	7.9014e-12		0.36473	7.4006e-12	0.36473	5.4585e-12	0.36473	4.50709e-12	0.27355	7.87808e-12		-0.93444	0.000149162	-0.93444	0.000214508	-0.93444	0.00020119
0.27956	4.48395e-12	0.27956	6.37909e-12	0.27956	6.9043e-12	0.27956	7.94156e-12		0.37275	7.38989e-12	0.37275	5.43632e-12	0.37275	4.49648e-12	0.27956	7.83742e-12		-0.93422	0.000149452	-0.93422	0.000214631	-0.93422	0.000201251
0.28557	4.52531e-12	0.28557	6.414e-12	0.28557	6.96976e-12	0.28557	7.95585e-12		0.38076	7.34345e-12	0.38076	5.5171e-12	0.38076	4.55265e-12	0.28557	7.89184e-12		-0.934	0.000149742	-0.934	0.000214753	-0.934	0.000201313
0.29158	4.52154e-12	0.29158	6.38528e-12	0.29158	6.98817e-12	0.29158	7.95331e-12		0.38878	7.39251e-12	0.38878	5.45879e-12	0.38878	4.5223e-12	0.29158	7.9455e-12		-0.93378	0.000150033	-0.93378	0.000214876	-0.93378	0.000201374
0.2976	4.56035e-12	0.2976	6.41411e-12	0.2976	6.96212e-12	0.2976	7.92451e-12		0.39679	7.33878e-12	0.39679	5.47908e-12	0.39679	4.51026e-12	0.2976	7.90095e-12		-0.93356	0.000150325	-0.93356	0.000215	-0.93356	0.000201436
0.30361	4.57177e-12	0.30361	6.33902e-12	0.30361	6.96523e-12	0.30361	7.92895e-12		0.40481	7.40073e-12	0.40481	5.41689e-12	0.40481	4.54329e-12	0.30361	7.84997e-12		-0.93333	0.000150618	-0.93333	0.000215123	-0.93333	0.000201498
0.30962	4.56289e-12	0.30962	6.47551e-12	0.30962	6.93145e-12	0.30962	7.93028e-12		0.41283	7.37407e-12	0.41283	5.41178e-12	0.41283	4.55154e-12	0.30962	7.89882e-12		-0.93311	0.000150912	-0.93311	0.000215247	-0.93311	0.00020156
0.31563	4.53409e-12	0.31563	6.4218e-12	0.31563	6.96008e-12	0.31563	7.928e-12		0.42084	7.30989e-12	0.42084	5.48596e-12	0.42084	4.56739e-12	0.31563	7.93255e-12		-0.93289	0.000151207	-0.93289	0.000215372	-0.93289	0.000201622
0.32164	4.50074e-12	0.32164	6.40113e-12	0.32164	6.96236e-12	0.32164	7.91209e-12		0.42886	7.34415e-12	0.42886	5.55145e-12	0.42886	4.57914e-12	0.32164	7.94984e-12		-0.93267	0.000151503	-0.93267	0.000215497	-0.93267	0.000201685
0.32766	4.52627e-12	0.32766	6.41262e-12	0.32766	6.9091e-12	0.32766	7.91754e-12		0.43687	7.35113e-12	0.43687	5.45865e-12	0.43687	4.59244e-12	0.32766	7.88749e-12		-0.93244	0.0001518	-0.93244	0.000215622	-0.93244	0.000201747
0.33367	4.61972e-12	0.33367	6.50574e-12	0.33367	6.93735e-12	0.33367	7.89005e-12		0.44489	7.40024e-12	0.44489	5.46084e-12	0.44489	4.5948e-12	0.33367	7.90866e-12		-0.93222	0.000152098	-0.93222	0.000215747	-0.93222	0.00020181
0.33968	4.57482e-12	0.33968	6.35876e-12	0.33968	6.95882e-12	0.33968	7.88313e-12		0.45291	7.36766e-12	0.45291	5.50512e-12	0.45291	4.58673e-12	0.33968	7.95621e-12		-0.932	0.000152397	-0.932	0.000215873	-0.932	0.000201872
0.34569	4.563e-12	0.34569	6.41314e-12	0.34569	6.93138e-12	0.34569	7.95122e-12		0.46092	7.45537e-12	0.46092	5.43589e-12	0.46092	4.62699e-12	0.34569	7.93099e-12		-0.93178	0.000152697	-0.93178	0.000215999	-0.93178	0.000201935
0.3517	4.54853e-12	0.3517	6.42475e-12	0.3517	6.91747e-12	0.3517	7.97394e-12		0.46894	7.43076e-12	0.46894	5.47854e-12	0.46894	4.6169e-12	0.3517	7.84122e-12		-0.93156	0.000152999	-0.93156	0.000216126	-0.93156	0.000201998
0.35772	4.52801e-12	0.35772	6.4441e-12	0.35772	6.96578e-12	0.35772	7.93585e-12		0.47695	7.42304e-12	0.47695	5.40197e-12	0.47695	4.59512e-12	0.35772	7.83334e-12		-0.93133	0.000153301	-0.93133	0.000216253	-0.93133	0.000202061
0.36373	4.49467e-12	0.36373	6.43095e-12	0.36373	6.92829e-12	0.36373	7.94597e-12		0.48497	7.43925e-12	0.48497	5.51419e-12	0.48497	4.69721e-12	0.36373	7.89011e-12		-0.93111	0.000153604	-0.93111	0.00021638	-0.93111	0.000202125
0.36974	4.61279e-12	0.36974	6.4008e-12	0.36974	6.91222e-12	0.36974	7.97283e-12		0.49299	7.43849e-12	0.49299	5.52837e-12	0.49299	4.59403e-12	0.36974	7.88738e-12		-0.93089	0.000153908	-0.93089	0.000216507	-0.93089	0.000202188
0.37575	4.61156e-12	0.37575	6.34161e-12	0.37575	6.99198e-12	0.37575	7.93538e-12		0.501	7.38324e-12	0.501	5.47899e-12	0.501	4.61786e-12	0.37575	7.9237e-12		-0.93067	0.000154213	-0.93067	0.000216635	-0.93067	0.000202251
0.38176	4.54421e-12	0.38176	6.45887e-12	0.38176	6.94488e-12	0.38176	7.90269e-12		0.50902	7.43296e-12	0.50902	5.5108e-12	0.50902	4.6618e-12	0.38176	7.96355e-12		-0.93044	0.00015452	-0.93044	0.000216764	-0.93044	0.000202315
0.38778	4.49394e-12	0.38778	6.41183e-12	0.38778	6.92591e-12	0.38778	7.92491e-12		0.51703	7.37482e-12	0.51703	5.52308e-12	0.51703	4.69198e-12	0.38778	7.98241e-12		-0.93022	0.000154827	-0.93022	0.000216892	-0.93022	0.000202379
0.39379	4.60202e-12	0.39379	6.41873e-12	0.39379	6.96371e-12	0.39379	7.94214e-12		0.52505	7.45423e-12	0.52505	5.53511e-12	0.52505	4.62482e-12	0.39379	7.92808e-12		-0.93	0.000155136	-0.93	0.000217021	-0.93	0.000202443
0.3998	4.58783e-12	0.3998	6.44344e-12	0.3998	6.97117e-12	0.3998	7.93576e-12		0.53307	7.43537e-12	0.53307	5.60599e-12	0.53307	4.73212e-12	0.3998	7.90335e-12		-0.92978	0.000155445	-0.92978	0.000217151	-0.92978	0.000202506
0.40581	4.56949e-12	0.40581	6.44509e-12	0.40581	6.97889e-12	0.40581	7.92993e-12		0.54108	7.45544e-12	0.54108	5.60204e-12	0.54108	4.7252e-12	0.40581	7.91091e-12		-0.92956	0.000155756	-0.92956	0.000217281	-0.92956	0.000202571
0.41182	4.58346e-12	0.41182	6.43501e-12	0.41182	6.97321e-12	0.41182	7.91674e-12		0.5491	7.39706e-12	0.5491	5.58683e-12	0.5491	4.72873e-12	0.41182	7.95701e-12		-0.92933	0.000156068	-0.92933	0.000217411	-0.92933	0.000202635
0.41784	4.59963e-12	0.41784	6.36645e-12	0.41784	6.90572e-12	0.41784	7.93131e-12		0.55711	7.48117e-12	0.55711	5.50668e-12	0.55711	4.70546e-12	0.41784	7.87143e-12		-0.92911	0.00015638	-0.92911	0.000217541	-0.92911	0.000202699
0.42385	4.54782e-12	0.42385	6.47026e-12	0.42385	6.93077e-12	0.42385	7.97976e-12		0.56513	7.46442e-12	0.56513	5.63904e-12	0.56513	4.77759e-12	0.42385	7.87258e-12		-0.92889	0.000156694	-0.92889	0.000217672	-0.92889	0.000202764
0.42986	4.48682e-12	0.42986	6.4363e-12	0.42986	7.01221e-12	0.42986	7.94455e-12		0.57315	7.45394e-12	0.57315	5.55996e-12	0.57315	4.73852e-12	0.42986	7.88131e-12		-0.92867	0.000157009	-0.92867	0.000217803	-0.92867	0.000202828
0.43587	4.51088e-12	0.43587	6.42813e-12	0.43587	6.95316e-12	0.43587	7.93509e-12		0.58116	7.40004e-12	0.58116	5.68069e-12	0.58116	4.76235e-12	0.43587	7.98339e-12		-0.92844	0.000157325	-0.92844	0.000217935	-0.92844	0.000202893
0.44188	4.51609e-12	0.44188	6.49709e-12	0.44188	6.96108e-12	0.44188	7.92011e-12		0.58918	7.4261e-12	0.58918	5.6656e-12	0.58918	4.76644e-12	0.44188	7.96728e-12		-0.92822	0.000157642	-0.92822	0.000218067	-0.92822	0.000202958
0.4479	4.51057e-12	0.4479	6.39241e-12	0.4479	6.9452e-12	0.4479	7.94462e-12		0.59719	7.44494e-12	0.59719	5.75946e-12	0.59719	4.78173e-12	0.4479	7.99841e-12		-0.928	0.000157961	-0.928	0.000218199	-0.928	0.000203023
0.45391	4.55556e-12	0.45391	6.43169e-12	0.45391	6.95592e-12	0.45391	7.97201e-12		0.60521	7.45485e-12	0.60521	5.73565e-12	0.60521	4.78499e-12	0.45391	7.94039e-12		-0.92778	0.00015828	-0.92778	0.000218332	-0.92778	0.000203088
0.45992	4.56028e-12	0.45992	6.46359e-12	0.45992	6.88314e-12	0.45992	8.03612e-12		0.61323	7.45195e-12	0.61323	5.80639e-12	0.61323	4.80672e-12	0.45992	7.93809e-12		-0.92756	0.000158601	-0.92756	0.000218465	-0.92756	0.000203153
0.46593	4.63848e-12	0.46593	6.44078e-12	0.46593	6.99447e-12	0.46593	8.04584e-12		0.62124	7.50121e-12	0.62124	5.89168e-12	0.62124	4.9245e-12	0.46593	7.9993e-12		-0.92733	0.000158922	-0.92733	0.000218599	-0.92733	0.000203219
0.47194	4.6515e-12	0.47194	6.42233e-12	0.47194	6.92843e-12	0.47194	8.0435e-12		0.62926	7.44855e-12	0.62926	6.00192e-12	0.62926	4.98708e-12	0.47194	8.071e-12		-0.92711	0.000159245	-0.92711	0.000218732	-0.92711	0.000203284
0.47796	4.6249e-12	0.47796	6.461e-12	0.47796	6.99391e-12	0.47796	8.06889e-12		0.63727	7.46355e-12	0.63727	6.15884e-12	0.63727	5.11689e-12	0.47796	8.08167e-12		-0.92689	0.000159569	-0.92689	0.000218867	-0.92689	0.00020335
0.48397	4.58522e-12	0.48397	6.46107e-12	0.48397	7.00194e-12	0.48397	8.1124e-12		0.64529	7.50656e-12	0.64529	6.18792e-12	0.64529	5.14474e-12	0.48397	8.08491e-12		-0.92667	0.000159894	-0.92667	0.000219001	-0.92667	0.000203415
0.48998	4.6062e-12	0.48998	6.48065e-12	0.48998	7.05733e-12	0.48998	8.0669e-12		0.65331	7.53109e-12	0.65331	6.35566e-12	0.65331	5.34242e-12	0.48998	8.13787e-12		-0.92644	0.000160221	-0.92644	0.000219136	-0.92644	0.000203481
0.49599	4.5826e-12	0.49599	6.43792e-12	0.49599	6.96843e-12	0.49599	8.05955e-12		0.66132	7.56684e-12	0.66132	6.52395e-12	0.66132	5.38407e-12	0.49599	8.15645e-12		-0.92622	0.000160548	-0.92622	0.000219272	-0.92622	0.000203547
0.502	4.68286e-12	0.502	6.49222e-12	0.502	6.97285e-12	0.502	8.1009e-12		0.66934	7.60772e-12	0.66934	6.58024e-12	0.66934	5.57609e-12	0.502	8.12377e-12		-0.926	0.000160877	-0.926	0.000219407	-0.926	0.000203613
0.50802	4.67722e-12	0.50802	6.40901e-12	0.50802	6.90254e-12	0.50802	8.13802e-12		0.67735	7.63235e-12	0.67735	6.66636e-12	0.67735	5.6245e-12	0.50802	8.1197e-12		-0.92578	0.000161207	-0.92578	0.000219544	-0.92578	0.00020368
0.51403	4.76666e-12	0.51403	6.53608e-12	0.51403	7.0217e-12	0.51403	8.11145e-12		0.68537	7.64816e-12	0.68537	6.77441e-12	0.68537	5.82528e-12	0.51403	8.20234e-12		-0.92556	0.000161538	-0.92556	0.00021968	-0.92556	0.000203746
0.52004	4.70706e-12	0.52004	6.47848e-12	0.52004	6.94087e-12	0.52004	8.08433e-12		0.69339	7.65139e-12	0.69339	6.71399e-12	0.69339	5.84221e-12	0.52004	8.25478e-12		-0.92533	0.00016187	-0.92533	0.000219817	-0.92533	0.000203813
0.52605	4.76658e-12	0.52605	6.45815e-12	0.52605	6.97977e-12	0.52605	8.1091e-12		0.7014	7.68944e-12	0.7014	6.73758e-12	0.7014	5.94485e-12	0.52605	8.22537e-12		-0.92511	0.000162203	-0.92511	0.000219954	-0.92511	0.000203879
0.53206	4.82025e-12	0.53206	6.47894e-12	0.53206	7.04092e-12	0.53206	8.09054e-12		0.70942	7.75042e-12	0.70942	6.82016e-12	0.70942	6.06936e-12	0.53206	8.19756e-12		-0.92489	0.000162538	-0.92489	0.000220092	-0.92489	0.000203946
0.53808	4.83413e-12	0.53808	6.42104e-12	0.53808	7.0331e-12	0.53808	8.14189e-12		0.71743	7.7495e-12	0.71743	6.829e-12	0.71743	6.07016e-12	0.53808	8.29937e-12		-0.92467	0.000162874	-0.92467	0.00022023	-0.92467	0.000204013
0.54409	4.86718e-12	0.54409	6.53654e-12	0.54409	7.04745e-12	0.54409	8.15706e-12		0.72545	7.77713e-12	0.72545	6.92504e-12	0.72545	6.15774e-12	0.54409	8.37e-12		-0.92444	0.000163211	-0.92444	0.000220368	-0.92444	0.00020408
0.5501	4.93109e-12	0.5501	6.52075e-12	0.5501	7.12559e-12	0.5501	8.13234e-12		0.73347	7.86204e-12	0.73347	6.96675e-12	0.73347	6.09845e-12	0.5501	8.33659e-12		-0.92422	0.000163549	-0.92422	0.000220507	-0.92422	0.000204147
0.55611	4.95602e-12	0.55611	6.4168e-12	0.55611	7.0409e-12	0.55611	8.11101e-12		0.74148	7.81805e-12	0.74148	7.00713e-12	0.74148	6.18406e-12	0.55611	8.27033e-12		-0.924	0.000163889	-0.924	0.000220646	-0.924	0.000204214
0.56212	4.91608e-12	0.56212	6.47529e-12	0.56212	7.01753e-12	0.56212	8.10732e-12		0.7495	7.84694e-12	0.7495	7.02933e-12	0.7495	6.18022e-12	0.56212	8.25148e-12		-0.92378	0.000164229	-0.92378	0.000220786	-0.92378	0.000204282
0.56814	4.99209e-12	0.56814	6.53102e-12	0.56814	7.01541e-12	0.56814	8.0959e-12		0.75751	7.77349e-12	0.75751	7.09791e-12	0.75751	6.13264e-12	0.56814	8.25071e-12		-0.92356	0.000164571	-0.92356	0.000220926	-0.92356	0.000204349
0.57415	5.04837e-12	0.57415	6.49976e-12	0.57415	7.07335e-12	0.57415	8.08341e-12		0.76553	7.85237e-12	0.76553	7.24166e-12	0.76553	6.17772e-12	0.57415	8.25276e-12		-0.92333	0.000164915	-0.92333	0.000221067	-0.92333	0.000204417
0.58016	5.14021e-12	0.58016	6.55022e-12	0.58016	7.08021e-12	0.58016	8.10036e-12		0.77355	7.86029e-12	0.77355	7.49579e-12	0.77355	6.14528e-12	0.58016	8.30429e-12		-0.92311	0.000165259	-0.92311	0.000221207	-0.92311	0.000204485
0.58617	5.12454e-12	0.58617	6.50715e-12	0.58617	7.06818e-12	0.58617	8.10384e-12		0.78156	7.87343e-12	0.78156	7.78317e-12	0.78156	6.08088e-12	0.58617	8.33919e-12		-0.92289	0.000165605	-0.92289	0.000221349	-0.92289	0.000204553
0.59218	5.23462e-12	0.59218	6.47046e-12	0.59218	7.11572e-12	0.59218	8.09739e-12		0.78958	7.876e-12	0.78958	8.05394e-12	0.78958	6.01881e-12	0.59218	8.32812e-12		-0.92267	0.000165952	-0.92267	0.00022149	-0.92267	0.000204621
0.5982	5.25479e-12	0.5982	6.51586e-12	0.5982	7.09776e-12	0.5982	8.10571e-12		0.7976	7.83456e-12	0.7976	8.5143e-12	0.7976	6.23097e-12	0.5982	8.33047e-12		-0.92244	0.0001663	-0.92244	0.000221632	-0.92244	0.000204689
0.60421	5.38353e-12	0.60421	6.48414e-12	0.60421	7.10096e-12	0.60421	8.08518e-12		0.80561	7.89816e-12	0.80561	8.86702e-12	0.80561	6.2578e-12	0.60421	8.32411e-12		-0.92222	0.00016665	-0.92222	0.000221775	-0.92222	0.000204757
0.61022	5.43967e-12	0.61022	6.54608e-12	0.61022	7.12521e-12	0.61022	8.08819e-12		0.81363	7.93946e-12	0.81363	9.40568e-12	0.81363	6.41505e-12	0.61022	8.29729e-12		-0.922	0.000167001	-0.922	0.000221917	-0.922	0.000204826
0.61623	5.49508e-12	0.61623	6.57047e-12	0.61623	7.23132e-12	0.61623	8.09081e-12		0.82164	7.96438e-12	0.82164	9.88015e-12	0.82164	6.47665e-12	0.61623	8.26931e-12		-0.92178	0.000167353	-0.92178	0.000222061	-0.92178	0.000204894
0.62224	5.65868e-12	0.62224	6.61412e-12	0.62224	7.21034e-12	0.62224	8.09931e-12		0.82966	8.04207e-12	0.82966	1.04599e-11	0.82966	6.77793e-12	0.62224	8.28467e-12		-0.92156	0.000167707	-0.92156	0.000222204	-0.92156	0.000204963
0.62826	5.73698e-12	0.62826	6.55094e-12	0.62826	7.27779e-12	0.62826	8.08237e-12		0.83768	7.9967e-12	0.83768	1.0957e-11	0.83768	6.87166e-12	0.62826	8.29075e-12		-0.92133	0.000168061	-0.92133	0.000222348	-0.92133	0.000205032
0.63427	5.81403e-12	0.63427	6.45976e-12	0.63427	7.23455e-12	0.63427	8.07653e-12		0.84569	8.06145e-12	0.84569	1.15458e-11	0.84569	7.10009e-12	0.63427	8.3016e-12		-0.92111	0.000168418	-0.92111	0.000222493	-0.92111	0.000205101
0.64028	5.89212e-12	0.64028	6.56395e-12	0.64028	7.3028e-12	0.64028	8.08104e-12		0.85371	8.09226e-12	0.85371	1.18283e-11	0.85371	7.47252e-12	0.64028	8.31952e-12		-0.92089	0.000168775	-0.92089	0.000222637	-0.92089	0.00020517
0.64629	6.03275e-12	0.64629	6.64541e-12	0.64629	7.30543e-12	0.64629	8.07933e-12		0.86172	8.15298e-12	0.86172	1.17676e-11	0.86172	7.65788e-12	0.64629	8.28302e-12		-0.92067	0.000169134	-0.92067	0.000222783	-0.92067	0.000205239
0.6523	6.1945e-12	0.6523	6.63444e-12	0.6523	7.30904e-12	0.6523	8.04482e-12		0.86974	8.25362e-12	0.86974	1.1901e-11	0.86974	7.88488e-12	0.6523	8.22491e-12		-0.92044	0.000169494	-0.92044	0.000222928	-0.92044	0.000205308
0.65832	6.33113e-12	0.65832	6.63756e-12	0.65832	7.40112e-12	0.65832	8.09432e-12		0.87776	8.30432e-12	0.87776	1.17428e-11	0.87776	8.18062e-12	0.65832	8.26879e-12		-0.92022	0.000169856	-0.92022	0.000223074	-0.92022	0.000205377
0.66433	6.36669e-12	0.66433	6.75612e-12	0.66433	7.42852e-12	0.66433	8.11314e-12		0.88577	8.41843e-12	0.88577	1.14524e-11	0.88577	8.43845e-12	0.66433	8.36887e-12		-0.92	0.000170219	-0.92	0.000223221	-0.92	0.000205447
0.67034	6.4589e-12	0.67034	6.68829e-12	0.67034	7.41897e-12	0.67034	8.10721e-12		0.89379	8.43298e-12	0.89379	1.11167e-11	0.89379	8.58885e-12	0.67034	8.4365e-12		-0.91978	0.000170583	-0.91978	0.000223368	-0.91978	0.000205517
0.67635	6.58441e-12	0.67635	6.6771e-12	0.67635	7.39916e-12	0.67635	8.1171e-12		0.9018	8.40335e-12	0.9018	1.07921e-11	0.9018	8.76705e-12	0.67635	8.47514e-12		-0.91956	0.000170949	-0.91956	0.000223515	-0.91956	0.000205586
0.68236	6.70278e-12	0.68236	6.69369e-12	0.68236	7.49956e-12	0.68236	8.16278e-12		0.90982	8.46135e-12	0.90982	1.02438e-11	0.90982	8.80221e-12	0.68236	8.5616e-12		-0.91933	0.000171316	-0.91933	0.000223663	-0.91933	0.000205656
0.68838	6.77052e-12	0.68838	6.79502e-12	0.68838	7.47012e-12	0.68838	8.18266e-12		0.91784	8.50106e-12	0.91784	9.82209e-12	0.91784	8.9648e-12	0.68838	8.6143e-12		-0.91911	0.000171685	-0.91911	0.000223811	-0.91911	0.000205726
0.69439	6.78862e-12	0.69439	6.764e-12	0.69439	7.52637e-12	0.69439	8.20075e-12		0.92585	8.51379e-12	0.92585	9.20904e-12	0.92585	9.11625e-12	0.69439	8.66891e-12		-0.91889	0.000172055	-0.91889	0.000223959	-0.91889	0.000205797
0.7004	6.82251e-12	0.7004	6.83334e-12	0.7004	7.59297e-12	0.7004	8.24303e-12		0.93387	8.50037e-12	0.93387	8.70496e-12	0.93387	8.92397e-12	0.7004	8.71011e-12		-0.91867	0.000172426	-0.91867	0.000224108	-0.91867	0.000205867
0.70641	6.83837e-12	0.70641	6.84226e-12	0.70641	7.58535e-12	0.70641	8.27771e-12		0.94188	8.55401e-12	0.94188	8.26491e-12	0.94188	9.0032e-12	0.70641	8.76173e-12		-0.91844	0.000172799	-0.91844	0.000224258	-0.91844	0.000205937
0.71242	6.81868e-12	0.71242	6.91059e-12	0.71242	7.65883e-12	0.71242	8.3711e-12		0.9499	8.57616e-12	0.9499	7.99426e-12	0.9499	8.80648e-12	0.71242	8.83161e-12		-0.91822	0.000173173	-0.91822	0.000224408	-0.91822	0.000206008
0.71844	6.9852e-12	0.71844	6.93424e-12	0.71844	7.60021e-12	0.71844	8.36841e-12		0.95792	8.52885e-12	0.95792	7.59517e-12	0.95792	8.49836e-12	0.71844	8.93112e-12		-0.918	0.000173549	-0.918	0.000224558	-0.918	0.000206079
0.72445	6.8817e-12	0.72445	6.91264e-12	0.72445	7.59663e-12	0.72445	8.33313e-12		0.96593	8.45994e-12	0.96593	7.30586e-12	0.96593	8.34023e-12	0.72445	8.94252e-12		-0.91778	0.000173926	-0.91778	0.000224709	-0.91778	0.000206149
0.73046	6.89708e-12	0.73046	6.99616e-12	0.73046	7.56353e-12	0.73046	8.30287e-12		0.97395	8.4212e-12	0.97395	6.97931e-12	0.97395	8.11656e-12	0.73046	8.97233e-12		-0.91756	0.000174304	-0.91756	0.00022486	-0.91756	0.00020622
0.73647	6.946e-12	0.73647	7.04996e-12	0.73647	7.5664e-12	0.73647	8.36868e-12		0.98196	8.37474e-12	0.98196	6.77548e-12	0.98196	8.04141e-12	0.73647	9.05471e-12		-0.91733	0.000174684	-0.91733	0.000225011	-0.91733	0.000206291
0.74248	6.8779e-12	0.74248	6.97283e-12	0.74248	7.54371e-12	0.74248	8.37292e-12		0.98998	8.42063e-12	0.98998	6.63982e-12	0.98998	7.9094e-12	0.74248	9.12901e-12		-0.91711	0.000175066	-0.91711	0.000225163	-0.91711	0.000206363
0.7485	6.90219e-12	0.7485	7.03156e-12	0.7485	7.59258e-12	0.7485	8.37702e-12		0.998	8.3511e-12	0.998	6.38329e-12	0.998	7.74109e-12	0.7485	9.12744e-12		-0.91689	0.000175449	-0.91689	0.000225315	-0.91689	0.000206434
0.75451	6.8558e-12	0.75451	7.10347e-12	0.75451	7.5123e-12	0.75451	8.37234e-12		1.00601	8.32389e-12	1.00601	6.27839e-12	1.00601	7.6065e-12	0.75451	9.18346e-12		-0.91667	0.000175833	-0.91667	0.000225468	-0.91667	0.000206505
0.76052	6.88613e-12	0.76052	7.1372e-12	0.76052	7.52827e-12	0.76052	8.41993e-12		1.01403	8.32782e-12	1.01403	6.25262e-12	1.01403	7.45167e-12	0.76052	9.19494e-12		-0.91644	0.000176219	-0.91644	0.000225621	-0.91644	0.000206577
0.76653	6.99171e-12	0.76653	7.22664e-12	0.76653	7.5304e-12	0.76653	8.48374e-12		1.02204	8.21338e-12	1.02204	6.25497e-12	1.02204	7.28664e-12	0.76653	9.22544e-12		-0.91622	0.000176607	-0.91622	0.000225775	-0.91622	0.000206648
0.77255	6.94761e-12	0.77255	7.17014e-12	0.77255	7.50305e-12	0.77255	8.47329e-12		1.03006	8.10955e-12	1.03006	6.25403e-12	1.03006	7.22191e-12	0.77255	9.25463e-12		-0.916	0.000176996	-0.916	0.000225929	-0.916	0.00020672
0.77856	7.09657e-12	0.77856	7.28135e-12	0.77856	7.57113e-12	0.77856	8.46844e-12		1.03808	8.1223e-12	1.03808	6.19029e-12	1.03808	7.12652e-12	0.77856	9.32332e-12		-0.91578	0.000177387	-0.91578	0.000226084	-0.91578	0.000206792
0.78457	7.16567e-12	0.78457	7.40035e-12	0.78457	7.58588e-12	0.78457	8.45555e-12		1.04609	8.04984e-12	1.04609	6.25214e-12	1.04609	7.28185e-12	0.78457	9.31249e-12		-0.91556	0.000177779	-0.91556	0.000226239	-0.91556	0.000206864
0.79058	7.23551e-12	0.79058	7.55481e-12	0.79058	7.72756e-12	0.79058	8.50698e-12		1.05411	8.1283e-12	1.05411	6.30724e-12	1.05411	7.29623e-12	0.79058	9.32464e-12		-0.91533	0.000178172	-0.91533	0.000226394	-0.91533	0.000206936
0.79659	7.28261e-12	0.79659	7.59594e-12	0.79659	7.65971e-12	0.79659	8.47942e-12		1.06212	8.08592e-12	1.06212	6.19674e-12	1.06212	7.30102e-12	0.79659	9.39286e-12		-0.91511	0.000178568	-0.91511	0.00022655	-0.91511	0.000207009
0.80261	7.38732e-12	0.80261	7.67413e-12	0.80261	7.72806e-12	0.80261	8.49219e-12		1.07014	8.17076e-12	1.07014	6.22387e-12	1.07014	7.3087e-12	0.80261	9.43869e-12		-0.91489	0.000178964	-0.91489	0.000226706	-0.91489	0.000207081
0.80862	7.50111e-12	0.80862	7.84859e-12	0.80862	7.82302e-12	0.80862	8.48711e-12		1.07816	8.12665e-12	1.07816	6.26015e-12	1.07816	7.2925e-12	0.80862	9.45036e-12		-0.91467	0.000179363	-0.91467	0.000226863	-0.91467	0.000207154
0.81463	7.50189e-12	0.81463	7.8517e-12	0.81463	7.92735e-12	0.81463	8.53063e-12		1.08617	8.12725e-12	1.08617	6.24995e-12	1.08617	7.3611e-12	0.81463	9.44308e-12		-0.91444	0.000179763	-0.91444	0.00022702	-0.91444	0.000207226
0.82064	7.74736e-12	0.82064	7.93369e-12	0.82064	7.92976e-12	0.82064	8.57115e-12		1.09419	8.24788e-12	1.09419	6.3201e-12	1.09419	7.42689e-12	0.82064	9.5244e-12		-0.91422	0.000180164	-0.91422	0.000227178	-0.91422	0.000207299
0.82665	7.83366e-12	0.82665	8.04784e-12	0.82665	7.94998e-12	0.82665	8.6014e-12		1.1022	8.18686e-12	1.1022	6.26595e-12	1.1022	7.45536e-12	0.82665	9.55784e-12		-0.914	0.000180568	-0.914	0.000227336	-0.914	0.000207372
0.83267	7.95174e-12	0.83267	8.13912e-12	0.83267	8.17688e-12	0.83267	8.61516e-12		1.11022	8.24752e-12	1.11022	6.42392e-12	1.11022	7.73845e-12	0.83267	9.59882e-12		-0.91378	0.000180973	-0.91378	0.000227495	-0.91378	0.000207445
0.83868	8.11284e-12	0.83868	8.25319e-12	0.83868	8.10844e-12	0.83868	8.61123e-12		1.11824	8.24837e-12	1.11824	6.41851e-12	1.11824	7.73322e-12	0.83868	9.67504e-12		-0.91356	0.000181379	-0.91356	0.000227654	-0.91356	0.000207518
0.84469	8.47565e-12	0.84469	8.34581e-12	0.84469	8.26251e-12	0.84469	8.67297e-12		1.12625	8.32457e-12	1.12625	6.37112e-12	1.12625	7.7364e-12	0.84469	9.79865e-12		-0.91333	0.000181787	-0.91333	0.000227813	-0.91333	0.000207591
0.8507	8.68461e-12	0.8507	8.45549e-12	0.8507	8.30522e-12	0.8507	8.69808e-12		1.13427	8.38476e-12	1.13427	6.43536e-12	1.13427	7.76562e-12	0.8507	9.8874e-12		-0.91311	0.000182197	-0.91311	0.000227973	-0.91311	0.000207665
0.85671	8.95889e-12	0.85671	8.52556e-12	0.85671	8.42067e-12	0.85671	8.72885e-12		1.14228	8.51576e-12	1.14228	6.46758e-12	1.14228	7.81194e-12	0.85671	9.92566e-12		-0.91289	0.000182608	-0.91289	0.000228133	-0.91289	0.000207738
0.86273	9.32121e-12	0.86273	8.53347e-12	0.86273	8.5123e-12	0.86273	8.74914e-12		1.1503	8.51015e-12	1.1503	6.46999e-12	1.1503	7.80676e-12	0.86273	9.97614e-12		-0.91267	0.000183022	-0.91267	0.000228294	-0.91267	0.000207812
0.86874	9.48862e-12	0.86874	8.61254e-12	0.86874	8.44588e-12	0.86874	8.80091e-12		1.15832	8.48703e-12	1.15832	6.52789e-12	1.15832	7.94987e-12	0.86874	9.98994e-12		-0.91244	0.000183436	-0.91244	0.000228455	-0.91244	0.000207886
0.87475	9.56823e-12	0.87475	8.57649e-12	0.87475	8.60624e-12	0.87475	8.82101e-12		1.16633	8.50604e-12	1.16633	6.52552e-12	1.16633	8.06942e-12	0.87475	9.99475e-12		-0.91222	0.000183853	-0.91222	0.000228617	-0.91222	0.000207959
0.88076	9.71164e-12	0.88076	8.54524e-12	0.88076	8.5647e-12	0.88076	8.87567e-12		1.17435	8.53746e-12	1.17435	6.48937e-12	1.17435	8.18799e-12	0.88076	1.00315e-11		-0.912	0.000184271	-0.912	0.000228779	-0.912	0.000208033
0.88677	9.62555e-12	0.88677	8.59056e-12	0.88677	8.61276e-12	0.88677	8.88641e-12		1.18236	8.53591e-12	1.18236	6.53892e-12	1.18236	8.26574e-12	0.88677	1.0111e-11		-0.91178	0.000184691	-0.91178	0.000228942	-0.91178	0.000208107
0.89279	9.68574e-12	0.89279	8.58908e-12	0.89279	8.58296e-12	0.89279	8.83886e-12		1.19038	8.58379e-12	1.19038	6.5372e-12	1.19038	8.27343e-12	0.89279	1.02099e-11		-0.91156	0.000185113	-0.91156	0.000229105	-0.91156	0.000208182
0.8988	9.87161e-12	0.8988	8.5524e-12	0.8988	8.6199e-12	0.8988	8.82003e-12		1.1984	8.54055e-12	1.1984	6.57442e-12	1.1984	8.24328e-12	0.8988	1.02343e-11		-0.91133	0.000185536	-0.91133	0.000229268	-0.91133	0.000208256
0.90481	9.89533e-12	0.90481	8.47368e-12	0.90481	8.65665e-12	0.90481	8.8519e-12		1.20641	8.57637e-12	1.20641	6.68286e-12	1.20641	8.34622e-12	0.90481	1.02692e-11		-0.91111	0.000185961	-0.91111	0.000229432	-0.91111	0.00020833
0.91082	9.96008e-12	0.91082	8.34586e-12	0.91082	8.53474e-12	0.91082	8.86024e-12		1.21443	8.48287e-12	1.21443	6.68516e-12	1.21443	8.37934e-12	0.91082	1.0242e-11		-0.91089	0.000186388	-0.91089	0.000229597	-0.91089	0.000208405
0.91683	1.00611e-11	0.91683	8.37355e-12	0.91683	8.50685e-12	0.91683	8.84221e-12		1.22245	8.44192e-12	1.22245	6.71348e-12	1.22245	8.50908e-12	0.91683	1.02209e-11		-0.91067	0.000186817	-0.91067	0.000229762	-0.91067	0.00020848
0.92285	9.99504e-12	0.92285	8.3226e-12	0.92285	8.4689e-12	0.92285	8.87085e-12		1.23046	8.45739e-12	1.23046	6.58994e-12	1.23046	8.70126e-12	0.92285	1.02222e-11		-0.91044	0.000187247	-0.91044	0.000229927	-0.91044	0.000208555
0.92886	1.00004e-11	0.92886	8.25316e-12	0.92886	8.44655e-12	0.92886	8.87926e-12		1.23848	8.33361e-12	1.23848	6.82496e-12	1.23848	8.81325e-12	0.92886	1.0233e-11		-0.91022	0.00018768	-0.91022	0.000230093	-0.91022	0.000208629
0.93487	9.86664e-12	0.93487	8.21062e-12	0.93487	8.35252e-12	0.93487	8.86761e-12		1.24649	8.36048e-12	1.24649	6.89125e-12	1.24649	8.97029e-12	0.93487	1.0175e-11		-0.91	0.000188114	-0.91	0.00023026	-0.91	0.000208704
0.94088	1.00242e-11	0.94088	8.16868e-12	0.94088	8.25054e-12	0.94088	8.84662e-12		1.25451	8.41853e-12	1.25451	6.99937e-12	1.25451	8.88253e-12	0.94088	1.01643e-11		-0.90978	0.00018855	-0.90978	0.000230426	-0.90978	0.00020878
0.94689	9.93982e-12	0.94689	7.99133e-12	0.94689	8.19563e-12	0.94689	8.80429e-12		1.26253	8.32027e-12	1.26253	7.02546e-12	1.26253	8.93061e-12	0.94689	1.02171e-11		-0.90956	0.000188988	-0.90956	0.000230594	-0.90956	0.000208855
0.95291	9.92489e-12	0.95291	8.08477e-12	0.95291	8.13321e-12	0.95291	8.7962e-12		1.27054	8.30677e-12	1.27054	7.07515e-12	1.27054	9.24786e-12	0.95291	1.01699e-11		-0.90933	0.000189427	-0.90933	0.000230762	-0.90933	0.00020893
0.95892	9.84079e-12	0.95892	8.03108e-12	0.95892	8.12239e-12	0.95892	8.85883e-12		1.27856	8.26549e-12	1.27856	7.23398e-12	1.27856	9.42495e-12	0.95892	1.00784e-11		-0.90911	0.000189869	-0.90911	0.00023093	-0.90911	0.000209006
0.96493	9.76306e-12	0.96493	7.97946e-12	0.96493	8.02242e-12	0.96493	8.8966e-12		1.28657	8.23217e-12	1.28657	7.18889e-12	1.28657	9.56421e-12	0.96493	1.0086e-11		-0.90889	0.000190312	-0.90889	0.000231099	-0.90889	0.000209081
0.97094	9.71755e-12	0.97094	7.9977e-12	0.97094	7.88063e-12	0.97094	8.8708e-12		1.29459	8.26734e-12	1.29459	7.43636e-12	1.29459	9.75444e-12	0.97094	1.01203e-11		-0.90867	0.000190757	-0.90867	0.000231268	-0.90867	0.000209157
0.97695	9.71661e-12	0.97695	7.98547e-12	0.97695	7.88464e-12	0.97695	8.87751e-12		1.30261	8.26271e-12	1.30261	7.4168e-12	1.30261	1.00243e-11	0.97695	1.01055e-11		-0.90844	0.000191204	-0.90844	0.000231438	-0.90844	0.000209233
0.98297	9.88415e-12	0.98297	7.81388e-12	0.98297	7.90978e-12	0.98297	8.93219e-12		1.31062	8.22315e-12	1.31062	7.72886e-12	1.31062	1.01735e-11	0.98297	1.01106e-11		-0.90822	0.000191654	-0.90822	0.000231608	-0.90822	0.000209309
0.98898	9.82957e-12	0.98898	7.90045e-12	0.98898	7.83303e-12	0.98898	8.92558e-12		1.31864	8.30382e-12	1.31864	7.84589e-12	1.31864	1.01905e-11	0.98898	1.01195e-11		-0.908	0.000192105	-0.908	0.000231778	-0.908	0.000209385
0.99499	9.89735e-12	0.99499	7.86723e-12	0.99499	7.80338e-12	0.99499	8.9186e-12		1.32665	8.33573e-12	1.32665	8.20477e-12	1.32665	1.03245e-11	0.99499	1.00711e-11		-0.90778	0.000192558	-0.90778	0.00023195	-0.90778	0.000209461
1.001	9.93872e-12	1.001	7.80638e-12	1.001	7.70733e-12	1.001	8.95691e-12		1.33467	8.40942e-12	1.33467	8.3575e-12	1.33467	1.04761e-11	1.001	1.00821e-11		-0.90756	0.000193012	-0.90756	0.000232121	-0.90756	0.000209538
1.00701	9.98016e-12	1.00701	7.82072e-12	1.00701	7.72579e-12	1.00701	8.99572e-12		1.34269	8.32898e-12	1.34269	8.70103e-12	1.34269	1.06102e-11	1.00701	1.0096e-11		-0.90733	0.000193469	-0.90733	0.000232294	-0.90733	0.000209614
1.01303	9.88993e-12	1.01303	7.89822e-12	1.01303	7.69543e-12	1.01303	8.98494e-12		1.3507	8.37099e-12	1.3507	8.72829e-12	1.3507	1.07442e-11	1.01303	1.0046e-11		-0.90711	0.000193928	-0.90711	0.000232466	-0.90711	0.00020969
1.01904	9.72796e-12	1.01904	7.9631e-12	1.01904	7.74214e-12	1.01904	8.95423e-12		1.35872	8.3724e-12	1.35872	9.17474e-12	1.35872	1.11031e-11	1.01904	9.97752e-12		-0.90689	0.000194389	-0.90689	0.000232639	-0.90689	0.000209767
1.02505	9.56993e-12	1.02505	7.91568e-12	1.02505	7.73497e-12	1.02505	8.90587e-12		1.36673	8.51527e-12	1.36673	9.66784e-12	1.36673	1.11975e-11	1.02505	9.96936e-12		-0.90667	0.000194852	-0.90667	0.000232813	-0.90667	0.000209844
1.03106	9.50253e-12	1.03106	7.96516e-12	1.03106	7.70417e-12	1.03106	8.90403e-12		1.37475	8.6155e-12	1.37475	9.96724e-12	1.37475	1.13741e-11	1.03106	9.93554e-12		-0.90644	0.000195317	-0.90644	0.000232987	-0.90644	0.000209921
1.03707	9.56724e-12	1.03707	8.049e-12	1.03707	7.62743e-12	1.03707	8.95097e-12		1.38277	8.72062e-12	1.38277	1.06612e-11	1.38277	1.17124e-11	1.03707	9.89734e-12		-0.90622	0.000195784	-0.90622	0.000233162	-0.90622	0.000209998
1.04309	9.5778e-12	1.04309	7.91092e-12	1.04309	7.59575e-12	1.04309	8.96313e-12		1.39078	8.67602e-12	1.39078	1.10638e-11	1.39078	1.19143e-11	1.04309	9.88361e-12		-0.906	0.000196253	-0.906	0.000233337	-0.906	0.000210075
1.0491	9.49202e-12	1.0491	8.023e-12	1.0491	7.66936e-12	1.0491	8.89791e-12		1.3988	8.87416e-12	1.3988	1.18487e-11	1.3988	1.2247e-11	1.0491	9.84183e-12		-0.90578	0.000196724	-0.90578	0.000233513	-0.90578	0.000210152
1.05511	9.33305e-12	1.05511	8.0128e-12	1.05511	7.59948e-12	1.05511	8.88221e-12		1.40681	8.97437e-12	1.40681	1.24597e-11	1.40681	1.26621e-11	1.05511	9.7051e-12		-0.90556	0.000197197	-0.90556	0.000233689	-0.90556	0.000210229
1.06112	9.48845e-12	1.06112	8.0042e-12	1.06112	7.70853e-12	1.06112	8.90191e-12		1.41483	9.17842e-12	1.41483	1.3338e-11	1.41483	1.31013e-11	1.06112	9.73364e-12		-0.90533	0.000197672	-0.90533	0.000233865	-0.90533	0.000210307
1.06713	9.41504e-12	1.06713	8.03688e-12	1.06713	7.70982e-12	1.06713	8.90356e-12		1.42285	9.32317e-12	1.42285	1.41348e-11	1.42285	1.37915e-11	1.06713	9.72798e-12		-0.90511	0.000198149	-0.90511	0.000234043	-0.90511	0.000210384
1.07315	9.52444e-12	1.07315	8.10147e-12	1.07315	7.70905e-12	1.07315	8.86157e-12		1.43086	9.36124e-12	1.43086	1.51215e-11	1.43086	1.4347e-11	1.07315	9.67115e-12		-0.90489	0.000198629	-0.90489	0.00023422	-0.90489	0.000210462
1.07916	9.65978e-12	1.07916	8.17597e-12	1.07916	7.78996e-12	1.07916	8.82316e-12		1.43888	9.68792e-12	1.43888	1.63504e-11	1.43888	1.50019e-11	1.07916	9.57864e-12		-0.90467	0.00019911	-0.90467	0.000234399	-0.90467	0.00021054
1.08517	9.82505e-12	1.08517	8.14583e-12	1.08517	7.65873e-12	1.08517	8.80914e-12		1.44689	1.00142e-11	1.44689	1.74188e-11	1.44689	1.54591e-11	1.08517	9.62359e-12		-0.90444	0.000199594	-0.90444	0.000234577	-0.90444	0.000210617
1.09118	1.00511e-11	1.09118	8.20334e-12	1.09118	7.72903e-12	1.09118	8.82703e-12		1.45491	1.02403e-11	1.45491	1.8071e-11	1.45491	1.61855e-11	1.09118	9.60871e-12		-0.90422	0.00020008	-0.90422	0.000234757	-0.90422	0.000210695
1.09719	9.83528e-12	1.09719	8.17002e-12	1.09719	7.68724e-12	1.09719	8.84869e-12		1.46293	1.04868e-11	1.46293	1.89381e-11	1.46293	1.71794e-11	1.09719	9.57186e-12		-0.904	0.000200568	-0.904	0.000234936	-0.904	0.000210773
1.10321	1.00297e-11	1.10321	8.23499e-12	1.10321	7.70925e-12	1.10321	8.83857e-12		1.47094	1.06516e-11	1.47094	1.96034e-11	1.47094	1.80843e-11	1.10321	9.48654e-12		-0.90378	0.000201058	-0.90378	0.000235117	-0.90378	0.000210852
1.10922	1.01173e-11	1.10922	8.2941e-12	1.10922	7.68878e-12	1.10922	8.84743e-12		1.47896	1.08568e-11	1.47896	1.98855e-11	1.47896	1.90133e-11	1.10922	9.40621e-12		-0.90356	0.000201551	-0.90356	0.000235297	-0.90356	0.00021093
1.11523	1.02535e-11	1.11523	8.31118e-12	1.11523	7.72324e-12	1.11523	8.85874e-12		1.48697	1.11613e-11	1.48697	2.05655e-11	1.48697	1.97679e-11	1.11523	9.37761e-12		-0.90333	0.000202046	-0.90333	0.000235479	-0.90333	0.000211008
1.12124	1.03262e-11	1.12124	8.29494e-12	1.12124	7.80045e-12	1.12124	8.83735e-12		1.49499	1.12988e-11	1.49499	2.09347e-11	1.49499	2.04833e-11	1.12124	9.44691e-12		-0.90311	0.000202543	-0.90311	0.00023566	-0.90311	0.000211087
1.12725	1.04891e-11	1.12725	8.29931e-12	1.12725	7.7094e-12	1.12725	8.81318e-12		1.50301	1.15475e-11	1.50301	2.09032e-11	1.50301	2.10183e-11	1.12725	9.41762e-12		-0.90289	0.000203042	-0.90289	0.000235843	-0.90289	0.000211165
1.13327	1.07647e-11	1.13327	8.26678e-12	1.13327	7.67213e-12	1.13327	8.80129e-12		1.51102	1.16408e-11	1.51102	2.11574e-11	1.51102	2.14423e-11	1.13327	9.36196e-12		-0.90267	0.000203543	-0.90267	0.000236026	-0.90267	0.000211244
1.13928	1.08936e-11	1.13928	8.20944e-12	1.13928	7.67088e-12	1.13928	8.77724e-12		1.51904	1.17735e-11	1.51904	2.09726e-11	1.51904	2.19952e-11	1.13928	9.37977e-12		-0.90244	0.000204047	-0.90244	0.000236209	-0.90244	0.000211323
1.14529	1.074e-11	1.14529	8.26249e-12	1.14529	7.78114e-12	1.14529	8.73078e-12		1.52705	1.18579e-11	1.52705	2.01334e-11	1.52705	2.25805e-11	1.14529	9.38598e-12		-0.90222	0.000204553	-0.90222	0.000236393	-0.90222	0.000211402
1.1513	1.07678e-11	1.1513	8.27572e-12	1.1513	7.83047e-12	1.1513	8.74578e-12		1.53507	1.18361e-11	1.53507	1.9289e-11	1.53507	2.3084e-11	1.1513	9.30211e-12		-0.902	0.000205062	-0.902	0.000236578	-0.902	0.000211481
1.15731	1.05971e-11	1.15731	8.36273e-12	1.15731	7.86148e-12	1.15731	8.79201e-12		1.54309	1.18956e-11	1.54309	1.8566e-11	1.54309	2.35324e-11	1.15731	9.31293e-12		-0.90178	0.000205573	-0.90178	0.000236763	-0.90178	0.00021156
1.16333	1.07017e-11	1.16333	8.29233e-12	1.16333	7.74359e-12	1.16333	8.76999e-12		1.5511	1.21154e-11	1.5511	1.79746e-11	1.5511	2.36707e-11	1.16333	9.36894e-12		-0.90156	0.000206086	-0.90156	0.000236948	-0.90156	0.000211639
1.16934	1.06859e-11	1.16934	8.28566e-12	1.16934	7.75561e-12	1.16934	8.73528e-12		1.55912	1.20633e-11	1.55912	1.68434e-11	1.55912	2.38015e-11	1.16934	9.39253e-12		-0.90133	0.000206602	-0.90133	0.000237134	-0.90133	0.000211718
1.17535	1.0885e-11	1.17535	8.36964e-12	1.17535	7.8959e-12	1.17535	8.71967e-12		1.56713	1.20904e-11	1.56713	1.64218e-11	1.56713	2.35925e-11	1.17535	9.37746e-12		-0.90111	0.00020712	-0.90111	0.000237321	-0.90111	0.000211798
1.18136	1.07593e-11	1.18136	8.33834e-12	1.18136	7.78626e-12	1.18136	8.71686e-12		1.57515	1.21456e-11	1.57515	1.58632e-11	1.57515	2.3802e-11	1.18136	9.4706e-12		-0.90089	0.00020764	-0.90089	0.000237508	-0.90089	0.000211877
1.18737	1.08052e-11	1.18737	8.29498e-12	1.18737	7.72422e-12	1.18737	8.71932e-12		1.58317	1.2072e-11	1.58317	1.46534e-11	1.58317	2.36568e-11	1.18737	9.45933e-12		-0.90067	0.000208163	-0.90067	0.000237696	-0.90067	0.000211957
1.19339	1.08327e-11	1.19339	8.30436e-12	1.19339	7.78948e-12	1.19339	8.72563e-12		1.59118	1.20006e-11	1.59118	1.39928e-11	1.59118	2.40148e-11	1.19339	9.43695e-12		-0.90044	0.000208689	-0.90044	0.000237884	-0.90044	0.000212036
1.1994	1.08456e-11	1.1994	8.36468e-12	1.1994	7.77391e-12	1.1994	8.75031e-12		1.5992	1.19172e-11	1.5992	1.36428e-11	1.5992	2.44916e-11	1.1994	9.43626e-12		-0.90022	0.000209216	-0.90022	0.000238073	-0.90022	0.000212116
1.20541	1.09807e-11	1.20541	8.33297e-12	1.20541	7.78745e-12	1.20541	8.74422e-12		1.60721	1.19168e-11	1.60721	1.32994e-11	1.60721	2.47766e-11	1.20541	9.44212e-12		-0.9	0.000209747	-0.9	0.000238262	-0.9	0.000212196
1.21142	1.12134e-11	1.21142	8.40918e-12	1.21142	7.82218e-12	1.21142	8.76542e-12		1.61523	1.19194e-11	1.61523	1.31835e-11	1.61523	2.47422e-11	1.21142	9.41081e-12		-0.89978	0.00021028	-0.89978	0.000238452	-0.89978	0.000212276
1.21743	1.1533e-11	1.21743	8.36843e-12	1.21743	7.78423e-12	1.21743	8.73397e-12		1.62325	1.19092e-11	1.62325	1.30675e-11	1.62325	2.46552e-11	1.21743	9.4687e-12		-0.89956	0.000210815	-0.89956	0.000238643	-0.89956	0.000212356
1.22345	1.17393e-11	1.22345	8.2463e-12	1.22345	7.80618e-12	1.22345	8.71158e-12		1.63126	1.20079e-11	1.63126	1.31163e-11	1.63126	2.47384e-11	1.22345	9.49334e-12		-0.89933	0.000211353	-0.89933	0.000238834	-0.89933	0.000212436
1.22946	1.18153e-11	1.22946	8.28266e-12	1.22946	7.82997e-12	1.22946	8.62867e-12		1.63928	1.19964e-11	1.63928	1.28548e-11	1.63928	2.50429e-11	1.22946	9.52455e-12		-0.89911	0.000211894	-0.89911	0.000239025	-0.89911	0.000212516
1.23547	1.19684e-11	1.23547	8.2497e-12	1.23547	7.89409e-12	1.23547	8.63017e-12		1.64729	1.19006e-11	1.64729	1.27383e-11	1.64729	2.5612e-11	1.23547	9.50733e-12		-0.89889	0.000212437	-0.89889	0.000239217	-0.89889	0.000212597
1.24148	1.19564e-11	1.24148	8.35025e-12	1.24148	7.88047e-12	1.24148	8.6236e-12		1.65531	1.19944e-11	1.65531	1.2738e-11	1.65531	2.60778e-11	1.24148	9.55212e-12		-0.89867	0.000212983	-0.89867	0.00023941	-0.89867	0.000212677
1.24749	1.22091e-11	1.24749	8.40278e-12	1.24749	7.95344e-12	1.24749	8.68973e-12		1.66333	1.2124e-11	1.66333	1.30853e-11	1.66333	2.65647e-11	1.24749	9.56836e-12		-0.89844	0.000213531	-0.89844	0.000239603	-0.89844	0.000212758
1.25351	1.23221e-11	1.25351	8.55986e-12	1.25351	7.93302e-12	1.25351	8.69e-12		1.67134	1.22178e-11	1.67134	1.30701e-11	1.67134	2.69335e-11	1.25351	9.60807e-12		-0.89822	0.000214082	-0.89822	0.000239797	-0.89822	0.000212838
1.25952	1.244e-11	1.25952	8.58639e-12	1.25952	7.97827e-12	1.25952	8.69921e-12		1.67936	1.22149e-11	1.67936	1.32627e-11	1.67936	2.70137e-11	1.25952	9.64686e-12		-0.898	0.000214636	-0.898	0.000239992	-0.898	0.000212919
1.26553	1.2795e-11	1.26553	8.58814e-12	1.26553	7.93997e-12	1.26553	8.66798e-12		1.68737	1.23669e-11	1.68737	1.37182e-11	1.68737	2.72466e-11	1.26553	9.66668e-12		-0.89778	0.000215193	-0.89778	0.000240187	-0.89778	0.000213
1.27154	1.28533e-11	1.27154	8.64379e-12	1.27154	7.91518e-12	1.27154	8.68614e-12		1.69539	1.24189e-11	1.69539	1.39502e-11	1.69539	2.72464e-11	1.27154	9.71134e-12		-0.89756	0.000215752	-0.89756	0.000240382	-0.89756	0.000213081
1.27756	1.30946e-11	1.27756	8.6856e-12	1.27756	8.03014e-12	1.27756	8.66631e-12		1.70341	1.25453e-11	1.70341	1.39693e-11	1.70341	2.75479e-11	1.27756	9.75475e-12		-0.89733	0.000216314	-0.89733	0.000240578	-0.89733	0.000213162
1.28357	1.33662e-11	1.28357	8.79394e-12	1.28357	8.13584e-12	1.28357	8.63092e-12		1.71142	1.2553e-11	1.71142	1.41165e-11	1.71142	2.76995e-11	1.28357	9.8581e-12		-0.89711	0.000216879	-0.89711	0.000240775	-0.89711	0.000213243
1.28958	1.35185e-11	1.28958	8.97432e-12	1.28958	8.0827e-12	1.28958	8.65423e-12		1.71944	1.25284e-11	1.71944	1.42169e-11	1.71944	2.79232e-11	1.28958	9.85644e-12		-0.89689	0.000217446	-0.89689	0.000240972	-0.89689	0.000213324
1.29559	1.36637e-11	1.29559	8.94156e-12	1.29559	8.22678e-12	1.29559	8.71085e-12		1.72745	1.26403e-11	1.72745	1.40243e-11	1.72745	2.79685e-11	1.29559	9.79427e-12		-0.89667	0.000218017	-0.89667	0.00024117	-0.89667	0.000213405
1.3016	1.3855e-11	1.3016	9.01858e-12	1.3016	8.18496e-12	1.3016	8.76257e-12		1.73547	1.27398e-11	1.73547	1.43431e-11	1.73547	2.77365e-11	1.3016	9.77836e-12		-0.89644	0.00021859	-0.89644	0.000241369	-0.89644	0.000213486
1.30762	1.44457e-11	1.30762	9.0643e-12	1.30762	8.31818e-12	1.30762	8.73871e-12		1.74349	1.27571e-11	1.74349	1.48599e-11	1.74349	2.75654e-11	1.30762	9.83399e-12		-0.89622	0.000219166	-0.89622	0.000241568	-0.89622	0.000213568
1.31363	1.52227e-11	1.31363	9.10971e-12	1.31363	8.27591e-12	1.31363	8.7272e-12		1.7515	1.28373e-11	1.7515	1.50243e-11	1.7515	2.68412e-11	1.31363	9.86223e-12		-0.896	0.000219745	-0.896	0.000241767	-0.896	0.000213649
1.31964	1.52629e-11	1.31964	9.19485e-12	1.31964	8.2944e-12	1.31964	8.71502e-12		1.75952	1.26543e-11	1.75952	1.47999e-11	1.75952	2.67204e-11	1.31964	9.85927e-12		-0.89578	0.000220327	-0.89578	0.000241967	-0.89578	0.000213731
1.32565	1.5566e-11	1.32565	9.22058e-12	1.32565	8.41998e-12	1.32565	8.73063e-12		1.76754	1.25204e-11	1.76754	1.44893e-11	1.76754	2.68501e-11	1.32565	9.86804e-12		-0.89556	0.000220912	-0.89556	0.000242168	-0.89556	0.000213812
1.33166	1.55816e-11	1.33166	9.51013e-12	1.33166	8.45186e-12	1.33166	8.71666e-12		1.77555	1.24996e-11	1.77555	1.4316e-11	1.77555	2.67144e-11	1.33166	9.81548e-12		-0.89533	0.0002215	-0.89533	0.00024237	-0.89533	0.000213894
1.33768	1.55873e-11	1.33768	9.5707e-12	1.33768	8.53871e-12	1.33768	8.69227e-12		1.78357	1.24315e-11	1.78357	1.42679e-11	1.78357	2.65712e-11	1.33768	9.77189e-12		-0.89511	0.000222091	-0.89511	0.000242571	-0.89511	0.000213976
1.34369	1.58766e-11	1.34369	9.68097e-12	1.34369	8.68453e-12	1.34369	8.71256e-12		1.79158	1.25672e-11	1.79158	1.43033e-11	1.79158	2.66411e-11	1.34369	9.74698e-12		-0.89489	0.000222685	-0.89489	0.000242774	-0.89489	0.000214058
1.3497	1.61132e-11	1.3497	9.78706e-12	1.3497	8.85232e-12	1.3497	8.72215e-12		1.7996	1.26042e-11	1.7996	1.45455e-11	1.7996	2.63508e-11	1.3497	9.64172e-12		-0.89467	0.000223281	-0.89467	0.000242977	-0.89467	0.00021414
1.35571	1.65578e-11	1.35571	9.87443e-12	1.35571	8.8784e-12	1.35571	8.71414e-12		1.80762	1.24191e-11	1.80762	1.49029e-11	1.80762	2.52698e-11	1.35571	9.61409e-12		-0.89444	0.000223881	-0.89444	0.000243181	-0.89444	0.000214222
1.36172	1.68053e-11	1.36172	9.96114e-12	1.36172	9.06304e-12	1.36172	8.68619e-12		1.81563	1.24758e-11	1.81563	1.47528e-11	1.81563	2.58507e-11	1.36172	9.63788e-12		-0.89422	0.000224484	-0.89422	0.000243385	-0.89422	0.000214304
1.36774	1.69828e-11	1.36774	1.01732e-11	1.36774	9.18675e-12	1.36774	8.67816e-12		1.82365	1.24579e-11	1.82365	1.44828e-11	1.82365	2.62141e-11	1.36774	9.62834e-12		-0.894	0.000225091	-0.894	0.00024359	-0.894	0.000214386
1.37375	1.72035e-11	1.37375	1.02656e-11	1.37375	9.42049e-12	1.37375	8.70553e-12		1.83166	1.21479e-11	1.83166	1.44902e-11	1.83166	2.64028e-11	1.37375	9.52525e-12		-0.89378	0.0002257	-0.89378	0.000243796	-0.89378	0.000214468
1.37976	1.7421e-11	1.37976	1.05634e-11	1.37976	9.62406e-12	1.37976	8.70676e-12		1.83968	1.21923e-11	1.83968	1.42971e-11	1.83968	2.72309e-11	1.37976	9.5513e-12		-0.89356	0.000226312	-0.89356	0.000244002	-0.89356	0.00021455
1.38577	1.76185e-11	1.38577	1.07624e-11	1.38577	9.95715e-12	1.38577	8.71763e-12		1.8477	1.24467e-11	1.8477	1.47467e-11	1.8477	2.757e-11	1.38577	9.60656e-12		-0.89333	0.000226928	-0.89333	0.000244209	-0.89333	0.000214633
1.39178	1.79922e-11	1.39178	1.10108e-11	1.39178	1.01517e-11	1.39178	8.67956e-12		1.85571	1.24343e-11	1.85571	1.46566e-11	1.85571	2.75941e-11	1.39178	9.52652e-12		-0.89311	0.000227547	-0.89311	0.000244416	-0.89311	0.000214715
1.3978	1.87294e-11	1.3978	1.12735e-11	1.3978	1.03872e-11	1.3978	8.69108e-12		1.86373	1.26642e-11	1.86373	1.50837e-11	1.86373	2.77565e-11	1.3978	9.52772e-12		-0.89289	0.000228169	-0.89289	0.000244624	-0.89289	0.000214798
1.40381	1.89205e-11	1.40381	1.15338e-11	1.40381	1.07016e-11	1.40381	8.67824e-12		1.87174	1.27012e-11	1.87174	1.52444e-11	1.87174	2.77121e-11	1.40381	9.626e-12		-0.89267	0.000228795	-0.89267	0.000244833	-0.89267	0.00021488
1.40982	1.9224e-11	1.40982	1.18453e-11	1.40982	1.10539e-11	1.40982	8.68112e-12		1.87976	1.27512e-11	1.87976	1.54573e-11	1.87976	2.81661e-11	1.40982	9.60188e-12		-0.89244	0.000229423	-0.89244	0.000245042	-0.89244	0.000214963
1.41583	1.9719e-11	1.41583	1.21559e-11	1.41583	1.13014e-11	1.41583	8.71196e-12		1.88778	1.25088e-11	1.88778	1.51264e-11	1.88778	2.85495e-11	1.41583	9.49147e-12		-0.89222	0.000230056	-0.89222	0.000245252	-0.89222	0.000215046
1.42184	1.98387e-11	1.42184	1.24487e-11	1.42184	1.17321e-11	1.42184	8.7526e-12		1.89579	1.26096e-11	1.89579	1.50693e-11	1.89579	2.92279e-11	1.42184	9.61043e-12		-0.892	0.000230691	-0.892	0.000245463	-0.892	0.000215128
1.42786	1.97118e-11	1.42786	1.26777e-11	1.42786	1.2099e-11	1.42786	8.74188e-12		1.90381	1.27114e-11	1.90381	1.56996e-11	1.90381	3.068e-11	1.42786	9.74036e-12		-0.89178	0.00023133	-0.89178	0.000245674	-0.89178	0.000215211
1.43387	2.01673e-11	1.43387	1.30727e-11	1.43387	1.25765e-11	1.43387	8.76105e-12		1.91182	1.29638e-11	1.91182	1.56968e-11	1.91182	3.07154e-11	1.43387	9.77895e-12		-0.89156	0.000231972	-0.89156	0.000245886	-0.89156	0.000215294
1.43988	2.10519e-11	1.43988	1.3326e-11	1.43988	1.29571e-11	1.43988	8.80961e-12		1.91984	1.30631e-11	1.91984	1.56262e-11	1.91984	3.14712e-11	1.43988	9.80193e-12		-0.89133	0.000232618	-0.89133	0.000246098	-0.89133	0.000215377
1.44589	2.15395e-11	1.44589	1.35514e-11	1.44589	1.32565e-11	1.44589	8.81723e-12		1.92786	1.34242e-11	1.92786	1.6132e-11	1.92786	3.23214e-11	1.44589	1.00007e-11		-0.89111	0.000233268	-0.89111	0.000246311	-0.89111	0.00021546
1.4519	2.18683e-11	1.4519	1.37906e-11	1.4519	1.34673e-11	1.4519	8.82424e-12		1.93587	1.35357e-11	1.93587	1.62254e-11	1.93587	3.23032e-11	1.4519	1.00305e-11		-0.89089	0.00023392	-0.89089	0.000246525	-0.89089	0.000215543
1.45792	2.244e-11	1.45792	1.39745e-11	1.45792	1.37469e-11	1.45792	8.96229e-12		1.94389	1.40199e-11	1.94389	1.62092e-11	1.94389	3.43266e-11	1.45792	1.0098e-11		-0.89067	0.000234577	-0.89067	0.000246739	-0.89067	0.000215626
1.46393	2.26758e-11	1.46393	1.42351e-11	1.46393	1.38465e-11	1.46393	9.0324e-12		1.9519	1.42068e-11	1.9519	1.62708e-11	1.9519	3.54054e-11	1.46393	1.01799e-11		-0.89044	0.000235237	-0.89044	0.000246954	-0.89044	0.000215709
1.46994	2.23511e-11	1.46994	1.45124e-11	1.46994	1.40741e-11	1.46994	9.02487e-12		1.95992	1.43705e-11	1.95992	1.74479e-11	1.95992	3.7471e-11	1.46994	1.02464e-11		-0.89022	0.0002359	-0.89022	0.00024717	-0.89022	0.000215792
1.47595	2.21562e-11	1.47595	1.49289e-11	1.47595	1.39812e-11	1.47595	9.06525e-12		1.96794	1.47567e-11	1.96794	1.62217e-11	1.96794	3.86489e-11	1.47595	1.0374e-11		-0.89	0.000236568	-0.89	0.000247386	-0.89	0.000215876
1.48196	2.24658e-11	1.48196	1.50394e-11	1.48196	1.4202e-11	1.48196	9.15738e-12		1.97595	1.53652e-11	1.97595	1.66797e-11	1.97595	3.98335e-11	1.48196	1.05787e-11		-0.88978	0.000237239	-0.88978	0.000247603	-0.88978	0.000215959
1.48798	2.23891e-11	1.48798	1.5097e-11	1.48798	1.40968e-11	1.48798	9.20587e-12		1.98397	1.56105e-11	1.98397	1.72262e-11	1.98397	4.10221e-11	1.48798	1.07698e-11		-0.88956	0.000237914	-0.88956	0.000247821	-0.88956	0.000216042
1.49399	2.23293e-11	1.49399	1.51073e-11	1.49399	1.39571e-11	1.49399	9.26752e-12		1.99198	1.59927e-11	1.99198	1.71367e-11	1.99198	4.20479e-11	1.49399	1.08501e-11		-0.88933	0.000238592	-0.88933	0.000248039	-0.88933	0.000216126
1.5	2.25289e-11	1.5	1.51584e-11	1.5	1.37985e-11	1.5	9.32867e-12		2	1.64683e-11	2	1.70664e-11	2	4.4104e-11	1.5	1.08282e-11		-0.88911	0.000239274	-0.88911	0.000248258	-0.88911	0.000216209
																		-0.88889	0.000239961	-0.88889	0.000248478	-0.88889	0.000216293
																		-0.88867	0.000240651	-0.88867	0.000248698	-0.88867	0.000216376
																		-0.88844	0.000241345	-0.88844	0.000248919	-0.88844	0.00021646
																		-0.88822	0.000242043	-0.88822	0.000249141	-0.88822	0.000216543
																		-0.888	0.000242745	-0.888	0.000249363	-0.888	0.000216627
																		-0.88778	0.000243451	-0.88778	0.000249586	-0.88778	0.00021671
																		-0.88756	0.000244161	-0.88756	0.000249809	-0.88756	0.000216794
																		-0.88733	0.000244875	-0.88733	0.000250034	-0.88733	0.000216878
																		-0.88711	0.000245593	-0.88711	0.000250259	-0.88711	0.000216962
																		-0.88689	0.000246316	-0.88689	0.000250484	-0.88689	0.000217045
																		-0.88667	0.000247042	-0.88667	0.000250711	-0.88667	0.000217129
																		-0.88644	0.000247773	-0.88644	0.000250938	-0.88644	0.000217213
																		-0.88622	0.000248509	-0.88622	0.000251166	-0.88622	0.000217297
																		-0.886	0.000249249	-0.886	0.000251394	-0.886	0.000217381
																		-0.88578	0.000249993	-0.88578	0.000251623	-0.88578	0.000217465
																		-0.88556	0.000250741	-0.88556	0.000251853	-0.88556	0.000217548
																		-0.88533	0.000251495	-0.88533	0.000252084	-0.88533	0.000217632
																		-0.88511	0.000252252	-0.88511	0.000252315	-0.88511	0.000217716
																		-0.88489	0.000253015	-0.88489	0.000252547	-0.88489	0.0002178
																		-0.88467	0.000253781	-0.88467	0.00025278	-0.88467	0.000217884
																		-0.88444	0.000254553	-0.88444	0.000253013	-0.88444	0.000217968
																		-0.88422	0.00025533	-0.88422	0.000253247	-0.88422	0.000218052
																		-0.884	0.000256111	-0.884	0.000253482	-0.884	0.000218136
																		-0.88378	0.000256897	-0.88378	0.000253718	-0.88378	0.00021822
																		-0.88356	0.000257688	-0.88356	0.000253954	-0.88356	0.000218304
																		-0.88333	0.000258484	-0.88333	0.000254191	-0.88333	0.000218388
																		-0.88311	0.000259285	-0.88311	0.000254429	-0.88311	0.000218472
																		-0.88289	0.000260091	-0.88289	0.000254668	-0.88289	0.000218555
																		-0.88267	0.000260902	-0.88267	0.000254907	-0.88267	0.000218639
																		-0.88244	0.000261718	-0.88244	0.000255147	-0.88244	0.000218723
																		-0.88222	0.00026254	-0.88222	0.000255388	-0.88222	0.000218807
																		-0.882	0.000263367	-0.882	0.000255629	-0.882	0.000218891
																		-0.88178	0.000264199	-0.88178	0.000255872	-0.88178	0.000218975
																		-0.88156	0.000265037	-0.88156	0.000256115	-0.88156	0.000219058
																		-0.88133	0.00026588	-0.88133	0.000256359	-0.88133	0.000219142
																		-0.88111	0.000266729	-0.88111	0.000256603	-0.88111	0.000219226
																		-0.88089	0.000267583	-0.88089	0.000256849	-0.88089	0.000219309
																		-0.88067	0.000268443	-0.88067	0.000257095	-0.88067	0.000219393
																		-0.88044	0.000269309	-0.88044	0.000257342	-0.88044	0.000219477
																		-0.88022	0.000270181	-0.88022	0.00025759	-0.88022	0.00021956
																		-0.88	0.000271058	-0.88	0.000257838	-0.88	0.000219644
																		-0.87978	0.000271942	-0.87978	0.000258087	-0.87978	0.000219727
																		-0.87956	0.000272831	-0.87956	0.000258338	-0.87956	0.00021981
																		-0.87933	0.000273727	-0.87933	0.000258589	-0.87933	0.000219894
																		-0.87911	0.000274629	-0.87911	0.00025884	-0.87911	0.000219977
																		-0.87889	0.000275537	-0.87889	0.000259093	-0.87889	0.00022006
																		-0.87867	0.000276451	-0.87867	0.000259346	-0.87867	0.000220143
																		-0.87844	0.000277372	-0.87844	0.0002596	-0.87844	0.000220226
																		-0.87822	0.000278299	-0.87822	0.000259855	-0.87822	0.000220309
																		-0.878	0.000279233	-0.878	0.000260111	-0.878	0.000220392
																		-0.87778	0.000280174	-0.87778	0.000260368	-0.87778	0.000220475
																		-0.87756	0.000281121	-0.87756	0.000260625	-0.87756	0.000220557
																		-0.87733	0.000282076	-0.87733	0.000260884	-0.87733	0.00022064
																		-0.87711	0.000283037	-0.87711	0.000261143	-0.87711	0.000220722
																		-0.87689	0.000284005	-0.87689	0.000261403	-0.87689	0.000220805
																		-0.87667	0.00028498	-0.87667	0.000261664	-0.87667	0.000220887
																		-0.87644	0.000285963	-0.87644	0.000261925	-0.87644	0.000220969
																		-0.87622	0.000286953	-0.87622	0.000262188	-0.87622	0.000221051
																		-0.876	0.00028795	-0.876	0.000262451	-0.876	0.000221133
																		-0.87578	0.000288955	-0.87578	0.000262716	-0.87578	0.000221215
																		-0.87556	0.000289967	-0.87556	0.000262981	-0.87556	0.000221296
																		-0.87533	0.000290987	-0.87533	0.000263247	-0.87533	0.000221378
																		-0.87511	0.000292015	-0.87511	0.000263514	-0.87511	0.000221459
																		-0.87489	0.000293051	-0.87489	0.000263781	-0.87489	0.00022154
																		-0.87467	0.000294095	-0.87467	0.00026405	-0.87467	0.000221621
																		-0.87444	0.000295148	-0.87444	0.00026432	-0.87444	0.000221702
																		-0.87422	0.000296208	-0.87422	0.00026459	-0.87422	0.000221783
																		-0.874	0.000297277	-0.874	0.000264862	-0.874	0.000221863
																		-0.87378	0.000298354	-0.87378	0.000265134	-0.87378	0.000221944
																		-0.87356	0.000299441	-0.87356	0.000265407	-0.87356	0.000222024
																		-0.87333	0.000300536	-0.87333	0.000265681	-0.87333	0.000222104
																		-0.87311	0.000301639	-0.87311	0.000265956	-0.87311	0.000222184
																		-0.87289	0.000302752	-0.87289	0.000266232	-0.87289	0.000222263
																		-0.87267	0.000303875	-0.87267	0.000266509	-0.87267	0.000222343
																		-0.87244	0.000305006	-0.87244	0.000266787	-0.87244	0.000222422
																		-0.87222	0.000306147	-0.87222	0.000267066	-0.87222	0.000222501
																		-0.872	0.000307298	-0.872	0.000267346	-0.872	0.000222579
																		-0.87178	0.000308458	-0.87178	0.000267627	-0.87178	0.000222658
																		-0.87156	0.000309629	-0.87156	0.000267908	-0.87156	0.000222736
																		-0.87133	0.00031081	-0.87133	0.000268191	-0.87133	0.000222814
																		-0.87111	0.000312001	-0.87111	0.000268475	-0.87111	0.000222892
																		-0.87089	0.000313202	-0.87089	0.000268759	-0.87089	0.000222969
																		-0.87067	0.000314414	-0.87067	0.000269045	-0.87067	0.000223046
																		-0.87044	0.000315637	-0.87044	0.000269332	-0.87044	0.000223123
																		-0.87022	0.000316871	-0.87022	0.000269619	-0.87022	0.0002232
																		-0.87	0.000318116	-0.87	0.000269908	-0.87	0.000223276
																		-0.86978	0.000319372	-0.86978	0.000270198	-0.86978	0.000223352
																		-0.86956	0.00032064	-0.86956	0.000270489	-0.86956	0.000223427
																		-0.86933	0.00032192	-0.86933	0.00027078	-0.86933	0.000223503
																		-0.86911	0.000323212	-0.86911	0.000271073	-0.86911	0.000223578
																		-0.86889	0.000324516	-0.86889	0.000271367	-0.86889	0.000223652
																		-0.86867	0.000325833	-0.86867	0.000271662	-0.86867	0.000223727
																		-0.86844	0.000327162	-0.86844	0.000271958	-0.86844	0.0002238
																		-0.86822	0.000328505	-0.86822	0.000272255	-0.86822	0.000223874
																		-0.868	0.00032986	-0.868	0.000272553	-0.868	0.000223947
																		-0.86778	0.000331229	-0.86778	0.000272852	-0.86778	0.00022402
																		-0.86756	0.000332612	-0.86756	0.000273152	-0.86756	0.000224092
																		-0.86733	0.000334008	-0.86733	0.000273454	-0.86733	0.000224164
																		-0.86711	0.000335419	-0.86711	0.000273756	-0.86711	0.000224235
																		-0.86689	0.000336844	-0.86689	0.00027406	-0.86689	0.000224306
																		-0.86667	0.000338284	-0.86667	0.000274365	-0.86667	0.000224377
																		-0.86644	0.00033974	-0.86644	0.00027467	-0.86644	0.000224447
																		-0.86622	0.00034121	-0.86622	0.000274977	-0.86622	0.000224516
																		-0.866	0.000342697	-0.866	0.000275286	-0.866	0.000224585
																		-0.86578	0.000344199	-0.86578	0.000275595	-0.86578	0.000224654
																		-0.86556	0.000345718	-0.86556	0.000275906	-0.86556	0.000224721
																		-0.86533	0.000347254	-0.86533	0.000276217	-0.86533	0.000224789
																		-0.86511	0.000348807	-0.86511	0.00027653	-0.86511	0.000224856
																		-0.86489	0.000350378	-0.86489	0.000276844	-0.86489	0.000224922
																		-0.86467	0.000351966	-0.86467	0.00027716	-0.86467	0.000224987
																		-0.86444	0.000353573	-0.86444	0.000277476	-0.86444	0.000225052
																		-0.86422	0.000355199	-0.86422	0.000277794	-0.86422	0.000225117
																		-0.864	0.000356844	-0.864	0.000278113	-0.864	0.00022518
																		-0.86378	0.000358509	-0.86378	0.000278433	-0.86378	0.000225243
																		-0.86356	0.000360194	-0.86356	0.000278755	-0.86356	0.000225305
																		-0.86333	0.000361899	-0.86333	0.000279078	-0.86333	0.000225367
																		-0.86311	0.000363626	-0.86311	0.000279402	-0.86311	0.000225428
																		-0.86289	0.000365375	-0.86289	0.000279728	-0.86289	0.000225488
																		-0.86267	0.000367146	-0.86267	0.000280054	-0.86267	0.000225547
																		-0.86244	0.00036894	-0.86244	0.000280383	-0.86244	0.000225605
																		-0.86222	0.000370757	-0.86222	0.000280712	-0.86222	0.000225663
																		-0.862	0.000372598	-0.862	0.000281043	-0.862	0.00022572
																		-0.86178	0.000374465	-0.86178	0.000281375	-0.86178	0.000225775
																		-0.86156	0.000376357	-0.86156	0.000281709	-0.86156	0.00022583
																		-0.86133	0.000378275	-0.86133	0.000282044	-0.86133	0.000225884
																		-0.86111	0.00038022	-0.86111	0.000282381	-0.86111	0.000225937
																		-0.86089	0.000382192	-0.86089	0.000282719	-0.86089	0.000225989
																		-0.86067	0.000384194	-0.86067	0.000283058	-0.86067	0.00022604
																		-0.86044	0.000386225	-0.86044	0.0002834	-0.86044	0.000226089
																		-0.86022	0.000388286	-0.86022	0.000283742	-0.86022	0.000226138
																		-0.86	0.000390379	-0.86	0.000284086	-0.86	0.000226186
																		-0.85978	0.000392504	-0.85978	0.000284432	-0.85978	0.000226232
																		-0.85956	0.000394662	-0.85956	0.000284779	-0.85956	0.000226277
																		-0.85933	0.000396855	-0.85933	0.000285128	-0.85933	0.000226321
																		-0.85911	0.000399083	-0.85911	0.000285478	-0.85911	0.000226363
																		-0.85889	0.000401348	-0.85889	0.000285831	-0.85889	0.000226404
																		-0.85867	0.000403652	-0.85867	0.000286184	-0.85867	0.000226444
																		-0.85844	0.000405995	-0.85844	0.00028654	-0.85844	0.000226482
																		-0.85822	0.000408379	-0.85822	0.000286897	-0.85822	0.000226519
																		-0.858	0.000410806	-0.858	0.000287256	-0.858	0.000226554
																		-0.85778	0.000413276	-0.85778	0.000287617	-0.85778	0.000226587
																		-0.85756	0.000415793	-0.85756	0.00028798	-0.85756	0.000226619
																		-0.85733	0.000418357	-0.85733	0.000288344	-0.85733	0.000226649
																		-0.85711	0.000420971	-0.85711	0.000288711	-0.85711	0.000226677
																		-0.85689	0.000423637	-0.85689	0.000289079	-0.85689	0.000226703
																		-0.85667	0.000426357	-0.85667	0.00028945	-0.85667	0.000226727
																		-0.85644	0.000429133	-0.85644	0.000289822	-0.85644	0.000226749
																		-0.85622	0.000431967	-0.85622	0.000290196	-0.85622	0.000226769
																		-0.856	0.000434863	-0.856	0.000290573	-0.856	0.000226787
																		-0.85578	0.000437824	-0.85578	0.000290952	-0.85578	0.000226802
																		-0.85556	0.000440852	-0.85556	0.000291333	-0.85556	0.000226815
																		-0.85533	0.000443951	-0.85533	0.000291716	-0.85533	0.000226825
																		-0.85511	0.000447124	-0.85511	0.000292101	-0.85511	0.000226832
																		-0.85489	0.000450375	-0.85489	0.000292489	-0.85489	0.000226837
																		-0.85467	0.000453709	-0.85467	0.000292879	-0.85467	0.000226838
																		-0.85444	0.00045713	-0.85444	0.000293272	-0.85444	0.000226837
																		-0.85422	0.000460642	-0.85422	0.000293667	-0.85422	0.000226832
																		-0.854	0.000464252	-0.854	0.000294065	-0.854	0.000226823
																		-0.85378	0.000467965	-0.85378	0.000294466	-0.85378	0.000226811
																		-0.85356	0.000471788	-0.85356	0.000294869	-0.85356	0.000226795
																		-0.85333	0.000475727	-0.85333	0.000295275	-0.85333	0.000226774
																		-0.85311	0.000479789	-0.85311	0.000295684	-0.85311	0.000226749
																		-0.85289	0.000483985	-0.85289	0.000296096	-0.85289	0.00022672
																		-0.85267	0.000488322	-0.85267	0.000296511	-0.85267	0.000226685
																		-0.85244	0.000492811	-0.85244	0.000296929	-0.85244	0.000226644
																		-0.85222	0.000497463	-0.85222	0.000297351	-0.85222	0.000226598
																		-0.852	0.000502291	-0.852	0.000297775	-0.852	0.000226546
																		-0.85178	0.000507309	-0.85178	0.000298203	-0.85178	0.000226486
																		-0.85156	0.000512532	-0.85156	0.000298634	-0.85156	0.000226419
																		-0.85133	0.000517978	-0.85133	0.000299069	-0.85133	0.000226344
																		-0.85111	0.000523666	-0.85111	0.000299507	-0.85111	0.00022626
																		-0.85089	0.000529618	-0.85089	0.000299948	-0.85089	0.000226166
																		-0.85067	0.000535859	-0.85067	0.000300392	-0.85067	0.000226062
																		-0.85044	0.000542416	-0.85044	0.000300839	-0.85044	0.000225945
																		-0.85022	0.000549319	-0.85022	0.000301289	-0.85022	0.000225816
																		-0.85	0.000556603	-0.85	0.000301741	-0.85	0.000225671
																		-0.84978	0.000564306	-0.84978	0.000302195	-0.84978	0.000225511
																		-0.84956	0.000572471	-0.84956	0.00030265	-0.84956	0.000225332
																		-0.84933	0.000581143	-0.84933	0.000303105	-0.84933	0.000225132
																		-0.84911	0.000590374	-0.84911	0.000303559	-0.84911	0.000224911
																		-0.84889	0.000600214	-0.84889	0.00030401	-0.84889	0.000224664
																		-0.84867	0.00061072	-0.84867	0.000304458	-0.84867	0.000224391
																		-0.84844	0.000621945	-0.84844	0.0003049	-0.84844	0.000224088
																		-0.84822	0.000633938	-0.84822	0.000305335	-0.84822	0.000223756
																		-0.848	0.000646743	-0.848	0.000305763	-0.848	0.000223392
																		-0.84778	0.000660395	-0.84778	0.000306181	-0.84778	0.000222999
																		-0.84756	0.000674911	-0.84756	0.000306592	-0.84756	0.000222576
																		-0.84733	0.000690299	-0.84733	0.000306993	-0.84733	0.000222127
																		-0.84711	0.000706549	-0.84711	0.000307388	-0.84711	0.000221654
																		-0.84689	0.000723639	-0.84689	0.000307776	-0.84689	0.00022116
																		-0.84667	0.000741537	-0.84667	0.00030816	-0.84667	0.000220651
																		-0.84644	0.000760203	-0.84644	0.000308541	-0.84644	0.000220128
																		-0.84622	0.000779596	-0.84622	0.000308921	-0.84622	0.000219595
																		-0.846	0.000799671	-0.846	0.0003093	-0.846	0.000219054
																		-0.84578	0.000820383	-0.84578	0.000309679	-0.84578	0.000218508
																		-0.84556	0.00084169	-0.84556	0.000310059	-0.84556	0.000217958
																		-0.84533	0.000863554	-0.84533	0.000310442	-0.84533	0.000217406
																		-0.84511	0.000885938	-0.84511	0.000310827	-0.84511	0.000216853
																		-0.84489	0.000908807	-0.84489	0.000311214	-0.84489	0.0002163
																		-0.84467	0.000932132	-0.84467	0.000311604	-0.84467	0.000215747
																		-0.84444	0.000955885	-0.84444	0.000311997	-0.84444	0.000215196
																		-0.84422	0.000980041	-0.84422	0.000312394	-0.84422	0.000214647
																		-0.844	0.001	-0.844	0.000312793	-0.844	0.000214099
																		-0.84378	0.00103	-0.84378	0.000313195	-0.84378	0.000213553
																		-0.84356	0.00105	-0.84356	0.000313601	-0.84356	0.000213009
																		-0.84333	0.00108	-0.84333	0.00031401	-0.84333	0.000212468
																		-0.84311	0.00111	-0.84311	0.000314422	-0.84311	0.000211929
																		-0.84289	0.00113	-0.84289	0.000314837	-0.84289	0.000211392
																		-0.84267	0.00116	-0.84267	0.000315254	-0.84267	0.000210858
																		-0.84244	0.00119	-0.84244	0.000315675	-0.84244	0.000210326
																		-0.84222	0.00121	-0.84222	0.000316099	-0.84222	0.000209797
																		-0.842	0.00124	-0.842	0.000316525	-0.842	0.000209269
																		-0.84178	0.00127	-0.84178	0.000316954	-0.84178	0.000208744
																		-0.84156	0.0013	-0.84156	0.000317386	-0.84156	0.000208221
																		-0.84133	0.00132	-0.84133	0.00031782	-0.84133	0.0002077
																		-0.84111	0.00135	-0.84111	0.000318257	-0.84111	0.000207181
																		-0.84089	0.00138	-0.84089	0.000318697	-0.84089	0.000206664
																		-0.84067	0.00141	-0.84067	0.000319139	-0.84067	0.000206149
																		-0.84044	0.00144	-0.84044	0.000319584	-0.84044	0.000205635
																		-0.84022	0.00147	-0.84022	0.000320031	-0.84022	0.000205123
																		-0.84	0.0015	-0.84	0.00032048	-0.84	0.000204613
																		-0.83978	0.00152	-0.83978	0.000320932	-0.83978	0.000204104
																		-0.83956	0.00155	-0.83956	0.000321386	-0.83956	0.000203597
																		-0.83933	0.00158	-0.83933	0.000321842	-0.83933	0.000203091
																		-0.83911	0.00161	-0.83911	0.000322301	-0.83911	0.000202586
																		-0.83889	0.00164	-0.83889	0.000322761	-0.83889	0.000202083
																		-0.83867	0.00167	-0.83867	0.000323225	-0.83867	0.00020158
																		-0.83844	0.00171	-0.83844	0.00032369	-0.83844	0.000201079
																		-0.83822	0.00174	-0.83822	0.000324157	-0.83822	0.000200579
																		-0.838	0.00177	-0.838	0.000324627	-0.838	0.000200079
																		-0.83778	0.0018	-0.83778	0.000325098	-0.83778	0.000199581
																		-0.83756	0.00183	-0.83756	0.000325572	-0.83756	0.000199083
																		-0.83733	0.00186	-0.83733	0.000326048	-0.83733	0.000198586
																		-0.83711	0.00189	-0.83711	0.000326526	-0.83711	0.00019809
																		-0.83689	0.00192	-0.83689	0.000327006	-0.83689	0.000197594
																		-0.83667	0.00196	-0.83667	0.000327488	-0.83667	0.000197099
																		-0.83644	0.00199	-0.83644	0.000327972	-0.83644	0.000196605
																		-0.83622	0.00202	-0.83622	0.000328459	-0.83622	0.000196111
																		-0.836	0.00205	-0.836	0.000328947	-0.836	0.000195617
																		-0.83578	0.00209	-0.83578	0.000329437	-0.83578	0.000195124
																		-0.83556	0.00212	-0.83556	0.000329929	-0.83556	0.00019463
																		-0.83533	0.00215	-0.83533	0.000330424	-0.83533	0.000194137
																		-0.83511	0.00218	-0.83511	0.00033092	-0.83511	0.000193645
																		-0.83489	0.00222	-0.83489	0.000331418	-0.83489	0.000193152
																		-0.83467	0.00225	-0.83467	0.000331919	-0.83467	0.00019266
																		-0.83444	0.00228	-0.83444	0.000332421	-0.83444	0.000192167
																		-0.83422	0.00232	-0.83422	0.000332925	-0.83422	0.000191675
																		-0.834	0.00235	-0.834	0.000333431	-0.834	0.000191182
																		-0.83378	0.00239	-0.83378	0.000333939	-0.83378	0.00019069
																		-0.83356	0.00242	-0.83356	0.00033445	-0.83356	0.000190197
																		-0.83333	0.00245	-0.83333	0.000334962	-0.83333	0.000189704
																		-0.83311	0.00249	-0.83311	0.000335476	-0.83311	0.000189211
																		-0.83289	0.00252	-0.83289	0.000335992	-0.83289	0.000188717
																		-0.83267	0.00256	-0.83267	0.00033651	-0.83267	0.000188224
																		-0.83244	0.00259	-0.83244	0.00033703	-0.83244	0.00018773
																		-0.83222	0.00263	-0.83222	0.000337552	-0.83222	0.000187235
																		-0.832	0.00266	-0.832	0.000338076	-0.832	0.00018674
																		-0.83178	0.0027	-0.83178	0.000338602	-0.83178	0.000186245
																		-0.83156	0.00273	-0.83156	0.00033913	-0.83156	0.000185749
																		-0.83133	0.00277	-0.83133	0.00033966	-0.83133	0.000185252
																		-0.83111	0.0028	-0.83111	0.000340192	-0.83111	0.000184755
																		-0.83089	0.00284	-0.83089	0.000340726	-0.83089	0.000184258
																		-0.83067	0.00288	-0.83067	0.000341261	-0.83067	0.000183759
																		-0.83044	0.00291	-0.83044	0.000341799	-0.83044	0.00018326
																		-0.83022	0.00295	-0.83022	0.000342339	-0.83022	0.000182761
																		-0.83	0.00299	-0.83	0.000342881	-0.83	0.00018226
																		-0.82978	0.00302	-0.82978	0.000343425	-0.82978	0.000181759
																		-0.82956	0.00306	-0.82956	0.000343971	-0.82956	0.000181257
																		-0.82933	0.0031	-0.82933	0.000344518	-0.82933	0.000180754
																		-0.82911	0.00313	-0.82911	0.000345068	-0.82911	0.00018025
																		-0.82889	0.00317	-0.82889	0.00034562	-0.82889	0.000179745
																		-0.82867	0.00321	-0.82867	0.000346174	-0.82867	0.000179239
																		-0.82844	0.00325	-0.82844	0.00034673	-0.82844	0.000178732
																		-0.82822	0.00328	-0.82822	0.000347288	-0.82822	0.000178225
																		-0.828	0.00332	-0.828	0.000347848	-0.828	0.000177716
																		-0.82778	0.00336	-0.82778	0.00034841	-0.82778	0.000177206
																		-0.82756	0.0034	-0.82756	0.000348974	-0.82756	0.000176695
																		-0.82733	0.00344	-0.82733	0.00034954	-0.82733	0.000176182
																		-0.82711	0.00347	-0.82711	0.000350109	-0.82711	0.000175669
																		-0.82689	0.00351	-0.82689	0.000350679	-0.82689	0.000175154
																		-0.82667	0.00355	-0.82667	0.000351251	-0.82667	0.000174639
																		-0.82644	0.00359	-0.82644	0.000351826	-0.82644	0.000174121
																		-0.82622	0.00363	-0.82622	0.000352402	-0.82622	0.000173603
																		-0.826	0.00367	-0.826	0.000352981	-0.826	0.000173083
																		-0.82578	0.00371	-0.82578	0.000353561	-0.82578	0.000172562
																		-0.82556	0.00375	-0.82556	0.000354144	-0.82556	0.000172039
																		-0.82533	0.00379	-0.82533	0.000354729	-0.82533	0.000171515
																		-0.82511	0.00383	-0.82511	0.000355316	-0.82511	0.00017099
																		-0.82489	0.00387	-0.82489	0.000355906	-0.82489	0.000170463
																		-0.82467	0.00391	-0.82467	0.000356497	-0.82467	0.000169935
																		-0.82444	0.00395	-0.82444	0.00035709	-0.82444	0.000169405
																		-0.82422	0.00399	-0.82422	0.000357686	-0.82422	0.000168873
																		-0.824	0.00403	-0.824	0.000358284	-0.824	0.00016834
																		-0.82378	0.00407	-0.82378	0.000358884	-0.82378	0.000167805
																		-0.82356	0.00411	-0.82356	0.000359486	-0.82356	0.000167269
																		-0.82333	0.00415	-0.82333	0.00036009	-0.82333	0.000166731
																		-0.82311	0.00419	-0.82311	0.000360697	-0.82311	0.000166191
																		-0.82289	0.00423	-0.82289	0.000361306	-0.82289	0.000165649
																		-0.82267	0.00428	-0.82267	0.000361917	-0.82267	0.000165106
																		-0.82244	0.00432	-0.82244	0.00036253	-0.82244	0.000164561
																		-0.82222	0.00436	-0.82222	0.000363146	-0.82222	0.000164014
																		-0.822	0.0044	-0.822	0.000363763	-0.822	0.000163465
																		-0.82178	0.00444	-0.82178	0.000364383	-0.82178	0.000162914
																		-0.82156	0.00449	-0.82156	0.000365005	-0.82156	0.000162362
																		-0.82133	0.00453	-0.82133	0.00036563	-0.82133	0.000161807
																		-0.82111	0.00457	-0.82111	0.000366257	-0.82111	0.000161251
																		-0.82089	0.00461	-0.82089	0.000366886	-0.82089	0.000160692
																		-0.82067	0.00466	-0.82067	0.000367517	-0.82067	0.000160132
																		-0.82044	0.0047	-0.82044	0.000368151	-0.82044	0.000159569
																		-0.82022	0.00474	-0.82022	0.000368787	-0.82022	0.000159005
																		-0.82	0.00479	-0.82	0.000369425	-0.82	0.000158438
																		-0.81978	0.00483	-0.81978	0.000370066	-0.81978	0.000157869
																		-0.81956	0.00488	-0.81956	0.000370709	-0.81956	0.000157298
																		-0.81933	0.00492	-0.81933	0.000371355	-0.81933	0.000156725
																		-0.81911	0.00496	-0.81911	0.000372003	-0.81911	0.00015615
																		-0.81889	0.00501	-0.81889	0.000372653	-0.81889	0.000155572
																		-0.81867	0.00505	-0.81867	0.000373306	-0.81867	0.000154992
																		-0.81844	0.0051	-0.81844	0.000373961	-0.81844	0.00015441
																		-0.81822	0.00514	-0.81822	0.000374618	-0.81822	0.000153826
																		-0.818	0.00519	-0.818	0.000375278	-0.818	0.000153239
																		-0.81778	0.00523	-0.81778	0.00037594	-0.81778	0.00015265
																		-0.81756	0.00528	-0.81756	0.000376605	-0.81756	0.000152058
																		-0.81733	0.00532	-0.81733	0.000377272	-0.81733	0.000151464
																		-0.81711	0.00537	-0.81711	0.000377942	-0.81711	0.000150868
																		-0.81689	0.00542	-0.81689	0.000378614	-0.81689	0.000150269
																		-0.81667	0.00546	-0.81667	0.000379289	-0.81667	0.000149667
																		-0.81644	0.00551	-0.81644	0.000379966	-0.81644	0.000149063
																		-0.81622	0.00556	-0.81622	0.000380646	-0.81622	0.000148457
																		-0.816	0.0056	-0.816	0.000381329	-0.816	0.000147848
																		-0.81578	0.00565	-0.81578	0.000382014	-0.81578	0.000147236
																		-0.81556	0.0057	-0.81556	0.000382701	-0.81556	0.000146622
																		-0.81533	0.00574	-0.81533	0.000383391	-0.81533	0.000146005
																		-0.81511	0.00579	-0.81511	0.000384084	-0.81511	0.000145385
																		-0.81489	0.00584	-0.81489	0.000384779	-0.81489	0.000144762
																		-0.81467	0.00589	-0.81467	0.000385477	-0.81467	0.000144137
																		-0.81444	0.00594	-0.81444	0.000386177	-0.81444	0.000143509
																		-0.81422	0.00598	-0.81422	0.00038688	-0.81422	0.000142879
																		-0.814	0.00603	-0.814	0.000387586	-0.814	0.000142245
																		-0.81378	0.00608	-0.81378	0.000388295	-0.81378	0.000141609
																		-0.81356	0.00613	-0.81356	0.000389006	-0.81356	0.000140969
																		-0.81333	0.00618	-0.81333	0.000389719	-0.81333	0.000140327
																		-0.81311	0.00623	-0.81311	0.000390436	-0.81311	0.000139682
																		-0.81289	0.00628	-0.81289	0.000391155	-0.81289	0.000139034
																		-0.81267	0.00633	-0.81267	0.000391877	-0.81267	0.000138383
																		-0.81244	0.00638	-0.81244	0.000392602	-0.81244	0.000137729
																		-0.81222	0.00643	-0.81222	0.000393329	-0.81222	0.000137071
																		-0.812	0.00648	-0.812	0.00039406	-0.812	0.000136411
																		-0.81178	0.00653	-0.81178	0.000394793	-0.81178	0.000135748
																		-0.81156	0.00658	-0.81156	0.000395528	-0.81156	0.000135082
																		-0.81133	0.00663	-0.81133	0.000396267	-0.81133	0.000134412
																		-0.81111	0.00669	-0.81111	0.000397008	-0.81111	0.000133739
																		-0.81089	0.00674	-0.81089	0.000397753	-0.81089	0.000133064
																		-0.81067	0.00679	-0.81067	0.0003985	-0.81067	0.000132385
																		-0.81044	0.00684	-0.81044	0.00039925	-0.81044	0.000131702
																		-0.81022	0.00689	-0.81022	0.000400002	-0.81022	0.000131017
																		-0.81	0.00695	-0.81	0.000400758	-0.81	0.000130328
																		-0.80978	0.007	-0.80978	0.000401517	-0.80978	0.000129636
																		-0.80956	0.00705	-0.80956	0.000402278	-0.80956	0.00012894
																		-0.80933	0.00711	-0.80933	0.000403043	-0.80933	0.000128242
																		-0.80911	0.00716	-0.80911	0.00040381	-0.80911	0.00012754
																		-0.80889	0.00721	-0.80889	0.00040458	-0.80889	0.000126834
																		-0.80867	0.00727	-0.80867	0.000405354	-0.80867	0.000126125
																		-0.80844	0.00732	-0.80844	0.00040613	-0.80844	0.000125413
																		-0.80822	0.00738	-0.80822	0.000406909	-0.80822	0.000124697
																		-0.808	0.00743	-0.808	0.000407691	-0.808	0.000123978
																		-0.80778	0.00749	-0.80778	0.000408476	-0.80778	0.000123255
																		-0.80756	0.00754	-0.80756	0.000409265	-0.80756	0.000122529
																		-0.80733	0.0076	-0.80733	0.000410056	-0.80733	0.0001218
																		-0.80711	0.00765	-0.80711	0.00041085	-0.80711	0.000121066
																		-0.80689	0.00771	-0.80689	0.000411647	-0.80689	0.00012033
																		-0.80667	0.00777	-0.80667	0.000412448	-0.80667	0.00011959
																		-0.80644	0.00782	-0.80644	0.000413251	-0.80644	0.000118846
																		-0.80622	0.00788	-0.80622	0.000414058	-0.80622	0.000118099
																		-0.806	0.00794	-0.806	0.000414867	-0.806	0.000117348
																		-0.80578	0.008	-0.80578	0.00041568	-0.80578	0.000116593
																		-0.80556	0.00805	-0.80556	0.000416496	-0.80556	0.000115835
																		-0.80533	0.00811	-0.80533	0.000417314	-0.80533	0.000115074
																		-0.80511	0.00817	-0.80511	0.000418136	-0.80511	0.000114309
																		-0.80489	0.00823	-0.80489	0.000418961	-0.80489	0.00011354
																		-0.80467	0.00829	-0.80467	0.000419789	-0.80467	0.000112768
																		-0.80444	0.00835	-0.80444	0.00042062	-0.80444	0.000111992
																		-0.80422	0.00841	-0.80422	0.000421455	-0.80422	0.000111213
																		-0.804	0.00847	-0.804	0.000422292	-0.804	0.00011043
																		-0.80378	0.00853	-0.80378	0.000423132	-0.80378	0.000109644
																		-0.80356	0.00859	-0.80356	0.000423976	-0.80356	0.000108855
																		-0.80333	0.00865	-0.80333	0.000424822	-0.80333	0.000108062
																		-0.80311	0.00871	-0.80311	0.000425672	-0.80311	0.000107265
																		-0.80289	0.00878	-0.80289	0.000426525	-0.80289	0.000106466
																		-0.80267	0.00884	-0.80267	0.00042738	-0.80267	0.000105663
																		-0.80244	0.0089	-0.80244	0.000428239	-0.80244	0.000104857
																		-0.80222	0.00896	-0.80222	0.000429101	-0.80222	0.000104048
																		-0.802	0.00903	-0.802	0.000429965	-0.802	0.000103236
																		-0.80178	0.00909	-0.80178	0.000430833	-0.80178	0.000102421
																		-0.80156	0.00916	-0.80156	0.000431703	-0.80156	0.000101603
																		-0.80133	0.00922	-0.80133	0.000432576	-0.80133	0.000100783
																		-0.80111	0.00929	-0.80111	0.000433452	-0.80111	9.99598e-05
																		-0.80089	0.00935	-0.80089	0.00043433	-0.80089	9.91345e-05
																		-0.80067	0.00942	-0.80067	0.000435212	-0.80067	9.83071e-05
																		-0.80044	0.00949	-0.80044	0.000436095	-0.80044	9.74777e-05
																		-0.80022	0.00955	-0.80022	0.000436981	-0.80022	9.66467e-05
																		-0.8	0.00962	-0.8	0.00043787	-0.8	9.58142e-05
																		-0.79978	0.00969	-0.79978	0.000438761	-0.79978	9.49806e-05
																		-0.79956	0.00976	-0.79956	0.000439653	-0.79956	9.41463e-05
																		-0.79933	0.00983	-0.79933	0.000440548	-0.79933	9.33115e-05
																		-0.79911	0.0099	-0.79911	0.000441444	-0.79911	9.24769e-05
																		-0.79889	0.00997	-0.79889	0.000442342	-0.79889	9.16428e-05
																		-0.79867	0.01004	-0.79867	0.000443241	-0.79867	9.081e-05
																		-0.79844	0.01011	-0.79844	0.000444141	-0.79844	8.9979e-05
																		-0.79822	0.01018	-0.79822	0.000445042	-0.79822	8.91507e-05
																		-0.798	0.01026	-0.798	0.000445943	-0.798	8.83259e-05
																		-0.79778	0.01033	-0.79778	0.000446844	-0.79778	8.75056e-05
																		-0.79756	0.01041	-0.79756	0.000447744	-0.79756	8.66911e-05
																		-0.79733	0.01048	-0.79733	0.000448643	-0.79733	8.58838e-05
																		-0.79711	0.01056	-0.79711	0.000449541	-0.79711	8.50851e-05
																		-0.79689	0.01063	-0.79689	0.000450436	-0.79689	8.4297e-05
																		-0.79667	0.01071	-0.79667	0.000451328	-0.79667	8.35216e-05
																		-0.79644	0.01079	-0.79644	0.000452216	-0.79644	8.27614e-05
																		-0.79622	0.01087	-0.79622	0.0004531	-0.79622	8.20195e-05
																		-0.796	0.01095	-0.796	0.000453977	-0.796	8.12991e-05
																		-0.79578	0.01104	-0.79578	0.000454849	-0.79578	8.06044e-05
																		-0.79556	0.01112	-0.79556	0.000455713	-0.79556	7.99399e-05
																		-0.79533	0.01121	-0.79533	0.000456569	-0.79533	7.93109e-05
																		-0.79511	0.01129	-0.79511	0.000457417	-0.79511	7.87236e-05
																		-0.79489	0.01138	-0.79489	0.000458256	-0.79489	7.81847e-05
																		-0.79467	0.01147	-0.79467	0.000459088	-0.79467	7.77013e-05
																		-0.79444	0.01157	-0.79444	0.000459914	-0.79444	7.72811e-05
																		-0.79422	0.01166	-0.79422	0.000460737	-0.79422	7.69311e-05
																		-0.794	0.01176	-0.794	0.000461558	-0.794	7.6658e-05
																		-0.79378	0.01186	-0.79378	0.000462383	-0.79378	7.64668e-05
																		-0.79356	0.01196	-0.79356	0.000463214	-0.79356	7.63608e-05
																		-0.79333	0.01206	-0.79333	0.000464054	-0.79333	7.63411e-05
																		-0.79311	0.01216	-0.79311	0.000464908	-0.79311	7.64065e-05
																		-0.79289	0.01227	-0.79289	0.000465777	-0.79289	7.65542e-05
																		-0.79267	0.01238	-0.79267	0.000466662	-0.79267	7.678e-05
																		-0.79244	0.01248	-0.79244	0.000467564	-0.79244	7.70789e-05
																		-0.79222	0.01259	-0.79222	0.000468484	-0.79222	7.74455e-05
																		-0.792	0.0127	-0.792	0.00046942	-0.792	7.78743e-05
																		-0.79178	0.01281	-0.79178	0.000470373	-0.79178	7.83599e-05
																		-0.79156	0.01292	-0.79156	0.000471341	-0.79156	7.88975e-05
																		-0.79133	0.01303	-0.79133	0.000472323	-0.79133	7.94825e-05
																		-0.79111	0.01314	-0.79111	0.00047332	-0.79111	8.01107e-05
																		-0.79089	0.01325	-0.79089	0.000474329	-0.79089	8.07785e-05
																		-0.79067	0.01336	-0.79067	0.00047535	-0.79067	8.14823e-05
																		-0.79044	0.01347	-0.79044	0.000476383	-0.79044	8.22194e-05
																		-0.79022	0.01358	-0.79022	0.000477427	-0.79022	8.29869e-05
																		-0.79	0.01369	-0.79	0.00047848	-0.79	8.37827e-05
																		-0.78978	0.0138	-0.78978	0.000479544	-0.78978	8.46046e-05
																		-0.78956	0.01391	-0.78956	0.000480617	-0.78956	8.54507e-05
																		-0.78933	0.01402	-0.78933	0.000481699	-0.78933	8.63194e-05
																		-0.78911	0.01413	-0.78911	0.00048279	-0.78911	8.72093e-05
																		-0.78889	0.01424	-0.78889	0.000483889	-0.78889	8.8119e-05
																		-0.78867	0.01435	-0.78867	0.000484996	-0.78867	8.90474e-05
																		-0.78844	0.01446	-0.78844	0.000486111	-0.78844	8.99935e-05
																		-0.78822	0.01456	-0.78822	0.000487234	-0.78822	9.09564e-05
																		-0.788	0.01467	-0.788	0.000488364	-0.788	9.19351e-05
																		-0.78778	0.01478	-0.78778	0.000489502	-0.78778	9.2929e-05
																		-0.78756	0.01489	-0.78756	0.000490647	-0.78756	9.39375e-05
																		-0.78733	0.015	-0.78733	0.000491799	-0.78733	9.49599e-05
																		-0.78711	0.0151	-0.78711	0.000492959	-0.78711	9.59957e-05
																		-0.78689	0.01521	-0.78689	0.000494125	-0.78689	9.70446e-05
																		-0.78667	0.01532	-0.78667	0.000495298	-0.78667	9.81059e-05
																		-0.78644	0.01542	-0.78644	0.000496479	-0.78644	9.91794e-05
																		-0.78622	0.01553	-0.78622	0.000497666	-0.78622	0.000100265
																		-0.786	0.01564	-0.786	0.00049886	-0.786	0.000101362
																		-0.78578	0.01574	-0.78578	0.000500061	-0.78578	0.00010247
																		-0.78556	0.01585	-0.78556	0.000501269	-0.78556	0.000103589
																		-0.78533	0.01596	-0.78533	0.000502483	-0.78533	0.000104719
																		-0.78511	0.01606	-0.78511	0.000503704	-0.78511	0.00010586
																		-0.78489	0.01617	-0.78489	0.000504932	-0.78489	0.000107011
																		-0.78467	0.01627	-0.78467	0.000506167	-0.78467	0.000108172
																		-0.78444	0.01638	-0.78444	0.000507409	-0.78444	0.000109344
																		-0.78422	0.01648	-0.78422	0.000508658	-0.78422	0.000110526
																		-0.784	0.01659	-0.784	0.000509913	-0.784	0.000111718
																		-0.78378	0.01669	-0.78378	0.000511176	-0.78378	0.00011292
																		-0.78356	0.01679	-0.78356	0.000512445	-0.78356	0.000114132
																		-0.78333	0.0169	-0.78333	0.000513721	-0.78333	0.000115353
																		-0.78311	0.017	-0.78311	0.000515004	-0.78311	0.000116585
																		-0.78289	0.01711	-0.78289	0.000516294	-0.78289	0.000117826
																		-0.78267	0.01721	-0.78267	0.000517591	-0.78267	0.000119077
																		-0.78244	0.01731	-0.78244	0.000518896	-0.78244	0.000120338
																		-0.78222	0.01742	-0.78222	0.000520207	-0.78222	0.000121609
																		-0.782	0.01752	-0.782	0.000521525	-0.782	0.00012289
																		-0.78178	0.01762	-0.78178	0.000522851	-0.78178	0.00012418
																		-0.78156	0.01773	-0.78156	0.000524183	-0.78156	0.00012548
																		-0.78133	0.01783	-0.78133	0.000525523	-0.78133	0.00012679
																		-0.78111	0.01793	-0.78111	0.000526871	-0.78111	0.00012811
																		-0.78089	0.01803	-0.78089	0.000528225	-0.78089	0.00012944
																		-0.78067	0.01814	-0.78067	0.000529587	-0.78067	0.00013078
																		-0.78044	0.01824	-0.78044	0.000530957	-0.78044	0.00013213
																		-0.78022	0.01834	-0.78022	0.000532334	-0.78022	0.000133491
																		-0.78	0.01844	-0.78	0.000533718	-0.78	0.000134861
																		-0.77978	0.01854	-0.77978	0.00053511	-0.77978	0.000136242
																		-0.77956	0.01864	-0.77956	0.00053651	-0.77956	0.000137633
																		-0.77933	0.01875	-0.77933	0.000537917	-0.77933	0.000139035
																		-0.77911	0.01885	-0.77911	0.000539333	-0.77911	0.000140447
																		-0.77889	0.01895	-0.77889	0.000540755	-0.77889	0.00014187
																		-0.77867	0.01905	-0.77867	0.000542186	-0.77867	0.000143303
																		-0.77844	0.01915	-0.77844	0.000543625	-0.77844	0.000144748
																		-0.77822	0.01925	-0.77822	0.000545072	-0.77822	0.000146203
																		-0.778	0.01935	-0.778	0.000546527	-0.778	0.00014767
																		-0.77778	0.01945	-0.77778	0.00054799	-0.77778	0.000149147
																		-0.77756	0.01956	-0.77756	0.000549461	-0.77756	0.000150636
																		-0.77733	0.01966	-0.77733	0.00055094	-0.77733	0.000152137
																		-0.77711	0.01976	-0.77711	0.000552428	-0.77711	0.000153648
																		-0.77689	0.01986	-0.77689	0.000553924	-0.77689	0.000155172
																		-0.77667	0.01996	-0.77667	0.000555428	-0.77667	0.000156707
																		-0.77644	0.02006	-0.77644	0.000556941	-0.77644	0.000158254
																		-0.77622	0.02016	-0.77622	0.000558462	-0.77622	0.000159813
																		-0.776	0.02026	-0.776	0.000559993	-0.776	0.000161385
																		-0.77578	0.02036	-0.77578	0.000561531	-0.77578	0.000162968
																		-0.77556	0.02046	-0.77556	0.000563079	-0.77556	0.000164565
																		-0.77533	0.02056	-0.77533	0.000564635	-0.77533	0.000166173
																		-0.77511	0.02066	-0.77511	0.000566201	-0.77511	0.000167795
																		-0.77489	0.02076	-0.77489	0.000567775	-0.77489	0.000169429
																		-0.77467	0.02086	-0.77467	0.000569359	-0.77467	0.000171077
																		-0.77444	0.02096	-0.77444	0.000570951	-0.77444	0.000172737
																		-0.77422	0.02106	-0.77422	0.000572553	-0.77422	0.000174412
																		-0.774	0.02116	-0.774	0.000574164	-0.774	0.000176099
																		-0.77378	0.02126	-0.77378	0.000575785	-0.77378	0.000177801
																		-0.77356	0.02136	-0.77356	0.000577415	-0.77356	0.000179516
																		-0.77333	0.02146	-0.77333	0.000579054	-0.77333	0.000181245
																		-0.77311	0.02155	-0.77311	0.000580703	-0.77311	0.000182989
																		-0.77289	0.02165	-0.77289	0.000582362	-0.77289	0.000184747
																		-0.77267	0.02175	-0.77267	0.000584031	-0.77267	0.00018652
																		-0.77244	0.02185	-0.77244	0.000585709	-0.77244	0.000188307
																		-0.77222	0.02195	-0.77222	0.000587397	-0.77222	0.00019011
																		-0.772	0.02205	-0.772	0.000589096	-0.772	0.000191927
																		-0.77178	0.02215	-0.77178	0.000590804	-0.77178	0.00019376
																		-0.77156	0.02225	-0.77156	0.000592523	-0.77156	0.000195609
																		-0.77133	0.02235	-0.77133	0.000594252	-0.77133	0.000197473
																		-0.77111	0.02245	-0.77111	0.000595992	-0.77111	0.000199353
																		-0.77089	0.02255	-0.77089	0.000597742	-0.77089	0.00020125
																		-0.77067	0.02265	-0.77067	0.000599502	-0.77067	0.000203163
																		-0.77044	0.02274	-0.77044	0.000601273	-0.77044	0.000205092
																		-0.77022	0.02284	-0.77022	0.000603055	-0.77022	0.000207039
																		-0.77	0.02294	-0.77	0.000604848	-0.77	0.000209002
																		-0.76978	0.02304	-0.76978	0.000606652	-0.76978	0.000210983
																		-0.76956	0.02314	-0.76956	0.000608467	-0.76956	0.000212981
																		-0.76933	0.02324	-0.76933	0.000610293	-0.76933	0.000214997
																		-0.76911	0.02334	-0.76911	0.00061213	-0.76911	0.000217031
																		-0.76889	0.02344	-0.76889	0.000613978	-0.76889	0.000219083
																		-0.76867	0.02354	-0.76867	0.000615838	-0.76867	0.000221154
																		-0.76844	0.02364	-0.76844	0.00061771	-0.76844	0.000223244
																		-0.76822	0.02374	-0.76822	0.000619593	-0.76822	0.000225352
																		-0.768	0.02383	-0.768	0.000621488	-0.768	0.00022748
																		-0.76778	0.02393	-0.76778	0.000623395	-0.76778	0.000229627
																		-0.76756	0.02403	-0.76756	0.000625314	-0.76756	0.000231793
																		-0.76733	0.02413	-0.76733	0.000627245	-0.76733	0.00023398
																		-0.76711	0.02423	-0.76711	0.000629188	-0.76711	0.000236187
																		-0.76689	0.02433	-0.76689	0.000631143	-0.76689	0.000238415
																		-0.76667	0.02443	-0.76667	0.000633111	-0.76667	0.000240663
																		-0.76644	0.02453	-0.76644	0.000635092	-0.76644	0.000242933
																		-0.76622	0.02463	-0.76622	0.000637085	-0.76622	0.000245224
																		-0.766	0.02473	-0.766	0.000639091	-0.766	0.000247537
																		-0.76578	0.02482	-0.76578	0.00064111	-0.76578	0.000249871
																		-0.76556	0.02492	-0.76556	0.000643141	-0.76556	0.000252228
																		-0.76533	0.02502	-0.76533	0.000645186	-0.76533	0.000254608
																		-0.76511	0.02512	-0.76511	0.000647244	-0.76511	0.00025701
																		-0.76489	0.02522	-0.76489	0.000649316	-0.76489	0.000259436
																		-0.76467	0.02532	-0.76467	0.000651401	-0.76467	0.000261885
																		-0.76444	0.02542	-0.76444	0.0006535	-0.76444	0.000264358
																		-0.76422	0.02552	-0.76422	0.000655612	-0.76422	0.000266856
																		-0.764	0.02562	-0.764	0.000657739	-0.764	0.000269377
																		-0.76378	0.02572	-0.76378	0.000659879	-0.76378	0.000271924
																		-0.76356	0.02582	-0.76356	0.000662034	-0.76356	0.000274496
																		-0.76333	0.02592	-0.76333	0.000664203	-0.76333	0.000277094
																		-0.76311	0.02602	-0.76311	0.000666386	-0.76311	0.000279717
																		-0.76289	0.02612	-0.76289	0.000668584	-0.76289	0.000282367
																		-0.76267	0.02622	-0.76267	0.000670797	-0.76267	0.000285043
																		-0.76244	0.02632	-0.76244	0.000673024	-0.76244	0.000287747
																		-0.76222	0.02642	-0.76222	0.000675267	-0.76222	0.000290478
																		-0.762	0.02652	-0.762	0.000677524	-0.762	0.000293236
																		-0.76178	0.02662	-0.76178	0.000679797	-0.76178	0.000296023
																		-0.76156	0.02672	-0.76156	0.000682086	-0.76156	0.000298839
																		-0.76133	0.02682	-0.76133	0.00068439	-0.76133	0.000301683
																		-0.76111	0.02692	-0.76111	0.000686709	-0.76111	0.000304557
																		-0.76089	0.02702	-0.76089	0.000689045	-0.76089	0.000307461
																		-0.76067	0.02712	-0.76067	0.000691397	-0.76067	0.000310395
																		-0.76044	0.02722	-0.76044	0.000693765	-0.76044	0.000313359
																		-0.76022	0.02732	-0.76022	0.000696149	-0.76022	0.000316355
																		-0.76	0.02742	-0.76	0.00069855	-0.76	0.000319382
																		-0.75978	0.02752	-0.75978	0.000700967	-0.75978	0.000322442
																		-0.75956	0.02762	-0.75956	0.000703402	-0.75956	0.000325534
																		-0.75933	0.02772	-0.75933	0.000705853	-0.75933	0.000328659
																		-0.75911	0.02782	-0.75911	0.000708322	-0.75911	0.000331817
																		-0.75889	0.02793	-0.75889	0.000710807	-0.75889	0.000335009
																		-0.75867	0.02803	-0.75867	0.000713311	-0.75867	0.000338236
																		-0.75844	0.02813	-0.75844	0.000715832	-0.75844	0.000341498
																		-0.75822	0.02823	-0.75822	0.000718371	-0.75822	0.000344795
																		-0.758	0.02833	-0.758	0.000720928	-0.758	0.000348128
																		-0.75778	0.02843	-0.75778	0.000723504	-0.75778	0.000351498
																		-0.75756	0.02853	-0.75756	0.000726098	-0.75756	0.000354904
																		-0.75733	0.02864	-0.75733	0.00072871	-0.75733	0.000358349
																		-0.75711	0.02874	-0.75711	0.000731341	-0.75711	0.000361831
																		-0.75689	0.02884	-0.75689	0.000733992	-0.75689	0.000365352
																		-0.75667	0.02894	-0.75667	0.000736661	-0.75667	0.000368913
																		-0.75644	0.02904	-0.75644	0.00073935	-0.75644	0.000372513
																		-0.75622	0.02915	-0.75622	0.000742058	-0.75622	0.000376154
																		-0.756	0.02925	-0.756	0.000744787	-0.756	0.000379836
																		-0.75578	0.02935	-0.75578	0.000747535	-0.75578	0.00038356
																		-0.75556	0.02946	-0.75556	0.000750303	-0.75556	0.000387326
																		-0.75533	0.02956	-0.75533	0.000753092	-0.75533	0.000391135
																		-0.75511	0.02966	-0.75511	0.000755901	-0.75511	0.000394988
																		-0.75489	0.02976	-0.75489	0.000758731	-0.75489	0.000398885
																		-0.75467	0.02987	-0.75467	0.000761582	-0.75467	0.000402827
																		-0.75444	0.02997	-0.75444	0.000764454	-0.75444	0.000406815
																		-0.75422	0.03008	-0.75422	0.000767347	-0.75422	0.00041085
																		-0.754	0.03018	-0.754	0.000770263	-0.754	0.000414932
																		-0.75378	0.03028	-0.75378	0.0007732	-0.75378	0.000419061
																		-0.75356	0.03039	-0.75356	0.000776159	-0.75356	0.00042324
																		-0.75333	0.03049	-0.75333	0.00077914	-0.75333	0.000427467
																		-0.75311	0.0306	-0.75311	0.000782144	-0.75311	0.000431745
																		-0.75289	0.0307	-0.75289	0.00078517	-0.75289	0.000436075
																		-0.75267	0.03081	-0.75267	0.000788219	-0.75267	0.000440456
																		-0.75244	0.03091	-0.75244	0.000791292	-0.75244	0.000444889
																		-0.75222	0.03102	-0.75222	0.000794388	-0.75222	0.000449377
																		-0.752	0.03112	-0.752	0.000797507	-0.752	0.000453918
																		-0.75178	0.03123	-0.75178	0.00080065	-0.75178	0.000458515
																		-0.75156	0.03133	-0.75156	0.000803817	-0.75156	0.000463169
																		-0.75133	0.03144	-0.75133	0.000807008	-0.75133	0.000467879
																		-0.75111	0.03155	-0.75111	0.000810224	-0.75111	0.000472648
																		-0.75089	0.03165	-0.75089	0.000813465	-0.75089	0.000477476
																		-0.75067	0.03176	-0.75067	0.00081673	-0.75067	0.000482364
																		-0.75044	0.03187	-0.75044	0.00082002	-0.75044	0.000487313
																		-0.75022	0.03197	-0.75022	0.000823336	-0.75022	0.000492324
																		-0.75	0.03208	-0.75	0.000826677	-0.75	0.000497398
																		-0.74978	0.03219	-0.74978	0.000830044	-0.74978	0.000502537
																		-0.74956	0.0323	-0.74956	0.000833436	-0.74956	0.000507741
																		-0.74933	0.0324	-0.74933	0.000836855	-0.74933	0.000513012
																		-0.74911	0.03251	-0.74911	0.0008403	-0.74911	0.00051835
																		-0.74889	0.03262	-0.74889	0.000843771	-0.74889	0.000523758
																		-0.74867	0.03273	-0.74867	0.000847269	-0.74867	0.000529236
																		-0.74844	0.03284	-0.74844	0.000850794	-0.74844	0.000534785
																		-0.74822	0.03295	-0.74822	0.000854345	-0.74822	0.000540407
																		-0.748	0.03306	-0.748	0.000857924	-0.748	0.000546103
																		-0.74778	0.03317	-0.74778	0.000861529	-0.74778	0.000551874
																		-0.74756	0.03328	-0.74756	0.000865162	-0.74756	0.000557722
																		-0.74733	0.03339	-0.74733	0.000868822	-0.74733	0.000563649
																		-0.74711	0.0335	-0.74711	0.000872509	-0.74711	0.000569655
																		-0.74689	0.03361	-0.74689	0.000876223	-0.74689	0.000575743
																		-0.74667	0.03372	-0.74667	0.000879965	-0.74667	0.000581913
																		-0.74644	0.03383	-0.74644	0.000883733	-0.74644	0.000588168
																		-0.74622	0.03394	-0.74622	0.000887529	-0.74622	0.000594509
																		-0.746	0.03406	-0.746	0.000891352	-0.746	0.000600938
																		-0.74578	0.03417	-0.74578	0.000895202	-0.74578	0.000607456
																		-0.74556	0.03428	-0.74556	0.000899078	-0.74556	0.000614066
																		-0.74533	0.03439	-0.74533	0.00090298	-0.74533	0.000620769
																		-0.74511	0.03451	-0.74511	0.000906909	-0.74511	0.000627567
																		-0.74489	0.03462	-0.74489	0.000910862	-0.74489	0.000634463
																		-0.74467	0.03474	-0.74467	0.00091484	-0.74467	0.000641457
																		-0.74444	0.03485	-0.74444	0.000918843	-0.74444	0.000648553
																		-0.74422	0.03497	-0.74422	0.000922869	-0.74422	0.000655753
																		-0.744	0.03508	-0.744	0.000926917	-0.744	0.00066306
																		-0.74378	0.0352	-0.74378	0.000930987	-0.74378	0.000670474
																		-0.74356	0.03531	-0.74356	0.000935078	-0.74356	0.000678
																		-0.74333	0.03543	-0.74333	0.000939188	-0.74333	0.00068564
																		-0.74311	0.03555	-0.74311	0.000943316	-0.74311	0.000693397
																		-0.74289	0.03566	-0.74289	0.000947461	-0.74289	0.000701274
																		-0.74267	0.03578	-0.74267	0.000951621	-0.74267	0.000709274
																		-0.74244	0.0359	-0.74244	0.000955795	-0.74244	0.000717402
																		-0.74222	0.03602	-0.74222	0.000959981	-0.74222	0.000725661
																		-0.742	0.03613	-0.742	0.000964179	-0.742	0.000734056
																		-0.74178	0.03625	-0.74178	0.000968389	-0.74178	0.000742591
																		-0.74156	0.03637	-0.74156	0.000972609	-0.74156	0.000751274
																		-0.74133	0.03649	-0.74133	0.000976841	-0.74133	0.000760109
																		-0.74111	0.03661	-0.74111	0.000981088	-0.74111	0.000769103
																		-0.74089	0.03673	-0.74089	0.000985353	-0.74089	0.000778266
																		-0.74067	0.03685	-0.74067	0.000989642	-0.74067	0.000787603
																		-0.74044	0.03697	-0.74044	0.000993961	-0.74044	0.000797124
																		-0.74022	0.03709	-0.74022	0.000998321	-0.74022	0.000806834
																		-0.74	0.03721	-0.74	0.001	-0.74	0.00081674
																		-0.73978	0.03733	-0.73978	0.00101	-0.73978	0.000826843
																		-0.73956	0.03745	-0.73956	0.00101	-0.73956	0.000837145
																		-0.73933	0.03757	-0.73933	0.00102	-0.73933	0.00084764
																		-0.73911	0.03768	-0.73911	0.00102	-0.73911	0.000858322
																		-0.73889	0.0378	-0.73889	0.00103	-0.73889	0.000869183
																		-0.73867	0.03792	-0.73867	0.00103	-0.73867	0.000880211
																		-0.73844	0.03803	-0.73844	0.00104	-0.73844	0.000891396
																		-0.73822	0.03815	-0.73822	0.00104	-0.73822	0.000902726
																		-0.738	0.03827	-0.738	0.00105	-0.738	0.000914192
																		-0.73778	0.03838	-0.73778	0.00105	-0.73778	0.000925784
																		-0.73756	0.03849	-0.73756	0.00106	-0.73756	0.000937494
																		-0.73733	0.03861	-0.73733	0.00106	-0.73733	0.000949315
																		-0.73711	0.03872	-0.73711	0.00107	-0.73711	0.000961241
																		-0.73689	0.03883	-0.73689	0.00107	-0.73689	0.000973267
																		-0.73667	0.03894	-0.73667	0.00108	-0.73667	0.000985389
																		-0.73644	0.03905	-0.73644	0.00108	-0.73644	0.000997604
																		-0.73622	0.03917	-0.73622	0.00109	-0.73622	0.00101
																		-0.736	0.03928	-0.736	0.00109	-0.736	0.00102
																		-0.73578	0.03939	-0.73578	0.0011	-0.73578	0.00103
																		-0.73556	0.03949	-0.73556	0.0011	-0.73556	0.00105
																		-0.73533	0.0396	-0.73533	0.00111	-0.73533	0.00106
																		-0.73511	0.03971	-0.73511	0.00111	-0.73511	0.00107
																		-0.73489	0.03982	-0.73489	0.00112	-0.73489	0.00109
																		-0.73467	0.03993	-0.73467	0.00113	-0.73467	0.0011
																		-0.73444	0.04003	-0.73444	0.00113	-0.73444	0.00111
																		-0.73422	0.04014	-0.73422	0.00114	-0.73422	0.00112
																		-0.734	0.04025	-0.734	0.00114	-0.734	0.00114
																		-0.73378	0.04035	-0.73378	0.00115	-0.73378	0.00115
																		-0.73356	0.04046	-0.73356	0.00115	-0.73356	0.00116
																		-0.73333	0.04056	-0.73333	0.00116	-0.73333	0.00118
																		-0.73311	0.04067	-0.73311	0.00117	-0.73311	0.00119
																		-0.73289	0.04077	-0.73289	0.00117	-0.73289	0.0012
																		-0.73267	0.04088	-0.73267	0.00118	-0.73267	0.00122
																		-0.73244	0.04098	-0.73244	0.00118	-0.73244	0.00123
																		-0.73222	0.04108	-0.73222	0.00119	-0.73222	0.00125
																		-0.732	0.04119	-0.732	0.0012	-0.732	0.00126
																		-0.73178	0.04129	-0.73178	0.0012	-0.73178	0.00127
																		-0.73156	0.04139	-0.73156	0.00121	-0.73156	0.00129
																		-0.73133	0.0415	-0.73133	0.00121	-0.73133	0.0013
																		-0.73111	0.0416	-0.73111	0.00122	-0.73111	0.00132
																		-0.73089	0.0417	-0.73089	0.00123	-0.73089	0.00133
																		-0.73067	0.0418	-0.73067	0.00123	-0.73067	0.00135
																		-0.73044	0.0419	-0.73044	0.00124	-0.73044	0.00136
																		-0.73022	0.04201	-0.73022	0.00124	-0.73022	0.00137
																		-0.73	0.04211	-0.73	0.00125	-0.73	0.00139
																		-0.72978	0.04221	-0.72978	0.00126	-0.72978	0.0014
																		-0.72956	0.04231	-0.72956	0.00126	-0.72956	0.00142
																		-0.72933	0.04241	-0.72933	0.00127	-0.72933	0.00143
																		-0.72911	0.04251	-0.72911	0.00128	-0.72911	0.00145
																		-0.72889	0.04261	-0.72889	0.00128	-0.72889	0.00146
																		-0.72867	0.04271	-0.72867	0.00129	-0.72867	0.00148
																		-0.72844	0.04281	-0.72844	0.0013	-0.72844	0.0015
																		-0.72822	0.04291	-0.72822	0.0013	-0.72822	0.00151
																		-0.728	0.043	-0.728	0.00131	-0.728	0.00153
																		-0.72778	0.0431	-0.72778	0.00132	-0.72778	0.00154
																		-0.72756	0.0432	-0.72756	0.00132	-0.72756	0.00156
																		-0.72733	0.0433	-0.72733	0.00133	-0.72733	0.00157
																		-0.72711	0.0434	-0.72711	0.00134	-0.72711	0.00159
																		-0.72689	0.0435	-0.72689	0.00134	-0.72689	0.00161
																		-0.72667	0.04359	-0.72667	0.00135	-0.72667	0.00162
																		-0.72644	0.04369	-0.72644	0.00136	-0.72644	0.00164
																		-0.72622	0.04379	-0.72622	0.00137	-0.72622	0.00166
																		-0.726	0.04389	-0.726	0.00137	-0.726	0.00167
																		-0.72578	0.04398	-0.72578	0.00138	-0.72578	0.00169
																		-0.72556	0.04408	-0.72556	0.00139	-0.72556	0.00171
																		-0.72533	0.04418	-0.72533	0.00139	-0.72533	0.00172
																		-0.72511	0.04427	-0.72511	0.0014	-0.72511	0.00174
																		-0.72489	0.04437	-0.72489	0.00141	-0.72489	0.00176
																		-0.72467	0.04447	-0.72467	0.00142	-0.72467	0.00178
																		-0.72444	0.04456	-0.72444	0.00142	-0.72444	0.00179
																		-0.72422	0.04466	-0.72422	0.00143	-0.72422	0.00181
																		-0.724	0.04476	-0.724	0.00144	-0.724	0.00183
																		-0.72378	0.04485	-0.72378	0.00145	-0.72378	0.00185
																		-0.72356	0.04495	-0.72356	0.00146	-0.72356	0.00186
																		-0.72333	0.04504	-0.72333	0.00146	-0.72333	0.00188
																		-0.72311	0.04514	-0.72311	0.00147	-0.72311	0.0019
																		-0.72289	0.04523	-0.72289	0.00148	-0.72289	0.00192
																		-0.72267	0.04533	-0.72267	0.00149	-0.72267	0.00194
																		-0.72244	0.04542	-0.72244	0.0015	-0.72244	0.00196
																		-0.72222	0.04552	-0.72222	0.0015	-0.72222	0.00198
																		-0.722	0.04561	-0.722	0.00151	-0.722	0.002
																		-0.72178	0.04571	-0.72178	0.00152	-0.72178	0.00201
																		-0.72156	0.0458	-0.72156	0.00153	-0.72156	0.00203
																		-0.72133	0.04589	-0.72133	0.00154	-0.72133	0.00205
																		-0.72111	0.04599	-0.72111	0.00155	-0.72111	0.00207
																		-0.72089	0.04608	-0.72089	0.00155	-0.72089	0.00209
																		-0.72067	0.04617	-0.72067	0.00156	-0.72067	0.00211
																		-0.72044	0.04627	-0.72044	0.00157	-0.72044	0.00213
																		-0.72022	0.04636	-0.72022	0.00158	-0.72022	0.00215
																		-0.72	0.04645	-0.72	0.00159	-0.72	0.00217
																		-0.71978	0.04655	-0.71978	0.0016	-0.71978	0.00219
																		-0.71956	0.04664	-0.71956	0.00161	-0.71956	0.00222
																		-0.71933	0.04673	-0.71933	0.00162	-0.71933	0.00224
																		-0.71911	0.04683	-0.71911	0.00163	-0.71911	0.00226
																		-0.71889	0.04692	-0.71889	0.00163	-0.71889	0.00228
																		-0.71867	0.04701	-0.71867	0.00164	-0.71867	0.0023
																		-0.71844	0.0471	-0.71844	0.00165	-0.71844	0.00232
																		-0.71822	0.0472	-0.71822	0.00166	-0.71822	0.00234
																		-0.718	0.04729	-0.718	0.00167	-0.718	0.00237
																		-0.71778	0.04738	-0.71778	0.00168	-0.71778	0.00239
																		-0.71756	0.04747	-0.71756	0.00169	-0.71756	0.00241
																		-0.71733	0.04757	-0.71733	0.0017	-0.71733	0.00243
																		-0.71711	0.04766	-0.71711	0.00171	-0.71711	0.00246
																		-0.71689	0.04775	-0.71689	0.00172	-0.71689	0.00248
																		-0.71667	0.04784	-0.71667	0.00173	-0.71667	0.0025
																		-0.71644	0.04793	-0.71644	0.00174	-0.71644	0.00253
																		-0.71622	0.04802	-0.71622	0.00175	-0.71622	0.00255
																		-0.716	0.04811	-0.716	0.00176	-0.716	0.00257
																		-0.71578	0.04821	-0.71578	0.00177	-0.71578	0.0026
																		-0.71556	0.0483	-0.71556	0.00178	-0.71556	0.00262
																		-0.71533	0.04839	-0.71533	0.0018	-0.71533	0.00264
																		-0.71511	0.04848	-0.71511	0.00181	-0.71511	0.00267
																		-0.71489	0.04857	-0.71489	0.00182	-0.71489	0.00269
																		-0.71467	0.04866	-0.71467	0.00183	-0.71467	0.00272
																		-0.71444	0.04875	-0.71444	0.00184	-0.71444	0.00274
																		-0.71422	0.04884	-0.71422	0.00185	-0.71422	0.00277
																		-0.714	0.04893	-0.714	0.00186	-0.714	0.00279
																		-0.71378	0.04902	-0.71378	0.00187	-0.71378	0.00282
																		-0.71356	0.04911	-0.71356	0.00189	-0.71356	0.00285
																		-0.71333	0.0492	-0.71333	0.0019	-0.71333	0.00287
																		-0.71311	0.04929	-0.71311	0.00191	-0.71311	0.0029
																		-0.71289	0.04938	-0.71289	0.00192	-0.71289	0.00293
																		-0.71267	0.04947	-0.71267	0.00193	-0.71267	0.00295
																		-0.71244	0.04956	-0.71244	0.00195	-0.71244	0.00298
																		-0.71222	0.04965	-0.71222	0.00196	-0.71222	0.00301
																		-0.712	0.04974	-0.712	0.00197	-0.712	0.00304
																		-0.71178	0.04983	-0.71178	0.00198	-0.71178	0.00306
																		-0.71156	0.04992	-0.71156	0.002	-0.71156	0.00309
																		-0.71133	0.05001	-0.71133	0.00201	-0.71133	0.00312
																		-0.71111	0.0501	-0.71111	0.00202	-0.71111	0.00315
																		-0.71089	0.05018	-0.71089	0.00204	-0.71089	0.00318
																		-0.71067	0.05027	-0.71067	0.00205	-0.71067	0.00321
																		-0.71044	0.05036	-0.71044	0.00206	-0.71044	0.00324
																		-0.71022	0.05045	-0.71022	0.00208	-0.71022	0.00327
																		-0.71	0.05054	-0.71	0.00209	-0.71	0.0033
																		-0.70978	0.05063	-0.70978	0.0021	-0.70978	0.00333
																		-0.70956	0.05072	-0.70956	0.00212	-0.70956	0.00336
																		-0.70933	0.0508	-0.70933	0.00213	-0.70933	0.00339
																		-0.70911	0.05089	-0.70911	0.00215	-0.70911	0.00342
																		-0.70889	0.05098	-0.70889	0.00216	-0.70889	0.00345
																		-0.70867	0.05107	-0.70867	0.00218	-0.70867	0.00348
																		-0.70844	0.05116	-0.70844	0.00219	-0.70844	0.00351
																		-0.70822	0.05125	-0.70822	0.00221	-0.70822	0.00355
																		-0.708	0.05133	-0.708	0.00222	-0.708	0.00358
																		-0.70778	0.05142	-0.70778	0.00224	-0.70778	0.00361
																		-0.70756	0.05151	-0.70756	0.00225	-0.70756	0.00364
																		-0.70733	0.0516	-0.70733	0.00227	-0.70733	0.00368
																		-0.70711	0.05168	-0.70711	0.00228	-0.70711	0.00371
																		-0.70689	0.05177	-0.70689	0.0023	-0.70689	0.00375
																		-0.70667	0.05186	-0.70667	0.00232	-0.70667	0.00378
																		-0.70644	0.05195	-0.70644	0.00233	-0.70644	0.00382
																		-0.70622	0.05203	-0.70622	0.00235	-0.70622	0.00385
																		-0.706	0.05212	-0.706	0.00236	-0.706	0.00389
																		-0.70578	0.05221	-0.70578	0.00238	-0.70578	0.00392
																		-0.70556	0.05229	-0.70556	0.0024	-0.70556	0.00396
																		-0.70533	0.05238	-0.70533	0.00242	-0.70533	0.00399
																		-0.70511	0.05247	-0.70511	0.00243	-0.70511	0.00403
																		-0.70489	0.05256	-0.70489	0.00245	-0.70489	0.00407
																		-0.70467	0.05264	-0.70467	0.00247	-0.70467	0.00411
																		-0.70444	0.05273	-0.70444	0.00249	-0.70444	0.00414
																		-0.70422	0.05281	-0.70422	0.00251	-0.70422	0.00418
																		-0.704	0.0529	-0.704	0.00253	-0.704	0.00422
																		-0.70378	0.05299	-0.70378	0.00254	-0.70378	0.00426
																		-0.70356	0.05307	-0.70356	0.00256	-0.70356	0.0043
																		-0.70333	0.05316	-0.70333	0.00258	-0.70333	0.00434
																		-0.70311	0.05325	-0.70311	0.0026	-0.70311	0.00438
																		-0.70289	0.05333	-0.70289	0.00262	-0.70289	0.00442
																		-0.70267	0.05342	-0.70267	0.00264	-0.70267	0.00446
																		-0.70244	0.0535	-0.70244	0.00266	-0.70244	0.0045
																		-0.70222	0.05359	-0.70222	0.00268	-0.70222	0.00455
																		-0.702	0.05368	-0.702	0.00271	-0.702	0.00459
																		-0.70178	0.05376	-0.70178	0.00273	-0.70178	0.00463
																		-0.70156	0.05385	-0.70156	0.00275	-0.70156	0.00468
																		-0.70133	0.05393	-0.70133	0.00277	-0.70133	0.00472
																		-0.70111	0.05402	-0.70111	0.00279	-0.70111	0.00476
																		-0.70089	0.0541	-0.70089	0.00281	-0.70089	0.00481
																		-0.70067	0.05419	-0.70067	0.00284	-0.70067	0.00485
																		-0.70044	0.05427	-0.70044	0.00286	-0.70044	0.0049
																		-0.70022	0.05436	-0.70022	0.00288	-0.70022	0.00495
																		-0.7	0.05444	-0.7	0.00291	-0.7	0.00499
																		-0.69978	0.05453	-0.69978	0.00293	-0.69978	0.00504
																		-0.69956	0.05461	-0.69956	0.00296	-0.69956	0.00509
																		-0.69933	0.0547	-0.69933	0.00298	-0.69933	0.00514
																		-0.69911	0.05478	-0.69911	0.00301	-0.69911	0.00518
																		-0.69889	0.05487	-0.69889	0.00303	-0.69889	0.00523
																		-0.69867	0.05495	-0.69867	0.00306	-0.69867	0.00528
																		-0.69844	0.05504	-0.69844	0.00308	-0.69844	0.00533
																		-0.69822	0.05512	-0.69822	0.00311	-0.69822	0.00538
																		-0.698	0.0552	-0.698	0.00314	-0.698	0.00544
																		-0.69778	0.05529	-0.69778	0.00316	-0.69778	0.00549
																		-0.69756	0.05537	-0.69756	0.00319	-0.69756	0.00554
																		-0.69733	0.05546	-0.69733	0.00322	-0.69733	0.00559
																		-0.69711	0.05554	-0.69711	0.00325	-0.69711	0.00565
																		-0.69689	0.05562	-0.69689	0.00328	-0.69689	0.0057
																		-0.69667	0.05571	-0.69667	0.0033	-0.69667	0.00576
																		-0.69644	0.05579	-0.69644	0.00333	-0.69644	0.00581
																		-0.69622	0.05588	-0.69622	0.00336	-0.69622	0.00587
																		-0.696	0.05596	-0.696	0.00339	-0.696	0.00593
																		-0.69578	0.05604	-0.69578	0.00343	-0.69578	0.00598
																		-0.69556	0.05613	-0.69556	0.00346	-0.69556	0.00604
																		-0.69533	0.05621	-0.69533	0.00349	-0.69533	0.0061
																		-0.69511	0.05629	-0.69511	0.00352	-0.69511	0.00616
																		-0.69489	0.05638	-0.69489	0.00355	-0.69489	0.00622
																		-0.69467	0.05646	-0.69467	0.00359	-0.69467	0.00628
																		-0.69444	0.05654	-0.69444	0.00362	-0.69444	0.00635
																		-0.69422	0.05662	-0.69422	0.00366	-0.69422	0.00641
																		-0.694	0.05671	-0.694	0.00369	-0.694	0.00647
																		-0.69378	0.05679	-0.69378	0.00373	-0.69378	0.00654
																		-0.69356	0.05687	-0.69356	0.00376	-0.69356	0.0066
																		-0.69333	0.05695	-0.69333	0.0038	-0.69333	0.00667
																		-0.69311	0.05704	-0.69311	0.00384	-0.69311	0.00673
																		-0.69289	0.05712	-0.69289	0.00387	-0.69289	0.0068
																		-0.69267	0.0572	-0.69267	0.00391	-0.69267	0.00687
																		-0.69244	0.05728	-0.69244	0.00395	-0.69244	0.00694
																		-0.69222	0.05736	-0.69222	0.00399	-0.69222	0.00701
																		-0.692	0.05744	-0.692	0.00403	-0.692	0.00708
																		-0.69178	0.05753	-0.69178	0.00407	-0.69178	0.00715
																		-0.69156	0.05761	-0.69156	0.00411	-0.69156	0.00722
																		-0.69133	0.05769	-0.69133	0.00416	-0.69133	0.0073
																		-0.69111	0.05777	-0.69111	0.0042	-0.69111	0.00737
																		-0.69089	0.05785	-0.69089	0.00424	-0.69089	0.00745
																		-0.69067	0.05793	-0.69067	0.00429	-0.69067	0.00752
																		-0.69044	0.05801	-0.69044	0.00433	-0.69044	0.0076
																		-0.69022	0.05809	-0.69022	0.00438	-0.69022	0.00768
																		-0.69	0.05817	-0.69	0.00443	-0.69	0.00776
																		-0.68978	0.05825	-0.68978	0.00448	-0.68978	0.00784
																		-0.68956	0.05833	-0.68956	0.00452	-0.68956	0.00792
																		-0.68933	0.05841	-0.68933	0.00457	-0.68933	0.008
																		-0.68911	0.05849	-0.68911	0.00462	-0.68911	0.00809
																		-0.68889	0.05857	-0.68889	0.00468	-0.68889	0.00817
																		-0.68867	0.05865	-0.68867	0.00473	-0.68867	0.00826
																		-0.68844	0.05872	-0.68844	0.00478	-0.68844	0.00834
																		-0.68822	0.0588	-0.68822	0.00484	-0.68822	0.00843
																		-0.688	0.05888	-0.688	0.00489	-0.688	0.00852
																		-0.68778	0.05895	-0.68778	0.00495	-0.68778	0.00861
																		-0.68756	0.05903	-0.68756	0.00501	-0.68756	0.0087
																		-0.68733	0.0591	-0.68733	0.00506	-0.68733	0.0088
																		-0.68711	0.05918	-0.68711	0.00512	-0.68711	0.00889
																		-0.68689	0.05925	-0.68689	0.00518	-0.68689	0.00899
																		-0.68667	0.05932	-0.68667	0.00525	-0.68667	0.00908
																		-0.68644	0.05939	-0.68644	0.00531	-0.68644	0.00918
																		-0.68622	0.05946	-0.68622	0.00538	-0.68622	0.00928
																		-0.686	0.05952	-0.686	0.00544	-0.686	0.00938
																		-0.68578	0.05958	-0.68578	0.00551	-0.68578	0.00948
																		-0.68556	0.05964	-0.68556	0.00558	-0.68556	0.00958
																		-0.68533	0.0597	-0.68533	0.00565	-0.68533	0.00969
																		-0.68511	0.05976	-0.68511	0.00572	-0.68511	0.00979
																		-0.68489	0.05981	-0.68489	0.00579	-0.68489	0.0099
																		-0.68467	0.05986	-0.68467	0.00587	-0.68467	0.01
																		-0.68444	0.0599	-0.68444	0.00594	-0.68444	0.01011
																		-0.68422	0.05995	-0.68422	0.00602	-0.68422	0.01022
																		-0.684	0.05999	-0.684	0.0061	-0.684	0.01033
																		-0.68378	0.06003	-0.68378	0.00618	-0.68378	0.01044
																		-0.68356	0.06007	-0.68356	0.00626	-0.68356	0.01055
																		-0.68333	0.0601	-0.68333	0.00635	-0.68333	0.01067
																		-0.68311	0.06013	-0.68311	0.00643	-0.68311	0.01079
																		-0.68289	0.06017	-0.68289	0.00652	-0.68289	0.0109
																		-0.68267	0.0602	-0.68267	0.00661	-0.68267	0.01102
																		-0.68244	0.06022	-0.68244	0.0067	-0.68244	0.01114
																		-0.68222	0.06025	-0.68222	0.00679	-0.68222	0.01126
																		-0.682	0.06028	-0.682	0.00688	-0.682	0.01139
																		-0.68178	0.0603	-0.68178	0.00698	-0.68178	0.01151
																		-0.68156	0.06032	-0.68156	0.00708	-0.68156	0.01164
																		-0.68133	0.06035	-0.68133	0.00718	-0.68133	0.01177
																		-0.68111	0.06037	-0.68111	0.00728	-0.68111	0.0119
																		-0.68089	0.06039	-0.68089	0.00738	-0.68089	0.01203
																		-0.68067	0.06041	-0.68067	0.00749	-0.68067	0.01217
																		-0.68044	0.06042	-0.68044	0.0076	-0.68044	0.0123
																		-0.68022	0.06044	-0.68022	0.00771	-0.68022	0.01244
																		-0.68	0.06045	-0.68	0.00782	-0.68	0.01258
																		-0.67978	0.06047	-0.67978	0.00794	-0.67978	0.01273
																		-0.67956	0.06048	-0.67956	0.00805	-0.67956	0.01287
																		-0.67933	0.0605	-0.67933	0.00817	-0.67933	0.01302
																		-0.67911	0.06051	-0.67911	0.0083	-0.67911	0.01317
																		-0.67889	0.06052	-0.67889	0.00842	-0.67889	0.01332
																		-0.67867	0.06053	-0.67867	0.00855	-0.67867	0.01347
																		-0.67844	0.06054	-0.67844	0.00868	-0.67844	0.01363
																		-0.67822	0.06055	-0.67822	0.00881	-0.67822	0.01379
																		-0.678	0.06056	-0.678	0.00895	-0.678	0.01395
																		-0.67778	0.06056	-0.67778	0.00908	-0.67778	0.01411
																		-0.67756	0.06057	-0.67756	0.00922	-0.67756	0.01427
																		-0.67733	0.06057	-0.67733	0.00937	-0.67733	0.01444
																		-0.67711	0.06058	-0.67711	0.00951	-0.67711	0.01461
																		-0.67689	0.06058	-0.67689	0.00966	-0.67689	0.01478
																		-0.67667	0.06059	-0.67667	0.00981	-0.67667	0.01496
																		-0.67644	0.06059	-0.67644	0.00997	-0.67644	0.01514
																		-0.67622	0.06059	-0.67622	0.01013	-0.67622	0.01532
																		-0.676	0.0606	-0.676	0.01029	-0.676	0.0155
																		-0.67578	0.0606	-0.67578	0.01045	-0.67578	0.01568
																		-0.67556	0.0606	-0.67556	0.01061	-0.67556	0.01587
																		-0.67533	0.0606	-0.67533	0.01078	-0.67533	0.01606
																		-0.67511	0.0606	-0.67511	0.01096	-0.67511	0.01625
																		-0.67489	0.0606	-0.67489	0.01113	-0.67489	0.01644
																		-0.67467	0.06059	-0.67467	0.01131	-0.67467	0.01664
																		-0.67444	0.06059	-0.67444	0.01149	-0.67444	0.01684
																		-0.67422	0.06059	-0.67422	0.01167	-0.67422	0.01704
																		-0.674	0.06059	-0.674	0.01185	-0.674	0.01724
																		-0.67378	0.06058	-0.67378	0.01204	-0.67378	0.01744
																		-0.67356	0.06058	-0.67356	0.01223	-0.67356	0.01765
																		-0.67333	0.06057	-0.67333	0.01242	-0.67333	0.01785
																		-0.67311	0.06057	-0.67311	0.01261	-0.67311	0.01806
																		-0.67289	0.06056	-0.67289	0.01281	-0.67289	0.01827
																		-0.67267	0.06056	-0.67267	0.013	-0.67267	0.01848
																		-0.67244	0.06055	-0.67244	0.0132	-0.67244	0.01868
																		-0.67222	0.06055	-0.67222	0.0134	-0.67222	0.01889
																		-0.672	0.06054	-0.672	0.01359	-0.672	0.0191
																		-0.67178	0.06053	-0.67178	0.01379	-0.67178	0.01931
																		-0.67156	0.06052	-0.67156	0.01398	-0.67156	0.01951
																		-0.67133	0.06052	-0.67133	0.01418	-0.67133	0.01971
																		-0.67111	0.06051	-0.67111	0.01437	-0.67111	0.01991
																		-0.67089	0.0605	-0.67089	0.01455	-0.67089	0.02011
																		-0.67067	0.06049	-0.67067	0.01474	-0.67067	0.0203
																		-0.67044	0.06048	-0.67044	0.01491	-0.67044	0.02049
																		-0.67022	0.06047	-0.67022	0.01509	-0.67022	0.02067
																		-0.67	0.06046	-0.67	0.01525	-0.67	0.02084
																		-0.66978	0.06045	-0.66978	0.01541	-0.66978	0.02101
																		-0.66956	0.06043	-0.66956	0.01556	-0.66956	0.02118
																		-0.66933	0.06042	-0.66933	0.01571	-0.66933	0.02133
																		-0.66911	0.06041	-0.66911	0.01585	-0.66911	0.02148
																		-0.66889	0.0604	-0.66889	0.01598	-0.66889	0.02163
																		-0.66867	0.06038	-0.66867	0.01611	-0.66867	0.02176
																		-0.66844	0.06037	-0.66844	0.01623	-0.66844	0.0219
																		-0.66822	0.06035	-0.66822	0.01635	-0.66822	0.02203
																		-0.668	0.06034	-0.668	0.01646	-0.668	0.02215
																		-0.66778	0.06032	-0.66778	0.01657	-0.66778	0.02227
																		-0.66756	0.0603	-0.66756	0.01668	-0.66756	0.02239
																		-0.66733	0.06029	-0.66733	0.01678	-0.66733	0.0225
																		-0.66711	0.06027	-0.66711	0.01688	-0.66711	0.02261
																		-0.66689	0.06025	-0.66689	0.01698	-0.66689	0.02272
																		-0.66667	0.06024	-0.66667	0.01707	-0.66667	0.02283
																		-0.66644	0.06022	-0.66644	0.01717	-0.66644	0.02293
																		-0.66622	0.0602	-0.66622	0.01726	-0.66622	0.02303
																		-0.666	0.06018	-0.666	0.01735	-0.666	0.02313
																		-0.66578	0.06016	-0.66578	0.01743	-0.66578	0.02323
																		-0.66556	0.06014	-0.66556	0.01752	-0.66556	0.02333
																		-0.66533	0.06012	-0.66533	0.0176	-0.66533	0.02343
																		-0.66511	0.0601	-0.66511	0.01769	-0.66511	0.02352
																		-0.66489	0.06009	-0.66489	0.01777	-0.66489	0.02361
																		-0.66467	0.06007	-0.66467	0.01785	-0.66467	0.02371
																		-0.66444	0.06004	-0.66444	0.01793	-0.66444	0.0238
																		-0.66422	0.06002	-0.66422	0.01801	-0.66422	0.02389
																		-0.664	0.06	-0.664	0.01809	-0.664	0.02398
																		-0.66378	0.05998	-0.66378	0.01817	-0.66378	0.02406
																		-0.66356	0.05996	-0.66356	0.01824	-0.66356	0.02415
																		-0.66333	0.05994	-0.66333	0.01832	-0.66333	0.02424
																		-0.66311	0.05992	-0.66311	0.0184	-0.66311	0.02433
																		-0.66289	0.0599	-0.66289	0.01847	-0.66289	0.02441
																		-0.66267	0.05988	-0.66267	0.01855	-0.66267	0.0245
																		-0.66244	0.05985	-0.66244	0.01862	-0.66244	0.02458
																		-0.66222	0.05983	-0.66222	0.01869	-0.66222	0.02467
																		-0.662	0.05981	-0.662	0.01877	-0.662	0.02475
																		-0.66178	0.05978	-0.66178	0.01884	-0.66178	0.02483
																		-0.66156	0.05976	-0.66156	0.01891	-0.66156	0.02492
																		-0.66133	0.05974	-0.66133	0.01899	-0.66133	0.025
																		-0.66111	0.05972	-0.66111	0.01906	-0.66111	0.02508
																		-0.66089	0.05969	-0.66089	0.01913	-0.66089	0.02517
																		-0.66067	0.05967	-0.66067	0.0192	-0.66067	0.02525
																		-0.66044	0.05964	-0.66044	0.01927	-0.66044	0.02533
																		-0.66022	0.05962	-0.66022	0.01934	-0.66022	0.02541
																		-0.66	0.0596	-0.66	0.01941	-0.66	0.02549
																		-0.65978	0.05957	-0.65978	0.01949	-0.65978	0.02557
																		-0.65956	0.05955	-0.65956	0.01956	-0.65956	0.02566
																		-0.65933	0.05952	-0.65933	0.01963	-0.65933	0.02574
																		-0.65911	0.0595	-0.65911	0.0197	-0.65911	0.02582
																		-0.65889	0.05947	-0.65889	0.01977	-0.65889	0.0259
																		-0.65867	0.05945	-0.65867	0.01984	-0.65867	0.02598
																		-0.65844	0.05942	-0.65844	0.01991	-0.65844	0.02606
																		-0.65822	0.05939	-0.65822	0.01998	-0.65822	0.02614
																		-0.658	0.05937	-0.658	0.02005	-0.658	0.02622
																		-0.65778	0.05934	-0.65778	0.02012	-0.65778	0.0263
																		-0.65756	0.05932	-0.65756	0.02019	-0.65756	0.02638
																		-0.65733	0.05929	-0.65733	0.02026	-0.65733	0.02646
																		-0.65711	0.05926	-0.65711	0.02033	-0.65711	0.02654
																		-0.65689	0.05924	-0.65689	0.0204	-0.65689	0.02662
																		-0.65667	0.05921	-0.65667	0.02047	-0.65667	0.02671
																		-0.65644	0.05918	-0.65644	0.02055	-0.65644	0.02679
																		-0.65622	0.05915	-0.65622	0.02062	-0.65622	0.02687
																		-0.656	0.05913	-0.656	0.02069	-0.656	0.02695
																		-0.65578	0.0591	-0.65578	0.02076	-0.65578	0.02703
																		-0.65556	0.05907	-0.65556	0.02083	-0.65556	0.02711
																		-0.65533	0.05904	-0.65533	0.0209	-0.65533	0.02719
																		-0.65511	0.05901	-0.65511	0.02097	-0.65511	0.02727
																		-0.65489	0.05899	-0.65489	0.02105	-0.65489	0.02735
																		-0.65467	0.05896	-0.65467	0.02112	-0.65467	0.02744
																		-0.65444	0.05893	-0.65444	0.02119	-0.65444	0.02752
																		-0.65422	0.0589	-0.65422	0.02126	-0.65422	0.0276
																		-0.654	0.05887	-0.654	0.02134	-0.654	0.02768
																		-0.65378	0.05884	-0.65378	0.02141	-0.65378	0.02776
																		-0.65356	0.05881	-0.65356	0.02148	-0.65356	0.02785
																		-0.65333	0.05878	-0.65333	0.02156	-0.65333	0.02793
																		-0.65311	0.05875	-0.65311	0.02163	-0.65311	0.02801
																		-0.65289	0.05872	-0.65289	0.0217	-0.65289	0.02809
																		-0.65267	0.05869	-0.65267	0.02178	-0.65267	0.02818
																		-0.65244	0.05866	-0.65244	0.02185	-0.65244	0.02826
																		-0.65222	0.05863	-0.65222	0.02193	-0.65222	0.02835
																		-0.652	0.0586	-0.652	0.022	-0.652	0.02843
																		-0.65178	0.05857	-0.65178	0.02208	-0.65178	0.02851
																		-0.65156	0.05854	-0.65156	0.02215	-0.65156	0.0286
																		-0.65133	0.05851	-0.65133	0.02223	-0.65133	0.02868
																		-0.65111	0.05848	-0.65111	0.02231	-0.65111	0.02877
																		-0.65089	0.05845	-0.65089	0.02238	-0.65089	0.02885
																		-0.65067	0.05842	-0.65067	0.02246	-0.65067	0.02894
																		-0.65044	0.05839	-0.65044	0.02254	-0.65044	0.02902
																		-0.65022	0.05836	-0.65022	0.02262	-0.65022	0.02911
																		-0.65	0.05832	-0.65	0.02269	-0.65	0.0292
																		-0.64978	0.05829	-0.64978	0.02277	-0.64978	0.02928
																		-0.64956	0.05826	-0.64956	0.02285	-0.64956	0.02937
																		-0.64933	0.05823	-0.64933	0.02293	-0.64933	0.02946
																		-0.64911	0.0582	-0.64911	0.02301	-0.64911	0.02955
																		-0.64889	0.05816	-0.64889	0.02309	-0.64889	0.02964
																		-0.64867	0.05813	-0.64867	0.02317	-0.64867	0.02972
																		-0.64844	0.0581	-0.64844	0.02326	-0.64844	0.02981
																		-0.64822	0.05806	-0.64822	0.02334	-0.64822	0.0299
																		-0.648	0.05803	-0.648	0.02342	-0.648	0.02999
																		-0.64778	0.058	-0.64778	0.0235	-0.64778	0.03008
																		-0.64756	0.05796	-0.64756	0.02359	-0.64756	0.03017
																		-0.64733	0.05793	-0.64733	0.02367	-0.64733	0.03027
																		-0.64711	0.0579	-0.64711	0.02375	-0.64711	0.03036
																		-0.64689	0.05786	-0.64689	0.02384	-0.64689	0.03045
																		-0.64667	0.05783	-0.64667	0.02392	-0.64667	0.03054
																		-0.64644	0.05779	-0.64644	0.02401	-0.64644	0.03063
																		-0.64622	0.05776	-0.64622	0.0241	-0.64622	0.03073
																		-0.646	0.05773	-0.646	0.02418	-0.646	0.03082
																		-0.64578	0.05769	-0.64578	0.02427	-0.64578	0.03092
																		-0.64556	0.05766	-0.64556	0.02436	-0.64556	0.03101
																		-0.64533	0.05762	-0.64533	0.02445	-0.64533	0.03111
																		-0.64511	0.05759	-0.64511	0.02454	-0.64511	0.0312
																		-0.64489	0.05755	-0.64489	0.02463	-0.64489	0.0313
																		-0.64467	0.05752	-0.64467	0.02472	-0.64467	0.03139
																		-0.64444	0.05748	-0.64444	0.02481	-0.64444	0.03149
																		-0.64422	0.05744	-0.64422	0.0249	-0.64422	0.03159
																		-0.644	0.05741	-0.644	0.025	-0.644	0.03169
																		-0.64378	0.05737	-0.64378	0.02509	-0.64378	0.03179
																		-0.64356	0.05734	-0.64356	0.02519	-0.64356	0.03189
																		-0.64333	0.0573	-0.64333	0.02528	-0.64333	0.03199
																		-0.64311	0.05726	-0.64311	0.02538	-0.64311	0.03209
																		-0.64289	0.05723	-0.64289	0.02547	-0.64289	0.03219
																		-0.64267	0.05719	-0.64267	0.02557	-0.64267	0.03229
																		-0.64244	0.05715	-0.64244	0.02567	-0.64244	0.03239
																		-0.64222	0.05711	-0.64222	0.02577	-0.64222	0.0325
																		-0.642	0.05708	-0.642	0.02587	-0.642	0.0326
																		-0.64178	0.05704	-0.64178	0.02597	-0.64178	0.0327
																		-0.64156	0.057	-0.64156	0.02607	-0.64156	0.03281
																		-0.64133	0.05696	-0.64133	0.02617	-0.64133	0.03292
																		-0.64111	0.05693	-0.64111	0.02628	-0.64111	0.03302
																		-0.64089	0.05689	-0.64089	0.02638	-0.64089	0.03313
																		-0.64067	0.05685	-0.64067	0.02648	-0.64067	0.03324
																		-0.64044	0.05681	-0.64044	0.02659	-0.64044	0.03335
																		-0.64022	0.05677	-0.64022	0.0267	-0.64022	0.03346
																		-0.64	0.05673	-0.64	0.02681	-0.64	0.03357
																		-0.63978	0.05669	-0.63978	0.02691	-0.63978	0.03368
																		-0.63956	0.05665	-0.63956	0.02702	-0.63956	0.03379
																		-0.63933	0.05661	-0.63933	0.02713	-0.63933	0.0339
																		-0.63911	0.05658	-0.63911	0.02725	-0.63911	0.03401
																		-0.63889	0.05654	-0.63889	0.02736	-0.63889	0.03413
																		-0.63867	0.0565	-0.63867	0.02747	-0.63867	0.03424
																		-0.63844	0.05646	-0.63844	0.02759	-0.63844	0.03436
																		-0.63822	0.05641	-0.63822	0.0277	-0.63822	0.03448
																		-0.638	0.05637	-0.638	0.02782	-0.638	0.03459
																		-0.63778	0.05633	-0.63778	0.02794	-0.63778	0.03471
																		-0.63756	0.05629	-0.63756	0.02806	-0.63756	0.03483
																		-0.63733	0.05625	-0.63733	0.02818	-0.63733	0.03495
																		-0.63711	0.05621	-0.63711	0.0283	-0.63711	0.03507
																		-0.63689	0.05617	-0.63689	0.02843	-0.63689	0.0352
																		-0.63667	0.05613	-0.63667	0.02855	-0.63667	0.03532
																		-0.63644	0.05609	-0.63644	0.02868	-0.63644	0.03544
																		-0.63622	0.05604	-0.63622	0.02881	-0.63622	0.03557
																		-0.636	0.056	-0.636	0.02893	-0.636	0.03569
																		-0.63578	0.05596	-0.63578	0.02906	-0.63578	0.03582
																		-0.63556	0.05592	-0.63556	0.0292	-0.63556	0.03595
																		-0.63533	0.05587	-0.63533	0.02933	-0.63533	0.03608
																		-0.63511	0.05583	-0.63511	0.02946	-0.63511	0.03621
																		-0.63489	0.05579	-0.63489	0.0296	-0.63489	0.03634
																		-0.63467	0.05574	-0.63467	0.02973	-0.63467	0.03647
																		-0.63444	0.0557	-0.63444	0.02987	-0.63444	0.0366
																		-0.63422	0.05566	-0.63422	0.03001	-0.63422	0.03674
																		-0.634	0.05561	-0.634	0.03015	-0.634	0.03687
																		-0.63378	0.05557	-0.63378	0.0303	-0.63378	0.03701
																		-0.63356	0.05552	-0.63356	0.03044	-0.63356	0.03715
																		-0.63333	0.05548	-0.63333	0.03059	-0.63333	0.03729
																		-0.63311	0.05543	-0.63311	0.03074	-0.63311	0.03743
																		-0.63289	0.05539	-0.63289	0.03089	-0.63289	0.03757
																		-0.63267	0.05534	-0.63267	0.03104	-0.63267	0.03771
																		-0.63244	0.0553	-0.63244	0.03119	-0.63244	0.03786
																		-0.63222	0.05525	-0.63222	0.03134	-0.63222	0.038
																		-0.632	0.05521	-0.632	0.0315	-0.632	0.03815
																		-0.63178	0.05516	-0.63178	0.03166	-0.63178	0.03829
																		-0.63156	0.05511	-0.63156	0.03182	-0.63156	0.03844
																		-0.63133	0.05507	-0.63133	0.03198	-0.63133	0.03859
																		-0.63111	0.05502	-0.63111	0.03214	-0.63111	0.03874
																		-0.63089	0.05497	-0.63089	0.03231	-0.63089	0.0389
																		-0.63067	0.05493	-0.63067	0.03248	-0.63067	0.03905
																		-0.63044	0.05488	-0.63044	0.03264	-0.63044	0.03921
																		-0.63022	0.05483	-0.63022	0.03282	-0.63022	0.03936
																		-0.63	0.05478	-0.63	0.03299	-0.63	0.03952
																		-0.62978	0.05474	-0.62978	0.03316	-0.62978	0.03968
																		-0.62956	0.05469	-0.62956	0.03334	-0.62956	0.03984
																		-0.62933	0.05464	-0.62933	0.03352	-0.62933	0.04
																		-0.62911	0.05459	-0.62911	0.0337	-0.62911	0.04017
																		-0.62889	0.05454	-0.62889	0.03388	-0.62889	0.04033
																		-0.62867	0.05449	-0.62867	0.03407	-0.62867	0.0405
																		-0.62844	0.05444	-0.62844	0.03426	-0.62844	0.04067
																		-0.62822	0.05439	-0.62822	0.03445	-0.62822	0.04083
																		-0.628	0.05434	-0.628	0.03464	-0.628	0.04101
																		-0.62778	0.05429	-0.62778	0.03483	-0.62778	0.04118
																		-0.62756	0.05424	-0.62756	0.03503	-0.62756	0.04135
																		-0.62733	0.05419	-0.62733	0.03522	-0.62733	0.04152
																		-0.62711	0.05414	-0.62711	0.03542	-0.62711	0.0417
																		-0.62689	0.05409	-0.62689	0.03563	-0.62689	0.04188
																		-0.62667	0.05404	-0.62667	0.03583	-0.62667	0.04206
																		-0.62644	0.05399	-0.62644	0.03604	-0.62644	0.04224
																		-0.62622	0.05394	-0.62622	0.03624	-0.62622	0.04242
																		-0.626	0.05389	-0.626	0.03646	-0.626	0.0426
																		-0.62578	0.05384	-0.62578	0.03667	-0.62578	0.04278
																		-0.62556	0.05378	-0.62556	0.03688	-0.62556	0.04297
																		-0.62533	0.05373	-0.62533	0.0371	-0.62533	0.04315
																		-0.62511	0.05368	-0.62511	0.03732	-0.62511	0.04334
																		-0.62489	0.05363	-0.62489	0.03754	-0.62489	0.04353
																		-0.62467	0.05357	-0.62467	0.03776	-0.62467	0.04372
																		-0.62444	0.05352	-0.62444	0.03798	-0.62444	0.0439
																		-0.62422	0.05347	-0.62422	0.03821	-0.62422	0.0441
																		-0.624	0.05341	-0.624	0.03844	-0.624	0.04429
																		-0.62378	0.05336	-0.62378	0.03867	-0.62378	0.04448
																		-0.62356	0.05331	-0.62356	0.0389	-0.62356	0.04467
																		-0.62333	0.05325	-0.62333	0.03913	-0.62333	0.04486
																		-0.62311	0.0532	-0.62311	0.03936	-0.62311	0.04505
																		-0.62289	0.05315	-0.62289	0.03959	-0.62289	0.04525
																		-0.62267	0.05309	-0.62267	0.03983	-0.62267	0.04544
																		-0.62244	0.05304	-0.62244	0.04006	-0.62244	0.04563
																		-0.62222	0.05298	-0.62222	0.0403	-0.62222	0.04582
																		-0.622	0.05293	-0.622	0.04053	-0.622	0.04601
																		-0.62178	0.05287	-0.62178	0.04077	-0.62178	0.04621
																		-0.62156	0.05282	-0.62156	0.04101	-0.62156	0.04639
																		-0.62133	0.05277	-0.62133	0.04124	-0.62133	0.04658
																		-0.62111	0.05271	-0.62111	0.04147	-0.62111	0.04677
																		-0.62089	0.05266	-0.62089	0.04171	-0.62089	0.04695
																		-0.62067	0.0526	-0.62067	0.04194	-0.62067	0.04714
																		-0.62044	0.05255	-0.62044	0.04217	-0.62044	0.04732
																		-0.62022	0.05249	-0.62022	0.04239	-0.62022	0.04749
																		-0.62	0.05244	-0.62	0.04262	-0.62	0.04767
																		-0.61978	0.05239	-0.61978	0.04284	-0.61978	0.04784
																		-0.61956	0.05233	-0.61956	0.04305	-0.61956	0.048
																		-0.61933	0.05228	-0.61933	0.04326	-0.61933	0.04816
																		-0.61911	0.05222	-0.61911	0.04347	-0.61911	0.04832
																		-0.61889	0.05217	-0.61889	0.04367	-0.61889	0.04847
																		-0.61867	0.05212	-0.61867	0.04386	-0.61867	0.04861
																		-0.61844	0.05206	-0.61844	0.04404	-0.61844	0.04874
																		-0.61822	0.05201	-0.61822	0.04422	-0.61822	0.04887
																		-0.618	0.05195	-0.618	0.04439	-0.618	0.04899
																		-0.61778	0.0519	-0.61778	0.04454	-0.61778	0.04909
																		-0.61756	0.05185	-0.61756	0.04468	-0.61756	0.04919
																		-0.61733	0.0518	-0.61733	0.04481	-0.61733	0.04927
																		-0.61711	0.05174	-0.61711	0.04493	-0.61711	0.04935
																		-0.61689	0.05169	-0.61689	0.04503	-0.61689	0.0494
																		-0.61667	0.05164	-0.61667	0.04511	-0.61667	0.04945
																		-0.61644	0.05158	-0.61644	0.04518	-0.61644	0.04948
																		-0.61622	0.05153	-0.61622	0.04523	-0.61622	0.04949
																		-0.616	0.05147	-0.616	0.04526	-0.616	0.04948
																		-0.61578	0.05142	-0.61578	0.04527	-0.61578	0.04947
																		-0.61556	0.05136	-0.61556	0.04527	-0.61556	0.04943
																		-0.61533	0.0513	-0.61533	0.04526	-0.61533	0.04939
																		-0.61511	0.05125	-0.61511	0.04523	-0.61511	0.04933
																		-0.61489	0.05119	-0.61489	0.04519	-0.61489	0.04926
																		-0.61467	0.05113	-0.61467	0.04514	-0.61467	0.04918
																		-0.61444	0.05107	-0.61444	0.04508	-0.61444	0.04909
																		-0.61422	0.05102	-0.61422	0.04502	-0.61422	0.049
																		-0.614	0.05096	-0.614	0.04495	-0.614	0.0489
																		-0.61378	0.05091	-0.61378	0.04487	-0.61378	0.04879
																		-0.61356	0.05085	-0.61356	0.04479	-0.61356	0.04868
																		-0.61333	0.05079	-0.61333	0.0447	-0.61333	0.04856
																		-0.61311	0.05074	-0.61311	0.04461	-0.61311	0.04845
																		-0.61289	0.05068	-0.61289	0.04452	-0.61289	0.04833
																		-0.61267	0.05063	-0.61267	0.04442	-0.61267	0.0482
																		-0.61244	0.05057	-0.61244	0.04433	-0.61244	0.04808
																		-0.61222	0.05052	-0.61222	0.04423	-0.61222	0.04795
																		-0.612	0.05047	-0.612	0.04413	-0.612	0.04783
																		-0.61178	0.05041	-0.61178	0.04403	-0.61178	0.0477
																		-0.61156	0.05036	-0.61156	0.04393	-0.61156	0.04757
																		-0.61133	0.05031	-0.61133	0.04383	-0.61133	0.04745
																		-0.61111	0.05026	-0.61111	0.04373	-0.61111	0.04732
																		-0.61089	0.0502	-0.61089	0.04362	-0.61089	0.04719
																		-0.61067	0.05015	-0.61067	0.04352	-0.61067	0.04706
																		-0.61044	0.0501	-0.61044	0.04342	-0.61044	0.04694
																		-0.61022	0.05005	-0.61022	0.04332	-0.61022	0.04681
																		-0.61	0.05	-0.61	0.04322	-0.61	0.04668
																		-0.60978	0.04995	-0.60978	0.04311	-0.60978	0.04656
																		-0.60956	0.0499	-0.60956	0.04301	-0.60956	0.04643
																		-0.60933	0.04985	-0.60933	0.04291	-0.60933	0.04631
																		-0.60911	0.0498	-0.60911	0.04281	-0.60911	0.04618
																		-0.60889	0.04975	-0.60889	0.04271	-0.60889	0.04606
																		-0.60867	0.0497	-0.60867	0.04261	-0.60867	0.04593
																		-0.60844	0.04965	-0.60844	0.04251	-0.60844	0.04581
																		-0.60822	0.0496	-0.60822	0.04241	-0.60822	0.04569
																		-0.608	0.04956	-0.608	0.04231	-0.608	0.04557
																		-0.60778	0.04951	-0.60778	0.04222	-0.60778	0.04545
																		-0.60756	0.04946	-0.60756	0.04212	-0.60756	0.04533
																		-0.60733	0.04941	-0.60733	0.04202	-0.60733	0.04521
																		-0.60711	0.04937	-0.60711	0.04193	-0.60711	0.04509
																		-0.60689	0.04932	-0.60689	0.04183	-0.60689	0.04498
																		-0.60667	0.04927	-0.60667	0.04173	-0.60667	0.04486
																		-0.60644	0.04923	-0.60644	0.04164	-0.60644	0.04474
																		-0.60622	0.04918	-0.60622	0.04155	-0.60622	0.04463
																		-0.606	0.04914	-0.606	0.04145	-0.606	0.04451
																		-0.60578	0.04909	-0.60578	0.04136	-0.60578	0.0444
																		-0.60556	0.04904	-0.60556	0.04127	-0.60556	0.04429
																		-0.60533	0.049	-0.60533	0.04118	-0.60533	0.04418
																		-0.60511	0.04896	-0.60511	0.04109	-0.60511	0.04407
																		-0.60489	0.04891	-0.60489	0.041	-0.60489	0.04396
																		-0.60467	0.04887	-0.60467	0.04091	-0.60467	0.04385
																		-0.60444	0.04882	-0.60444	0.04082	-0.60444	0.04374
																		-0.60422	0.04878	-0.60422	0.04073	-0.60422	0.04363
																		-0.604	0.04874	-0.604	0.04064	-0.604	0.04352
																		-0.60378	0.04869	-0.60378	0.04056	-0.60378	0.04342
																		-0.60356	0.04865	-0.60356	0.04047	-0.60356	0.04331
																		-0.60333	0.04861	-0.60333	0.04038	-0.60333	0.0432
																		-0.60311	0.04857	-0.60311	0.0403	-0.60311	0.0431
																		-0.60289	0.04852	-0.60289	0.04021	-0.60289	0.043
																		-0.60267	0.04848	-0.60267	0.04013	-0.60267	0.04289
																		-0.60244	0.04844	-0.60244	0.04005	-0.60244	0.04279
																		-0.60222	0.0484	-0.60222	0.03996	-0.60222	0.04269
																		-0.602	0.04836	-0.602	0.03988	-0.602	0.04259
																		-0.60178	0.04832	-0.60178	0.0398	-0.60178	0.04249
																		-0.60156	0.04828	-0.60156	0.03972	-0.60156	0.04239
																		-0.60133	0.04824	-0.60133	0.03964	-0.60133	0.04229
																		-0.60111	0.0482	-0.60111	0.03956	-0.60111	0.0422
																		-0.60089	0.04816	-0.60089	0.03948	-0.60089	0.0421
																		-0.60067	0.04812	-0.60067	0.0394	-0.60067	0.042
																		-0.60044	0.04808	-0.60044	0.03932	-0.60044	0.04191
																		-0.60022	0.04804	-0.60022	0.03924	-0.60022	0.04181
																		-0.6	0.048	-0.6	0.03917	-0.6	0.04172
																		-0.59978	0.04796	-0.59978	0.03909	-0.59978	0.04162
																		-0.59956	0.04792	-0.59956	0.03901	-0.59956	0.04153
																		-0.59933	0.04788	-0.59933	0.03894	-0.59933	0.04144
																		-0.59911	0.04785	-0.59911	0.03886	-0.59911	0.04135
																		-0.59889	0.04781	-0.59889	0.03879	-0.59889	0.04125
																		-0.59867	0.04777	-0.59867	0.03871	-0.59867	0.04116
																		-0.59844	0.04773	-0.59844	0.03864	-0.59844	0.04107
																		-0.59822	0.04769	-0.59822	0.03857	-0.59822	0.04098
																		-0.598	0.04766	-0.598	0.03849	-0.598	0.0409
																		-0.59778	0.04762	-0.59778	0.03842	-0.59778	0.04081
																		-0.59756	0.04758	-0.59756	0.03835	-0.59756	0.04072
																		-0.59733	0.04755	-0.59733	0.03828	-0.59733	0.04063
																		-0.59711	0.04751	-0.59711	0.03821	-0.59711	0.04055
																		-0.59689	0.04748	-0.59689	0.03814	-0.59689	0.04046
																		-0.59667	0.04744	-0.59667	0.03807	-0.59667	0.04038
																		-0.59644	0.0474	-0.59644	0.038	-0.59644	0.04029
																		-0.59622	0.04737	-0.59622	0.03793	-0.59622	0.04021
																		-0.596	0.04733	-0.596	0.03786	-0.596	0.04012
																		-0.59578	0.0473	-0.59578	0.03779	-0.59578	0.04004
																		-0.59556	0.04726	-0.59556	0.03772	-0.59556	0.03996
																		-0.59533	0.04723	-0.59533	0.03766	-0.59533	0.03987
																		-0.59511	0.0472	-0.59511	0.03759	-0.59511	0.03979
																		-0.59489	0.04716	-0.59489	0.03752	-0.59489	0.03971
																		-0.59467	0.04713	-0.59467	0.03746	-0.59467	0.03963
																		-0.59444	0.04709	-0.59444	0.03739	-0.59444	0.03955
																		-0.59422	0.04706	-0.59422	0.03733	-0.59422	0.03947
																		-0.594	0.04703	-0.594	0.03726	-0.594	0.03939
																		-0.59378	0.04699	-0.59378	0.0372	-0.59378	0.03931
																		-0.59356	0.04696	-0.59356	0.03713	-0.59356	0.03924
																		-0.59333	0.04693	-0.59333	0.03707	-0.59333	0.03916
																		-0.59311	0.0469	-0.59311	0.03701	-0.59311	0.03908
																		-0.59289	0.04686	-0.59289	0.03694	-0.59289	0.03901
																		-0.59267	0.04683	-0.59267	0.03688	-0.59267	0.03893
																		-0.59244	0.0468	-0.59244	0.03682	-0.59244	0.03885
																		-0.59222	0.04677	-0.59222	0.03676	-0.59222	0.03878
																		-0.592	0.04674	-0.592	0.03669	-0.592	0.0387
																		-0.59178	0.04671	-0.59178	0.03663	-0.59178	0.03863
																		-0.59156	0.04667	-0.59156	0.03657	-0.59156	0.03856
																		-0.59133	0.04664	-0.59133	0.03651	-0.59133	0.03848
																		-0.59111	0.04661	-0.59111	0.03645	-0.59111	0.03841
																		-0.59089	0.04658	-0.59089	0.03639	-0.59089	0.03834
																		-0.59067	0.04655	-0.59067	0.03633	-0.59067	0.03827
																		-0.59044	0.04652	-0.59044	0.03627	-0.59044	0.03819
																		-0.59022	0.04649	-0.59022	0.03622	-0.59022	0.03812
																		-0.59	0.04646	-0.59	0.03616	-0.59	0.03805
																		-0.58978	0.04643	-0.58978	0.0361	-0.58978	0.03798
																		-0.58956	0.0464	-0.58956	0.03604	-0.58956	0.03791
																		-0.58933	0.04637	-0.58933	0.03599	-0.58933	0.03784
																		-0.58911	0.04634	-0.58911	0.03593	-0.58911	0.03777
																		-0.58889	0.04632	-0.58889	0.03587	-0.58889	0.0377
																		-0.58867	0.04629	-0.58867	0.03582	-0.58867	0.03764
																		-0.58844	0.04626	-0.58844	0.03576	-0.58844	0.03757
																		-0.58822	0.04623	-0.58822	0.0357	-0.58822	0.0375
																		-0.588	0.0462	-0.588	0.03565	-0.588	0.03743
																		-0.58778	0.04617	-0.58778	0.03559	-0.58778	0.03737
																		-0.58756	0.04615	-0.58756	0.03554	-0.58756	0.0373
																		-0.58733	0.04612	-0.58733	0.03548	-0.58733	0.03723
																		-0.58711	0.04609	-0.58711	0.03543	-0.58711	0.03717
																		-0.58689	0.04606	-0.58689	0.03538	-0.58689	0.0371
																		-0.58667	0.04604	-0.58667	0.03532	-0.58667	0.03704
																		-0.58644	0.04601	-0.58644	0.03527	-0.58644	0.03697
																		-0.58622	0.04598	-0.58622	0.03522	-0.58622	0.03691
																		-0.586	0.04596	-0.586	0.03516	-0.586	0.03685
																		-0.58578	0.04593	-0.58578	0.03511	-0.58578	0.03678
																		-0.58556	0.0459	-0.58556	0.03506	-0.58556	0.03672
																		-0.58533	0.04588	-0.58533	0.03501	-0.58533	0.03666
																		-0.58511	0.04585	-0.58511	0.03496	-0.58511	0.0366
																		-0.58489	0.04583	-0.58489	0.0349	-0.58489	0.03653
																		-0.58467	0.0458	-0.58467	0.03485	-0.58467	0.03647
																		-0.58444	0.04577	-0.58444	0.0348	-0.58444	0.03641
																		-0.58422	0.04575	-0.58422	0.03475	-0.58422	0.03635
																		-0.584	0.04572	-0.584	0.0347	-0.584	0.03629
																		-0.58378	0.0457	-0.58378	0.03465	-0.58378	0.03623
																		-0.58356	0.04567	-0.58356	0.0346	-0.58356	0.03617
																		-0.58333	0.04565	-0.58333	0.03455	-0.58333	0.03611
																		-0.58311	0.04562	-0.58311	0.0345	-0.58311	0.03605
																		-0.58289	0.0456	-0.58289	0.03445	-0.58289	0.03599
																		-0.58267	0.04557	-0.58267	0.03441	-0.58267	0.03593
																		-0.58244	0.04555	-0.58244	0.03436	-0.58244	0.03587
																		-0.58222	0.04553	-0.58222	0.03431	-0.58222	0.03582
																		-0.582	0.0455	-0.582	0.03426	-0.582	0.03576
																		-0.58178	0.04548	-0.58178	0.03421	-0.58178	0.0357
																		-0.58156	0.04545	-0.58156	0.03417	-0.58156	0.03564
																		-0.58133	0.04543	-0.58133	0.03412	-0.58133	0.03559
																		-0.58111	0.0454	-0.58111	0.03407	-0.58111	0.03553
																		-0.58089	0.04538	-0.58089	0.03402	-0.58089	0.03547
																		-0.58067	0.04535	-0.58067	0.03398	-0.58067	0.03542
																		-0.58044	0.04533	-0.58044	0.03393	-0.58044	0.03536
																		-0.58022	0.0453	-0.58022	0.03389	-0.58022	0.03531
																		-0.58	0.04528	-0.58	0.03384	-0.58	0.03525
																		-0.57978	0.04525	-0.57978	0.03379	-0.57978	0.0352
																		-0.57956	0.04522	-0.57956	0.03375	-0.57956	0.03514
																		-0.57933	0.04519	-0.57933	0.0337	-0.57933	0.03509
																		-0.57911	0.04516	-0.57911	0.03366	-0.57911	0.03503
																		-0.57889	0.04513	-0.57889	0.03361	-0.57889	0.03498
																		-0.57867	0.0451	-0.57867	0.03357	-0.57867	0.03493
																		-0.57844	0.04507	-0.57844	0.03353	-0.57844	0.03487
																		-0.57822	0.04504	-0.57822	0.03348	-0.57822	0.03482
																		-0.578	0.045	-0.578	0.03344	-0.578	0.03477
																		-0.57778	0.04496	-0.57778	0.0334	-0.57778	0.03472
																		-0.57756	0.04492	-0.57756	0.03335	-0.57756	0.03466
																		-0.57733	0.04488	-0.57733	0.03331	-0.57733	0.03461
																		-0.57711	0.04484	-0.57711	0.03327	-0.57711	0.03456
																		-0.57689	0.04479	-0.57689	0.03323	-0.57689	0.03451
																		-0.57667	0.04475	-0.57667	0.03319	-0.57667	0.03446
																		-0.57644	0.0447	-0.57644	0.03315	-0.57644	0.03441
																		-0.57622	0.04465	-0.57622	0.03311	-0.57622	0.03436
																		-0.576	0.0446	-0.576	0.03307	-0.576	0.03431
																		-0.57578	0.04455	-0.57578	0.03303	-0.57578	0.03426
																		-0.57556	0.04449	-0.57556	0.03299	-0.57556	0.03421
																		-0.57533	0.04444	-0.57533	0.03295	-0.57533	0.03416
																		-0.57511	0.04439	-0.57511	0.03291	-0.57511	0.03411
																		-0.57489	0.04433	-0.57489	0.03287	-0.57489	0.03406
																		-0.57467	0.04428	-0.57467	0.03284	-0.57467	0.03401
																		-0.57444	0.04422	-0.57444	0.0328	-0.57444	0.03396
																		-0.57422	0.04417	-0.57422	0.03276	-0.57422	0.03391
																		-0.574	0.04411	-0.574	0.03272	-0.574	0.03386
																		-0.57378	0.04405	-0.57378	0.03269	-0.57378	0.03382
																		-0.57356	0.044	-0.57356	0.03265	-0.57356	0.03377
																		-0.57333	0.04394	-0.57333	0.03262	-0.57333	0.03372
																		-0.57311	0.04388	-0.57311	0.03258	-0.57311	0.03367
																		-0.57289	0.04382	-0.57289	0.03254	-0.57289	0.03363
																		-0.57267	0.04377	-0.57267	0.03251	-0.57267	0.03358
																		-0.57244	0.04371	-0.57244	0.03247	-0.57244	0.03353
																		-0.57222	0.04365	-0.57222	0.03244	-0.57222	0.03349
																		-0.572	0.04359	-0.572	0.03241	-0.572	0.03344
																		-0.57178	0.04354	-0.57178	0.03237	-0.57178	0.0334
																		-0.57156	0.04348	-0.57156	0.03234	-0.57156	0.03335
																		-0.57133	0.04342	-0.57133	0.0323	-0.57133	0.0333
																		-0.57111	0.04336	-0.57111	0.03227	-0.57111	0.03326
																		-0.57089	0.0433	-0.57089	0.03224	-0.57089	0.03321
																		-0.57067	0.04324	-0.57067	0.0322	-0.57067	0.03317
																		-0.57044	0.04319	-0.57044	0.03217	-0.57044	0.03313
																		-0.57022	0.04313	-0.57022	0.03214	-0.57022	0.03308
																		-0.57	0.04307	-0.57	0.03211	-0.57	0.03304
																		-0.56978	0.04301	-0.56978	0.03207	-0.56978	0.03299
																		-0.56956	0.04295	-0.56956	0.03204	-0.56956	0.03295
																		-0.56933	0.04289	-0.56933	0.03201	-0.56933	0.03291
																		-0.56911	0.04283	-0.56911	0.03198	-0.56911	0.03286
																		-0.56889	0.04278	-0.56889	0.03195	-0.56889	0.03282
																		-0.56867	0.04272	-0.56867	0.03192	-0.56867	0.03278
																		-0.56844	0.04266	-0.56844	0.03189	-0.56844	0.03273
																		-0.56822	0.0426	-0.56822	0.03186	-0.56822	0.03269
																		-0.568	0.04254	-0.568	0.03183	-0.568	0.03265
																		-0.56778	0.04248	-0.56778	0.03179	-0.56778	0.03261
																		-0.56756	0.04242	-0.56756	0.03176	-0.56756	0.03257
																		-0.56733	0.04236	-0.56733	0.03174	-0.56733	0.03252
																		-0.56711	0.04231	-0.56711	0.03171	-0.56711	0.03248
																		-0.56689	0.04225	-0.56689	0.03168	-0.56689	0.03244
																		-0.56667	0.04219	-0.56667	0.03165	-0.56667	0.0324
																		-0.56644	0.04213	-0.56644	0.03162	-0.56644	0.03236
																		-0.56622	0.04207	-0.56622	0.03159	-0.56622	0.03232
																		-0.566	0.04201	-0.566	0.03156	-0.566	0.03228
																		-0.56578	0.04196	-0.56578	0.03153	-0.56578	0.03224
																		-0.56556	0.0419	-0.56556	0.0315	-0.56556	0.0322
																		-0.56533	0.04184	-0.56533	0.03148	-0.56533	0.03216
																		-0.56511	0.04178	-0.56511	0.03145	-0.56511	0.03212
																		-0.56489	0.04172	-0.56489	0.03142	-0.56489	0.03208
																		-0.56467	0.04166	-0.56467	0.03139	-0.56467	0.03204
																		-0.56444	0.04161	-0.56444	0.03137	-0.56444	0.032
																		-0.56422	0.04155	-0.56422	0.03134	-0.56422	0.03196
																		-0.564	0.04149	-0.564	0.03131	-0.564	0.03192
																		-0.56378	0.04143	-0.56378	0.03129	-0.56378	0.03188
																		-0.56356	0.04137	-0.56356	0.03126	-0.56356	0.03184
																		-0.56333	0.04131	-0.56333	0.03123	-0.56333	0.03181
																		-0.56311	0.04126	-0.56311	0.03121	-0.56311	0.03177
																		-0.56289	0.0412	-0.56289	0.03118	-0.56289	0.03173
																		-0.56267	0.04114	-0.56267	0.03116	-0.56267	0.03169
																		-0.56244	0.04108	-0.56244	0.03113	-0.56244	0.03165
																		-0.56222	0.04102	-0.56222	0.0311	-0.56222	0.03162
																		-0.562	0.04097	-0.562	0.03108	-0.562	0.03158
																		-0.56178	0.04091	-0.56178	0.03105	-0.56178	0.03154
																		-0.56156	0.04085	-0.56156	0.03103	-0.56156	0.03151
																		-0.56133	0.04079	-0.56133	0.031	-0.56133	0.03147
																		-0.56111	0.04073	-0.56111	0.03098	-0.56111	0.03143
																		-0.56089	0.04068	-0.56089	0.03096	-0.56089	0.0314
																		-0.56067	0.04062	-0.56067	0.03093	-0.56067	0.03136
																		-0.56044	0.04056	-0.56044	0.03091	-0.56044	0.03132
																		-0.56022	0.0405	-0.56022	0.03088	-0.56022	0.03129
																		-0.56	0.04045	-0.56	0.03086	-0.56	0.03125
																		-0.55978	0.04039	-0.55978	0.03084	-0.55978	0.03122
																		-0.55956	0.04033	-0.55956	0.03081	-0.55956	0.03118
																		-0.55933	0.04027	-0.55933	0.03079	-0.55933	0.03115
																		-0.55911	0.04022	-0.55911	0.03077	-0.55911	0.03111
																		-0.55889	0.04016	-0.55889	0.03074	-0.55889	0.03108
																		-0.55867	0.0401	-0.55867	0.03072	-0.55867	0.03104
																		-0.55844	0.04004	-0.55844	0.0307	-0.55844	0.03101
																		-0.55822	0.03999	-0.55822	0.03068	-0.55822	0.03097
																		-0.558	0.03993	-0.558	0.03066	-0.558	0.03094
																		-0.55778	0.03987	-0.55778	0.03063	-0.55778	0.0309
																		-0.55756	0.03981	-0.55756	0.03061	-0.55756	0.03087
																		-0.55733	0.03976	-0.55733	0.03059	-0.55733	0.03084
																		-0.55711	0.0397	-0.55711	0.03057	-0.55711	0.0308
																		-0.55689	0.03964	-0.55689	0.03055	-0.55689	0.03077
																		-0.55667	0.03959	-0.55667	0.03053	-0.55667	0.03073
																		-0.55644	0.03953	-0.55644	0.03051	-0.55644	0.0307
																		-0.55622	0.03947	-0.55622	0.03048	-0.55622	0.03067
																		-0.556	0.03941	-0.556	0.03046	-0.556	0.03063
																		-0.55578	0.03936	-0.55578	0.03044	-0.55578	0.0306
[truncated: 7,001 more rows]
